# Supplementary material for: Translational and epitranscriptomic regulation of seed germination in Arabidopsis thaliana genotypes with contrasting dormancy phenotypes
Source: Plant Mol Biol. 2025 Dec 4;115(6):135. doi: 10.1007/s11103-025-01659-6 (PMC12678530; doi:10.1007/s11103-025-01659-6)
Supplement: Supplementary file 4 — Supplementary Material 4 [file 11103_2025_1659_MOESM4_ESM.xlsx]

## Sheet: List1
		germinating seeds							percent of seed germinated
	starting number of seeds/plate	0 h	24h	48h	72h				0 h	24h	48h	72h
Col FH	155	0	24	127	155			Col FH	0	15.4839	81.9355	100
	135	0	13	100	130				0	9.62963	74.0741	96.2963
	150	0	14	96	128				0	9.33333	64	85.3333
mean								mean	0	11.4823	73.3365	93.8765
SD								SD	0	3.46865	8.99046	7.62687
Cvi FH	150	0	2	4	9			Cvi FH	0	1.33333	2.66667	6
	185	0	3	8	11				0	1.62162	4.32432	5.94595
	166	0	2	6	8				0	1.20482	3.61446	4.81928
mean								mean	0	1.38659	3.53515	5.58841
SD								SD	0	0.213444	0.83167	0.666635
Col AF	150	0	56	134	148			Col AF	0	37.3333	89.3333	98.6667
	160	0	63	142	160				0	39.375	88.75	100
	150	0	50	128	145				0	33.3333	85.3333	96.6667
mean								mean	0	36.6806	87.8056	98.4444
SD								SD	0	3.07328	2.16078	1.67774
Cvi AF	155	0	22	91	104			Cvi AF	0	14.1935	58.7097	67.0968
	160	0	18	80	111				0	11.25	50	69.375
	165	0	20	85	98				0	12.1212	51.5152	59.3939
mean								mean	0	12.5216	53.4083	65.2886
SD								SD	0	1.51207	4.65323	5.23045
									0	24	48	72
								Col FH	0	11.4823	73.3365	93.8765
								Cvi FH	0	1.38659	3.53515	5.58841
								Col AF	0	36.6806	87.8056	98.4444
								Cvi AF	0	12.5462	53.513	65.4093
