# Supplementary material for: Translational and epitranscriptomic regulation of seed germination in Arabidopsis thaliana genotypes with contrasting dormancy phenotypes
Source: Plant Mol Biol. 2025 Dec 4;115(6):135. doi: 10.1007/s11103-025-01659-6 (PMC12678530; doi:10.1007/s11103-025-01659-6)
Supplement: Supplementary file 5 — Supplementary Material 5 [file 11103_2025_1659_MOESM5_ESM.xlsx]

## Sheet: List1
			whole seed						freshly-harvested seeds											After-ripened seeeds									48-h imbibed seeds
			Cvi D	Cvi D	Col 48	Col 48	Cvi 48	Cvi 48	Col FH Rib	Col FH Rib	Col FH Mono	Col FH Mono	CviFH Mono	CviFH Mono	Cvi FH Poly	Cvi FH Poly	ColFH Extr	Cvi FH Extr	Cvi FH Extr	Col D ribo	Col D Mono	Cvi Dry ribo	Cvi D mono	Cvi D mono	Col D extr	Col D extr	Cvi D extr	Cvi D extr	Col 48 Mono	Col 48 Mono	Col 48 Poly	Col 48 Poly	Cvi 48 Mono	Cvi 48 Mono
			R3	R4	R5	R6	R7	R8	R9	R10	R11	R12	R13	R14	R15	R16	R17	R18	R19	R20	R21	R22	R23	R24	R25	R26	R27	R28	R29	R30	R31	R32	R33	R34
R1	annotation		R3	R4	R5	R6	R7	R8	R9	R10	R11	R12	R13	R14	R15	R16	R17	R18	R19	R20	R21	R22	R23	R24	R25	R26	R27	R28	R29	R30	R31	R32	R33	R34
ArthCr086	0.469659088316592	NC_000932.1 RefSeq gene 101012 102502 . + . ID=gene-ArthCr086;Dbxref=GeneID:1466254;Name=rrn16S;gbkey=Gene;gene=rrn16S;gene_biotype=rRNA;locus_tag=ArthCr086	53.5254943120062	31.4197880795988	44.5640306727978	0.522856393547091	0.429512158501842	0.245056244119414	1.46339890672567	2.31966674103387	27.2599782039194	1.74267584846581	1.43478181232213	62.8340772200169	243.769092581204	7.01759240344898	7.65602933100322	18.2563187030088	4.42794483477536	1.79976251172435	15.9779180146568	0.441839245715367	14.2457932616978	1.28242645501214	0.482792060769173	0.538701711295098	0.971867129673834	2.42208249800181	0.460868246208907	3.96996004867584	14.801744251972	1.59200745514962	10.8351222909572	8.15286500508851
ArthCr087	1.02471073814529	NC_000932.1 RefSeq gene 104691 107500 . + . ID=gene-ArthCr087;Dbxref=GeneID:1466252;Name=rrn23S;gbkey=Gene;gene=rrn23S;gene_biotype=rRNA;locus_tag=ArthCr087	52.3360388828505	33.8744590233175	78.0197252541357	0.71892754112725	0.264315174462672	1.02106768383089	1.80485865162833	4.11553776635042	45.707818438596	3.60982854325061	1.60695562980079	81.1519851138922	426.128324243613	10.3464503384184	6.74939427864757	15.9834436837587	4.25926122202201	3.83175244431635	24.097843563089	1.28133381257456	17.9975479756564	2.36083051945418	1.1265148084614	1.13725916828965	1.02301803123561	3.97913553243154	1.34968557818323	5.91401264983154	20.2878116800643	2.76706057680767	16.5458690984264	12.4726666122623
ArthCr088	0.34157024604843	NC_000932.1 RefSeq gene 136147 137637 . - . ID=gene-ArthCr088;Dbxref=GeneID:4042819;Name=ArthCr088;gbkey=Gene;gene_biotype=rRNA;locus_tag=ArthCr088	24.9785640122695	21.7238378519101	39.9246667757763	0.163392622983466	0.214756079250921	0.204213536766178	1.17071912538054	2.76863449736301	23.306869582203	1.74267584846581	1.37739053982925	38.5145755717379	108.636226041623	7.1525461035153	3.57617159540282	17.376496114912	1.85551974028682	2.32227420867658	7.24681527440719	0.795310642287661	8.37348153550179	0.816089562280456	0.321861373846115	0.478845965595642	0.153452704685342	2.24907660528739	0.19751496266096	2.98770189230244	9.39166113728817	0.947623485208106	13.6140124785203	6.81433492962622
ArthCr089	1.53706610721794	NC_000932.1 RefSeq gene 131149 133958 . - . ID=gene-ArthCr089;Dbxref=GeneID:4042814;Name=ArthCr089;gbkey=Gene;gene_biotype=rRNA;locus_tag=ArthCr089	52.3360388828505	41.5453057224383	77.6930094867398	0.931337951005755	0.958142507427187	1.06191039118413	1.1951091071593	6.51003246677248	42.3312048242132	2.24058323374176	1.66434690229367	83.7091859309859	530.634191619379	11.9209101725255	12.692890732979	25.9547663488559	8.34983883129068	4.90580426582927	29.4238162346412	3.31379434286525	22.6736480539237	2.12766207308833	1.08628213673064	0.568629584144825	2.25063966871835	3.02760312250226	1.41552389907021	8.16502092485392	22.6737191210905	2.04686672804951	24.8825396611158	16.8938720130317
ArthCt088	0.0213481403780269	NC_000932.1 RefSeq gene 4 76 . - . ID=gene-ArthCt088;Dbxref=GeneID:1466273;Name=trnH;gbkey=Gene;gene=trnH;gene_biotype=tRNA;locus_tag=ArthCt088	0	0	0	0.0980355737900795	0.0991181904235021	0.224634890442796	0	0	0	0	0	0	0	0	0	0	0.168683612753347	0	0	0.0441839245715367	0	0	0	0	0	0	0	1.12550413751119	1.27653646526247	0.644383969941512	2.95735102529655	0
ArthCt089	0.0853925615121076	NC_000932.1 RefSeq gene 1717 4347 . - . ID=gene-ArthCt089;Dbxref=GeneID:1466272;Name=trnK;gbkey=Gene;gene=trnK;gene_biotype=tRNA;locus_tag=ArthCt089	0.594727714577846	0	0.522745227833405	0.114374836088426	0.115637888827419	0.142949475736325	0.170729872451329	0	0	0.373430538956959	0	0.156563315332268	0	0.0449845666887755	0	0.146637098016135	0.210854515941684	0.174170565650743	0	2.12082837943376	0.326239540344226	1.36986462239934	0.0402326717307644	0.089783618549183	0.0511509015617807	0.0432514731786037	0.29627244399144	0.0204637115911126	0.410315292405794	0.0568574091124864	1.07076502640047	0.0811230348765026
ArthCt091	0.0426962807560538	NC_000932.1 RefSeq gene 7785 7872 . + . ID=gene-ArthCt091;Dbxref=GeneID:1466270;Name=trnS;gbkey=Gene;gene=trnS;gene_biotype=tRNA;locus_tag=ArthCt091	0	0	0	0.245088934475199	0.462551555309676	0.102106768383089	0.439019672017702	0.972763472046463	0.247069288857276	0	0.114782544985771	0	0	0.269907400132653	0.100737228039516	0.439911294048405	0.0843418063766735	0	0	1.06041418971688	0	0.670359283301803	0.0804653434615288	0.0598557456994553	0	0	0.263353283547947	2.90584704593799	4.48307449110034	1.62991239455794	5.09888107809749	0.0202807587191257
ArthCt092	0.384266526804484	NC_000932.1 RefSeq gene 8646 9431 . + . ID=gene-ArthCt092;Dbxref=GeneID:1466269;Name=trnG;gbkey=Gene;gene=trnG;gene_biotype=tRNA;locus_tag=ArthCt092	1.78418314373354	0.859134830301531	1.63357883697939	0.196071147580159	0.115637888827419	0.449269780885592	0.58535956269027	0.224483878164568	0	0.311192115797466	0	0	0	0.269907400132653	0.100737228039516	2.27287501925009	0.463879935071704	0.0290284276084572	0.174622054804993	2.25338015314837	0.108746513448075	0.845235618076186	0	0.0299278728497277	0.102301803123561	0.216257365893018	0.09875748133048	0.839012175235616	0.683858820676323	0.26533457585827	2.39647410670582	0.121684552314754
ArthCt100	0.0640444211340807	NC_000932.1 RefSeq gene 46213 46285 . - . ID=gene-ArthCt100;Dbxref=GeneID:1466275;Name=ArthCt100;gbkey=Gene;gene_biotype=tRNA;locus_tag=ArthCt100	0	0	0	0.408481557458664	0.214756079250921	0.0816854147064714	0.146339890672567	0.224483878164568	0	0.0622384231594932	0.172173817478656	0	0	0	0	0	0.253025419130021	0.145142138042286	3.05588595908737	0.220919622857684	0	0.0874381673871917	0.0804653434615288	0.089783618549183	0.281329958589794	0	0.09875748133048	0.572983924551152	0.729449408721411	0.170572227337459	0	0.243369104629508
ArthCt103	0.149436982646188	NC_000932.1 RefSeq gene 51199 51871 . - . ID=gene-ArthCt103;Dbxref=GeneID:1466261;Name=trnV;gbkey=Gene;gene=trnV;gene_biotype=tRNA;locus_tag=ArthCt103	0	0.859134830301531	3.52853028787548	0.147053360685119	0.231275777654838	0.46969113456221	0.243899817787612	0.897935512658274	0.494138577714551	0.435668962116453	0	1.25250652265814	0	1.21458330059694	0	0	0.969930773331746	0.348341131301487	3.66706315090484	3.66726573943755	0.326239540344226	0.52462900432315	0	0.149639364248638	0.409207212494246	0.129754419535811	0.329191604434933	0.388810520231139	0.136771764135265	0.151619757633297	0.560876918590724	0.121684552314754
ArthCt117	0.0426962807560538	NC_000932.1 RefSeq gene 35312 35403 . - . ID=gene-ArthCt117;Dbxref=GeneID:4042810;Name=trnS;gbkey=Gene;gene=trnS;gene_biotype=tRNA;locus_tag=ArthCt117	1.18945542915569	0	2.87509875308373	0.0326785245966932	0	0	0.146339890672567	0	0.988277155429102	0.311192115797466	0	0	0	0	0.050368614019758	0	0.463879935071704	0.2031989932592	0.349244109609985	2.20919622857684	0.108746513448075	3.43923458389621	0	0.0299278728497277	0	0.562269151321848	0	0.0204637115911126	0.455905880450882	0.0758098788166485	1.55515872881974	0.202807587191257
AT1G01010	1.36628098419372	NC_003070.9 RefSeq gene 3631 5899 . + . ID=gene-AT1G01010;Dbxref=Araport:AT1G01010,TAIR:AT1G01010,GeneID:839580;Name=NAC001;gbkey=Gene;gene=NAC001;gene_biotype=protein_coding;gene_synonym=ANAC001,NAC domain containing protein 1,T25K16.1,T25K16_1;locus_tag=AT1G01010	1.18945542915569	1.84100320778899	0.914804148708459	2.28749672176852	1.42069406273686	0.653483317651771	0.78047941692036	3.06794633491577	4.77667291790733	3.54759012009111	3.44347634957312	0	0	0.179938266755102	0.705160596276612	6.45203231270994	2.95196322318357	1.74170565650743	2.79395287687988	3.26961041829372	3.37114191689033	1.10755012023776	1.52884152576905	5.68629584144825	4.96163745149273	1.73005892714415	2.10682626838357	1.06411300273785	0.243149802907137	0.53066915171654	0.662854540152674	1.54133766265355
AT1G01020	6.25500513076188	NC_003070.9 RefSeq gene 6788 9130 . - . ID=gene-AT1G01020;Dbxref=Araport:AT1G01020,TAIR:AT1G01020,GeneID:839569;Name=ARV1;gbkey=Gene;gene=ARV1;gene_biotype=protein_coding;gene_synonym=T25K16.2,T25K16_2;locus_tag=AT1G01020	7.13673257493415	4.41840769869359	7.57980580358437	8.64346975582534	9.15191291577003	8.49528312947302	8.95112331280538	12.1969573802749	20.4243945455348	15.6840826361923	11.3634719535913	20.614169852082	0	4.7683640690102	5.94349645433145	18.3296372520169	7.3377371547706	3.68661030627407	20.2561583573791	9.19025631087964	6.19855126654029	10.0262431937313	6.75908885076842	5.59651222289907	5.42199556554876	6.83373276221938	10.1391014165959	24.8838732947929	21.5187575572816	9.51413979148939	7.08744469855551	20.2807587191257
AT1G01030	2.86065081065561	NC_003070.9 RefSeq gene 11649 13714 . - . ID=gene-AT1G01030;Dbxref=Araport:AT1G01030,TAIR:AT1G01030,GeneID:839321;Name=NGA3;gbkey=Gene;gene=NGA3;gene_biotype=protein_coding;gene_synonym=NGATHA3,T25K16.3,T25K16_3;locus_tag=AT1G01030	0	2.20920384934679	2.09098091133362	1.76464032822143	1.88324561804654	2.89983222207973	1.80485865162833	0.523795715717326	1.31770287390547	0.0622384231594932	0.918260359886165	0	0	0.629783933642857	1.30958396451371	0	1.09644348289676	1.33530766998903	1.04773232882996	0.618574944001514	0.543732567240376	0.932673785463378	1.28744549538446	1.67596087958475	1.99488516090945	1.55705303442973	0.69130236931336	0.572983924551152	2.67464783197851	2.19848648568281	3.2632838899824	1.82526828472131
AT1G01040	84.2824582124502	NC_003070.9 RefSeq gene 23121 31227 . + . ID=gene-AT1G01040;Dbxref=Araport:AT1G01040,TAIR:AT1G01040,GeneID:839574;Name=DCL1;Note=Encodes a Dicer homolog. Dicer is a RNA helicase involved in microRNA processing. Mutations in this locus can result in embryo lethality. Embryo shape at seed maturity is globular-elongate. Other mutants convert the floral meristems to an indeterminate state%2C others y…	5.35254943120062	14.2984582471612	7.84117841750108	7.82650664090801	9.84574024873454	43.3545338554597	28.9021284078321	0.598623675105516	1.9765543108582	1.74267584846581	3.04173744212292	11.0638076168136	11.0662439726761	6.29783933642857	12.8943651890581	7.47849199882288	21.7180151419934	22.9324578106812	3.84168520570984	2.20919622857684	6.19855126654029	10.4634340306673	10.2995639630757	9.72655867616149	7.87723884051423	18.338624627728	1.54720054084419	4.99314562823147	4.92378350886953	2.97553774355345	0.713843350933649	22.0451847276896
AT1G01050	27.2402271223623	NC_003070.9 RefSeq gene 31170 33171 . - . ID=gene-AT1G01050;Dbxref=Araport:AT1G01050,TAIR:AT1G01050,GeneID:839579;Name=PPa1;Note=Encodes a soluble protein with inorganic pyrophosphatase activity that is highly specific for Mg-inorganic pyrophosphate.;gbkey=Gene;gene=PPa1;gene_biotype=protein_coding;gene_synonym=AtPPa1,pyrophosphorylase 1,T25K16.5,T25K16_5;locus_tag=AT1G01050;partial=true;start_ra…	33.3047520163594	43.4476757038203	41.4275593057974	74.8501605887257	59.4378748572934	44.1101239414945	74.8284640972395	20.6525167911403	24.6245724561085	27.135952497539	23.4156391770972	15.7607070767816	15.2745339341163	25.4612647458469	28.508635535183	11.1444194492263	19.1034191443166	17.9976251172435	20.5180914395866	27.2172975360666	31.1015028461495	26.930955555255	20.4381972392283	22.6853276200936	22.9156038996778	20.9337130184442	27.224145686769	91.4932545238644	90.254167466593	111.345759511952	126.809172412285	56.1979824106972
AT1G01060	0.555051649828699	NC_003070.9 RefSeq gene 33365 37871 . - . ID=gene-AT1G01060;Dbxref=Araport:AT1G01060,TAIR:AT1G01060,GeneID:839341;Name=LHY;Note=LHY encodes a myb-related putative transcription factor involved in circadian rhythm along with another myb transcription factor CCA1;gbkey=Gene;gene=LHY;gene_biotype=protein_coding;gene_synonym=LATE ELONGATED HYPOCOTYL,LATE ELONGATED HYPOCOTYL 1,LHY1,T25K16.6,T25K16_6;l…	0	0.490934188743732	1.04549045566681	18.4306878725349	15.7763119757407	21.5649494825084	16.5364076460001	0.149655918776379	0	0.497907385275946	1.14782544985771	0	0	0	0.201474456079032	1.17309678412908	0.421709031883368	1.33530766998903	0.69848821921997	1.6789891337184	0.434986053792301	1.34071856660361	0.563257404230702	3.11249877637168	2.94117683980239	1.55705303442973	2.43601787281851	0.613911347733378	0	0.113714818224973	1.27472026952437	0.0811230348765026
AT1G01070	0	NC_003070.9 RefSeq gene 38444 41017 . - . ID=gene-AT1G01070;Dbxref=Araport:AT1G01070,TAIR:AT1G01070,GeneID:839550;Name=UMAMIT28;Note=nodulin MtN21-like transporter family protein;gbkey=Gene;gene=UMAMIT28;gene_biotype=protein_coding;gene_synonym=T25K16.7,T25K16_7,Usually multiple acids move in and out Transporters 28;locus_tag=AT1G01070	0	0	0	0.62089196733717	0.33039396807834	0	0	0.299311837552758	0	0.124476846318986	0	0	0	0	0	0	0	0	0	0	0	0.233168446365844	0.321861373846115	0.179567237098366	0.204603606247123	0.173005892714415	0	0	3.92079057187759	0.682288909349836	7.44436637402234	0
AT1G01080	22.8211620641108	NC_003070.9 RefSeq gene 44970 47059 . - . ID=gene-AT1G01080;Dbxref=Araport:AT1G01080,TAIR:AT1G01080,GeneID:839463;Name=AT1G01080;gbkey=Gene;gene_biotype=protein_coding;gene_synonym=T25K16.19,T25K16_19;locus_tag=AT1G01080	2.37891085831138	1.22733547185933	5.22745227833405	29.5413862354106	29.2398661749331	24.0971973384091	24.316811833425	3.89105388818585	0	1.99162954110378	2.18086835472964	0.417502174219381	0	5.39814800265306	8.1597154712008	0.58654839206454	8.43418063766735	6.8507089155959	3.14319698648987	5.6555423451567	5.65481869929991	3.78898725344497	2.89675236461504	4.84831540165588	4.2455248296278	1.98956776621577	6.25464048426373	50.2588756677725	49.0554727365149	52.7068182472749	46.858717107716	28.7986773811584
AT1G01110	0.768533053608969	NC_003070.9 RefSeq gene 51953 54737 . + . ID=gene-AT1G01110;Dbxref=Araport:AT1G01110,TAIR:AT1G01110,GeneID:839394;Name=IQD18;gbkey=Gene;gene=IQD18;gene_biotype=protein_coding;gene_synonym=IQ-domain 18,T25K16.10,T25K16_10;locus_tag=AT1G01110	0	0	0	10.6205204939253	8.82151894769169	1.75623641618913	1.46339890672567	0	0	0.622384231594932	0	3.86189511152928	0	0.359876533510204	0.100737228039516	0.146637098016135	0.0843418063766735	0.580568552169144	0	0.441839245715367	1.3049581613769	0.174876334774383	0.241396030384587	0.778124694092919	0.613810818741369	0.346011785428829	0	8.84032340736064	10.9417411308212	9.28671015503944	11.6254488580623	0.648984279012021
AT1G01120	0.256177684536323	NC_003070.9 RefSeq gene 57164 59215 . - . ID=gene-AT1G01120;Dbxref=Araport:AT1G01120,TAIR:AT1G01120,GeneID:839395;Name=KCS1;Note=Encodes a condensing enzyme KCS1 (3-ketoacyl-CoA synthase 1) which is involved in the critical fatty acid elongation process in wax biosynthesis.;gbkey=Gene;gene=KCS1;gene_biotype=protein_coding;gene_synonym=3-ketoacyl-CoA synthase 1,T25K16.11,T25K16_11;locus_tag=AT1G01…	0	1.35006901904526	10.9776497845015	5.06517131248744	4.19600339459492	1.26612392795031	0.878039344035405	0.149655918776379	0	0.124476846318986	0.344347634957312	1.77438424043237	0	5.75802453616326	5.13759863001532	0	3.28933044869027	4.06397986518401	0	0.706942793144587	0.21749302689615	0.932673785463378	0.402326717307644	0.179567237098366	0.409207212494246	0.692023570857659	1.05341313419179	6.13911347733378	15.1968626816961	7.84632245752312	22.333099122067	0.121684552314754
AT1G01130	0.362918386426457	NC_003070.9 RefSeq gene 61905 63811 . - . ID=gene-AT1G01130;Dbxref=Araport:AT1G01130,TAIR:AT1G01130,GeneID:839359;Name=AT1G01130;end_range=63811,.;gbkey=Gene;gene_biotype=protein_coding;gene_synonym=F6F3.33;locus_tag=AT1G01130;partial=true;start_range=.,61905	1.18945542915569	0.552300962336698	1.89495145089609	1.99339000039828	1.96584411006612	1.02106768383089	1.56095883384072	0.823107553270084	0.329425718476367	0.124476846318986	0.286956362464426	1.04375543554845	0	0.269907400132653	0.25184307009879	0.219955647024202	0.379538128695031	0.174170565650743	4.10361828791733	0.309287472000757	0.761225594136526	0.262314502161575	0.281628702115351	0.359134474196732	0.332480860151575	0.173005892714415	0.39502992532192	3.13094787344023	1.96039528593879	3.07030009207426	4.63998178106872	1.15600324699016
AT1G01140	0.170785123024215	NC_003070.9 RefSeq gene 64166 67774 . - . ID=gene-AT1G01140;Dbxref=Araport:AT1G01140,TAIR:AT1G01140,GeneID:839349;Name=CIPK9;Note=Encodes a CBL-interacting protein kinase with similarity to SOS2;gbkey=Gene;gene=CIPK9;gene_biotype=protein_coding;gene_synonym=CBL-interacting protein kinase 9,F6F3.28,PKS6,PROTEIN KINASE 6,SNF1-RELATED PROTEIN KINASE 3.12,SnRK3.12;locus_tag=AT1G01140	0	0	0	24.1330904146579	28.1495660802746	0.530955195592064	0.878039344035405	1.49655918776379	2.30598002933457	0.871337924232905	2.41043344470118	0	0	1.34953700066326	0.402948912158064	2.05291937222589	0.421709031883368	0.377369558909944	4.36555137012481	2.29756407771991	0.543732567240376	0.641213227506072	0.321861373846115	1.49639364248638	2.19948876715657	0.778526517214866	0.263353283547947	32.905648238509	20.2118273666558	26.1923131311521	4.58899297028774	0.324492139506011
AT1G01160	39.1097931725453	NC_003070.9 RefSeq gene 72339 74096 . + . ID=gene-AT1G01160;Dbxref=Araport:AT1G01160,TAIR:AT1G01160,GeneID:839278;Name=GIF2;Note=Arabidopsis thaliana GRF1-interacting factor 2 (GIF2) mRNA;gbkey=Gene;gene=GIF2;gene_biotype=protein_coding;gene_synonym=F6F3.29,GRF1-interacting factor 2;locus_tag=AT1G01160	20.2207422956468	25.4672110410811	17.3812788254607	21.1920232009555	19.6254017038534	30.1623393803646	18.8290659332037	55.7468297442012	62.5085300808907	45.1228567906326	43.502584549607	67.4787889082075	26.4966404979569	72.2002295354847	71.7752749781552	40.8384317974936	54.8643450480261	53.0349372406513	87.8348935669113	52.0928470698418	62.0398859221269	45.9341839340714	52.262240578263	53.2416857996655	48.4654792297873	44.8085262130334	49.7079322696749	22.9807481168194	12.6893803392162	19.0851369920913	8.77007545432769	58.5302696633966
AT1G01170	45.0872724783928	NC_003070.9 RefSeq gene 73931 74737 . - . ID=gene-AT1G01170;Dbxref=Araport:AT1G01170,TAIR:AT1G01170,GeneID:839263;Name=AT1G01170;gbkey=Gene;gene_biotype=protein_coding;gene_synonym=F6F3.32;locus_tag=AT1G01170	223.61762068127	139.179842508848	152.445577066917	40.9461913196565	32.0977739988108	35.5127340436384	72.1699560833545	567.0462762437	1151.50759893414	339.635075181354	243.338995369834	431.592872599285	401.190309657301	242.241891619056	138.010002414137	722.554300474505	102.981345585918	104.502339390446	1314.11827343497	281.805070917261	346.140152305223	118.449570753849	89.7590906313354	96.8765244145684	88.9258423651558	76.6848619456643	161.501401135778	88.4236977851975	39.5878272858183	76.7575023018566	51.1162828079274	108.218128525255
AT1G01180	0.640444211340807	NC_003070.9 RefSeq gene 75390 76845 . + . ID=gene-AT1G01180;Dbxref=Araport:AT1G01180,TAIR:AT1G01180,GeneID:839239;Name=AT1G01180;gbkey=Gene;gene_biotype=protein_coding;gene_synonym=F6F3.5;locus_tag=AT1G01180	80.8829691825871	40.9930047601016	21.563240648128	3.30053098426601	4.39423977544193	2.08297807501502	5.21945610065491	47.8150660490531	40.0252247948786	56.5124882288198	54.005187415805	11.5856853345878	7.16967919356482	16.3743822747143	10.0737228039516	76.9844764584708	11.1331184417209	9.57938111079088	23.748599453479	17.7619376777578	29.6877981713245	27.688753005944	23.737276321151	14.6646576963665	16.572892106017	21.8852454283735	27.4216606494299	3.39697612412469	2.61386038125172	3.10820503148259	6.27162372605992	2.79874470323934
AT1G01190	0.0426962807560538	NC_003070.9 RefSeq gene 82984 84946 . - . ID=gene-AT1G01190;Dbxref=Araport:AT1G01190,TAIR:AT1G01190,GeneID:839233;Name=CYP78A8;Note=member of CYP78A;end_range=84946,.;gbkey=Gene;gene=CYP78A8;gene_biotype=protein_coding;gene_synonym=''cytochrome P450,cytochrome P450,F6F3.25,family 78,polypeptide 8,polypeptide 8'',subfamily A;locus_tag=AT1G01190;partial=true;start_range=.,82984	1.18945542915569	1.35006901904526	0	0	0.033039396807834	0	0.097559927115045	4.04070980696223	7.57679152495645	4.23221277484554	3.04173744212292	0.730628804883917	0	0.719753067020408	1.51105842059274	7.77176619485515	0.506050838260041	0.174170565650743	4.19092931531982	0.618574944001514	1.41370467482498	2.36083051945418	2.09209892999975	0.478845965595642	1.02301803123561	2.42208249800181	2.50185619370549	0	0	0.0379049394083242	0	0
AT1G01200	0.320222105670404	NC_003070.9 RefSeq gene 86486 88409 . - . ID=gene-AT1G01200;Dbxref=Araport:AT1G01200,TAIR:AT1G01200,GeneID:839493;Name=RABA3;gbkey=Gene;gene=RABA3;gene_biotype=protein_coding;gene_synonym=ARABIDOPSIS RAB GTPASE HOMOLOG A3,ATRAB-A3,ATRABA3,F6F3.1,F6F3_1,RAB GTPase homolog A3;locus_tag=AT1G01200	5.94727714577846	11.046019246734	11.89245393321	4.85276090260893	3.783010934497	0.694326025005007	1.80485865162833	6.51003246677248	8.89449439886192	7.96651816441513	6.65738760917469	6.26253261329072	13.7159080224718	5.30817886927551	3.42506575334355	17.376496114912	3.28933044869027	2.61255848476115	10.4773232882996	3.4905300411514	4.78484659171531	5.33372821061869	2.57489099076892	1.28689853253829	1.91815880856678	4.75766204964641	7.99935598776888	2.45564539093351	6.59543840385609	2.91868033444097	12.0843481550911	2.43369104629508
AT1G01210	19.832422411187	NC_003070.9 RefSeq gene 88622 90502 . + . ID=gene-AT1G01210;Dbxref=Araport:AT1G01210,TAIR:AT1G01210,GeneID:839481;Name=AT1G01210;gbkey=Gene;gene_biotype=protein_coding;gene_synonym=F6F3.2,F6F3_2;locus_tag=AT1G01210	9.51564343324554	51.4867230444989	74.3605086593019	31.5020977112122	26.5471553350946	20.7072526280905	42.7312480763897	29.3325600801703	41.3429276687841	18.671526947848	18.3652071977233	28.5467111622502	55.1753572722162	24.6965271121377	13.9017374694532	66.7198795973414	16.0671141147563	17.7363692687674	99.0980161018333	22.6221693806268	22.7823945673718	13.4654777776275	10.3397966348065	15.0237921705633	14.8849123544782	12.6726816413309	24.68937033262	29.1607890173354	21.5035606945999	16.9245554458168	34.8763465741868	34.6800974097049
AT1G01220	9.58531502973408	NC_003070.9 RefSeq gene 91342 95681 . + . ID=gene-AT1G01220;Dbxref=Araport:AT1G01220,TAIR:AT1G01220,GeneID:839420;Name=FKGP;Note=Encodes a bifunctional enzyme that has both L-fucokinase and GDP-L-fucose pyrophosphorylase activities. It catalyzes the two steps of the L-fucose salvage pathway for the generation of activated GDP-L-fucose. This pathway seems to be of minor importance for cell wall po…	5.94727714577846	8.46861475582937	3.13647136700043	7.46704287034439	8.11117191632325	9.67972164271686	7.53650436963722	0.448967756329137	0.823564296190918	1.99162954110378	0.631303997421738	0	0	3.05895053483673	5.33907308609435	0.219955647024202	6.66300270375721	6.87973734320436	2.4447087672699	3.18124256915064	5.54607218585183	5.47945848959735	4.34512854692256	4.66874816455751	6.34271179366081	7.26624749400542	1.67887718261816	7.77621040462278	12.5830023004443	10.3480484584725	5.76173561825017	6.61152734243496
AT1G01225	1.04605887852332	NC_003070.9 RefSeq gene 95935 97407 . + . ID=gene-AT1G01225;Dbxref=Araport:AT1G01225,TAIR:AT1G01225,GeneID:839358;Name=AT1G01225;gbkey=Gene;gene_biotype=protein_coding;locus_tag=AT1G01225	13.0840097207126	2.08647030216086	0	0.653570491933863	1.05726069785069	0.408427073532357	0.682919489805315	4.48967756329137	3.29425718476367	7.53084920229868	5.39477961433122	1.25250652265814	6.2345036465781	1.88935180092857	1.61179564863226	14.2237985075651	1.6024943211568	2.14810364302583	1.57159849324493	1.41388558628917	1.25058490465286	2.94375163536879	2.89675236461504	0.658413202694008	1.0741689327974	2.85459722978784	5.4316614731764	0.286491962275576	1.06378038771873	0.416954333491567	3.16130626842045	1.94695283703606
AT1G01230	61.4399480079614	NC_003070.9 RefSeq gene 97412 99240 . + . ID=gene-AT1G01230;Dbxref=Araport:AT1G01230,TAIR:AT1G01230,GeneID:839331;Name=AT1G01230;gbkey=Gene;gene_biotype=protein_coding;gene_synonym=F6F3.4,F6F3_4;locus_tag=AT1G01230	133.219008065438	223.190955557619	251.309768280909	29.606743284604	28.0834872866589	91.6306139469843	166.071385931585	199.042371972584	285.117959341296	166.612258797963	127.69558129667	190.380991444038	129.755607144407	204.589809300551	156.847864057526	276.704203956447	153.544258508734	154.982775001553	190.512661792247	118.236182153432	244.516535487997	174.614020272222	145.199712276329	52.1343545042256	57.0076797906046	120.844616061019	267.040229517618	23.1239940979572	29.0260077220395	33.7543485431127	43.4934555961716	95.1776006688567
AT1G01240	96.792468473974	NC_003070.9 RefSeq gene 99865 101987 . + . ID=gene-AT1G01240;Dbxref=Araport:AT1G01240,TAIR:AT1G01240,GeneID:839274;Name=AT1G01240;gbkey=Gene;gene_biotype=protein_coding;gene_synonym=F633.5,F633_5,F6F3.27;locus_tag=AT1G01240	234.917447258249	159.308144247341	126.177629368288	20.2443459876514	21.7894821947665	82.0529990726505	58.8774160139296	495.286263190426	521.892694496185	488.945052340979	364.721536692286	328.887337741318	199.659979281664	376.835715151872	290.727640122043	665.879062091269	341.837341244658	406.22381595275	485.973178522294	333.544446590531	323.629624021472	270.358813561197	329.183720101114	222.932724857621	221.150922902359	279.577522626494	677.871351852415	19.6042357042859	6.26110742485878	16.6971258093668	5.14986988887847	97.2665188169266
AT1G01250	9.69205573162421	NC_003070.9 RefSeq gene 104440 105330 . - . ID=gene-AT1G01250;Dbxref=Araport:AT1G01250,TAIR:AT1G01250,GeneID:839322;Name=AT1G01250;Note=encodes a member of the DREB subfamily A-4 of ERF/AP2 transcription factor family. The protein contains one AP2 domain. There are 17 members in this subfamily including TINY.;gbkey=Gene;gene_biotype=protein_coding;gene_synonym=F6F3.6,F6F3_6;locus_tag=AT1G01250	51.1465834536948	29.0878506830661	36.8535385622551	1.37249803306111	1.3546152691212	10.8641601559607	21.3656240381948	51.7809478966271	34.5897004400186	47.4256784475338	40.518238379977	19.9357288189755	33.1987319180284	25.0114190789592	17.2260659947572	64.9602344211478	11.3018020544743	15.9656351846515	42.0839152080032	19.5292946606192	25.7729236871938	15.1268029579842	9.97770258922958	11.8514376484921	12.3273672763892	8.2177799039347	14.1552389907021	1.35060496501343	0.42551215508749	1.85734203100789	0.560876918590724	13.9531619987585
AT1G01260	9.60666317011211	NC_003070.9 RefSeq gene 108946 111699 . + . ID=gene-AT1G01260;Dbxref=Araport:AT1G01260,TAIR:AT1G01260,GeneID:839545;Name=AT1G01260;gbkey=Gene;gene_biotype=protein_coding;gene_synonym=F6F3.7,F6F3_7,JAM2,Jasmonate Associated MYC2 LIKE 2;locus_tag=AT1G01260	5.94727714577846	17.9190978891462	15.0289253002104	14.1498011503681	14.1078224369451	14.6625319398116	15.2681285935045	6.28554858860792	6.58851436952735	9.46024032024297	8.60869087393279	0.730628804883917	9.66348065219606	5.66805540278571	7.25308041884515	12.3175162333553	9.95233315244748	8.0699028751511	3.66706315090484	9.9855669531673	6.95977686067681	11.3086696487435	11.9893361757678	17.1187432700442	18.4654754638028	18.771139359514	13.8260473862672	5.60705697596485	4.74142115668917	9.13509039740614	8.71908664354671	6.65208885987322
AT1G01290	12.9796693498404	NC_003070.9 RefSeq gene 114202 116407 . + . ID=gene-AT1G01290;Dbxref=Araport:AT1G01290,TAIR:AT1G01290,GeneID:839445;Name=CNX3;Note=COFACTOR OF NITRATE REDUCTASE AND XANTHINE DEHYDROGENASE 3. Encodes a protein involved in molybdenum cofactor biosynthesis. Homologous to E.coli MoaC. Expression is low in all tissues examined%2C except in roots. Appears to have targeting signals for chloroplast or mi…	4.75782171662277	9.20501603894497	2.09098091133362	15.7183703310094	13.529632992808	11.1092164000801	9.1218531852567	8.23107553270084	6.75322722876553	8.96233293496702	5.16521452435968	6.41909592862299	0	6.29783933642857	5.6412847702129	6.59866941072607	5.39787560810711	8.76658513775408	12.2235438363495	10.6925097463119	8.26473502205372	6.12067171710342	5.06931663807632	5.0877383844537	4.75703384524561	2.59508839071622	8.29562843176032	21.5073608822593	22.5217504942736	14.1006374598966	19.5797033398944	23.0997841810841
AT1G01300	57.3411050553803	NC_003070.9 RefSeq gene 116784 118845 . + . ID=gene-AT1G01300;Dbxref=Araport:AT1G01300,TAIR:AT1G01300,GeneID:839375;Name=AT1G01300;gbkey=Gene;gene_biotype=protein_coding;gene_synonym=F6F3.10,F6F3_10;locus_tag=AT1G01300	47.5782171662277	26.1422455506037	23.0007900246698	432.04277369288	380.729489115075	87.7913994557801	121.510889221789	27.8360008924065	23.3892260118221	22.9037397226935	35.5825889455889	45.9252391641319	11.6896943373339	42.8253074877143	53.088519176825	27.7144115250495	59.0392644636715	48.3903888232982	31.0827257552887	25.7150441006344	30.8840098192534	57.3011456944063	72.418809115376	71.9466063307453	64.9616449834616	54.9293709368267	34.828471749216	81.8957737876326	261.841944005623	197.257304680919	846.414258964184	65.1417970058316
AT1G01310	0.170785123024215	NC_003070.9 RefSeq gene 120154 121130 . + . ID=gene-AT1G01310;Dbxref=Araport:AT1G01310,TAIR:AT1G01310,GeneID:839333;Name=AT1G01310;gbkey=Gene;gene_biotype=protein_coding;gene_synonym=F6F3.11,F6F3_11;locus_tag=AT1G01310	3.56836628746708	0.981868377487464	2.74441244612538	0.0816963114917329	0.214756079250921	0.245056244119414	0.97559927115045	4.11553776635042	0.164712859238184	4.41892804432402	2.41043344470118	4.33158505752608	0	1.66442896748469	0.604423368237096	3.44597180337917	0.506050838260041	0.870852828253716	11.0011894527145	7.51126717716124	3.86050122740667	4.10959386719801	1.56907419749981	5.68629584144825	7.95396519285691	3.20060901521667	1.94223046616611	0	0	0	0	0
AT1G01320	144.462865938108	NC_003070.9 RefSeq gene 121067 130577 . - . ID=gene-AT1G01320;Dbxref=Araport:AT1G01320,TAIR:AT1G01320,GeneID:839293;Name=AT1G01320;gbkey=Gene;gene_biotype=protein_coding;gene_synonym=F6F3.12,F6F3_12;locus_tag=AT1G01320	39.2520291621378	19.0236998138196	14.898238993252	81.5819366556445	85.9024317003685	49.5626253731515	28.4143287722568	8.08141961392446	8.56506868038555	9.77143243604043	16.5860777504438	18.6832222963173	0	13.8552465401428	20.3489200639822	29.2541010542189	48.8760767952823	42.9330444329082	11.263122534922	11.8412917851718	15.6594979365228	14.7770502884354	19.8749398349976	52.1642823770753	46.2404150118498	36.2879859968485	4.47700582031509	33.990224952838	90.7556639350889	66.5421211313132	106.337164883723	28.251096895742
AT1G01340	2.17751031855874	NC_003070.9 RefSeq gene 132270 135924 . - . ID=gene-AT1G01340;Dbxref=Araport:AT1G01340,TAIR:AT1G01340,GeneID:838832;Name=CNGC10;Note=member of Cyclic nucleotide gated channel family;gbkey=Gene;gene=CNGC10;gene_biotype=protein_coding;gene_synonym=ACBK1,ATCNGC10,cyclic nucleotide gated channel 10,F6F3.13,F6F3_13;locus_tag=AT1G01340	1.18945542915569	2.57740449090459	3.26715767395878	1.17642688548095	1.48677285635253	1.83792183089561	0.97559927115045	0.448967756329137	0.494138577714551	0.497907385275946	1.26260799484348	1.87875978398722	0	0.539814800265306	1.61179564863226	3.51929035238724	0.885588966955072	2.14810364302583	0	1.6789891337184	0.978718621032677	1.22413434342068	1.77023755615363	0.658413202694008	0.562659917179588	1.81656187350135	0.79005985064384	1.43245981137788	5.34929566395702	4.32116309254896	0.764832161714624	0.689545796450272
AT1G01350	25.361590769096	NC_003070.9 RefSeq gene 136090 138162 . + . ID=gene-AT1G01350;Dbxref=Araport:AT1G01350,TAIR:AT1G01350,GeneID:838964;Name=AT1G01350;gbkey=Gene;gene_biotype=protein_coding;gene_synonym=F6F3.14,F6F3.15,F6F3_14,F6F3_15;locus_tag=AT1G01350	39.2520291621378	45.6568795531671	17.2505925185024	19.2149724628556	21.6738443059391	25.649220217832	17.3168870629205	92.4873578038022	62.8379557993671	69.9559876312704	58.8260543052074	76.6116489692565	34.7573578296729	62.9783933642857	77.3661911343483	66.4266054013091	71.8592190329259	78.347726115226	68.1026013739471	57.4391019429977	49.6971566457704	53.8036189989186	65.2171608755691	68.5946845715758	66.0358139162589	71.1054219056245	72.9488595427812	21.7529254213527	8.23669957347927	12.6981547017886	5.50679156434529	15.3728151090972
AT1G01355	2.56177684536323	NC_003070.9 RefSeq gene 138489 139680 . + . ID=gene-AT1G01355;Dbxref=Araport:AT1G01355,TAIR:AT1G01355,GeneID:6241268;Name=AT1G01355;gbkey=Gene;gene_biotype=protein_coding;locus_tag=AT1G01355;partial=true;start_range=.,138489	0	3.80473996276392	2.74441244612538	0.196071147580159	0.16519698403917	3.34910200296533	2.97557777700887	5.98623675105516	5.43552435486006	4.48116646748351	7.001735244132	16.3347725663333	10.5986561991828	5.03827146914285	7.75676655904274	1.02645968611294	6.0726100591205	4.64454841735315	5.76252780856476	4.63931208001136	6.52479080688451	12.1247592110239	10.7018906803833	4.5490366731586	5.47314646711054	9.16931231386398	3.85154177188872	1.26875011864898	0	0.0758098788166485	0	4.05615174382513
AT1G01360	9.07295966066143	NC_003070.9 RefSeq gene 141870 143261 . + . ID=gene-AT1G01360;Dbxref=Araport:AT1G01360,TAIR:AT1G01360,GeneID:838452;Name=RCAR1;Note=Encodes RCAR1 (regulatory components of ABA receptor). Interacts with and regulates the type 2C protein phosphatases (PP2Cs) ABI1 and ABI2. Functions as abscisic acid sensor.;gbkey=Gene;gene=RCAR1;gene_biotype=protein_coding;gene_synonym=F6F3.16,F6F3_16,PYL9,PYRABACT…	17.8418314373354	23.2580071917343	10.9776497845015	4.93445721410067	6.27748539348847	7.67842898240831	10.1218424381859	74.4538195912485	131.770287390547	55.7033887277464	36.9599794854181	39.7148943226186	30.2373426859038	34.1432861167806	24.6806208696814	96.0472992005684	21.2119643037334	20.377956181137	91.8512008274261	50.6347775589811	29.6877981713245	22.7630695764656	22.2889001388435	21.9072029260006	23.6317165215427	18.3818761009066	36.968217178043	9.74072671736959	3.19134116315617	7.05031872994831	4.48701534872579	15.6161842137268
AT1G01370	0.0853925615121076	NC_003070.9 RefSeq gene 143489 146479 . + . ID=gene-AT1G01370;Dbxref=Araport:AT1G01370,TAIR:AT1G01370,GeneID:839104;Name=HTR12;Note=Encodes a centromere-identifying protein histone H3 variant. Localized at centromeres in both mitotic and meiotic cells.;gbkey=Gene;gene=HTR12;gene_biotype=protein_coding;gene_synonym=CENH3,CENTROMERIC HISTONE H3,F6F3.17,F6F3_17;locus_tag=AT1G01370	1.18945542915569	1.59553611341713	0	2.22213967257514	2.64315174462672	0.449269780885592	0.341459744902657	3.74139796940947	0.164712859238184	1.12029161687088	1.03304290487194	0	0	0.089969133377551	0.805897824316128	2.19955647024202	0.253025419130021	0.52251169695223	0	0.26510354742922	0	0.408044781140228	0.804653434615288	0.359134474196732	0.153452704685342	0.0865029463572074	1.11925145507877	7.61250071189388	6.71701330530966	9.21090027622279	9.48391880526134	0.0405615174382513
AT1G01380	0.0853925615121076	NC_003070.9 RefSeq gene 147043 148014 . + . ID=gene-AT1G01380;Dbxref=Araport:AT1G01380,TAIR:AT1G01380,GeneID:838096;Name=ETC1;Note=ETC1 is involved in trichome and root hair patterning in Arabidopsis.;gbkey=Gene;gene=ETC1;gene_biotype=protein_coding;gene_synonym=ENHANCER OF TRY AND CPC 1,F6F3.18,F6F3_18;locus_tag=AT1G01380	0	0	0	3.8233873778131	4.27860188661451	0.367584366179121	0.78047941692036	0.598623675105516	0	0	0	0	0	0	0	0.58654839206454	0.253025419130021	0	0.523866164414978	0.176735698286147	0.434986053792301	0.233168446365844	0.241396030384587	0	0	0.432514731786037	0.658383208869867	9.37237990872956	9.87796074310245	7.39146318462323	11.3705048041574	0.851791866203278
AT1G01420	4.65389460240987	NC_003070.9 RefSeq gene 148319 149761 . - 0 ID=cds-NP_171646.1;Parent=rna-NM_100021.3;Dbxref=Araport:AT1G01390,TAIR:AT1G01390,GeneID:837790,GenBank:NP_171646.1;Name=NP_171646.1;Note=UDP-Glycosyltransferase superfamily protein%3B FUNCTIONS IN: UDP-glycosyltransferase activity%2C transferase activity%2C transferring glycosyl groups%3B INVOLVED IN: metabolic process%3B EXPRESSED IN: 7 plant structur…	1.18945542915569	4.78660834025139	9.9321593288347	0.163392622983466	0.132157587231336	6.2897769323983	7.56089435141598	6.13589266983154	6.0943757918128	4.10773592852655	3.09912871461581	7.72379022305855	0	6.29783933642857	6.44718259452903	3.07937905833883	10.9644348289676	8.70852828253716	17.1129613708893	4.68349600458289	2.1749302689615	6.41213227506072	8.52932640692206	4.30961369036078	4.29667573118958	6.48772097679055	4.74035910386304	0	0	0.26533457585827	0	1.74414524984481
AT1G01430	0.597747930584753	NC_003070.9 RefSeq gene 156477 158823 . - . ID=gene-AT1G01430;Dbxref=Araport:AT1G01430,TAIR:AT1G01430,GeneID:837247;Name=TBL25;Note=Encodes a member of the TBL (TRICHOME BIREFRINGENCE-LIKE) gene family containing a plant-specific DUF231 (domain of unknown function) domain. TBL gene family has 46 members%2C two of which (TBR/AT5G06700 and TBL3/AT5G01360) have been shown to be involved in the synth…	0	0.613667735929665	0	13.3328380354508	11.5637888827419	3.69626501546783	2.73167795922126	0.748279593881895	2.80011860704912	1.12029161687088	1.83652071977233	0	0	0.809722200397959	1.30958396451371	0.58654839206454	1.09644348289676	1.39336452520595	0.523866164414978	1.23714988800303	0	0.466336892731689	0.643722747692231	2.87307579357385	2.9156013890215	0.605520624500452	0.658383208869867	2.86491962275576	7.84158114375517	3.82839888024075	17.3361956655315	1.46021462777705
AT1G01440	9.82014457389237	NC_003070.9 RefSeq gene 159628 162953 . - . ID=gene-AT1G01440;Dbxref=Araport:AT1G01440,TAIR:AT1G01440,GeneID:837155;Name=AT1G01440;gbkey=Gene;gene_biotype=protein_coding;gene_synonym=F6F3.24,F6F3_24;locus_tag=AT1G01440	10.7050988624012	6.01394381211071	3.26715767395878	11.078019838279	10.8038827561617	12.9471382309757	9.17063314881423	1.79587102531655	4.61196005866914	2.98744431165567	2.98434616963003	4.17502174219381	0	7.78233003715816	9.16708775159596	7.77176619485515	8.47635154085569	9.11492626905556	3.66706315090484	3.0045068708645	4.89359310516338	5.94579538232903	8.85118778076817	10.654322734503	9.3094640842441	7.093241601291	1.71179634306165	4.21552458776919	9.2700862358346	7.31565330580658	9.38194118369939	6.69265037731147
AT1G01448	5.40107951564081	NC_003070.9 RefSeq gene 163278 166353 . + . ID=gene-AT1G01448;Dbxref=Araport:AT1G01448,TAIR:AT1G01448,GeneID:5007657;Name=AT1G01448;Note=Natural antisense transcript overlaps with AT1G01450~Potential natural antisense gene%2C locus overlaps with AT1G01450;gbkey=Gene;gene_biotype=lncRNA;locus_tag=AT1G01448	7.13673257493415	1.90236998138196	1.50289253002104	4.47695786974696	5.20370499723386	6.18767016401521	4.75604644685844	2.91829041613939	1.48241573314365	3.42311327377213	9.92869014126915	6.94097364639721	0	6.47777760318367	12.2395732068012	5.57220972461313	12.651270956501	6.6475099223367	6.81026013739471	4.68349600458289	4.40423379464705	6.32469410767353	6.35676213346078	9.15792909201666	6.87979626005951	6.09845771818312	1.28384725729624	3.51975839367136	4.95417723423292	7.6567977604815	2.88086780912508	7.46331920863824
AT1G01470	436.398685607626	NC_003070.9 RefSeq gene 171525 172948 . - . ID=gene-AT1G01470;Dbxref=Araport:AT1G01470,TAIR:AT1G01470,GeneID:837071;Name=LEA14;Note=Encodes late-embryogenesis abundant protein whose mRNA levels are induced in response to wounding and light stress. Might be involved in protection against dessication.;gbkey=Gene;gene=LEA14;gene_biotype=protein_coding;gene_synonym=F22L4.3,F22L4_3,LATE EMBRYOGENESIS …	2212.98182594417	1761.04230179736	1730.87479250988	63.265623619198	63.5347600614648	310.241205055178	451.019543052853	6951.59225512219	5406.12310948605	5378.9557215592	4156.96464920467	6081.23229413595	7004.38691563491	7106.8867683262	4613.11025222758	3127.98925633118	2476.7814860574	2622.80551970693	3840.81209543581	2540.3547432405	5088.03187120854	2873.80110145903	2712.52696075987	996.568238023081	914.57811992464	2002.02419049121	3724.9017616626	231.239940979572	48.8731103843346	503.188070645504	112.124394907364	595.625602822001
AT1G01480	19.021193076822	NC_003070.9 RefSeq gene 175706 178406 . + . ID=gene-AT1G01480;Dbxref=Araport:AT1G01480,TAIR:AT1G01480,GeneID:837082;Name=ACS2;Note=a member of the 1-aminocyclopropane-1-carboxylate (ACC) synthase (S-adenosyl-L-methionine methylthioadenosine-lyase%2C EC 4.4.1.14) gene family%2C isolated from a flower-specific cDNA library.;gbkey=Gene;gene=ACS2;gene_biotype=protein_coding;gene_synonym=1-amino-cyclo…	133.813735780015	204.59682315895	198.120441348861	5.45731360764776	5.86449293339054	16.3779256486475	17.3168870629205	121.819917883972	101.874903438817	98.5234238614778	138.542531797825	97.1214432777836	109.57140158861	119.479009125388	149.84662670878	89.15535559381	148.399408319757	130.134440968714	70.8092432234245	57.0856305464254	135.824395296646	175.488401946094	179.397483247479	69.2530977742698	77.2378613582889	146.622494075466	104.057466161882	1.22782269546676	0.972599211628549	1.21295806106638	0	31.4351760146448
AT1G01490	9.90553713540448	NC_003070.9 RefSeq gene 180017 182749 . - . ID=gene-AT1G01490;Dbxref=Araport:AT1G01490,TAIR:AT1G01490,GeneID:839440;Name=AT1G01490;gbkey=Gene;gene_biotype=protein_coding;gene_synonym=F22L4.5,F22L4_5;locus_tag=AT1G01490	3.56836628746708	0.859134830301531	0.653431534791756	13.8556944289979	15.2972407220272	10.8233174486075	7.31699453362837	9.57797880168825	15.4830087683893	10.6427703602733	12.1669497684917	5.74065489551649	0	7.91728373722449	5.74202199825241	7.62512909683901	5.14485018897709	3.54146816823178	23.748599453479	21.5175712663384	1.95743724206535	1.39901067819507	1.36791083884599	7.06297799253573	6.85422080927862	1.64355598078694	2.9627244399144	37.2439550958249	25.1963983262521	33.8680633613377	19.3757480967705	7.86893438302075
AT1G01500	35.9502683965973	NC_003070.9 RefSeq gene 185033 187135 . + . ID=gene-AT1G01500;Dbxref=Araport:AT1G01500,TAIR:AT1G01500,GeneID:839430;Name=AT1G01500;gbkey=Gene;gene_biotype=protein_coding;gene_synonym=F22L4.17,F22L4_17;locus_tag=AT1G01500	47.5782171662277	56.2119646111573	34.7625576509214	14.3458722979483	13.9921845481177	28.4469456715287	37.5605719392923	18.7069898470474	31.1307303960167	27.384906190177	46.4869307192371	22.962619582066	50.1877543549537	29.4199066144592	37.9779349708976	27.4211373290172	26.9893780405355	26.6480965445637	25.8440641111389	19.9711339063346	36.7563215454494	53.978495333693	58.9006314138391	56.2045452117885	53.0690603703475	48.1821411209645	10.1391014165959	3.80625035594694	4.66543684328069	10.6133830343308	10.6566614532238	29.5085039363278
AT1G01510	22.5436362391964	NC_003070.9 RefSeq gene 187145 190472 . + . ID=gene-AT1G01510;Dbxref=Araport:AT1G01510,TAIR:AT1G01510,GeneID:839401;Name=AN;Note=Encodes a homolog of human CtBP. Mutant has longer and thicker leaves than wild type. Involved in controlling polar cell expansion in the leaf width direction.;gbkey=Gene;gene=AN;gene_biotype=protein_coding;gene_synonym=ANGUSTIFOLIA,DETORQUEO,DOQ,F22L4.6,F22L4_6;locus_t…	10.7050988624012	1.96373675497493	14.3754937654186	39.1815509914351	37.5988335673151	38.8005719855739	32.8289154742126	2.39449470042206	2.30598002933457	4.73012016012148	3.09912871461581	4.3837728293035	0	2.60910486794898	6.95086873472661	8.35831458691969	9.27759870143409	10.9727456359968	3.14319698648987	4.06492106058138	5.00233961861146	5.59604271278027	6.27629678999925	11.1930244457981	6.80306990771684	6.74722981586217	2.10682626838357	41.7459716458697	36.6548327882509	43.0600111678563	55.9857142375105	13.3853007546229
AT1G01520	33.7941062184166	NC_003070.9 RefSeq gene 190408 192436 . + . ID=gene-AT1G01520;Dbxref=Araport:AT1G01520,TAIR:AT1G01520,GeneID:839337;Name=ASG4;gbkey=Gene;gene=ASG4;gene_biotype=protein_coding;gene_synonym=ALTERED SEED GERMINATION 4,F22L4.18,F22L4_18;locus_tag=AT1G01520	20.2207422956468	20.0055681913071	9.9321593288347	11.9930185269864	12.1254586284751	39.4132125958724	22.0485435280002	61.6582385358681	66.379282272988	57.9439719614882	55.2104041381556	33.9220516553247	9.35175546986715	49.7529307577857	41.4030007242411	53.8158149719215	31.8812028103826	33.4988054601596	85.9140509640563	81.0333176641983	6.85103034722874	10.3759958632801	7.8051383157683	36.811283605165	43.0690591150194	6.31471508407614	9.80990981216101	46.4526253118256	7.93276231984535	27.7843205863017	2.39647410670582	34.4367283050754
AT1G01540	19.3414151824924	NC_003070.9 RefSeq gene 195645 198787 . + . ID=gene-AT1G01540;Dbxref=Araport:AT1G01540,TAIR:AT1G01540,GeneID:839533;Name=AT1G01540;gbkey=Gene;gene_biotype=protein_coding;gene_synonym=F22L4.8,F22L4_8;locus_tag=AT1G01540	2.37891085831138	1.71826966060306	3.00578506004208	17.679081806811	21.2112927506294	25.1999504369464	18.0973664798408	1.64621510654017	0.823564296190918	3.48535169693162	3.21391125960158	6.57565924395525	0	3.68873446847959	6.04423368237096	6.45203231270994	3.79538128695031	4.76066212778698	6.81026013739471	3.71144966400908	4.34986053792301	6.35384016346926	3.94280182961491	7.30240097533355	6.9053717108404	5.36318267414686	1.9751496266096	11.5415333373875	23.5855308819923	10.992432428414	11.6254488580623	23.4851185967475
AT1G01570	4.54715390051973	NC_003070.9 RefSeq gene 204935 207642 . + . ID=gene-AT1G01570;Dbxref=Araport:AT1G01570,TAIR:AT1G01570,GeneID:837183;Name=AT1G01570;end_range=207642,.;gbkey=Gene;gene_biotype=protein_coding;gene_synonym=F22L4.11,F22L4_11;locus_tag=AT1G01570;partial=true;start_range=.,204935	0	5.40027607618105	12.9379443888768	0.522856393547091	0.792945523388017	8.88328884932876	10.9754918004426	3.44208613185672	13.1770287390547	2.24058323374176	2.06608580974387	4.90565054707773	0	5.48811713603061	4.73464971785725	3.3726532543711	6.66300270375721	5.68957181125761	0.349244109609985	0.441839245715367	5.65481869929991	6.0040874939205	4.14396518826874	0.179567237098366	0.255754507808904	5.79569740593289	6.38631712603771	0.450201655004477	0.699055683358019	0.796003727574809	3.72218318701117	5.63805092391693
AT1G01580	59.2410895490247	NC_003070.9 RefSeq gene 208995 213082 . + . ID=gene-AT1G01580;Dbxref=Araport:AT1G01580,TAIR:AT1G01580,GeneID:839411;Name=FRO2;Note=Encodes the low-iron-inducible ferric chelate reductase responsible for reduction of iron at the root surface. It is likely to be the major Fe(III) chelate reductase in Arabidopsis iron metabolism. Coordinately regulated with IRT1%2C the major transporter responsible …	7.13673257493415	87.2635520491983	52.7972680111739	9.18266541167078	8.17725070993892	59.1810829548385	55.7554983462482	6.28554858860792	3.78839576247822	11.2029161687088	16.2991213879794	29.1207766518018	10.2869310168539	48.9881931240765	47.8501833187701	22.1422018004364	70.3410665181457	60.9887264053686	5.41328369895477	14.492327259464	58.9406102888568	109.472585568764	100.259817953065	19.7523960808203	21.9693122207848	113.318859727942	91.9102959582334	4.54294397322699	4.46787762841864	7.23984342698993	4.33404891638287	47.1730447806863
AT1G01600	7.02353818437085	NC_003070.9 RefSeq gene 218834 221286 . + . ID=gene-AT1G01600;Dbxref=Araport:AT1G01600,TAIR:AT1G01600,GeneID:839347;Name=CYP86A4;Note=Encodes a member of the CYP86A subfamily of cytochrome p450 genes. Expressed significantly at highest level in mature stems and flowers.;gbkey=Gene;gene=CYP86A4;gene_biotype=protein_coding;gene_synonym=''cytochrome P450,cytochrome P450,F22L4.14,F22L4_14,family 86,p…	28.5469302997366	35.9609293254784	27.9668696890872	18.2999737741482	15.4293983092585	9.18960915447803	14.0486295045665	38.6112270443058	31.9542946922076	26.6380451122631	23.4730304495901	13.6731962056847	21.5090375806945	14.5749996071633	12.1892045927814	22.2888388984525	12.0608783118643	12.6563944372873	12.2235438363495	5.47880664687055	2.28367678240958	7.22822183734118	3.46000976884574	6.94326650113682	6.03580638429013	4.84416499600361	5.62917643583736	2.37379054456906	6.13953252340521	2.08477166745783	7.54634399558429	11.2761018478339
AT1G01610	0.555051649828699	NC_003070.9 RefSeq gene 221642 224351 . - . ID=gene-AT1G01610;Dbxref=Araport:AT1G01610,TAIR:AT1G01610,GeneID:839297;Name=GPAT4;Note=bifunctional sn-glycerol-3-phosphate 2-O-acyltransferase/phosphatase. Involved in cutin assembly and is functionally redundant with GPAT8.;gbkey=Gene;gene=GPAT4;gene_biotype=protein_coding;gene_synonym=ATGPAT4,F22L4.15,F22L4_15,glycerol-3-phosphate acyltransferase 4,…	1.18945542915569	0	1.30686306958351	34.0183441051576	29.5041813493958	9.2712945691845	14.4388692130267	0.448967756329137	0	0.124476846318986	0	0	0	0	0.201474456079032	0	0.210854515941684	0.116113710433829	0	0.0883678491430734	0	0.116584223182922	0.160930686923058	0.718268948393464	0.0511509015617807	0.389263258607433	0	5.81169409187597	15.2576501324229	11.1440521860473	41.9637912727424	0.60842276157377
AT1G01630	0.725836772852915	NC_003070.9 RefSeq gene 228799 230979 . + . ID=gene-AT1G01630;Dbxref=Araport:AT1G01630,TAIR:AT1G01630,GeneID:839231;Name=AT1G01630;gbkey=Gene;gene_biotype=protein_coding;gene_synonym=T1N6.1,T1N6_1;locus_tag=AT1G01630	3.56836628746708	0	0	5.91481295200146	6.57483996475897	1.22528122059707	0.878039344035405	1.64621510654017	1.9765543108582	1.8671526947848	1.03304290487194	1.87875978398722	0	1.43950613404082	0	0	0.253025419130021	1.2191939595552	1.22235438363495	1.28133381257456	0	0.932673785463378	0.643722747692231	1.61610513388529	1.17647073592096	0.951532409929281	1.25092809685275	7.89899267416946	9.08772388365425	8.9076607609562	11.5744600472813	0.486738209259016
AT1G01640	4.58985018127578	NC_003070.9 RefSeq gene 230908 232630 . - . ID=gene-AT1G01640;Dbxref=Araport:AT1G01640,TAIR:AT1G01640,GeneID:839534;Name=AT1G01640;Note=Putative role in flower development. Comparison of SALK_011721C to Columbia wild type resulted in a trend toward earlier flowering in the mutant (P%3D0.1) (Stapleton and Woodruff 2009%2C personal communication).;gbkey=Gene;gene_biotype=protein_coding;gene_synonym…	4.75782171662277	1.35006901904526	6.79568796183427	7.14025762437746	8.0616128211115	3.79837178385092	8.09747395054873	2.39449470042206	3.62368290324004	3.36087485061263	5.0504319793739	1.46125760976783	0	5.21820973589796	2.5184307009879	3.3726532543711	2.10854515941684	2.84478590562881	4.54017342492981	7.06942793144587	7.61225594136526	3.43923458389621	4.10373251653797	2.51394131937712	2.71099778277438	3.63312374700271	4.34532917854112	2.55796394888907	1.64126116962318	3.25982478911589	1.0197762156195	6.48984279012021
AT1G01650	31.723336601748	NC_003070.9 RefSeq gene 232840 237905 . - . ID=gene-AT1G01650;Dbxref=Araport:AT1G01650,TAIR:AT1G01650,GeneID:839499;Name=SPPL4;gbkey=Gene;gene=SPPL4;gene_biotype=protein_coding;gene_synonym=ARABIDOPSIS THALIANA SIGNAL PEPTIDE PEPTIDASE-LIKE 4,ATSPPL4,SIGNAL PEPTIDE PEPTIDASE-LIKE 4,T1N6.3,T1N6_3;locus_tag=AT1G01650	139.166285211216	114.510399524475	110.16855676589	39.2632473029268	42.7529794693372	58.2212793320375	55.6091584555756	29.2577321207821	38.4604526321159	33.9821790450833	70.8208302562204	61.2684440666942	21.6649001718589	60.1893502295816	81.3453116419092	21.6289719573799	65.744438070617	62.411119358183	22.351623015039	25.5383084023482	52.6333125088684	119.003345813968	124.077559617677	69.3728092656687	68.9258398544996	94.9802351002137	11.0608379090138	20.9139132461171	15.652768562147	27.7843205863017	20.9564012309807	39.7705678482054
AT1G01690	6.7460123594565	NC_003070.9 RefSeq gene 249041 252522 . + . ID=gene-AT1G01690;Dbxref=Araport:AT1G01690,TAIR:AT1G01690,GeneID:839243;Name=PRD3;Note=Encodes a novel plant-specific protein that is involved in meiotic double strand break formation.;gbkey=Gene;gene=PRD3;gene_biotype=protein_coding;gene_synonym=ARABIDOPSIS THALIANA PUTATIVE RECOMBINATION INITIATION DEFECTS 3,ATPRD3,putative recombination initiation de…	0	1.35006901904526	0	2.12410409878506	2.70923053824239	6.08556339563212	4.43897668373455	0.299311837552758	0	0.871337924232905	1.03304290487194	0	0	2.42916660119388	3.42506575334355	0	2.95196322318357	2.55450162954423	0.69848821921997	1.50225343543225	3.37114191689033	2.15680812888406	2.41396030384587	1.0774034225902	1.48337614529164	2.42208249800181	1.77763466394864	3.02862931548466	2.24913567689102	2.04686672804951	1.27472026952437	6.99686175809835
AT1G01700	2.19885845893677	NC_003070.9 RefSeq gene 259307 261667 . - . ID=gene-AT1G01700;Dbxref=Araport:AT1G01700,TAIR:AT1G01700,GeneID:839250;Name=ROPGEF2;Note=Encodes a member of KPP-like gene family%2C homolog of KPP (kinase partner protein) gene in tomato. Also a member of the RopGEF (guanine nucleotide exchange factor) family%2C containing the novel PRONE domain (plant-specific Rop nucleotide exchanger)%2C which is ex…	0	0	0	0.849641639514022	1.96584411006612	1.34780934265678	0.487799635575225	1.04759143143465	4.44724719943096	0.497907385275946	0.344347634957312	0	0	0	0	0.879822588096809	0	0	1.22235438363495	1.14878203885995	0	0.116584223182922	0.201163358653822	0.239422982797821	0.255754507808904	0	0.19751496266096	0.900403310008954	0.42551215508749	1.00448089432059	0	1.98751435447431
AT1G01710	31.8300773036381	NC_003070.9 RefSeq gene 262828 266324 . + . ID=gene-AT1G01710;Dbxref=Araport:AT1G01710,TAIR:AT1G01710,GeneID:839254;Name=AT1G01710;gbkey=Gene;gene_biotype=protein_coding;gene_synonym=T1N6.10,T1N6.9,T1N6_10,T1N6_9;locus_tag=AT1G01710	23.7891085831138	30.1924526077395	32.4102041256711	17.0581898394738	18.122109149097	26.7315519626928	21.2192841475223	27.9108288517947	39.3663733579259	17.4267584846581	40.3460645624984	43.0027239445963	0	46.3341036894387	57.6216944386032	24.2684397216703	50.7737674387575	43.1943002813843	23.748599453479	27.9242403292112	55.1344823181741	61.9936606775189	74.3499773584526	42.4377237009138	39.2583169486667	55.1456283027197	15.9987119755378	13.1786302646765	16.0782807172344	14.9724510662881	9.89182929150914	33.5849364388721
AT1G01715	5.50782021753094	NC_003070.9 RefSeq gene 266333 267883 . + . ID=gene-AT1G01715;Dbxref=Araport:AT1G01715,GeneID:28716021;Name=AT1G01715;gbkey=Gene;gene_biotype=protein_coding;locus_tag=AT1G01715	2.37891085831138	35.2245280423628	25.8758887777535	4.80374311571389	3.45261696641866	7.39253003093566	12.560840616062	10.1017745174056	21.5773845602021	7.84204131809615	8.26434323897548	12.6294407701363	10.7545187903472	14.7099533072296	9.26782497963548	7.47849199882288	8.05464250897232	10.4212055114361	28.3760839058113	9.54372770745193	15.7682444499709	13.9901067819507	9.09258381115276	6.01550244279526	6.21483453975636	8.60704316254213	11.0937570694573	13.0149205719476	6.26110742485878	4.03687604698653	1.0197762156195	12.1278937140371
AT1G01720	272.65844890816	NC_003070.9 RefSeq gene 267993 269819 . + . ID=gene-AT1G01720;Dbxref=Araport:AT1G01720,TAIR:AT1G01720,GeneID:839265;Name=ATAF1;Note=Belongs to a large family of putative transcriptional activators with NAC domain. Transcript level increases in response to wounding and abscisic acid. ATAF1 attentuates ABA signaling and sythesis. Mutants are hyposensitive to ABA.;gbkey=Gene;gene=ATAF1;gene_biotype=…	3541.0088125965	4089.23632514091	3981.03162571878	94.7513820681118	83.8705087966867	173.173079177719	226.753660597143	3157.44057434404	2617.28733329474	3067.48292383878	3286.05208912513	2610.64109539379	1485.68221897956	2040.18505303603	1972.8882425399	4369.12565393975	1838.73572081786	1870.18547710246	2443.48641288626	1941.61838137161	2776.67910112643	3093.50407004725	2825.86239702543	2028.60100537309	2143.70870900345	2799.14884117287	3995.49726050812	190.660400894396	43.5390115830592	154.936439831525	54.7619827787671	498.095434141726
AT1G01725	3.54379130275247	NC_003070.9 RefSeq gene 269792 270859 . - . ID=gene-AT1G01725;Dbxref=Araport:AT1G01725,TAIR:AT1G01725,GeneID:839271;Name=AT1G01725;gbkey=Gene;gene_biotype=protein_coding;locus_tag=AT1G01725	4.16309400204492	7.91631379349268	10.8469634775432	1.97705073809994	2.01540320527788	5.24828789489078	11.3169515453452	27.9108288517947	67.4499158580362	13.3190225561315	9.98608141376204	50.5699508523226	60.3967540762254	21.9074839774337	14.7580039077891	20.9691050163073	5.52438831767212	6.53139621190287	57.5379670582451	15.9062128457532	16.6382165575555	4.10959386719801	3.37954442538421	3.92055134331432	3.75959126479088	2.11932218575158	3.91738009277571	3.27419385457801	0.42551215508749	1.47829263692465	0	9.02493763001092
AT1G01730	21.9245401682336	NC_003070.9 RefSeq gene 270797 272189 . + . ID=gene-AT1G01730;Dbxref=Araport:AT1G01730,TAIR:AT1G01730,GeneID:839260;Name=AT1G01730;gbkey=Gene;gene_biotype=protein_coding;gene_synonym=T1N6.14,T1N6_14;locus_tag=AT1G01730	71.3673257493415	63.2077768007555	41.296872998839	23.9696977916744	21.9711988772096	20.0741906641153	46.9263249423366	106.031218453064	111.922387852346	60.9936546963034	99.7460315926346	44.8814837285835	59.3836472336564	52.6319430258673	44.4251175654266	54.6956375600183	36.0139513228396	32.1054409349537	66.8802469903122	81.5635247590568	52.7964322790405	48.8779355694402	43.1294240953795	72.7845867705376	78.2353039387437	47.6198719696427	40.4905673454968	25.3545386613885	17.1268642422715	30.5324286934052	16.1634530175691	35.02487030793
AT1G01740	2.73256196838744	NC_003070.9 RefSeq gene 272111 274930 . - . ID=gene-AT1G01740;Dbxref=Araport:AT1G01740,TAIR:AT1G01740,GeneID:839253;Name=BSK4;gbkey=Gene;gene=BSK4;gene_biotype=protein_coding;gene_synonym=brassinosteroid-signaling kinase 4,T1N6.15,T1N6_15;locus_tag=AT1G01740;partial=true;start_range=.,272111	1.18945542915569	1.96373675497493	1.82960829741692	2.22213967257514	2.37883657016405	3.34910200296533	4.3414167566195	2.31966674103387	0.164712859238184	2.67625219585821	1.03304290487194	0	0	0.629783933642857	1.00737228039516	2.05291937222589	1.51815251478012	1.45142138042286	1.74622054804993	1.59062128457532	1.7399442151692	1.28242645501214	1.60930686923058	2.12487897233066	3.09462954448774	1.38404714171532	1.87639214527912	2.00544373592903	2.85701018415886	1.6488648642621	0.458899297028774	3.32604442993661
AT1G01750	0.234829544158296	NC_003070.9 RefSeq gene 275188 276310 . + . ID=gene-AT1G01750;Dbxref=Araport:AT1G01750,TAIR:AT1G01750,GeneID:839281;Name=ADF11;end_range=276310,.;gbkey=Gene;gene=ADF11;gene_biotype=protein_coding;gene_synonym=actin depolymerizing factor 11,T1N6.16,T1N6_16;locus_tag=AT1G01750;partial=true	0	0.184100320778899	0.653431534791756	0.441160082055358	0.181716682443087	0.0816854147064714	0.0731699453362837	0.149655918776379	2.47069288857276	0	0	0.835004348438762	0	0	0	0.146637098016135	0.0421709031883368	0	0	0	0.163119770172113	0.116584223182922	0.120698015192293	0.0598557456994553	0	0.0432514731786037	0.131676641773973	5.72983924551152	18.4034007075339	7.71365516959398	31.1286689817852	0.162246069753005
AT1G01760	1.30223656305964	NC_003070.9 RefSeq gene 276266 278599 . - . ID=gene-AT1G01760;Dbxref=Araport:AT1G01760,TAIR:AT1G01760,GeneID:839252;Name=AT1G01760;end_range=278599,.;gbkey=Gene;gene_biotype=protein_coding;gene_synonym=AtTAD1,ortholog of yeast Tad1,T1N6.17,T1N6_17,TAD1;locus_tag=AT1G01760;partial=true;start_range=.,276266	0	1.59553611341713	1.04549045566681	1.51955139374623	1.6519698403917	1.94002859927869	1.634128779177	0.448967756329137	0	0.0622384231594932	0	0	0	0.539814800265306	0.604423368237096	0	0.168683612753347	0.174170565650743	1.04773232882996	0	0.543732567240376	0.145730278978653	0.563257404230702	1.04747554974047	0.511509015617807	0.605520624500452	0.19751496266096	0.327419385457801	0.638268232631235	0.151619757633297	0	0.588142002854644
AT1G01770	30.2716630560421	NC_003070.9 RefSeq gene 278600 282891 . + . ID=gene-AT1G01770;Dbxref=Araport:AT1G01770,TAIR:AT1G01770,GeneID:837323;Name=AT1G01770;gbkey=Gene;gene_biotype=protein_coding;gene_synonym=T1N6.18,T1N6_18;locus_tag=AT1G01770	2.37891085831138	9.94141732206057	9.14804148708459	11.127037625174	12.5219313901691	31.4488846619915	18.8778458967612	1.94552694409293	2.96483146628731	2.7384906190177	4.70608434441659	6.26253261329072	0	5.62307083609694	16.3697995564214	3.3726532543711	22.8144586248902	25.3708457297916	1.30966541103744	2.38593192686298	5.4916989291278	9.76392869156974	17.3000488442287	10.325116133156	8.38874785613204	17.7763554764061	2.60061367503597	4.46108912686254	5.7900046817262	4.01792357728237	1.2237314587434	14.9469191759956
AT1G01780	12.1684400154753	NC_003070.9 RefSeq gene 282761 284245 . + . ID=gene-AT1G01780;Dbxref=Araport:AT1G01780,TAIR:AT1G01780,GeneID:839267;Name=PLIM2b;Note=Encodes a member of the Arabidopsis LIM proteins: a family of actin bundlers with distinct expression patterns. WLIM1%2C WLIM2a%2C and WLIM2b are widely expressed%2C whereas PLIM2a%2C PLIM2b%2C and PLIM2c are predominantly expressed in pollen. Regulates actin cytosk…	1.78418314373354	3.92747350994985	8.10255103141778	4.21552967297342	5.20370499723386	10.9050028633139	6.63407504382306	2.09518286286931	2.63540574781094	1.8671526947848	2.75478107965849	12.1597508241395	0	4.9483023357653	8.46192715531935	1.17309678412908	7.92812979940731	9.49229582796551	4.88941753453979	3.9765532114383	8.31910827877775	7.66541267427714	6.67862350730689	3.71105623336623	6.18925908897547	6.96348718175519	1.44844305951371	13.1581665530854	21.9594665750508	13.3804436111385	7.03645588777454	20.3618817540022
AT1G01790	1.06740701890135	NC_003070.9 RefSeq gene 284350 291203 . + . ID=gene-AT1G01790;Dbxref=Araport:AT1G01790,TAIR:AT1G01790,GeneID:837332;Name=KEA1;Note=K efflux antiporter KEA1;gbkey=Gene;gene=KEA1;gene_biotype=protein_coding;gene_synonym=ATKEA1,K+ efflux antiporter 1,K+ EFFLUX ANTIPORTER 1,T1N6.21,T1N6_21;locus_tag=AT1G01790	0	0.859134830301531	3.07112821352125	3.87240516470814	3.70041244247741	0.939382269124421	0.731699453362837	0	1.48241573314365	0.871337924232905	0	0	0	0.539814800265306	0	1.31973388214521	0.590392644636715	0.812795973036802	0	0.176735698286147	0.21749302689615	0.116584223182922	0.482792060769173	0.359134474196732	0.562659917179588	0.173005892714415	0.329191604434933	4.29737943413364	11.1696940710466	7.42936812403155	6.88348945543162	1.17628400570929
AT1G01800	18.3167044443471	NC_003070.9 RefSeq gene 293246 295086 . + . ID=gene-AT1G01800;Dbxref=Araport:AT1G01800,TAIR:AT1G01800,GeneID:839259;Name=AT1G01800;gbkey=Gene;gene_biotype=protein_coding;gene_synonym=T1N6.22,T1N6_22;locus_tag=AT1G01800	60.6622268869403	148.016657906235	165.710237223189	45.8806485337572	41.4314035970239	20.196718786175	34.5362141987259	83.5080026772195	72.3089452055626	83.0260564947639	65.0817030069319	64.086583742675	17.6124728015831	45.1195203888418	32.7395991128427	79.6239442227613	35.1705332590729	46.3293704630977	119.441485486615	79.2659606813369	41.6499146506128	34.9169748432852	27.4386821203813	47.7948129410151	49.7698272196127	26.2103927462338	57.7402074178873	83.1645239062815	45.9249190240855	105.205159327804	84.6159314910279	24.0124183234448
AT1G01810	2.86065081065561	NC_003070.9 RefSeq gene 295207 295859 . + . ID=gene-AT1G01810;Dbxref=Araport:AT1G01810,TAIR:AT1G01810,GeneID:839247;Name=AT1G01810;gbkey=Gene;gene_biotype=protein_coding;gene_synonym=T1N6.23,T1N6_23;locus_tag=AT1G01810	23.7891085831138	9.20501603894497	15.0289253002104	4.57499344353704	3.41957756961082	1.75623641618913	3.56093733969914	46.6926466582302	62.4261736512716	30.3723505018327	16.987816657894	10.0200521812652	22.6000757188456	17.8138884087551	8.66340161139838	65.5467828132123	12.9886381820077	10.1018928077431	66.3563808258972	18.5572483200454	18.4869072861728	9.09356940826794	8.77072243730664	6.76369926403845	8.74680416706451	9.51532409929281	20.4757177958529	1.67802435047123	0.334330978997314	0.796003727574809	0.815820972495599	3.97502870894863
AT1G01820	58.3444676531475	NC_003070.9 RefSeq gene 296001 298334 . - . ID=gene-AT1G01820;Dbxref=Araport:AT1G01820,TAIR:AT1G01820,GeneID:839257;Name=PEX11C;Note=member of the peroxin11 (PEX11) gene family%2C integral to peroxisome membrane%2C controls peroxisome proliferation.;gbkey=Gene;gene=PEX11C;gene_biotype=protein_coding;gene_synonym=peroxin 11c,T1N6.24,T1N6_24;locus_tag=AT1G01820	125.487547775926	109.110123448294	91.2190422569292	50.2432315674157	42.4225855012589	67.4721525475453	107.657379571452	176.145016399798	174.842700081332	223.747131258378	165.057299689538	89.2410897393927	13.5600454313074	124.067434927643	98.8232207067652	120.095783275214	78.7752471558131	93.7908496029252	240.62919152128	181.375010366158	100.699271452918	85.0773368677375	85.5346600996051	123.003557412381	128.951422837249	67.2992922659073	106.559322355588	54.2288357164484	30.7584500677528	46.5093606540139	29.2165885774986	78.8718706586797
AT1G01830	11.4426032426224	NC_003070.9 RefSeq gene 298451 302310 . - . ID=gene-AT1G01830;Dbxref=Araport:AT1G01830,TAIR:AT1G01830,GeneID:839264;Name=AT1G01830;gbkey=Gene;gene_biotype=protein_coding;gene_synonym=T1N6.25,T1N6_25;locus_tag=AT1G01830	7.13673257493415	5.52300962336698	2.74441244612538	6.2089196733717	6.44268237752764	7.14747378681624	4.53653661084959	4.93864531962051	4.44724719943096	7.46861077913919	7.69043051404663	3.96627065508412	0	2.51913573457143	4.73464971785725	7.62512909683901	5.06050838260041	5.51540124560687	0.873110274024963	1.85572483200454	2.39242329585765	4.48849259254251	5.14978198153785	3.05264303067222	3.37595950307753	3.58987227382411	4.87203574563701	4.50201655004477	3.92079057187759	6.44383969941512	9.38194118369939	6.32759672036721
AT1G01860	8.30442660705246	NC_003070.9 RefSeq gene 304133 306310 . - . ID=gene-AT1G01860;Dbxref=Araport:AT1G01860,TAIR:AT1G01860,GeneID:839283;Name=PFC1;gbkey=Gene;gene=PFC1;gene_biotype=protein_coding;gene_synonym=DIMETHYLADENOSINE TRANSFERASE,PALEFACE 1;locus_tag=AT1G01860;partial=true;start_range=.,304133	3.56836628746708	3.31380577402019	0	4.86910016490728	6.70699755199031	8.86286749565214	7.26821457007085	5.23795715717326	7.00029651762281	4.6056433138025	4.3043454369664	4.69689945996804	0	5.66805540278571	5.84275922629193	3.51929035238724	7.25339534839392	7.14099319168047	2.61933082207489	3.44634611657986	5.00233961861146	4.72166103890835	5.75327205749931	4.63882029170779	3.22250679839219	4.7144105764678	7.99935598776888	1.80080662001791	3.13055371242939	2.52067847065356	2.82987899834411	8.68016473178578
AT1G01880	2.17751031855874	NC_003070.9 RefSeq gene 306467 309541 . - . ID=gene-AT1G01880;Dbxref=Araport:AT1G01880,TAIR:AT1G01880,GeneID:837373;Name=AT1G01880;Note=Encodes one of two GEN1 homologs in Arabidopsis. It is a member of the class IV Rad2/XPG family of nucleases that processes Holliday junctions in a manner analogous to the HJ resolvases of phages%2C archaea%2C and bacteria.;gbkey=Gene;gene_biotype=protein_coding;…	5.94727714577846	4.41840769869359	8.62529625925118	1.27446245927103	1.85020622123871	2.8589895147265	1.17071912538054	1.79587102531655	1.9765543108582	2.61401377269872	2.18086835472964	0.104375543554845	0	2.42916660119388	2.41769347294839	8.79822588096809	3.03630502956025	1.2191939595552	1.74622054804993	1.6789891337184	2.55554306602977	3.78898725344497	6.59815816384536	2.63365281077603	2.86445048745972	7.0067386549338	2.37017955193152	1.06411300273785	0	0.871813606391458	0	1.54133766265355
AT1G01910	17.441430688848	NC_003070.9 RefSeq gene 313101 316090 . - . ID=gene-AT1G01910;Dbxref=Araport:AT1G01910,TAIR:AT1G01910,GeneID:839305;Name=AT1G01910;gbkey=Gene;gene_biotype=protein_coding;gene_synonym=F22M8.4,F22M8_4;locus_tag=AT1G01910	27.9522025851588	55.1687294600769	35.8080481065882	40.9461913196565	38.0944245194326	15.1322230743738	19.3412555505577	54.3250985158256	35.5779775954477	45.3718104832706	45.6834529043367	40.6542742146123	27.0421595670325	36.4824835845969	38.1794094269766	33.653213994703	26.9050362341589	29.1735697464995	44.0920688382606	41.577073021816	52.035206684904	55.4357981234795	52.423171265186	27.0847249290035	30.1534564706697	41.0888995196735	40.2601332223923	30.1839745968911	28.5852987042703	38.5682758479699	55.6287925620436	23.4648378380284
AT1G01920	30.8053665654928	NC_003070.9 RefSeq gene 315983 319667 . + . ID=gene-AT1G01920;Dbxref=Araport:AT1G01920,TAIR:AT1G01920,GeneID:839313;Name=AT1G01920;gbkey=Gene;gene_biotype=protein_coding;gene_synonym=F22M8.5,F22M8_5;locus_tag=AT1G01920	2.37891085831138	11.6596869826636	12.5458854680017	24.3945186114314	22.3346322420958	28.589895147265	35.7313233058852	13.4690326898741	23.5539388710603	11.4518698613468	13.8886879432782	24.7370038224983	0	12.5057095394796	16.017219258283	6.59866941072607	12.651270956501	10.0438359525262	17.1129613708893	12.4598667291734	10.9833978582556	11.6001302067008	10.5409599934603	14.9639364248638	13.1457817013777	8.47728874300632	7.04470033490757	20.4637115911126	12.552608575081	17.7395116430957	9.78985166994719	40.2775868161836
AT1G01930	25.2335019268278	NC_003070.9 RefSeq gene 319769 322895 . - . ID=gene-AT1G01930;Dbxref=Araport:AT1G01930,TAIR:AT1G01930,GeneID:839310;Name=AT1G01930;gbkey=Gene;gene_biotype=protein_coding;gene_synonym=F22M8.6,F22M8_6;locus_tag=AT1G01930	34.4942074455151	23.810308154071	17.5119651324191	8.3820415590518	11.0516782322205	14.7442173545181	10.1462324199647	38.311915206753	39.0369476394495	29.5632510007593	36.7878056679395	54.4840337356293	31.0166556417261	30.8594127485	40.597102899925	29.6206937992593	40.9901178990633	40.1753438101048	11.8742997267395	21.8268587383391	30.2315307385649	26.7560792204807	41.6810479130719	37.2003459522115	35.6521783885612	41.0023965733163	25.7427834668118	12.1963721083031	3.82960939578741	8.7560410033229	2.95735102529655	12.1278937140371
AT1G01940	19.2133263402242	NC_003070.9 RefSeq gene 322886 324917 . + . ID=gene-AT1G01940;Dbxref=Araport:AT1G01940,TAIR:AT1G01940,GeneID:839309;Name=AT1G01940;gbkey=Gene;gene_biotype=protein_coding;gene_synonym=F22M8.7,F22M8_7;locus_tag=AT1G01940	19.0312868664911	7.48674637834191	9.01735518012624	24.1657689392546	21.4260488298804	25.4041639737126	26.2924003575046	41.6043454198334	59.7907679034607	40.5172134768301	25.8834638942913	43.7333527494802	21.1973123983655	43.1851840212245	28.3575296931238	44.577677796905	32.6402790677727	31.2055596790915	97.4391065811859	34.0216219200833	42.7373797850936	28.2133820102672	27.6800781507659	17.8669400912874	17.0844011216348	25.6913750680906	45.1650881284729	26.9711718770864	18.2362352180353	22.5534389479529	22.5370543651909	28.1496931021464
AT1G01950	21.2200515357587	NC_003070.9 RefSeq gene 325316 330619 . + . ID=gene-AT1G01950;Dbxref=Araport:AT1G01950,TAIR:AT1G01950,GeneID:839306;Name=ARK2;Note=Encodes a member of the armadillo/beta-catenin repeat kinesin motor family. Mutants have twisted roots due to abnormal cell file rotation%3B the phenotype is dependent on microtubules.;end_range=330619,.;gbkey=Gene;gene=ARK2;gene_biotype=protein_coding;gene_synonym=Ar…	2.37891085831138	4.17294060432172	3.39784398091713	15.653013281816	18.105589450693	20.0537693104387	13.1705901605311	0.149655918776379	0	1.99162954110378	1.26260799484348	13.5688206621299	0	1.70941353417347	3.52580298138306	1.02645968611294	4.97616657622374	7.14099319168047	1.74622054804993	3.09287472000757	4.24111402447493	4.83824526209127	3.70140579923033	7.00312224683627	5.72890097491944	7.17974454764821	3.75278429055824	11.4187510678408	19.999071289112	13.1530139746885	12.6197306682913	13.1419316499934
AT1G01960	147.814523977458	NC_003070.9 RefSeq gene 330588 337912 . - . ID=gene-AT1G01960;Dbxref=Araport:AT1G01960,TAIR:AT1G01960,GeneID:839301;Name=EDA10;gbkey=Gene;gene=EDA10;gene_biotype=protein_coding;gene_synonym=embryo sac development arrest 10,F22M8.9,F22M8_9;locus_tag=AT1G01960	23.7891085831138	33.0766909666089	43.3878539101726	45.8806485337572	55.7044230180082	97.5528065132034	62.6334732078589	3.36725817246853	7.24736580648008	10.8917240529113	18.5373810152019	18.5788467527625	11.5338317461695	25.2813264790918	34.0995516913762	21.8489276044041	57.8163082712097	68.7393165768267	11.437744589727	17.9386733760439	21.0968236089266	44.6809035348549	44.9801269949946	71.0188422724037	67.6982182170168	71.8406969496607	14.945298841346	33.4786321630602	73.2336812630934	81.8746691219804	136.038147163641	43.9484041443453
AT1G01970	22.2874585546601	NC_003070.9 RefSeq gene 338241 340088 . + . ID=gene-AT1G01970;Dbxref=Araport:AT1G01970,TAIR:AT1G01970,GeneID:839299;Name=AT1G01970;gbkey=Gene;gene_biotype=protein_coding;gene_synonym=F22M8.10,F22M8_10;locus_tag=AT1G01970	68.9884148910301	191.77116747802	199.557990725402	18.9862227906787	16.0571468486073	24.5464671192946	34.731334052956	73.4810561192021	38.7075219209732	77.4245984104096	79.544303675139	25.0501304531629	31.4842434152194	32.7937491161173	43.921431425229	46.5572786201228	43.3516884776102	41.1332819211839	46.624088632933	54.0811236755609	88.7371549736294	102.186071619831	88.4314124642202	56.2045452117885	58.0306978218403	81.0532607367033	115.743768119323	14.6929449224188	20.7893081485602	17.2846523701959	40.4851157600941	31.7596681541508
AT1G01980	0	NC_003070.9 RefSeq gene 340108 342040 . - . ID=gene-AT1G01980;Dbxref=Araport:AT1G01980,TAIR:AT1G01980,GeneID:839296;Name=AT1G01980;Note=member of Reticuline oxidase-like family;gbkey=Gene;gene_biotype=protein_coding;gene_synonym=F22M8.11,F22M8_11,SEC1A,SIMILAR TO ELECTRON CAREER 1A;locus_tag=AT1G01980	1.18945542915569	1.4728025662312	4.05127551570889	0	0	0	0	1.94552694409293	0	0.497907385275946	0.573912724928853	0	0	0.179938266755102	0	0.879822588096809	0.590392644636715	0.638625407386059	2.4447087672699	2.47429977600606	2.06618375551343	2.33168446365845	0.965584121538346	7.27247310248382	6.24040999053725	1.90306481985856	0.19751496266096	0	0	0	0	0
AT1G01990	30.7413221443587	NC_003070.9 RefSeq gene 342918 344400 . - . ID=gene-AT1G01990;Dbxref=Araport:AT1G01990,TAIR:AT1G01990,GeneID:837456;Name=AT1G01990;gbkey=Gene;gene_biotype=protein_coding;gene_synonym=F22M8.12,F22M8_12;locus_tag=AT1G01990	82.0724246117428	42.4658073263328	46.132266356298	26.1264804150562	20.7157017985119	29.4680133553595	36.5605826863631	62.2568622109737	42.9900562611659	53.0271365318882	59.5721408476149	22.2319907771821	81.2044099966798	34.2782398168469	40.6978401279645	70.679081243777	50.2677166004974	48.6516446717743	23.050111234259	24.6546299109175	25.2291911199534	42.2034887922179	42.4857013476872	47.9444523052637	45.0639442759288	47.0576028183208	48.0619742475003	32.8647208153268	23.8894681356262	28.0117502227516	23.0214480676102	35.7752583805377
AT1G02000	1.40897726494978	NC_003070.9 RefSeq gene 345516 347603 . + . ID=gene-AT1G02000;Dbxref=Araport:AT1G02000,TAIR:AT1G02000,GeneID:839289;Name=GAE2;Note=UDP-D-glucuronate 4-epimerase;gbkey=Gene;gene=GAE2;gene_biotype=protein_coding;gene_synonym=F22M8.13,F22M8_13,UDP-D-glucuronate 4-epimerase 2;locus_tag=AT1G02000	0	2.70013803809053	6.79568796183427	6.47034787014525	5.28630348925344	3.7779504301743	3.75605719392923	0	0	0.124476846318986	0.344347634957312	0	0	0.629783933642857	0.805897824316128	0	1.6024943211568	0.580568552169144	1.04773232882996	0.883678491430734	0	2.21510024047552	1.68977221269211	4.5490366731586	3.27365769995397	2.59508839071622	0.19751496266096	1.59616950410678	1.70204862034996	2.5017260009494	6.22063491527894	1.33853007546229
AT1G02010	6.55387909605426	NC_003070.9 RefSeq gene 347613 352545 . + . ID=gene-AT1G02010;Dbxref=Araport:AT1G02010,TAIR:AT1G02010,GeneID:839288;Name=SEC1A;Note=member of KEULE Gene Family;gbkey=Gene;gene=SEC1A;gene_biotype=protein_coding;gene_synonym=secretory 1A;locus_tag=AT1G02010	0	0.981868377487464	0	2.18946114797844	3.32045937918732	4.96238894341814	3.85361712104428	1.49655918776379	0	0.871337924232905	1.14782544985771	1.25250652265814	0	3.68873446847959	2.61916792902742	0.58654839206454	5.22919199535376	2.67061533997806	4.19092931531982	1.41388558628917	1.95743724206535	2.0985160172926	3.37954442538421	3.83076772476514	3.01790319214506	3.46011785428829	0.855898171530827	8.39012175235616	5.68362664295433	4.35906803195729	1.47867551264827	8.59904169690928
AT1G02020	14.3459503340341	NC_003070.9 RefSeq gene 352612 355124 . - . ID=gene-AT1G02020;Dbxref=Araport:AT1G02020,TAIR:AT1G02020,GeneID:837477;Name=AT1G02020;gbkey=Gene;gene_biotype=protein_coding;gene_synonym=T7I23.2,T7I23_2;locus_tag=AT1G02020	22.5996531539582	23.1966404181413	50.0528555650485	12.2544467237599	10.0439766295815	15.3160152574634	18.1705364251771	0.448967756329137	3.62368290324004	3.23639800429365	6.31303997421738	10.8550565297039	0	2.96898140145918	21.2555551163379	4.54575003850018	23.1096549472086	17.3009428546405	1.39697643843994	1.94409268114762	7.06852337412489	10.9589169791947	15.7712073184597	15.5624938818584	4.85933564836917	13.4512081585457	1.71179634306165	3.43790354730691	3.13055371242939	7.16403354817328	6.22063491527894	12.2090167489136
AT1G02050	5.10220555034843	NC_003070.9 RefSeq gene 359117 360746 . - . ID=gene-AT1G02050;Dbxref=Araport:AT1G02050,TAIR:AT1G02050,GeneID:839280;Name=LAP6;gbkey=Gene;gene=LAP6;gene_biotype=protein_coding;gene_synonym=LESS ADHESIVE POLLEN 6,polyketide synthase A,PSKA,T7I23.4,T7I23_4;locus_tag=AT1G02050	15.462920579024	6.50487800085445	6.01157012008416	8.61079123122865	8.7389204556721	1.67455100148266	1.53656885206196	2.24483878164568	3.62368290324004	3.98325908220757	6.65738760917469	1.98313532754206	10.9103813815117	3.41882706834694	1.81327010471129	5.42557262659699	4.34360302839869	4.03495143757555	1.74622054804993	4.77186385372597	2.55554306602977	3.03118980275598	4.26466320346103	11.2229523186479	7.90281429129513	5.19017678143244	0.9875748133048	3.43790354730691	2.88740390952225	8.2064193819022	4.02811605169702	6.20591216805245
AT1G02060	33.1536620070758	NC_003070.9 RefSeq gene 360918 363142 . - . ID=gene-AT1G02060;Dbxref=Araport:AT1G02060,TAIR:AT1G02060,GeneID:839279;Name=AT1G02060;gbkey=Gene;gene_biotype=protein_coding;gene_synonym=T7I23.14,T7I23_14;locus_tag=AT1G02060;partial=true;start_range=.,360918	2.37891085831138	9.75731700128167	5.48882489225075	6.60106196853202	8.14421131313109	22.5247531053095	18.6827260425311	0.149655918776379	0.411782148095459	0.622384231594932	1.31999926733636	0	0	3.05895053483673	5.23833585805483	4.54575003850018	9.02457328230407	6.6475099223367	4.19092931531982	0.353471396572294	1.90306398534132	4.45934653674678	5.39117801192243	7.45204033958218	7.90281429129513	9.03955789432817	1.38260473862672	0	0.577480781904451	0.416954333491567	0.764832161714624	29.4273809014513
AT1G02080	310.892968325206	NC_003070.9 RefSeq gene 373335 386913 . + . ID=gene-AT1G02080;Dbxref=Araport:AT1G02080,TAIR:AT1G02080,GeneID:839244;Name=AT1G02080;gbkey=Gene;gene_biotype=protein_coding;gene_synonym=T7I23.15,T7I23_15;locus_tag=AT1G02080;partial=true;start_range=.,373335	57.0938605994732	39.3974686466845	42.3423634545058	59.4095577167882	74.8837928649558	139.35531748924	65.5358810395315	16.0131833090725	17.2948502200093	23.5261239542884	29.499114061343	31.2604752946762	0	33.2885793496939	35.9631904101072	13.4906130174844	100.451091394618	89.204358040789	21.6531347958191	29.7799651612157	76.3944256972728	85.1064829235332	62.0790124805695	88.8558544908414	62.5831280608387	104.884822458114	19.8502537474265	22.1417359415838	36.9891637672482	46.4714557146055	31.7150403057664	56.2993862042928
AT1G02090	26.1301238227049	NC_003070.9 RefSeq gene 387277 389808 . - . ID=gene-AT1G02090;Dbxref=Araport:AT1G02090,TAIR:AT1G02090,GeneID:839241;Name=FUS5;Note=encodes a phosphoprotein that is a subunit of the COP9 signalosome. Mutants exhibit constitutive photomorphogenic phenotype.;gbkey=Gene;gene=FUS5;gene_biotype=protein_coding;gene_synonym=ARABIDOPSIS THALIANA COP9 SIGNALOSOME SUBUNIT 7,ATCSN7,CONSTITUTIVE PHOTOMORPHOGE…	137.97682978206	130.036193243496	151.204057150812	46.1420767305307	40.4402216927889	19.9720838957322	26.048500539717	161.17942452216	151.865256217605	137.60915360564	125.342539124461	116.326543291875	112.065203047241	114.440737656245	104.464505476978	64.5203231270993	59.2501189796132	64.7333935668596	153.580097200991	99.5021981351007	126.472195140111	94.6663892245329	92.4949123090274	59.9156014451548	58.5166313866772	81.9182902002754	70.5786799908497	27.3804461089086	29.5427010532172	31.3473848906842	29.3185661990606	28.0685700672699
AT1G02100	47.2647827969516	NC_003070.9 RefSeq gene 389812 392816 . + . ID=gene-AT1G02100;Dbxref=Araport:AT1G02100,TAIR:AT1G02100,GeneID:837541;Name=SBI1;gbkey=Gene;gene=SBI1;gene_biotype=protein_coding;gene_synonym=LCMT1,leucine carboxyl methyl transferase 1,SUPPRESSOR OF BRI1,T7I23.16,T7I23_16;locus_tag=AT1G02100	19.6260145810689	19.8828346441211	21.4325543411696	37.4986069747054	33.1550346966614	40.8222859995591	31.560636421717	29.9311837552758	27.5070474927767	19.5428648720809	31.1634609636367	41.2805274759413	32.5752815533706	48.1334863569898	50.2175081776987	9.97132266509717	39.1767690619649	42.033163177046	30.5588595908737	27.5265850080674	35.4513633840725	38.2396252039985	35.3645184513419	32.202391186307	28.925834833187	32.8711196157388	22.417948262019	52.9600855977994	40.7883794376723	35.0999738921083	33.7545927370054	95.3195659798906
AT1G02110	45.0659243380148	NC_003070.9 RefSeq gene 392831 395528 . + . ID=gene-AT1G02110;Dbxref=Araport:AT1G02110,TAIR:AT1G02110,GeneID:839234;Name=AT1G02110;gbkey=Gene;gene_biotype=protein_coding;gene_synonym=T7I23.5,T7I23_5;locus_tag=AT1G02110	24.3838362976917	32.6471235514582	22.6087311037948	45.3741314025085	37.433636583276	64.3681067886994	77.9747717466997	2.24483878164568	5.43552435486006	9.02457135812652	10.1008639587478	7.77597799483598	0	9.26682073788775	14.3046863816113	8.72490733196003	22.5614332057602	19.361961214841	7.1595042470047	2.56266762514913	8.69972107584602	13.9901067819507	16.8977221269211	20.8297995034104	12.838876292007	16.911326012834	3.9502992532192	21.2208689199838	16.1086744425978	35.1378788315166	26.2847319575926	40.0950599877114
AT1G02120	76.8746535012749	NC_003070.9 RefSeq gene 395689 400001 . + . ID=gene-AT1G02120;Dbxref=Araport:AT1G02120,TAIR:AT1G02120,GeneID:839232;Name=VAD1;Note=Encodes VAD1 (Vascular Associated Death1)%2C a regulator of cell death and defense responses in vascular tissues. VAD1 is a putative membrane associated protein and contains a GRAM domain. vad1 is a lesion mimic mutant that exhibits light conditional appearance of pro…	19.0312868664911	24.7921765315585	9.27872779404294	14.9994427898822	17.1309272448619	34.6141944818672	24.4631517240975	28.5842804862884	36.8133240397341	44.3759957127187	48.1512776215308	40.9152130734994	31.328380824055	38.1469125520816	45.5332270738612	30.3538792893399	53.2618507268693	49.9869523417633	36.6706315090484	42.4607515132468	38.985625071135	45.8467457666842	52.8657306542244	73.0838654990349	57.3657361015371	51.6422589752528	23.3067655939933	19.7679453970148	12.7805615153064	17.8342739916166	7.41887196863185	96.0091117763409
AT1G02130	33.0469213051856	NC_003070.9 RefSeq gene 399983 401919 . - . ID=gene-AT1G02130;Dbxref=Araport:AT1G02130,TAIR:AT1G02130,GeneID:837023;Name=RA-5;Note=Belongs to the Rab1 GTPase subfamily. This small GTP-binding protein is required in ER to Golgi transportation.;gbkey=Gene;gene=RA-5;gene_biotype=protein_coding;gene_synonym=ARA-5,ARA5,ARABIDOPSIS RAS 5,ARABIDOPSIS THALIANA RAB D2A,ARABIDOPSIS THALIANA RESPONSIVE TO A…	55.9044051703175	30.9288538908551	39.075205780547	41.9919041067507	32.3290497764656	22.3409609222199	33.9508546360357	27.9856568111829	22.8950874341075	28.2562441144099	38.7965002051904	29.4339032824664	68.5795401123591	41.6557087538061	34.1499203053959	10.4112339591456	23.4470221727152	26.473925978913	46.973332742543	45.686178006969	28.7634528070159	32.8184588259926	32.5884641019192	38.9660904503454	37.7493653525942	27.940451673378	21.0353435233922	39.8633101794873	39.2838900321843	59.1696104163941	82.3979182220555	24.7019641198951
AT1G02145	25.5110277517421	NC_003070.9 RefSeq gene 404600 408619 . + . ID=gene-AT1G02145;Dbxref=Araport:AT1G02145,TAIR:AT1G02145,GeneID:5007658;Name=ALG12;gbkey=Gene;gene=ALG12;gene_biotype=protein_coding;gene_synonym=EBS4,EMS-MUTAGENIZED BRI1(BRASSINOSTEROID INSENSITIVE 1) SUPPRESSOR 4,homolog of asparagine-linked glycosylation 12;locus_tag=AT1G02145	2.37891085831138	12.6415553601511	15.6823568350022	13.2838202485558	15.2642013252193	21.9121124950109	20.536364657717	7.33314002004257	6.0943757918128	15.4351289435543	14.003470488264	16.2825847945559	0	20.9628080769694	16.2186937143621	7.62512909683901	14.8441579222945	15.936606757043	11.1758115075195	14.0063040891771	20.4987177849622	16.0886227992433	12.1904995344216	10.6243948616533	10.741689327974	11.7644007045802	13.1018258565103	7.61250071189388	5.98756389658825	6.14060018414853	8.05623210339404	51.8984615622426
AT1G02150	135.368558137069	NC_003070.9 RefSeq gene 408622 410680 . + . ID=gene-AT1G02150;Dbxref=Araport:AT1G02150,TAIR:AT1G02150,GeneID:839577;Name=AT1G02150;gbkey=Gene;gene_biotype=protein_coding;gene_synonym=T6A9.13;locus_tag=AT1G02150	137.97682978206	176.184006985407	189.952547163964	94.1304901007747	95.5168961714482	169.415550101222	171.388401959355	49.4612811555932	88.0390232628092	49.4795464117971	63.9338775570742	82.4044916365504	86.8154632786001	40.4411254532092	98.0173228824491	62.3940852058654	96.9509064299862	101.135041787865	27.5902846591888	23.9476871177729	47.794092660429	71.9907578154545	94.5870112390271	103.28108920441	87.0588344581508	104.149547414078	10.3036972188134	84.4537377365216	48.1436609756132	73.1375805883616	62.0023939096655	157.764022076079
AT1G02160	33.1109657263197	NC_003070.9 RefSeq gene 410744 411632 . + . ID=gene-AT1G02160;Dbxref=Araport:AT1G02160,TAIR:AT1G02160,GeneID:839554;Name=AT1G02160;gbkey=Gene;gene_biotype=protein_coding;gene_synonym=T6A9.18;locus_tag=AT1G02160	88.0197017575212	77.8130689158815	56.0644256851327	25.7343381198959	21.5582064171117	28.6103165009416	46.170235507195	118.677143589669	158.618483446371	88.8764682717563	65.8277895493394	91.7982905564864	62.5008990569455	91.0037784113928	63.5651908929346	113.717069511513	60.4309042688866	61.4822096747124	184.31357884667	69.236209803598	96.2406644015465	82.4541918461218	71.5336903372991	33.6090012102442	38.4143270728973	51.0799898239309	84.6680806606649	85.3541410465306	30.8800249692064	35.4032134073748	39.3123731121317	117.851488916839
AT1G02170	8.75273755499103	NC_003070.9 RefSeq gene 411664 413554 . + . ID=gene-AT1G02170;Dbxref=Araport:AT1G02170,TAIR:AT1G02170,GeneID:839561;Name=MC1;Note=Encodes a type I metacaspase. Two Arabidopsis metacaspases%2C AT1G02170 (MC1) and AT4G25110 (MC2) antagonistically control programmed cell death in Arabidopsis. MC1 is a positive regulator of cell death and requires conserved caspase-like putative catalytic residues fo…	8.32618800408985	16.0167279077643	23.1314763316282	15.6693525441144	13.8269875640785	16.0716053434982	17.975416570947	3.29243021308034	8.070930102671	8.52666397285057	7.001735244132	17.3785280018817	0	7.51242263702551	24.8820953257605	4.39911294048405	26.9893780405355	21.1036668713484	2.53201979467239	3.93236928686677	16.9644560978997	10.813186700216	16.1735340357673	8.52944376217238	4.62915659134116	11.5048918655086	3.52235016745379	22.9602844052283	16.4278085589135	28.409752086539	21.5937613657429	9.97813328980982
AT1G02180	3.58648758350852	NC_003070.9 RefSeq gene 413522 414649 . - . ID=gene-AT1G02180;Dbxref=Araport:AT1G02180,TAIR:AT1G02180,GeneID:839543;Name=AT1G02180;gbkey=Gene;gene_biotype=protein_coding;gene_synonym=T6A9.14;locus_tag=AT1G02180	0	7.30264605756301	3.39784398091713	5.93115221429981	5.45150047329261	6.71862535960727	10.2925723106372	0.448967756329137	1.31770287390547	0.933576347392398	0.172173817478656	2.08751087109691	0	5.71303996947449	3.122854069225	0	5.56655922086045	3.77369558909944	0.523866164414978	0.618574944001514	3.15364888999418	3.00204374696025	3.54047511230727	0.688341075543736	0.639386269522259	3.24386048839528	6.09004468204627	4.87036335868479	4.01197174796776	3.31668219822837	9.58589642682329	9.10606066488742
AT1G02205	0	NC_003070.9 RefSeq gene 418416 422579 . + . ID=gene-AT1G02205;Dbxref=Araport:AT1G02205,TAIR:AT1G02205,GeneID:837602;Name=CER1;Note=Expression of the CER1 gene associated with production of stem epicuticular wax and pollen fertility. Biochemical studies showed that cer1 mutants are blocked in the conversion of stem wax C30 aldehydes to C29 alkanes%2C and they also lack the secondary alcohols and k…	0	0	2.35235352525032	22.3847893487348	23.3258141463308	0	0	0	1.31770287390547	0	0	0.0521877717774227	0	0.89969133377551	0.100737228039516	0.58654839206454	0.506050838260041	0.580568552169144	0	0.530207094858441	0	1.10755012023776	0.160930686923058	0.837980439792374	0.920716228112053	2.24907660528739	0	4.58387139640922	48.6299605814274	5.45831127479869	58.4331771549973	0
AT1G02220	0.426962807560538	NC_003070.9 RefSeq gene 428650 430720 . - . ID=gene-AT1G02220;Dbxref=Araport:AT1G02220,TAIR:AT1G02220,GeneID:839476;Name=NAC003;gbkey=Gene;gene=NAC003;gene_biotype=protein_coding;gene_synonym=ANAC003,NAC domain containing protein 3,T6A9.17;locus_tag=AT1G02220	0	0	0	0.228749672176852	0.132157587231336	0.122528122059707	0	0	0	0.124476846318986	0.114782544985771	1.1481309791033	0	0.989660467153061	0.805897824316128	0	0.674734451013388	0.348341131301487	0.523866164414978	0.176735698286147	0.326239540344226	0.757797450688995	0.563257404230702	0.179567237098366	0.255754507808904	0.259508839071622	1.44844305951371	6.22096832369823	1.00299293699194	4.66230754722388	0.458899297028774	0.162246069753005
AT1G02260	8.83813011650314	NC_003070.9 RefSeq gene 440200 442972 . - . ID=gene-AT1G02260;Dbxref=Araport:AT1G02260,TAIR:AT1G02260,GeneID:839344;Name=AT1G02260;gbkey=Gene;gene_biotype=protein_coding;gene_synonym=T6A9.21;locus_tag=AT1G02260	11.8945542915569	4.90934188743732	2.48303983220867	10.9636450021906	13.8104678656746	12.2936549133239	11.1706116546726	5.98623675105516	0.658851436952735	7.71756447177716	4.93564943438813	1.1481309791033	0	3.68873446847959	1.41032119255322	8.94486297898423	4.97616657622374	2.61255848476115	7.1595042470047	6.45085298744436	6.08980475309221	5.01312159686566	4.7474552642302	9.18785696486639	7.82608793895245	4.75766204964641	6.32047880515072	20.2590744752015	10.850559954731	13.1909189140968	5.60876918590724	19.3072823006076
AT1G02270	8.58195243196682	NC_003070.9 RefSeq gene 443118 446296 . - . ID=gene-AT1G02270;Dbxref=Araport:AT1G02270,TAIR:AT1G02270,GeneID:839381;Name=AT1G02270;gbkey=Gene;gene_biotype=protein_coding;gene_synonym=T6A9.35;locus_tag=AT1G02270	5.94727714577846	5.64574317055292	4.31264812962559	4.86910016490728	5.94709142541013	9.06708103241832	5.8535956269027	4.93864531962051	2.96483146628731	9.95814770551891	7.69043051404663	16.178209251001	0	20.7828698102143	13.2469454871964	10.4112339591456	13.7477144393978	11.553314188166	10.6519453431045	10.6041418971688	14.5720328020421	18.0414085375572	20.2772665523053	8.91850610921884	8.74680416706451	14.7055008807253	22.9117356686714	5.97540378460487	6.32189487558557	5.68574091124864	1.58065313421022	2.87986773811584
AT1G02280	93.1419364693314	NC_003070.9 RefSeq gene 448423 450426 . - . ID=gene-AT1G02280;Dbxref=Araport:AT1G02280,TAIR:AT1G02280,GeneID:839248;Name=TOC33;Note=Encodes a GTP-binding GTP-ase. Component of the chloroplast protein import machinery. Required for import of POR B into plastids. Toc33 phosphorylation may not play an important role in vivo.;gbkey=Gene;gene=TOC33;gene_biotype=protein_coding;gene_synonym=ATTOC33,PLAS…	63.0411377452517	150.900896265105	182.503427667338	196.495968399916	156.177228710631	143.786751237066	198.875911424019	94.1335729103424	57.8142135926025	60.2467936183894	57.4486637653782	71.0797451608497	15.5862591164453	60.8191341632245	53.4410994749633	40.3252019544371	60.1357079465682	66.7073266442347	130.966541103744	74.2731772047532	61.8767661519548	43.2527468008642	47.8768793596097	57.5213716171765	61.125327366328	37.974793450814	70.2824075468583	171.035701478519	96.0441721483192	109.090415617157	73.1944378760895	122.982520872778
AT1G02290	9.09430780103946	NC_003070.9 RefSeq gene 450461 452743 . - . ID=gene-AT1G02290;Dbxref=Araport:AT1G02290,TAIR:AT1G02290,GeneID:839255;Name=AT1G02290;gbkey=Gene;gene_biotype=protein_coding;gene_synonym=T6A9.31;locus_tag=AT1G02290	8.32618800408985	3.86610673635689	0	8.08793483768156	8.45808558280551	8.45444042211979	7.8047941692036	2.09518286286931	2.30598002933457	0.746861077913919	3.32869380458735	0	9.66348065219606	0.89969133377551	1.51105842059274	2.05291937222589	2.36157057854686	2.55450162954423	3.14319698648987	3.53471396572294	0	1.51559490137799	1.04604946499987	3.89062347046459	3.9897703218189	1.64355598078694	1.64595802217467	6.46653286279158	3.73842821969723	5.49621621420702	4.18108248403994	6.1653506506142
AT1G02300	0.832577474743049	NC_003070.9 RefSeq gene 453107 455519 . + . ID=gene-AT1G02300;Dbxref=Araport:AT1G02300,TAIR:AT1G02300,GeneID:839576;Name=AT1G02300;gbkey=Gene;gene_biotype=protein_coding;gene_synonym=T6A9.28,T7I23.12,T7I23_12;locus_tag=AT1G02300	0	2.20920384934679	1.11083360914599	1.53589065604458	2.5275138557993	1.08233174486075	0.999989252929211	0.448967756329137	0	0.248953692637973	0	0.104375543554845	0	0.719753067020408	0.75552921029637	0.0733185490080674	0.506050838260041	0.435426414126858	1.04773232882996	0.0883678491430734	1.95743724206535	0.990965897054839	0.603490075961466	0.119711491398911	0.204603606247123	0.432514731786037	0.855898171530827	17.5987919683568	7.78079369302839	2.76706057680767	0.662854540152674	1.96723359575519
AT1G02310	0.0213481403780269	NC_003070.9 RefSeq gene 458133 460831 . - . ID=gene-AT1G02310;Dbxref=Araport:AT1G02310,TAIR:AT1G02310,GeneID:839444;Name=MAN1;gbkey=Gene;gene=MAN1;gene_biotype=protein_coding;gene_synonym=endo-beta-mannanase 1,T6A9.1,T6A9_1;locus_tag=AT1G02310;partial=true;start_range=.,458133	77.31460289512	0	0	0.555534918143784	0.974662205831104	0.0408427073532357	0	100.044981702009	65.3086486879398	75.6196841387843	80.1756076725607	4.12283397041639	0	0.359876533510204	0.554054754217338	52.0561697957279	0.337367225506694	0	20.9546465765991	16.6131556388978	1.63119770172113	0.233168446365844	0.764420762884524	10.5046833702544	10.6393875248504	0.82177799039347	0.0658383208869867	0	0	0	0	0
AT1G02330	20.2807333591256	NC_003070.9 RefSeq gene 461946 463618 . - . ID=gene-AT1G02330;Dbxref=Araport:AT1G02330,TAIR:AT1G02330,GeneID:839367;Name=AT1G02330;gbkey=Gene;gene_biotype=protein_coding;gene_synonym=T6A9.2,T6A9_2;locus_tag=AT1G02330	13.0840097207126	17.5508972475884	6.27294273400086	14.5746219701252	23.49101113037	19.8087130663193	8.43893369545139	37.4139796940947	40.5193633725932	34.2311327377213	26.3999853467272	33.713300568215	23.3793886746679	37.3371903516837	33.5454969371588	49.2700649334213	38.6707182237048	37.7950127462113	77.0083261690017	53.0207094858441	36.212588978209	23.4917209713588	26.473097998843	35.1951784712797	34.6035849065447	31.0545577422374	48.3911658519352	17.9671387769969	6.65622585458288	20.7719067957617	10.2997397777569	10.0998178421246
AT1G02340	0	NC_003070.9 RefSeq gene 465616 467880 . - . ID=gene-AT1G02340;Dbxref=Araport:AT1G02340,TAIR:AT1G02340,GeneID:839300;Name=HFR1;Note=Encodes a light-inducible%2C nuclear bHLH protein involved in phytochrome signaling. Mutants exhibit a long-hypocotyl phenotype only under far-red light but not under red light and are defective in other phytochrome A-related responses. Mutants also show blue light re…	0	0	0	1.20910541007765	2.41187596697188	0.163370829412943	0	0.149655918776379	0	0.124476846318986	0	0.730628804883917	0	0	0	0	0	0.0580568552169144	0.174622054804993	0.0883678491430734	0	0.0582921115914611	0	0	0.0767263523426711	0	0	2.70120993002686	3.78401880774232	3.24087231941172	4.69097059184969	0
AT1G02350	0.661792351718834	NC_003070.9 RefSeq gene 469818 470693 . + . ID=gene-AT1G02350;Dbxref=Araport:AT1G02350,TAIR:AT1G02350,GeneID:839490;Name=AT1G02350;end_range=470693,.;gbkey=Gene;gene_biotype=protein_coding;gene_synonym=T6A9.34;locus_tag=AT1G02350;partial=true;start_range=.,469818	0	0	0	0.71892754112725	0.677307634560598	0.980224976477656	2.51216812321241	0.598623675105516	0	0.809099501073412	0.803477814900394	1.98313532754206	0	1.79938266755102	1.66216426265201	0.879822588096809	0.421709031883368	1.45142138042286	1.57159849324493	0.795310642287661	0.326239540344226	2.24424629627125	0.563257404230702	0.568629584144825	0.204603606247123	0.173005892714415	1.71179634306165	1.12550413751119	2.27952940225441	0.644383969941512	2.42196851209631	3.30576367121748
AT1G02360	0.128088842268161	NC_003070.9 RefSeq gene 471883 473336 . - . ID=gene-AT1G02360;Dbxref=Araport:AT1G02360,TAIR:AT1G02360,GeneID:837724;Name=AT1G02360;gbkey=Gene;gene_biotype=protein_coding;gene_synonym=T6A9.5,T6A9_5;locus_tag=AT1G02360	0	0.981868377487464	0	1.02937352479583	0.925103110619353	0.28589895147265	0.146339890672567	0.299311837552758	0	0	0	0	0	0.359876533510204	0.201474456079032	0	0	0.0580568552169144	0	0	0	0	0	0	0	0	0	14.0176424399121	24.2541928399869	12.4707250653387	40.5361045708751	0
AT1G02370	35.9716165369753	NC_003070.9 RefSeq gene 474373 476612 . + . ID=gene-AT1G02370;Dbxref=Araport:AT1G02370,TAIR:AT1G02370,GeneID:837735;Name=AT1G02370;gbkey=Gene;gene_biotype=protein_coding;gene_synonym=T6A9.6,T6A9_6;locus_tag=AT1G02370	26.1680194414252	45.2886789116093	40.9048140779639	20.0646141023696	17.1804863400737	31.796047674494	28.0972590091329	31.1284311054868	22.5656617156312	27.882813575453	30.532156966215	18.1613445785431	12.1572821108273	28.1153541804847	35.5602414979492	18.7695485460653	23.2783385599619	23.9194243493687	24.272465617894	28.4544474240696	14.7895258289382	17.196172919481	24.4614644123048	24.0021540254816	30.2557582737933	16.695068646941	24.0309871237501	6.05725863096932	2.85701018415886	6.82288909349836	7.08744469855551	30.4211380786885
AT1G02380	5.74264976168924	NC_003070.9 RefSeq gene 476945 479112 . + . ID=gene-AT1G02380;Dbxref=Araport:AT1G02380,TAIR:AT1G02380,GeneID:837745;Name=AT1G02380;gbkey=Gene;gene_biotype=protein_coding;gene_synonym=T6A9.7,T6A9_7;locus_tag=AT1G02380	59.4727714577846	19.8828346441211	14.7675526862937	2.76133532842057	2.41187596697188	7.31084461622919	5.56091584555756	139.180004462032	71.5677373389908	83.9596328421564	61.6382266573588	91.11984952338	78.2430207645552	73.5947511028367	55.1032637376153	71.9988151259222	47.2314115709372	41.8589926113953	136.903690967114	74.8917521487547	111.628296054449	69.0470061800857	78.896269264029	43.0961369036078	43.0434836642385	70.1538894956952	123.808962427978	1.75987919683568	2.64425410661512	0.833908666983133	0.356921675466824	3.12323684274535
AT1G02390	0.512355369072646	NC_003070.9 RefSeq gene 480650 483373 . + . ID=gene-AT1G02390;Dbxref=Araport:AT1G02390,TAIR:AT1G02390,GeneID:839558;Name=GPAT2;Note=putative sn-glycerol-3-phosphate 2-O-acyltransferase;gbkey=Gene;gene=GPAT2;gene_biotype=protein_coding;gene_synonym=ARABIDOPSIS THALIANA GLYCEROL-3-PHOSPHATE ACYLTRANSFERASE 2,ATGPAT2,glycerol-3-phosphate acyltransferase 2,GLYCEROL-3-PHOSPHATE sn-2-ACYLTRANSFERASE 2,…	2.37891085831138	0.613667735929665	0	6.2089196733717	5.15414590202211	1.77665776986575	1.9511985423009	0.149655918776379	0	0.248953692637973	0.229565089971541	1.67000869687752	0	1.16959873390816	0.302211684118548	0.733185490080674	0.759076257390062	1.2191939595552	0	0.0883678491430734	0.108746513448075	1.7196172919481	1.1265148084614	0.598557456994553	0.767263523426711	2.24907660528739	0.39502992532192	2.00544373592903	6.70181644262797	2.82391798592016	5.76173561825017	0.973476418518032
AT1G02400	0.597747930584753	NC_003070.9 RefSeq gene 486800 489651 . + . ID=gene-AT1G02400;Dbxref=Araport:AT1G02400,TAIR:AT1G02400,GeneID:839508;Name=GA2OX6;Note=Encodes a gibberellin 2-oxidase that acts on C19 gibberellins but not C20 gibberellins.;gbkey=Gene;gene=GA2OX6;gene_biotype=protein_coding;gene_synonym=Arabidopsis thaliana gibberellin 2-oxidase 4,ARABIDOPSIS THALIANA GIBBERELLIN 2-OXIDASE 4,ARABIDOPSIS THALIANA GIB…	9.51564343324554	1.1046019246734	0.653431534791756	0.424820819757011	0.33039396807834	0.449269780885592	0.634139526247792	17.4349145374481	19.765543108582	15.8707979056708	11.5930370435628	3.80970733975185	0	1.79938266755102	2.11548178882984	17.0099033698716	1.81334883709848	2.29324578106812	35.0990330158035	14.7574308068933	12.6145955599767	6.12067171710342	4.94861862288402	8.20023716082538	10.4092084678224	4.32514731786037	9.74407149127403	2.74213735320909	3.43449096606331	4.77602236544886	9.22897475135646	1.03431869467541
AT1G02405	1.83594007251031	NC_003070.9 RefSeq gene 489874 490627 . - . ID=gene-AT1G02405;Dbxref=Araport:AT1G02405,TAIR:AT1G02405,GeneID:837769;Name=AT1G02405;gbkey=Gene;gene_biotype=protein_coding;locus_tag=AT1G02405	10.7050988624012	4.41840769869359	13.7220622306269	1.24178393467434	1.28853647550553	1.55202287942296	1.9511985423009	3.5917420506331	12.0240387243874	9.46024032024297	12.2817323134775	7.51503913594886	18.8593735308988	5.21820973589796	8.96561329551693	16.4233549778071	5.14485018897709	6.15402665299293	3.84168520570984	3.4905300411514	3.47988843033841	4.89653737368273	4.58652457730714	7.54182395813137	4.2455248296278	3.24386048839528	2.30434123104453	0.818548463644503	0	1.30772040958719	0.356921675466824	2.79874470323934
AT1G02410	12.2965288577435	NC_003070.9 RefSeq gene 490860 492979 . + . ID=gene-AT1G02410;Dbxref=Araport:AT1G02410,TAIR:AT1G02410,GeneID:839364;Name=AT1G02410;gbkey=Gene;gene_biotype=protein_coding;gene_synonym=T6A9.10,T6A9_10;locus_tag=AT1G02410	14.2734651498683	19.1464333610055	15.1596116071687	17.0091720525788	15.6771937853172	15.5406501479062	15.121788702832	41.0057217447278	48.0137984679305	41.0773592852655	32.2538951410015	40.6542742146123	11.8455569284984	41.5657396204285	30.2211684118548	34.752992229824	24.796491074742	29.7831667262771	21.9150678780266	33.5355987497964	37.1913075992417	26.7269331646849	24.9442564730739	21.9670586717001	20.7161151325212	26.296895692591	51.4526477731801	22.4282279038594	11.7927654409962	20.0517129470035	6.73052302308869	14.5007424841748
AT1G02420	1.17414772079148	NC_003070.9 RefSeq gene 493639 495158 . + . ID=gene-AT1G02420;Dbxref=Araport:AT1G02420,TAIR:AT1G02420,GeneID:837779;Name=AT1G02420;end_range=495158,.;gbkey=Gene;gene_biotype=protein_coding;gene_synonym=T6A9.11,T6A9_11;locus_tag=AT1G02420;partial=true	0	2.33193739653273	2.02563775785444	0.424820819757011	0.578189444137095	0.959803622801039	0.487799635575225	0	0	0.248953692637973	0.860869087393279	0.678441033106495	0	0.089969133377551	0.402948912158064	0.879822588096809	2.0663742562285	2.96089961606264	0.0873110274024963	2.03246053029069	0	0.262314502161575	0.201163358653822	1.37668215108747	1.84143245622411	1.25429272217951	2.9627244399144	0	0.364724704360706	0	0	0.101403793595628
AT1G02450	0.128088842268161	NC_003070.9 RefSeq gene 497917 498539 . - . ID=gene-AT1G02450;Dbxref=Araport:AT1G02450,TAIR:AT1G02450,GeneID:837800;Name=NIMIN1;Note=NIMIN1 modulates PR gene expression according the following model: NPR1 forms a ternary complex with NIMIN1 and TGA factors upon SAR induction that binds to a positive regulatory cis-element of the PR-1 promoter%2C termed LS7. This leads to PR-1 gene induction. NIMI…	0	0	0	0.816963114917329	0.660787936156681	0.122528122059707	0.097559927115045	2.69380653797482	2.63540574781094	1.24476846318986	0.918260359886165	0	0	0.359876533510204	0.201474456079032	7.18521780279061	0.590392644636715	0.464454841735315	1.04773232882996	0.353471396572294	0	0.174876334774383	0.321861373846115	0.119711491398911	0.255754507808904	0.346011785428829	0.460868246208907	1.06411300273785	2.21874195152763	1.55410251574129	2.80438459295362	0
AT1G02460	0	NC_003070.9 RefSeq gene 504463 507268 . - . ID=gene-AT1G02460;Dbxref=Araport:AT1G02460,TAIR:AT1G02460,GeneID:839443;Name=AT1G02460;gbkey=Gene;gene_biotype=protein_coding;gene_synonym=T6A9.22;locus_tag=AT1G02460	0	0	0	0.849641639514022	0.825984920195851	0	0	0	0	0	0	0	0	0	0	0	0	0	0	0.0883678491430734	0	0	0	0	0	0	0	0.0409274231822252	0.668661957994627	0.227429636449945	1.88658599889607	0
AT1G02470	0.0853925615121076	NC_003070.9 RefSeq gene 511765 513721 . - . ID=gene-AT1G02470;Dbxref=Araport:AT1G02470,TAIR:AT1G02470,GeneID:837812;Name=AT1G02470;gbkey=Gene;gene_biotype=protein_coding;gene_synonym=T6A9.26;locus_tag=AT1G02470	0	0	0	0.751606065723943	0.627748539348847	0	0	0	0	0.248953692637973	0	0	0	0.269907400132653	0	0	0.253025419130021	0.116113710433829	0	0.530207094858441	0.326239540344226	0.349752669548767	0.0804653434615288	0.119711491398911	0.409207212494246	0.259508839071622	0.0658383208869867	0.736693617280053	5.0301615476414	0.871813606391458	5.55778037512627	0
AT1G02475	3.58648758350852	NC_003070.9 RefSeq gene 513332 513573 . - 0 ID=cds-NP_563655.1;Parent=rna-NM_100128.5;Dbxref=Araport:AT1G02470,TAIR:AT1G02470,GeneID:837812,GenBank:NP_563655.1;Name=NP_563655.1;Note=Polyketide cyclase/dehydrase and lipid transport superfamily protein%3B FUNCTIONS IN: molecular_function unknown%3B INVOLVED IN: biological_process unknown%3B LOCATED IN: chloroplast%3B EXPRESSED IN: 10 plant structur…	13.0840097207126	8.22314766145751	5.48882489225075	5.19588541087421	4.88983072755944	2.81814680737326	3.4633774125841	9.12901104535912	13.1770287390547	13.4434994024505	12.1669497684917	12.1075630523621	8.10485474055153	19.5682865096173	7.25308041884515	13.9305243115328	9.95233315244748	9.98577909730928	9.77883506907958	14.403959410321	20.5530910416862	21.4514970656577	18.4265636526901	5.38701711295098	5.62659917179588	13.4079566853671	25.4794301832638	7.40786359598276	12.400639948264	12.0537707318471	23.327380932296	6.48984279012021
AT1G02520	4.7606353043	NC_003070.9 RefSeq gene 523536 529069 . + . ID=gene-AT1G02520;Dbxref=Araport:AT1G02520,TAIR:AT1G02520,GeneID:839353;Name=ABCB11;Note=Encodes an ATP-binding cassette (ABC) transporter. Expressed in the vascular tissue of primary stem.;gbkey=Gene;gene=ABCB11;gene_biotype=protein_coding;gene_synonym=ATP-binding cassette B11,MDR8,multi-drug resistance 8,P-glycoprotein 11,PGP11,T14P4.15,T14P4_15;locus…	0.594727714577846	1.35006901904526	3.26715767395878	3.03910278749246	3.43609726801474	7.45379409196551	4.95116630108853	0.149655918776379	0	0	0.344347634957312	0	0	0.269907400132653	1.20884673647419	0	1.43381070840345	1.88684779454972	0	0.441839245715367	0	1.69047123615237	2.49442564730739	0.299278728497276	0.153452704685342	1.73005892714415	0.0658383208869867	0.532056501368927	0.820630584811588	0.492764212308215	0.866809783276574	1.46021462777705
AT1G02610	4.80333158505605	NC_003070.9 RefSeq gene 553019 556152 . - . ID=gene-AT1G02610;Dbxref=Araport:AT1G02610,TAIR:AT1G02610,GeneID:837915;Name=AT1G02610;gbkey=Gene;gene_biotype=protein_coding;gene_synonym=T14P4.10,T14P4_10;locus_tag=AT1G02610	23.7891085831138	11.046019246734	10.4549045566681	1.55222991834293	1.83368652283479	4.94196758974152	6.34139526247792	97.5008310828109	172.454363622378	74.0637235597969	41.2069336498916	85.9532601174151	82.4513107259954	52.3620356257347	34.8047122876528	134.68617452782	26.8206944277822	26.8222671102145	134.371671172442	44.0513727978221	70.9571000248691	38.0938949250198	38.9854589071107	19.6326845894213	21.0997468942346	35.5094594796336	91.482346872468	0.941330733191179	0.607874507267843	0.909718545799782	0.407910486247799	2.55537559860983
AT1G02620	0	NC_003070.9 RefSeq gene 557092 558774 . + . ID=gene-AT1G02620;Dbxref=Araport:AT1G02620,TAIR:AT1G02620,GeneID:839269;Name=AT1G02620;gbkey=Gene;gene_biotype=protein_coding;gene_synonym=T14P4.21,T14P4_21;locus_tag=AT1G02620;partial=true;start_range=.,557092	0	0	0	2.27115745947017	2.99006541110898	0	0.097559927115045	0	0	0	0	0	0	0	0	0	0	0.116113710433829	0	0.176735698286147	0	0.145730278978653	0	0	0	0.216257365893018	0.131676641773973	2.96723818071132	4.90858664618783	1.28876793988302	0.0509888107809749	0
AT1G02630	0	NC_003070.9 RefSeq gene 560610 562598 . - . ID=gene-AT1G02630;Dbxref=Araport:AT1G02630,TAIR:AT1G02630,GeneID:839240;Name=AT1G02630;gbkey=Gene;gene_biotype=protein_coding;gene_synonym=T14P4.9,T14P4_9;locus_tag=AT1G02630	0	0	0	0.490177868950397	0.627748539348847	0	0	0	0	0	0	0	0	0	0	0	0	0	0	0	0	0	0	0	0	0	0	0.163709692728901	1.06378038771873	0	1.68263075577217	0
AT1G02640	0.426962807560538	NC_003070.9 RefSeq gene 564018 567771 . + . ID=gene-AT1G02640;Dbxref=Araport:AT1G02640,TAIR:AT1G02640,GeneID:837940;Name=BXL2;Note=encodes a protein similar to a beta-xylosidase located in the extracellular matrix. This is a member of glycosyl hydrolase family 3 and has six other closely related members.;gbkey=Gene;gene=BXL2;gene_biotype=protein_coding;gene_synonym=ATBXL2,beta-xylosidase 2,BETA-X…	10.7050988624012	2.33193739653273	5.3581385852924	290.201637680934	258.252445148435	7.02494566475654	5.56091584555756	16.985946781119	18.7772659531529	9.1490482044455	9.98608141376204	1.1481309791033	8.10485474055153	0.989660467153061	0.705160596276612	17.4498146639201	0.927759870143409	1.97393307737509	1.48428746584244	0.883678491430734	1.7399442151692	2.79802135639013	3.17838106673039	1.31682640538802	1.5856779484152	2.76809428343064	1.90931130572261	33.1921402007846	234.700347256114	37.9997017568451	360.210453762197	0.892353383641529
AT1G02650	0.512355369072646	NC_003070.9 RefSeq gene 568558 570554 . + . ID=gene-AT1G02650;Dbxref=Araport:AT1G02650,TAIR:AT1G02650,GeneID:837951;Name=AT1G02650;gbkey=Gene;gene_biotype=protein_coding;gene_synonym=T14P4.7,T14P4_7;locus_tag=AT1G02650	11.8945542915569	3.06833867964832	4.44333443658394	0.784284590320636	0.594709142541012	1.1435958058906	0.78047941692036	9.42832288291187	0.988277155429102	5.4769812380354	5.8539097942743	5.21877717774227	0	2.24922833443877	3.4754343673633	4.91234278354052	2.90979231999524	3.04798489888801	0	0.441839245715367	2.93615586309803	6.70359283301803	6.19583144653772	0.957691931191285	1.71355520231965	7.35275044036263	3.55526932789728	0.245564539093351	0	0.379049394083242	0	0.973476418518032
AT1G02660	37.1884605385229	NC_003070.9 RefSeq gene 571826 575085 . - . ID=gene-AT1G02660;Dbxref=Araport:AT1G02660,TAIR:AT1G02660,GeneID:839544;Name=AT1G02660;gbkey=Gene;gene_biotype=protein_coding;gene_synonym=T14P4.6,T14P4_6;locus_tag=AT1G02660	120.134998344725	88.9204549362084	79.4572746306776	5.19588541087421	5.86449293339054	30.1214966730113	28.292378863363	65.2499805865012	25.0363546042039	65.3503443174679	121.038193687495	19.7269777318658	36.6277089236463	33.9183632833367	46.1376504420983	64.9602344211478	45.9241135720987	49.8708386313295	14.3190084940094	19.9711339063346	29.3615586309803	32.8184588259926	29.7721770807657	40.5821955842307	37.800516254156	42.6459525541032	15.0440563226765	18.0080662001791	5.44047684004719	15.9958844303128	8.20919853573696	35.2885201712786
AT1G02670	1.02471073814529	NC_003070.9 RefSeq gene 575922 580532 . + . ID=gene-AT1G02670;Dbxref=Araport:AT1G02670,TAIR:AT1G02670,GeneID:839532;Name=AT1G02670;end_range=580532,.;gbkey=Gene;gene_biotype=protein_coding;gene_synonym=T14P4.5,T14P4_5;locus_tag=AT1G02670;partial=true	3.56836628746708	0	0	0.130714098386773	0.429512158501842	0.326741658825885	0.0487799635575225	2.54415061919844	4.52960362905005	3.42311327377213	2.18086835472964	7.8281657666134	0	4.67839493563265	4.53317526177822	4.25247584246791	2.74110870724189	1.50947823563977	1.13504335623245	0.530207094858441	1.41370467482498	0.437190836935958	0.804653434615288	0.50877383844537	0.71611262186493	1.03803535628649	0.921736492417813	1.55524208092456	0.303937253633921	0.871813606391458	0	0.162246069753005
AT1G02680	11.0156404350619	NC_003070.9 RefSeq gene 580625 582310 . + . ID=gene-AT1G02680;Dbxref=Araport:AT1G02680,TAIR:AT1G02680,GeneID:837962;Name=TAF13;Note=Encodes a TBP-Associated Factor (TAF) that functions together with PRC2 in transcriptional regulation during seed development.;gbkey=Gene;gene=TAF13;gene_biotype=protein_coding;gene_synonym=T14P4.32,T14P4_32,TBP-associated factor 13;locus_tag=AT1G02680	39.2520291621378	24.0557752484429	23.1314763316282	16.829440167297	12.9514435486709	12.5999752184732	11.6584112902479	72.8076044847084	52.872827815457	41.4507898242225	38.2799787527545	48.6911910683353	10.1310684256894	45.3894277889745	40.4963656718854	21.702290506388	23.1096549472086	26.2997554132622	218.714123643253	57.8367572641416	41.4867948804407	32.4395601006481	26.0707712815353	32.0228239492086	31.2276254034671	26.3833986389482	32.8533221226064	15.3068562701522	9.05733015829086	11.9021509742138	4.89492583497359	17.4008909810098
AT1G02690	13.9616838072296	NC_003070.9 RefSeq gene 584134 587327 . + . ID=gene-AT1G02690;Dbxref=Araport:AT1G02690,TAIR:AT1G02690,GeneID:839517;Name=IMPA-6;Note=Putative importin alpha isoform. When overexpressed can rescue the impa-4 decreased transformation susceptibility phenotype.;gbkey=Gene;gene=IMPA-6;gene_biotype=protein_coding;gene_synonym=importin alpha isoform 6,T14P4.3,T14P4_3;locus_tag=AT1G02690	20.2207422956468	14.728025662312	19.9950049646277	23.6592518080058	17.0152893560345	13.518936133921	16.34128779177	14.6662800400851	12.0240387243874	7.46861077913919	10.6747766836767	6.47128370040041	0	6.02793193629592	6.64865705060806	2.9327419603227	7.50642076752395	7.31516375733122	16.2398510968643	11.5761882377426	9.46094666998254	5.2462900432315	7.00048488115301	18.4355696754322	21.0741714434537	4.58465615693199	2.30434123104453	16.4118966960723	12.5830023004443	16.0716943091295	15.7045537205403	12.7363164756109
AT1G02700	383.839563996924	NC_003070.9 RefSeq gene 588003 589480 . + . ID=gene-AT1G02700;Dbxref=Araport:AT1G02700,TAIR:AT1G02700,GeneID:839492;Name=AT1G02700;gbkey=Gene;gene_biotype=protein_coding;gene_synonym=T14P4.2,T14P4_2;locus_tag=AT1G02700	5033.77537618689	1435.18473401871	1501.91238271885	206.658989549488	166.650717498715	330.825929561209	529.579674362243	5910.73534003248	5521.66918024163	2823.69502032305	3077.49220488599	1277.66102865486	1752.67483764427	918.809774618239	1174.29386725664	2784.12526148335	670.011309856295	653.429905466372	3744.94458734787	2044.92039701986	934.350043545862	602.361535130364	758.104233422794	1147.73392378706	1211.22777353219	678.615614172292	467.912946543814	170.360398996012	16.7165489498657	204.440290698797	36.5334829245685	440.579202414286
AT1G02720	5.42242765601883	NC_003070.9 RefSeq gene 591682 594264 . + . ID=gene-AT1G02720;Dbxref=Araport:AT1G02720,TAIR:AT1G02720,GeneID:839475;Name=GATL5;Note=Encodes a protein with putative galacturonosyltransferase activity.;gbkey=Gene;gene=GATL5;gene_biotype=protein_coding;gene_synonym=AtGATL5,galacturonosyltransferase 5,galacturonosyltransferase-like 5,T14P4.1,T14P4_1;locus_tag=AT1G02720	7.13673257493415	6.01394381211071	4.70470705050065	12.8753386910971	11.6298676763576	8.82202478829891	7.26821457007085	2.8434624567512	2.47069288857276	3.23639800429365	1.9513032647581	5.11440163418742	0	2.87901226808163	3.122854069225	1.61300807817748	4.97616657622374	5.92179923212527	2.4447087672699	3.18124256915064	2.1749302689615	3.9055714766279	4.66698992076867	2.21466259087985	1.53452704685342	2.76809428343064	4.34532917854112	7.08044421052495	13.8291450403434	8.37699160923966	15.1946656127305	7.21995010400873
AT1G02730	0.128088842268161	NC_003070.9 RefSeq gene 594502 598657 . - . ID=gene-AT1G02730;Dbxref=Araport:AT1G02730,TAIR:AT1G02730,GeneID:839467;Name=CSLD5;Note=Encodes a gene similar to cellulose synthase. Knock-out mutant has reduced growth%2C reduced xylan level and reduced xylan synthase activity in stems.;gbkey=Gene;gene=CSLD5;gene_biotype=protein_coding;gene_synonym=ATCSLD5,CELLULOSE SYNTHASE LIKE D5,cellulose synthase…	0	0	0	4.54231491894035	4.22904279140276	0.530955195592064	0.243899817787612	0	0	0	0	0	0	0	0	0	0	0.116113710433829	0	0	0	0	0	0.299278728497276	0.153452704685342	0	0	0	4.37669645232847	0.98552842461643	10.6821558586142	0
AT1G02740	13.3212395958888	NC_003070.9 RefSeq gene 599330 602199 . - . ID=gene-AT1G02740;Dbxref=Araport:AT1G02740,TAIR:AT1G02740,GeneID:839455;Name=AT1G02740;gbkey=Gene;gene_biotype=protein_coding;gene_synonym=MORF related gene 2,MRG2,T14P4.28;locus_tag=AT1G02740	4.75782171662277	3.68200641557799	6.66500165487591	5.62070623063122	6.67395815518247	9.47550810595068	6.48773515315049	25.1421943544317	13.8358801760074	16.3064668677872	18.1356421077517	9.9156766377103	36.6277089236463	12.8655860729898	12.3906790488605	15.5435323897103	8.77154786317405	11.6694278985998	34.0513006869736	22.3570658331976	23.8698597018525	14.0775449493379	12.4318955648062	20.0516748093175	16.4705903028934	10.3803535628649	21.9899991762535	7.16229905688941	9.42205486265156	7.3535582452149	4.74195940263067	15.6973072486033
AT1G02750	4.35502063711749	NC_003070.9 RefSeq gene 602489 604387 . + . ID=gene-AT1G02750;Dbxref=Araport:AT1G02750,TAIR:AT1G02750,GeneID:839432;Name=AT1G02750;gbkey=Gene;gene_biotype=protein_coding;gene_synonym=T14P4.27;locus_tag=AT1G02750	17.2471037227575	31.174320985227	49.0073651093817	7.30365024736092	6.69047785358639	5.88134985886594	7.14626466117704	85.3787016619242	99.9807055575775	46.9900094854174	34.2051984057596	24.6326282789435	15.1186713429519	21.6825611439898	9.67077389179354	159.101251347506	13.4103472138911	12.0177690299013	129.482253637902	61.5482069281506	29.1440656040842	23.4917209713588	18.7484250265362	26.9949413104543	29.5140702011475	20.2416894475865	41.7414954423495	6.3437505932449	8.72299917929355	7.73260763929815	5.30283632122139	7.585003760953
AT1G02770	6.91679748248072	NC_003070.9 RefSeq gene 604873 606708 . - . ID=gene-AT1G02770;Dbxref=Araport:AT1G02770,TAIR:AT1G02770,GeneID:839421;Name=AT1G02770;gbkey=Gene;gene_biotype=protein_coding;gene_synonym=T14P4.24;locus_tag=AT1G02770	8.32618800408985	10.5550850579902	1.82960829741692	5.62070623063122	6.2114065998728	3.63500095443798	3.9023970846018	34.4208613185672	29.1541760851585	31.1814500029061	41.7808463748205	23.7976239305047	20.2621368513788	27.5305548135306	20.5503945200613	9.97132266509717	14.8441579222945	13.0627924238057	36.4960094542434	37.291232338377	25.3379376334015	20.985160172926	18.9898210569208	24.0919376440308	25.6777525840139	17.7331040032275	13.1676641773973	4.46108912686254	3.82960939578741	5.64783597184031	3.11031745763947	8.27454955740327
AT1G02790	0	NC_003070.9 RefSeq gene 610363 612324 . - . ID=gene-AT1G02790;Dbxref=Araport:AT1G02790,TAIR:AT1G02790,GeneID:839391;Name=PGA4;Note=encodes a exopolygalacturonase.;gbkey=Gene;gene=PGA4;gene_biotype=protein_coding;gene_synonym=POLYGALACTURONASE,polygalacturonase 4,T14P4.31;locus_tag=AT1G02790	5.94727714577846	11.9051540770355	3.52853028787548	0	0	0	0	29.9311837552758	1.81184145162002	13.6924530950885	7.46086542407509	0	0	4.49845666887755	2.82064238510645	18.0363630559846	3.45801406144362	3.36729760258104	165.017841790718	88.8980562379319	23.2717538778881	17.0795886962981	3.21861373846115	67.9362713688818	121.329938504544	22.3177601601595	3.68694596967125	0.204637115911126	0	0	0	0.202807587191257
AT1G02810	5.55051649828699	NC_003070.9 RefSeq gene 618061 620502 . + . ID=gene-AT1G02810;Dbxref=Araport:AT1G02810,TAIR:AT1G02810,GeneID:838078;Name=AT1G02810;gbkey=Gene;gene_biotype=protein_coding;gene_synonym=F22D16.20,F22D16_20;locus_tag=AT1G02810	2.37891085831138	4.54114124587952	3.00578506004208	18.4633663971316	19.7410395926808	9.02623832506509	8.58527358612396	7.63245185759533	10.2121972727674	7.09518024018223	5.68173597679564	4.69689945996804	11.8455569284984	5.39814800265306	6.24570813844999	11.8776049393069	6.57866089738054	5.05094640387155	13.0966541103744	6.53922083658743	10.7659048313594	9.58905235679535	5.87397007269161	6.28485329844281	6.39386269522259	6.83373276221938	11.8508977596576	6.13911347733378	15.4704062099666	6.82288909349836	23.0469424730007	7.26051162144699
AT1G02816	52.5591216107022	NC_003070.9 RefSeq gene 621453 623054 . + . ID=gene-AT1G02816;Dbxref=Araport:AT1G02816,TAIR:AT1G02816,GeneID:839308;Name=AT1G02816;gbkey=Gene;gene_biotype=protein_coding;locus_tag=AT1G02816	369.92063846742	312.418244361792	323.056550801044	29.5740647600073	22.2355140516723	60.2429933460226	99.5355156391246	478.225488449919	706.371096842951	429.258404531025	324.203298312309	219.188641465175	400.878584474972	267.928079198347	174.980565104639	1124.92649743078	171.635575976531	185.317481852391	270.926118029946	183.71675836845	422.153965205428	342.641031934608	244.091619390548	87.5988838311528	93.2992444486881	233.55795516446	567.526326045825	25.5796394888907	17.6283607107674	27.935940343935	45.4310304058487	81.7720191555147
AT1G02840	184.106362620104	NC_003070.9 RefSeq gene 626639 629993 . + . ID=gene-AT1G02840;Dbxref=Araport:AT1G02840,TAIR:AT1G02840,GeneID:839262;Name=SR34;Note=SR34/SR1 is a plant homologue of the human general/alternative splicing factor SF2/ASF. Barta et al (2010) have proposed a nomenclature for Serine/Arginine-Rich Protein Splicing Factors (SR proteins): Plant Cell. 2010%2C 22:2926.;gbkey=Gene;gene=SR34;gene_biotype=prot…	180.797225231665	286.705566226339	248.826728448701	167.444760033456	136.634425498798	300.153056338929	535.067420262464	55.9713136223657	94.0510426250029	37.9031997041314	56.7025772229707	104.4799190984	65.774013471399	36.0776224843979	80.0860962914153	42.9646697187275	61.485176848595	59.4792481697288	56.0536795924026	32.4310006355079	51.2196078340434	55.9021350162112	61.314591717685	69.7917994855649	62.2506472006872	65.3097244996916	10.2707780583699	160.251325470003	77.9447086944191	125.654874138595	68.0700623926015	261.317576095934
AT1G02850	66.5208054179318	NC_003070.9 RefSeq gene 630374 633420 . + . ID=gene-AT1G02850;Dbxref=Araport:AT1G02850,TAIR:AT1G02850,GeneID:839435;Name=BGLU11;gbkey=Gene;gene=BGLU11;gene_biotype=protein_coding;gene_synonym=beta glucosidase 11,F22D16.15,F22D16_15;locus_tag=AT1G02850	298.553312718079	466.019278664987	390.882744112429	54.736528699461	50.6824347032174	56.5263069768782	76.3650329493015	340.093075419321	297.965562361874	393.969218599592	359.900669802884	194.034135468457	83.698211455311	241.971984218923	212.908131461517	378.177075783612	201.57691724025	225.666996228146	152.008498707746	192.465175433614	302.478427155821	298.426465292485	269.920994641698	190.10184834147	189.616392089521	265.434290897091	375.541782339372	35.8524227076293	21.549151282645	32.8635824670171	20.0895914477041	102.417831531585
AT1G02860	6.87410120172466	NC_003070.9 RefSeq gene 635144 637262 . + . ID=gene-AT1G02860;Dbxref=Araport:AT1G02860,TAIR:AT1G02860,GeneID:839559;Name=NLA;Note=Encodes a ubiquitin E3 ligase with RING and SPX domains that is involved in mediating immune responses and mediates degradation of PHT1s at plasma membranes. Targeted by MIR827. Ubiquitinates PHT1%3B3%2C PHT1%3B2%2C PHT1%3B1/AtPT1 and PHT1%3B4/AtPT2.;end_range=637262,.…	7.731460289512	11.2301195675129	3.65921659483384	4.01945852539326	6.97131272645298	6.20809151769182	4.43897668373455	18.0335382125537	10.1298408431483	21.0988254510682	14.8069483031644	20.0922921343077	45.9794643935135	27.8004622136632	22.1621901686935	5.93880246965346	13.4525181170794	14.8625549355301	13.3585871925819	16.4806038651832	25.5554306602977	12.9408487733044	15.1274845707674	7.362256721033	8.67007781472184	9.25581526022119	23.0763314708888	2.86491962275576	5.4252799773655	3.39249207704502	5.8892076452026	6.30731596164808
AT1G02870	36.0356609581094	NC_003070.9 RefSeq gene 637214 638681 . - . ID=gene-AT1G02870;Dbxref=Araport:AT1G02870,TAIR:AT1G02870,GeneID:839496;Name=AT1G02870;gbkey=Gene;gene_biotype=protein_coding;gene_synonym=F22D16.13,F22D16_13;locus_tag=AT1G02870	46.388761737072	33.3835248345738	38.0297153248802	56.6318831260692	42.8190582629529	39.862482376758	56.3164679271597	62.2568622109737	53.5316792524097	38.5878223588858	40.2312820175126	65.8609679831074	102.245859803881	76.3837942375408	54.4988403693782	39.8852906603887	45.8819426689104	41.5106514800938	108.265673979095	83.1541460436321	66.6616127436701	61.8187843427445	62.7227352282617	60.1250965551029	64.7058904756526	57.7839681666145	83.7792633286905	59.4266184605909	38.3720782712826	50.034520018988	26.2082487414211	59.4631845644764
AT1G02880	15.6695350374717	NC_003070.9 RefSeq gene 642505 644903 . - . ID=gene-AT1G02880;Dbxref=Araport:AT1G02880,TAIR:AT1G02880,GeneID:839303;Name=TPK1;Note=Encodes a thiamine pyrophosphokinase capable of producing thiamine pyrophosphate from free thiamine.;gbkey=Gene;gene=TPK1;gene_biotype=protein_coding;gene_synonym=F22D16.12,F22D16_12,thiamin pyrophosphokinase1;locus_tag=AT1G02880	51.1465834536948	23.4421075125132	31.4953999769627	9.77087885441125	11.1012373274322	12.130284083911	14.097409468124	56.1957975005303	42.8253434019278	86.1379776527386	69.3286571714054	42.8983484010414	17.924197983912	62.5735322640867	49.6634534234814	31.9668873675174	42.0865613819601	37.7079274633859	25.2328869193214	42.4607515132468	77.8625036288218	63.1886489651439	69.6025220942225	31.5439779836129	28.3887503667883	55.1888797758983	84.4376465375604	28.9356881898332	21.549151282645	28.7319440715098	14.6847775049208	19.9765473383388
AT1G02890	239.269957356926	NC_003070.9 RefSeq gene 645084 652001 . - . ID=gene-AT1G02890;Dbxref=Araport:AT1G02890,TAIR:AT1G02890,GeneID:839507;Name=AT1G02890;gbkey=Gene;gene_biotype=protein_coding;gene_synonym=F22D16.11,F22D16_11;locus_tag=AT1G02890	368.731183038265	137.707039942617	112.912969212015	46.3708264027076	51.7727347978759	87.3829723822477	58.535956269027	141.574499162454	192.055193871722	261.52585411619	339.239811705445	131.669748194437	21.5090375806945	171.9310138845	276.120742056313	312.337018774367	349.976325560007	314.987467979369	101.368102814298	112.315536260846	182.585396079318	199.708774312346	317.476012627462	332.378955869075	331.739172078929	327.456903435208	74.3314642814079	26.1526234134419	31.6094743779278	23.3494426755277	15.7045537205403	77.0871638913966
AT1G02900	0.0853925615121076	NC_003070.9 RefSeq gene 653604 654457 . - . ID=gene-AT1G02900;Dbxref=Araport:AT1G02900,TAIR:AT1G02900,GeneID:839389;Name=RALF1;Note=Member of a diversely expressed predicted peptide family showing sequence similarity to tobacco Rapid Alkalinization Factor (RALF)%2C and is believed to play an essential role in the physiology of Arabidopsis. Consists of a single exon and is characterized by a conse…	0	0	0	5.98017000119485	5.41846107648478	0.367584366179121	0.146339890672567	0	0	0.124476846318986	0	0	0	0	0	0	0	0	0	0	0.434986053792301	0	0	0.119711491398911	0	0	0	1.78034290842679	9.05733015829086	1.13714818224973	14.8887327480447	0
AT1G02910	17.7616527945184	NC_003070.9 RefSeq gene 655568 658216 . - . ID=gene-AT1G02910;Dbxref=Araport:AT1G02910,TAIR:AT1G02910,GeneID:839350;Name=LPA1;Note=Mutants defective in this gene were shown to have a reduced PSII content (overall reduction in the levels of several PSII subunits) and a disrupted grana stack structure. The N-terminal half of the protein contains two tetratricopeptide repeat (TPR) motifs that are ar…	4.75782171662277	12.0278876242214	16.4664746767523	11.2087339366658	12.0263404380516	10.4148903750751	7.12187467939828	9.12901104535912	16.8007116422947	13.1945457098126	17.7912944727944	27.2420168678146	10.4427936080183	15.3847218075612	29.3145333594992	16.7166291738394	28.8448977808224	24.9934761708817	13.5332092473869	8.92515276345042	19.3568793937574	25.53194487706	27.1972860899967	18.465497548282	16.803071163045	20.1984379744079	6.45215544692469	9.57701702464069	19.0264720774835	12.4707250653387	12.8491803168057	28.7378351050011
AT1G02940	0	NC_003070.9 RefSeq gene 662963 664290 . - . ID=gene-AT1G02940;Dbxref=Araport:AT1G02940,TAIR:AT1G02940,GeneID:839479;Name=GSTF5;Note=Encodes glutathione transferase belonging to the phi class of GSTs. Naming convention according to Wagner et al. (2002).;end_range=664290,.;gbkey=Gene;gene=GSTF5;gene_biotype=protein_coding;gene_synonym=ATGSTF5,F22D16.6,F22D16_6,glutathione S-transferase (class phi) …	0	0	0	0.0653570491933863	0	0	0.0487799635575225	0	0	0	0	0	0	0	0	0	0	0	0	0	0	0	0	0	0	0	0	2.04637115911126	0.729449408721411	2.00896178864119	0.815820972495599	0
AT1G02950	0	NC_003070.9 RefSeq gene 664017 664128 . - 0 ID=cds-NP_171793.1;Parent=rna-NM_100175.2;Dbxref=Araport:AT1G02940,TAIR:AT1G02940,GeneID:839479,GenBank:NP_171793.1;Name=NP_171793.1;Note=glutathione S-transferase (class phi) 5 (GSTF5)%3B FUNCTIONS IN: glutathione transferase activity%3B INVOLVED IN: N-terminal protein myristoylation%2C toxin catabolic process%3B LOCATED IN: mitochondrion%2C cytoplasm%…	0	0	0	0.441160082055358	0.726866729772349	0	0	0	0	0	0	0	0	0	0	0	0	0	0	0	0	0	0	0.0299278728497277	0	0	0	0.225100827502238	1.00299293699194	0.284287045562432	1.27472026952437	0
AT1G02960	17.2919937062018	NC_003070.9 RefSeq gene 666807 669919 . - . ID=gene-AT1G02960;Dbxref=Araport:AT1G02960,TAIR:AT1G02960,GeneID:839363;Name=AT1G02960;gbkey=Gene;gene_biotype=protein_coding;gene_synonym=F22D16.4,F22D16_4;locus_tag=AT1G02960	10.7050988624012	4.54114124587952	5.88088381312581	5.62070623063122	7.53298247218616	13.8865205001001	10.3413522741948	33.6725817246853	23.7186517302985	26.2646145733061	15.8399912080363	22.962619582066	0	11.2461416721939	17.0245915386782	21.4090163103557	10.7535803130259	14.3981000937948	17.1129613708893	14.492327259464	14.3545397751459	12.5328039921641	10.0581679326911	10.4747554974047	10.1790294107944	10.3803535628649	14.616107236911	17.3123000060812	4.43748390305525	6.51964957823177	1.17274264796242	23.9718568060065
AT1G02970	0	NC_003070.9 RefSeq gene 673306 676419 . + . ID=gene-AT1G02970;Dbxref=Araport:AT1G02970,TAIR:AT1G02970,GeneID:839453;Name=WEE1;Note=Protein kinase that negatively regulates the entry into mitosis.;gbkey=Gene;gene=WEE1;gene_biotype=protein_coding;gene_synonym=ATWEE1,F22D16.3,F22D16_3,WEE1 kinase homolog,WEE1-KINASE;locus_tag=AT1G02970	0	0	0	2.41821082015529	1.5528516499682	0.0816854147064714	0.0487799635575225	0	0.494138577714551	0	0	0	0	0.359876533510204	0	0.733185490080674	0	0	0.174622054804993	0	0	0	0	0	0	0	0.19751496266096	1.43245981137788	1.97559214862049	1.93315190982454	0.458899297028774	0
AT1G02980	0.128088842268161	NC_003070.9 RefSeq gene 677360 681378 . + . ID=gene-AT1G02980;Dbxref=Araport:AT1G02980,TAIR:AT1G02980,GeneID:839415;Name=CUL2;Note=encodes an Arabidopsis cullin;gbkey=Gene;gene=CUL2;gene_biotype=protein_coding;gene_synonym=ATCUL2,cullin 2,F22D16.2,F22D16_2;locus_tag=AT1G02980;partial=true;start_range=.,677360	2.37891085831138	2.33193739653273	1.69892199045857	0.914998688707409	0.429512158501842	0	0.292679781345135	0.748279593881895	0	1.74267584846581	2.41043344470118	3.4443929373099	0	0.629783933642857	1.51105842059274	2.19955647024202	1.05427257970842	1.68364880129052	0.69848821921997	0	1.41370467482498	1.39901067819507	2.25302961692281	0.119711491398911	0.204603606247123	0.778526517214866	0.19751496266096	0	0	0.113714818224973	0	0
AT1G02990	14.0043800879856	NC_003070.9 RefSeq gene 681331 687385 . - . ID=gene-AT1G02990;Dbxref=Araport:AT1G02990,TAIR:AT1G02990,GeneID:839380;Name=AT1G02990;gbkey=Gene;gene_biotype=protein_coding;gene_synonym=F22D16.1,F22D16_1;locus_tag=AT1G02990	3.56836628746708	0	1.82960829741692	1.94437221350324	2.54403355420322	3.88005719855739	2.73167795922126	5.98623675105516	5.92966293257461	8.15323343389361	8.37912578396125	0.939379891993608	0	4.13858013536735	5.84275922629193	10.9977823512101	8.6028642504207	12.3080533059859	4.36555137012481	8.92515276345042	7.06852337412489	10.2885576958929	11.3456134280756	21.1889339776072	23.5805656199809	19.5929173499075	16.0645502964247	5.0340730514137	5.86598899513468	6.93660391172334	4.23207129482092	3.0826753253071
AT1G03000	32.0435587074184	NC_003070.9 RefSeq gene 687795 692660 . - . ID=gene-AT1G03000;Dbxref=Araport:AT1G03000,TAIR:AT1G03000,GeneID:839315;Name=PEX6;Note=Encodes an apparent ATPase similar to yeast and human protein required for peroxisomal biogenesis. May facilitate recycling of PEX5%2C the peroxisomal matrix protein receptor%2C and thereby promote peroxisomal matrix protein import.;gbkey=Gene;gene=PEX6;gene_biotype=p…	4.75782171662277	11.7824205298496	19.6029460437527	23.1363954144588	27.7035342233688	28.6715805619714	22.4387832364603	2.69380653797482	10.2121972727674	5.72593493067338	7.8052130590324	5.63627935196165	0	9.3567898712653	9.57003666375402	4.83902423453245	14.0007398585278	14.2819863833609	3.31781904129486	6.18574944001514	4.89359310516338	7.28651394893264	10.4604946499987	16.041339847454	16.4194394013316	9.60182704565002	1.84347298483563	15.6752030787922	26.1689975378806	17.0951276731542	13.6140124785203	18.2526828472131
AT1G03030	70.5556039493789	NC_003070.9 RefSeq gene 701365 703929 . + . ID=gene-AT1G03030;Dbxref=Araport:AT1G03030,TAIR:AT1G03030,GeneID:839473;Name=AT1G03030;gbkey=Gene;gene_biotype=protein_coding;gene_synonym=F10O3.15,F10O3_15;locus_tag=AT1G03030	205.775789243935	187.475493326513	209.359463747279	15.1955139374623	16.7674938799758	50.9921201305147	60.0481351393102	456.899520024285	431.794760492899	464.609828885617	345.610242952155	203.010432214174	57.2015709573541	220.559330475066	155.639017321052	452.888677222833	114.198805834016	129.321644995677	258.615263166194	243.011585143452	204.443445282381	155.435915558631	133.089678085369	104.687699228347	106.57290340397	101.511207550183	246.169481796443	24.7610910252462	11.7623717156328	18.8956122950496	13.2061019922725	124.523858535432
AT1G03040	26.1087756823269	NC_003070.9 RefSeq gene 703847 706689 . - . ID=gene-AT1G03040;Dbxref=Araport:AT1G03040,TAIR:AT1G03040,GeneID:839446;Name=AT1G03040;gbkey=Gene;gene_biotype=protein_coding;gene_synonym=F10O3.14,F10O3_14;locus_tag=AT1G03040	6.54200486035631	18.5327656250759	18.6881418950442	12.1237326253732	11.5803085811458	19.8903984810258	14.1705794134603	20.6525167911403	10.3769101320056	24.9576076869568	30.7043307836936	27.0332657807049	6.85795401123591	39.0466038858571	39.0860444793322	9.97132266509717	32.302911842266	34.7470278473233	16.4144731516693	34.1099897692263	42.6286332716455	44.9432180370165	48.9229288246095	31.2446992551157	29.2838911441195	38.9695773339219	50.9259412060842	17.8852839306324	14.7561536639269	21.5679105233365	12.4157754251674	25.817405849447
AT1G03060	132.016900097718	NC_003070.9 RefSeq gene 712440 727553 . - . ID=gene-AT1G03060;Dbxref=Araport:AT1G03060,TAIR:AT1G03060,GeneID:839323;Name=SPI;Note=Encodes a WD/BEACH domain protein involved in cell morphogenesis.;end_range=727553,.;gbkey=Gene;gene=SPI;gene_biotype=protein_coding;gene_synonym=F10O3.12,F10O3_12,SPIRRIG;locus_tag=AT1G03060;partial=true	5.94727714577846	8.65271507660827	10.9776497845015	7.48338213264273	8.19377040834284	38.9639428149868	20.536364657717	1.79587102531655	2.14126717009639	2.05386796426328	3.78782398453043	7.51503913594886	0	2.87901226808163	5.23833585805483	5.57220972461313	13.3260054075144	14.7464412250963	3.31781904129486	6.18574944001514	10.2221722641191	15.9720385760603	9.69607388711423	14.9639364248638	14.3734033388604	20.9769644916228	3.62110764878427	3.43790354730691	14.2698540581126	11.5989114589472	18.1265222326366	11.3775056414295
AT1G03070	3.75727270653273	NC_003070.9 RefSeq gene 729830 731565 . + . ID=gene-AT1G03070;Dbxref=Araport:AT1G03070,TAIR:AT1G03070,GeneID:839581;Name=AT1G03070;gbkey=Gene;gene_biotype=protein_coding;gene_synonym=AtLFG4,F10O3.11,F10O3_11,LFG4,LIFEGUARD 4;locus_tag=AT1G03070	186.149774662866	6.25941090648258	5.48882489225075	5.88213442740477	5.58365806052395	2.61393327060708	3.36581748546905	91.8887341286967	134.652762427215	150.492507199655	167.180776771775	12.6816285419137	0	25.7761567126684	13.7002630133742	100.006500847004	14.3381070840345	17.0396870061644	0.69848821921997	3.09287472000757	15.1157653692825	26.9892476668465	20.9612219717283	2.99278728497277	2.42966782418459	16.9545774860126	37.9887111517913	0.654838770915603	0.455905880450882	0.682288909349836	0.254944053904875	2.75818318580109
AT1G03080	16.8223346178852	NC_003070.9 RefSeq gene 731554 738306 . - . ID=gene-AT1G03080;Dbxref=Araport:AT1G03080,TAIR:AT1G03080,GeneID:838350;Name=NET1D;gbkey=Gene;gene=NET1D;gene_biotype=protein_coding;gene_synonym=F10O3.10,F10O3_10,Networked 1D;locus_tag=AT1G03080	3.56836628746708	0	2.22166721829197	4.60767196813374	5.88101263179446	5.75882173680623	3.78044717570799	1.79587102531655	3.45897004400186	2.24058323374176	4.82086688940236	1.35688206621299	0	2.51913573457143	2.31695624490887	5.27893552858086	7.67510438027729	6.09596979777601	7.85799246622467	5.52299057144209	1.95743724206535	1.89449362672249	2.33349496038434	12.2105721226889	12.1483391209229	2.94110017614505	2.04098794749659	13.260485111041	7.7200062423016	16.0906467788336	7.49535518480331	2.67706015092459
AT1G03090	31.2750256538094	NC_003070.9 RefSeq gene 739544 744184 . + . ID=gene-AT1G03090;Dbxref=Araport:AT1G03090,TAIR:AT1G03090,GeneID:838362;Name=MCCA;Note=MCCA is the biotinylated subunit of the dimer MCCase%2C which is involved in leucine degradation. Both subunits are nuclear coded and the active enzyme is located in the mitochondrion.;gbkey=Gene;gene=MCCA;gene_biotype=protein_coding;locus_tag=AT1G03090	52.9307665974283	80.635940501158	63.9709472561129	15.6203347572193	15.7432725789329	34.7979866649568	32.3655058204162	24.1694308823852	38.1310269136395	20.9121101815897	28.7530275189355	56.4149812913939	27.4318160449436	33.6484558832041	58.0246433507612	21.6289719573799	65.1962163291686	57.9987983616975	23.748599453479	12.680786352031	41.7042879073368	34.5380761179407	53.4289880584551	35.4046735812278	37.4936108447853	48.2253925941431	11.6863019574401	9.55655331304958	2.11236391275575	6.38698229030264	1.6316419449912	17.5428562920437
AT1G03100	3.01008779330179	NC_003070.9 RefSeq gene 743885 746701 . - . ID=gene-AT1G03100;Dbxref=Araport:AT1G03100,TAIR:AT1G03100,GeneID:839573;Name=AT1G03100;gbkey=Gene;gene_biotype=protein_coding;gene_synonym=F10O3.8,F10O3_8;locus_tag=AT1G03100	0	0	0	0.767945328022289	0.892063713811519	2.00129266030855	0.902429325814166	0.748279593881895	0	1.92939111794429	0.172173817478656	2.71376413242598	0	0.179938266755102	1.66216426265201	0	0.337367225506694	0.580568552169144	0.0873110274024963	1.94409268114762	0.978718621032677	0.990965897054839	1.04604946499987	2.42415770082794	2.09718696403301	0.82177799039347	0.88881733197432	0.388810520231139	1.03338666235533	0.341144454674918	0.127472026952437	2.39312952885683
AT1G03103	7.57858983419955	NC_003070.9 RefSeq gene 747197 748057 . + . ID=gene-AT1G03103;Dbxref=Araport:AT1G03103,TAIR:AT1G03103,GeneID:2745739;Name=AT1G03103;gbkey=Gene;gene_biotype=protein_coding;locus_tag=AT1G03103	1.18945542915569	8.22314766145751	7.71049211054272	0.163392622983466	0.0991181904235021	8.53612583682626	9.63404280261069	5.08830123839688	11.1181179985774	6.09936546963034	5.10782325186679	15.0822660436751	10.7545187903472	16.5543205414694	10.3759344880702	11.2910565472424	9.10891508868074	9.37618211753168	4.54017342492981	2.82777117257835	16.4207235306594	13.7277922797891	12.3916628930754	2.75336430217494	2.09718696403301	10.8993712410081	13.9906431884847	0.0409274231822252	0	0.0758098788166485	0	15.656745731165
AT1G03106	3149.68328323371	NC_003070.9 RefSeq gene 748101 749034 . - . ID=gene-AT1G03106;Dbxref=Araport:AT1G03106,TAIR:AT1G03106,GeneID:2745740;Name=AT1G03106;gbkey=Gene;gene_biotype=protein_coding;locus_tag=AT1G03106	581.643704857133	1336.20012821325	1233.67873768684	514.26194157816	481.004058426852	4103.30343695018	8256.93565141827	1030.68031261292	1996.07278467793	1459.67773835959	1185.0149944331	1285.54138219325	1026.82275059141	2409.64329925095	1661.50947066976	3145.07247825006	2339.30434166342	2185.63739992357	604.366931680079	1089.92905133067	1158.69410078924	1720.95801051471	1108.8526655716	687.203816375446	730.946383317847	951.229649617031	2926.11833350124	521.722327015415	322.842150809951	383.465319524312	753.869567396714	4884.27596460319
AT1G03110	5.80669418282332	NC_003070.9 RefSeq gene 749246 751976 . + . ID=gene-AT1G03110;Dbxref=Araport:AT1G03110,TAIR:AT1G03110,GeneID:839572;Name=TRM82;Note=Encodes a gene involved in the modification of nucleosides in tRNA. Mutants have no 7-methylguanosine.;gbkey=Gene;gene=TRM82;gene_biotype=protein_coding;gene_synonym=AtTRM82,F10O3.6,F10O3_6,tRNA modification 82;locus_tag=AT1G03110	2.37891085831138	12.6415553601511	19.4722597367943	23.6265732834092	16.8170529751875	10.6599466191945	15.5120284112921	2.8434624567512	8.72978153962374	2.98744431165567	3.32869380458735	1.98313532754206	13.4041828401429	2.7440585680153	2.21621901686935	2.05291937222589	2.44591238492353	2.32227420867658	3.31781904129486	6.09738159087207	2.50116980930573	4.48849259254251	4.10373251653797	6.40456478984172	6.29156089209903	5.01717088871803	3.29191604434933	11.7461704532986	18.3578101194889	12.4707250653387	18.7128935566178	6.61152734243496
AT1G03120	75.401631815191	NC_003070.9 RefSeq gene 752191 753140 . + . ID=gene-AT1G03120;Dbxref=Araport:AT1G03120,TAIR:AT1G03120,GeneID:839571;Name=RAB28;Note=Atrab28 plays a role in the ion cell balance during late embryogenesis and germination.;end_range=753140,.;gbkey=Gene;gene=RAB28;gene_biotype=protein_coding;gene_synonym=ATRAB28,F10O3.5,F10O3_5,responsive to abscisic acid 28;locus_tag=AT1G03120;partial=true	187.933957806599	110.030625052189	102.850123576222	16.3719408229433	12.8358056598435	44.3960228929672	70.9748469761952	191.335092155601	171.877868615045	140.223167378338	172.001643661177	156.041437614494	206.5179332929	190.104778826765	172.71397747375	64.153730382059	83.6670719256602	84.5598096234359	247.264829603869	147.397572370646	236.197427209219	165.491304808158	173.121186457479	106.57315521788	96.5984775994229	125.386020744772	112.386013754086	32.7010111225979	6.5650446784927	33.8680633613377	6.52656777996479	130.526963116293
AT1G03140	57.5545864591605	NC_003070.9 RefSeq gene 754261 756303 . - . ID=gene-AT1G03140;Dbxref=Araport:AT1G03140,TAIR:AT1G03140,GeneID:839567;Name=AT1G03140;gbkey=Gene;gene_biotype=protein_coding;gene_synonym=F10O3.3,F10O3_3;locus_tag=AT1G03140	91.5880680449883	171.70423251312	123.955962149996	63.4453555044798	55.5722654307768	78.9489533138046	132.535160985789	95.3308202605534	82.3564296190918	62.0517078900147	84.4799531095271	100.618023986871	99.2844705717563	63.113347064352	86.9362277981023	87.9822588096809	84.6791736021802	74.3998599604758	148.603368639049	64.4201620253005	93.956987619137	85.1647750351247	93.5007291022965	80.5059779657674	88.8491160128132	93.2934276462481	45.8234713373427	44.4062541527143	32.4908924134662	51.6075750044335	37.7827087887024	55.7720864775956
AT1G03150	5.78534604244529	NC_003070.9 RefSeq gene 756414 758678 . + . ID=gene-AT1G03150;Dbxref=Araport:AT1G03150,TAIR:AT1G03150,GeneID:839562;Name=AT1G03150;gbkey=Gene;gene_biotype=protein_coding;gene_synonym=F10O3.2,F10O3_2;locus_tag=AT1G03150	4.75782171662277	5.70710994414588	7.64514895706355	14.6399790193185	13.6452708816355	5.00323165077137	4.68287650152216	42.2029690949389	42.4959176834514	29.1275820386428	22.497378817211	27.2420168678146	11.0662439726761	33.8733787166479	18.535649959271	65.9866941072607	18.5551974028682	15.4140950600908	46.8860217151405	30.2218044069311	33.1133133449389	19.0615204904078	20.5991279261514	13.2879755452791	10.5370857217268	13.3214537390099	32.9520796039368	17.9057476422235	18.9960783521201	25.2067847065356	33.0407493860718	7.6661267958295
AT1G03160	55.0782021753094	NC_003070.9 RefSeq gene 761261 766194 . + . ID=gene-AT1G03160;Dbxref=Araport:AT1G03160,TAIR:AT1G03160,GeneID:839566;Name=FZL;Note=A new plant-specific member of the dynamin superfamily%3B defines a new protein class within the dynamin superfamily of membrane remodeling GTPases that regulates organization of the thylakoid network in plants. Targeted to chloroplasts and associated with thylakoid an…	4.75782171662277	13.3779566432667	19.6029460437527	31.207990989842	32.2629709828499	48.0106024937285	28.292378863363	3.14277429430396	2.80011860704912	4.85459700644047	4.93564943438813	3.4443929373099	0	6.74768500331632	6.74939427864757	6.89194360675834	13.1994926979494	12.5402807268535	7.33412630180969	5.74391019429977	4.89359310516338	7.11163761415826	7.76490564403753	19.5429009708722	13.6061398154337	9.47207262611421	2.50185619370549	24.9657281411574	25.1356108755253	28.9214687685514	15.6790593151498	33.7674632673442
AT1G03180	0.469659088316592	NC_003070.9 RefSeq gene 773358 775362 . + . ID=gene-AT1G03180;Dbxref=Araport:AT1G03180,TAIR:AT1G03180,GeneID:839560;Name=AT1G03180;gbkey=Gene;gene_biotype=protein_coding;gene_synonym=F15K9.21,F15K9_21;locus_tag=AT1G03180	10.7050988624012	1.1046019246734	1.56823568350022	2.79401385301727	2.90746691908939	0.204213536766178	0.39023970846018	12.4214412584395	12.3534644428638	8.71337924232905	8.03477814900394	6.88878587461979	0	3.68873446847959	2.01474456079032	3.07937905833883	1.01210167652008	1.50947823563977	7.85799246622467	4.50676030629675	4.67610007826723	3.08948191434744	3.13814839499962	1.91538386238257	2.09718696403301	2.68159133707343	3.68694596967125	5.3614924368715	4.2551215508749	4.54859272899891	1.98856362045802	1.46021462777705
AT1G03190	21.9031920278556	NC_003070.9 RefSeq gene 775527 780062 . + . ID=gene-AT1G03190;Dbxref=Araport:AT1G03190,TAIR:AT1G03190,GeneID:839557;Name=UVH6;Note=UV damage and heat induce a common stress response in plants that leads to tissue death and reduced chloroplast function. The UVH6 product is suggested to be a negative regulator of this response.;gbkey=Gene;gene=UVH6;gene_biotype=protein_coding;gene_synonym=ARABIDOPS…	7.13673257493415	7.97768056708564	9.80147302187634	6.19258041107335	5.81493383817879	21.0339942869164	9.56087285727441	3.5917420506331	4.61196005866914	6.97070339386324	8.60869087393279	12.1075630523621	10.7545187903472	14.3950613404082	17.276434608777	6.45203231270994	25.4712255257554	22.0616049824275	1.04773232882996	5.83227804344285	19.1937596235853	24.1037881430692	29.208919676535	18.9742713867273	12.838876292007	27.8106972538422	5.99128720071579	4.87036335868479	3.82960939578741	5.76155079006529	4.13009367325897	16.2246069753005
AT1G03200	0.192133263402242	NC_003070.9 RefSeq gene 780519 782946 . + . ID=gene-AT1G03200;Dbxref=Araport:AT1G03200,TAIR:AT1G03200,GeneID:839553;Name=AT1G03200;gbkey=Gene;gene_biotype=protein_coding;gene_synonym=F15K9.24,F15K9_24;locus_tag=AT1G03200	1.18945542915569	0	0	0.343124508265278	0.958142507427187	0.0408427073532357	0.0243899817787612	2.76863449736301	3.54132647362095	1.55596057898733	1.72173817478656	0.521877717774227	0	0.134953700066326	0.050368614019758	0.879822588096809	0.0421709031883368	0.0870852828253716	3.75437417830734	3.9765532114383	0.598105823964414	0.0874381673871917	0.120698015192293	2.09495109948094	1.12531983435918	0	0.0329191604434933	0.450201655004477	0.653465095312931	0.113714818224973	0	0.0202807587191257
AT1G03210	5.93478302509148	NC_003070.9 RefSeq gene 782904 784346 . + . ID=gene-AT1G03210;Dbxref=Araport:AT1G03210,TAIR:AT1G03210,GeneID:838493;Name=AT1G03210;gbkey=Gene;gene_biotype=protein_coding;gene_synonym=F15K9.19,F15K9_19;locus_tag=AT1G03210	1.18945542915569	2.57740449090459	1.82960829741692	3.64365549253129	4.36120037863409	2.24634890442796	2.68289799566374	13.6186886086505	19.1066916716293	10.8917240529113	7.28869160659643	14.4560127823461	0	4.67839493563265	1.96437594677056	6.01212101866153	2.48808328811187	2.20616049824275	27.6775956865913	14.9783504297509	12.2883560196325	4.77995315049981	3.70140579923033	5.83593520569689	6.93094716162129	1.68680745396554	3.75278429055824	10.3955654882852	11.3824501485904	6.50069710852761	5.30283632122139	15.4742189026929
AT1G03230	4.5258057601417	NC_003070.9 RefSeq gene 787143 788444 . + 0 ID=cds-NP_171821.1;Parent=rna-NM_100204.3;Dbxref=Araport:AT1G03220,TAIR:AT1G03220,GeneID:838517,GenBank:NP_171821.1;Name=NP_171821.1;Note=Eukaryotic aspartyl protease family protein%3B FUNCTIONS IN: aspartic-type endopeptidase activity%3B INVOLVED IN: response to salt stress%3B LOCATED IN: cell wall%2C plasma membrane%2C membrane%2C plant-type cell wall…	78.5040583242757	79.2245047085197	109.449782077619	169.307435935467	134.222549531826	28.3856816104988	39.9264001718321	10.9248820706757	23.2245131525839	20.1030106805163	20.2017279174956	6.62784701573268	36.3159837413174	12.5506941061684	41.2015262681621	33.5798954456949	27.8327961043023	28.128546352595	30.0349934264587	14.3155915611779	7.28601640102104	7.22822183734118	12.0295688474986	57.7308667271246	32.5831242948543	11.7644007045802	2.27142207060104	48.4171416245724	68.3402914795872	114.965681225447	198.601417991897	7.62556527839125
AT1G03250	11.101032996574	NC_003070.9 RefSeq gene 793315 795403 . - . ID=gene-AT1G03250;Dbxref=Araport:AT1G03250,TAIR:AT1G03250,GeneID:838557;Name=AT1G03250;gbkey=Gene;gene_biotype=protein_coding;gene_synonym=F15K9.15,F15K9_15;locus_tag=AT1G03250	10.7050988624012	21.7238378519101	13.3300033097518	12.8263209042021	14.4382164050235	11.5993288883189	9.26819307592927	31.4277429430396	16.4712859238184	23.8995544932454	23.5878129945759	18.2657201220979	0	24.9664345122704	19.4926536256464	14.2237985075651	17.2057285008414	17.9395682620266	45.0524901396881	35.3471396572294	45.5647891347435	26.173158104566	34.2782363146113	17.5377334899404	18.6445036192691	23.4855499359818	37.9228728309043	24.3108893702417	21.5187575572816	24.1454464031025	27.4319802001645	15.6161842137268
AT1G03260	3.22356919708206	NC_003070.9 RefSeq gene 795449 798491 . - . ID=gene-AT1G03260;Dbxref=Araport:AT1G03260,TAIR:AT1G03260,GeneID:839546;Name=AT1G03260;gbkey=Gene;gene_biotype=protein_coding;gene_synonym=F15K9.14,F15K9_14;locus_tag=AT1G03260	3.56836628746708	7.73221347271378	6.79568796183427	7.35266803425596	6.04620961583363	6.69820400593065	10.5852520919824	4.04070980696223	5.43552435486006	2.7384906190177	2.98434616963003	6.36690815684556	17.7683353927476	3.59876533510204	4.53317526177822	3.88588309742757	5.31353380173043	4.93483269343773	7.85799246622467	8.21820997030583	9.67843969687869	7.69455873007287	7.88560365922983	5.44687285865043	5.26854286086342	5.70919445957569	6.9130236931336	5.42288357164484	8.54063682711319	5.68574091124864	3.21229507920142	8.57876093819015
AT1G03270	16.4807643718368	NC_003070.9 RefSeq gene 799115 802625 . + . ID=gene-AT1G03270;Dbxref=Araport:AT1G03270,TAIR:AT1G03270,GeneID:838595;Name=AT1G03270;gbkey=Gene;gene_biotype=protein_coding;gene_synonym=F15K9.13,F15K9_13;locus_tag=AT1G03270	21.4101977248025	18.6554991722618	16.2051020628356	3.8233873778131	6.24444599668063	24.5056244119414	15.219348629947	29.4822159989467	27.5070474927767	31.2436884260656	37.0747620304039	31.4170386100084	0	35.8077150842653	47.8501833187701	20.675830820275	36.562173064288	42.7879022948659	23.748599453479	27.4824010834958	37.9525331933782	38.0647488692241	42.8880280649949	30.5862860524217	29.9744283152035	42.8189584468176	22.4508674224625	3.51975839367136	0.577480781904451	2.46382106154108	0	16.46797607993
AT1G03280	26.8559605955578	NC_003070.9 RefSeq gene 802970 807066 . + . ID=gene-AT1G03280;Dbxref=Araport:AT1G03280,TAIR:AT1G03280,GeneID:838581;Name=AT1G03280;gbkey=Gene;gene_biotype=protein_coding;gene_synonym=F15K9.12,F15K9_12;locus_tag=AT1G03280	10.7050988624012	6.01394381211071	9.27872779404294	10.1956996741683	13.8600269608864	17.1335157346824	10.5852520919824	14.6662800400851	18.7772659531529	15.5596057898733	19.9721628275241	16.5957114252204	0	22.8521598778979	24.0258288874246	18.9161856440814	26.1459599767688	23.6871969285011	17.8114495901092	17.9386733760439	27.1866283620188	24.1912263104564	29.6917117373041	22.9846063485908	23.0690566043631	32.0925930985239	21.0353435233922	26.5209702220819	12.5830023004443	16.829793097296	9.68787404838524	20.8486199632612
AT1G03290	0.192133263402242	NC_003070.9 RefSeq gene 807361 813216 . + . ID=gene-AT1G03290;Dbxref=Araport:AT1G03290,TAIR:AT1G03290,GeneID:838603;Name=AT1G03290;gbkey=Gene;gene_biotype=protein_coding;gene_synonym=F15K9.11,F15K9_11;locus_tag=AT1G03290	0	0	0	1.4378550822545	2.44491536377972	0.183792183089561	0.292679781345135	0	0	0	0.0573912724928853	0	0	0.179938266755102	1.51105842059274	0	0.253025419130021	0.232227420867658	0.174622054804993	0.353471396572294	0	0.816089562280456	0.563257404230702	0.538701711295098	0.71611262186493	1.1245383026437	0.460868246208907	2.33286312138683	1.97559214862049	2.36905871302027	1.07076502640047	0
AT1G03310	7.74937495722377	NC_003070.9 RefSeq gene 813413 816812 . + . ID=gene-AT1G03310;Dbxref=Araport:AT1G03310,TAIR:AT1G03310,GeneID:839531;Name=DBE1;Note=Encodes a protein with strong similarity to isoamylase (EC:3.2.1.68) however lacks critical residues known to be important for activity. Appears to co localize with ISA1 in the chloroplast isoamylase complex. Mutations in this gene cause the loss of detectable isoamyl…	0	0	0	13.0060527894839	11.1012373274322	6.14682745666197	6.12188542646907	0.748279593881895	0.329425718476367	1.24476846318986	1.03304290487194	0	0	0.269907400132653	0	1.02645968611294	0.253025419130021	0.174170565650743	0	2.6510354742922	0	0.52462900432315	0.563257404230702	2.51394131937712	4.14322302650424	0.519017678143244	0.19751496266096	8.75846856099619	7.14252546039715	11.1819571254557	21.6192557711334	2.83930622067759
AT1G03330	19.6402891477847	NC_003070.9 RefSeq gene 817934 819563 . - . ID=gene-AT1G03330;Dbxref=Araport:AT1G03330,TAIR:AT1G03330,GeneID:839526;Name=LSM2;gbkey=Gene;gene=LSM2;gene_biotype=protein_coding;gene_synonym=F15K9.7,F15K9_7,SM-like 2;locus_tag=AT1G03330	30.925841158048	51.30262272372	56.4564846060077	42.7435101724747	32.9237589190066	19.8291344199959	39.5605504451507	93.6846051540132	157.79491915018	71.7609019028957	56.8173597679564	127.390350908689	102.245859803881	100.585491116102	60.0897565255713	192.974420989234	54.6534905320845	56.7215475469254	321.828447005601	93.272264770514	106.734702949286	75.3425542319635	52.7852653107629	36.2426540210202	40.8695703478628	39.2723376461721	101.851882412168	55.3543398539595	41.3050727688499	61.140667265627	62.2318435581799	39.6691640546098
AT1G03340	1.45167354570583	NC_003070.9 RefSeq gene 819612 821476 . + . ID=gene-AT1G03340;Dbxref=Araport:AT1G03340,TAIR:AT1G03340,GeneID:839525;Name=AT1G03340;gbkey=Gene;gene_biotype=protein_coding;gene_synonym=F15K9.6,F15K9_6;locus_tag=AT1G03340	4.75782171662277	2.82287158527646	1.56823568350022	6.56838344393533	6.27748539348847	2.89983222207973	2.8292378863363	4.04070980696223	0.494138577714551	3.85878223588858	5.27999706934545	1.77438424043237	0	3.32885793496939	2.01474456079032	0.29327419603227	1.68683612753347	2.031989932592	7.50874835661468	8.83678491430734	0.978718621032677	0.408044781140228	0.402326717307644	4.84831540165588	6.03580638429013	0.519017678143244	0.855898171530827	3.84717777912917	1.85401724716692	4.35906803195729	1.52966432342925	2.59593711604808
AT1G03350	19.4268077440045	NC_003070.9 RefSeq gene 822582 824410 . - . ID=gene-AT1G03350;Dbxref=Araport:AT1G03350,TAIR:AT1G03350,GeneID:838679;Name=AT1G03350;gbkey=Gene;gene_biotype=protein_coding;gene_synonym=F15K9.5,F15K9_5;locus_tag=AT1G03350	72.5567811784972	40.8702712129157	40.1206962362138	38.5606590240979	30.7266390312856	20.8706234575034	21.2192841475223	39.0601948006349	39.2016604986877	71.6986634797362	56.2434470430276	34.0264271988796	68.891265294688	49.2131159575204	44.9288037056242	50.7364359135827	44.1951065413769	61.075811688194	25.8440641111389	57.1739983955685	40.2362099757878	59.924290716022	70.3267101853762	53.2716136725152	55.3964263914085	70.6729071738384	113.636941850939	13.8334690355921	17.1724548303166	26.5713625252353	40.0262164630653	14.5615847603322
AT1G03360	9.69205573162421	NC_003070.9 RefSeq gene 824517 826399 . + . ID=gene-AT1G03360;Dbxref=Araport:AT1G03360,TAIR:AT1G03360,GeneID:839521;Name=RRP4;gbkey=Gene;gene=RRP4;gene_biotype=protein_coding;gene_synonym=ATRRP4,F15K9.4,F15K9_4,ribosomal RNA processing 4;locus_tag=AT1G03360	10.7050988624012	17.4281637004025	16.3357883697939	21.7965759059943	18.8654955772732	13.3759866581847	19.0973557327701	15.8635273902962	11.694613005911	9.58471716656195	10.4452115937051	15.0300782718977	0	7.10756153682653	10.5774089441492	6.45203231270994	8.18115521853733	8.82464199297099	31.2573478100937	15.1992700526086	9.02596061619024	5.82921115914611	6.03490075961466	12.5697065968856	11.1508965404682	5.70919445957569	5.46458063361989	15.26592884697	8.9053615314739	9.09718545799782	5.45580275356432	10.7488021211366
AT1G03365	23.1627323101592	NC_003070.9 RefSeq gene 826523 830393 . + . ID=gene-AT1G03365;Dbxref=Araport:AT1G03365,TAIR:AT1G03365,GeneID:10723112;Name=AT1G03365;gbkey=Gene;gene_biotype=protein_coding;locus_tag=AT1G03365	19.0312868664911	6.75034509522631	2.61372613916703	6.9115079522006	8.0616128211115	13.6618856096573	9.04868323992042	4.04070980696223	0.988277155429102	9.95814770551891	11.4782544985771	7.72379022305855	7.01381660240036	10.4364194717959	11.5847812245443	12.7574275274037	16.8683612753347	16.1978626055191	10.6519453431045	18.2921447726162	11.527130425496	9.76392869156974	12.2307322061524	29.4789547569817	26.3427143043171	19.1171511449428	16.3937419008597	8.90171454213398	4.95417723423292	7.18298601787744	3.87514961935409	6.65208885987322
AT1G03370	2.60447312611928	NC_003070.9 RefSeq gene 830550 835411 . + . ID=gene-AT1G03370;Dbxref=Araport:AT1G03370,TAIR:AT1G03370,GeneID:839519;Name=AT1G03370;gbkey=Gene;gene_biotype=protein_coding;gene_synonym=F15K9.2,F15K9_2;locus_tag=AT1G03370	3.56836628746708	7.73221347271378	4.70470705050065	4.88543942720563	5.38542167967695	3.02236034413944	2.78045792277878	2.09518286286931	0.658851436952735	1.49372215582784	2.75478107965849	5.68846712373907	0	2.15925920106122	4.73464971785725	5.8654839206454	5.48221741448378	4.35426414126858	3.66706315090484	2.56266762514913	3.91487448413071	6.0040874939205	6.03490075961466	6.46442053554117	5.88235367960479	4.84416499600361	2.43601787281851	5.64798439914707	8.1151246720257	4.70021248663221	2.8553734037346	1.21684552314754
AT1G03380	79.4577784870161	NC_003070.9 RefSeq gene 835767 841373 . + . ID=gene-AT1G03380;Dbxref=Araport:AT1G03380,TAIR:AT1G03380,GeneID:838702;Name=ATG18G;gbkey=Gene;gene=ATG18G;gene_biotype=protein_coding;gene_synonym=ATATG18G,F21B7.1,homolog of yeast autophagy 18 (ATG18) G;locus_tag=AT1G03380	91.5880680449883	92.4183610310075	81.2215397746153	15.979798527783	19.1628501485437	50.4815862885993	36.365462832133	26.4890976234191	27.0129089150621	40.4549750536706	55.554751773113	30.7907853486794	0	49.5729924910306	78.8772495549411	32.8467099556142	100.999313136067	106.592386178255	57.2760339760376	44.8024995155382	52.9595520492126	86.0683027647923	96.5584121538346	114.025195557462	115.652188431186	110.680519864047	26.1378133921337	7.08044421052495	8.5102431017498	10.4996682161058	5.25184751044042	31.2729299448918
AT1G03400	1.19549586116951	NC_003070.9 RefSeq gene 842659 844251 . - . ID=gene-AT1G03400;Dbxref=Araport:AT1G03400,TAIR:AT1G03400,GeneID:838751;Name=AT1G03400;Note=A single copy gene that encodes a protein with sequence similarity to tomato E8 (ACC oxidase%2C the last step in ethylene biosynthesis) involved in ethylene synthesis and fruit ripening in tomato. This gene is not induced by ethylene in siliques. The transcript i…	3.56836628746708	3.55927286839206	8.88666887316788	0.196071147580159	0.958142507427187	1.67455100148266	1.9511985423009	0.598623675105516	4.44724719943096	1.36924530950885	4.01738907450197	4.07064619863897	0	3.01396596814796	3.92875189354113	2.78610486230656	1.2651270956501	2.55450162954423	4.19092931531982	2.03246053029069	1.84869072861728	1.28242645501214	2.41396030384587	2.99278728497277	2.35294147184191	2.24907660528739	0.19751496266096	0.982258156373404	0.273543528270529	1.44038769751632	1.37669789108632	1.82526828472131
AT1G03410	0.170785123024215	NC_003070.9 RefSeq gene 843677 844158 . - 0 ID=cds-NP_171839.1;Parent=rna-NM_100222.3;Dbxref=Araport:AT1G03400,TAIR:AT1G03400,GeneID:838751,GenBank:NP_171839.1;Name=NP_171839.1;Note=2-oxoglutarate (2OG) and Fe(II)-dependent oxygenase superfamily protein%3B CONTAINS InterPro DOMAIN/s: Oxoglutarate/iron-dependent oxygenase (InterPro:IPR005123)%3B BEST Arabidopsis thaliana protein match is: 2-oxoglu…	0	0	0	0.490177868950397	0.759906126580183	0.163370829412943	0.146339890672567	0.448967756329137	0	0	0	0	0	0.809722200397959	0	0	0.674734451013388	0.174170565650743	0	0	1.3049581613769	0.0582921115914611	0.442559389038409	0	0	1.03803535628649	0.0658383208869867	0.245564539093351	1.1549615638089	2.21743895538697	0.407910486247799	0
AT1G03430	7.81341937835785	NC_003070.9 RefSeq gene 847793 849621 . + . ID=gene-AT1G03430;Dbxref=Araport:AT1G03430,TAIR:AT1G03430,GeneID:839506;Name=AHP5;Note=Encodes AHP5%2C one of the six Arabidopsis thaliana histidine phosphotransfer proteins (AHPs). AHPs function as redundant positive regulators of cytokinin signaling. Members of the AHP gene family include: AT3G21510 (AHP1)%2C AT3G29350 (AHP2)%2C AT5G39340 (AHP3)%2C AT…	9.51564343324554	9.20501603894497	8.88666887316788	4.73838606652051	5.58365806052395	6.37146234710477	6.92675482516819	18.2580220907182	15.4830087683893	14.0658836340455	16.0695562980079	13.9863228363493	22.6000757188456	14.6649687405408	10.2751972600306	10.851145253194	15.0128415350479	11.1469162016476	34.4005447965835	24.5220781372029	19.0306398534132	16.2634991340177	10.7823560238449	11.432447428596	12.4296690795127	8.47728874300632	21.6608075718186	13.0558479951298	14.801744251972	10.7270978525558	11.6764376688433	15.5756226962885
AT1G03440	17.6762602330063	NC_003070.9 RefSeq gene 852151 854297 . + . ID=gene-AT1G03440;Dbxref=Araport:AT1G03440,TAIR:AT1G03440,GeneID:839504;Name=AT1G03440;gbkey=Gene;gene_biotype=protein_coding;gene_synonym=F21B7.6,F21B7_6;locus_tag=AT1G03440	10.7050988624012	12.5188218129652	6.92637426879262	5.94749147659816	5.91405202860229	12.9471382309757	14.194969395239	11.074537989452	11.694613005911	13.3190225561315	12.3965148584632	16.5957114252204	25.5614649509702	13.3154317398775	14.6068980657298	18.6229114480491	16.277968630698	18.5781936694126	9.95345712388458	11.7529239360288	3.91487448413071	11.1337933139691	13.9205044188445	17.6574449813393	18.8746826762971	12.110412490009	14.5502689160241	0.777621040462278	1.06378038771873	0.947623485208106	2.19251886358192	16.6707836671213
AT1G03445	0.768533053608969	NC_003070.9 RefSeq gene 854410 859701 . - . ID=gene-AT1G03445;Dbxref=Araport:AT1G03445,TAIR:AT1G03445,GeneID:838804;Name=BSU1;Note=encodes a serine#Aeithreonine protein phosphatase with an N-terminal Kelch-repeat domain%2C which is nuclear localized and expressed preferentially in elongating cells. Genetic evidence suggest that this gene plays a redundant role (along with other members of the sam…	0	0.368200641557799	0	0.0980355737900795	0.033039396807834	0.163370829412943	0	0	0	0	0.0573912724928853	0	0	2.69907400132653	3.82801466550161	0	0.843418063766735	1.33530766998903	0	0	4.13236751102686	2.79802135639013	2.41396030384587	0	0.153452704685342	1.25429272217951	1.67887718261816	0	0	0.0379049394083242	0	0.689545796450272
AT1G03457	0.0426962807560538	NC_003070.9 RefSeq gene 860761 864372 . - . ID=gene-AT1G03457;Dbxref=Araport:AT1G03457,TAIR:AT1G03457,GeneID:839497;Name=AT1G03457;gbkey=Gene;gene_biotype=protein_coding;gene_synonym=AtBRN2,BRN2,Bruno-like 2,F21B7.8;locus_tag=AT1G03457	0	0	0	2.48356786934868	2.01540320527788	1.47033746471648	2.14631839653099	0	0.329425718476367	0.373430538956959	0.229565089971541	0	0	0	0.805897824316128	0	0.0843418063766735	0	0	0	0	0.262314502161575	0	0.538701711295098	0.818414424988492	0.259508839071622	0.39502992532192	1.39153238819566	6.77780075603645	2.31220130390778	4.02811605169702	0.0811230348765026
AT1G03470	88.915004674482	NC_003070.9 RefSeq gene 865895 867733 . - . ID=gene-AT1G03470;Dbxref=Araport:AT1G03470,TAIR:AT1G03470,GeneID:839494;Name=NET3A;Note=Encodes a member of the NET superfamily of proteins that potentially couples different membranes to the actin cytoskeleton in plant cells. It colocalizes with filamentous actin and is localized to the nuclear membrane and the vacuolar membrane.;gbkey=Gene;gene=NET3A;…	158.197572077707	183.548019816563	163.488570004897	6.27427672256509	8.68936136046035	39.8420610230814	26.3411803210621	371.745302240525	293.188889443967	425.275145448817	363.975450149878	301.90625973239	257.952588377169	462.801222094122	358.926743504796	274.211373290172	339.433599762923	351.418144627983	673.604576410259	634.171869375266	503.65947703476	489.420568921908	631.210386783963	359.703103780877	344.015388453756	454.789240473018	996.067956699221	8.06270236689836	6.68661957994627	4.09373345609902	5.65975799668822	97.2867995756458
AT1G03475	75.6578094997273	NC_003070.9 RefSeq gene 868853 871308 . - . ID=gene-AT1G03475;Dbxref=Araport:AT1G03475,TAIR:AT1G03475,GeneID:839489;Name=LIN2;Note=Encodes coproporphyrinogen III oxidase%2C a key enzyme in the biosynthetic pathway of chlorophyll and heme%2C a tetrapyrrole pathway. Mutants express cytological and molecular markers associated with the defense responses%2C usually activated by pathogen infection.;gb…	66.6095040327188	78.5494701989971	56.5871709129661	116.008762318261	101.13359362878	57.2206330018832	79.5113405987616	52.2299156529563	43.5665512684996	55.5789118814274	71.1651778911777	23.588872843395	32.4194189622061	59.6495354293163	53.1892564048645	87.8356217116648	47.5687787964439	52.5414539713076	17.8114495901092	46.8349600458289	49.3709171054261	53.9202032221015	53.3485227149936	54.4388007136546	58.6700840913625	46.0195674620343	75.3519582551562	106.697792236061	134.385856694238	147.734501343944	155.260928828069	52.5271650825355
AT1G03495	1.15279958041345	NC_003070.9 RefSeq gene 873166 874476 . + . ID=gene-AT1G03495;Dbxref=Araport:AT1G03495,TAIR:AT1G03495,GeneID:3766646;Name=AT1G03495;end_range=874476,.;gbkey=Gene;gene_biotype=protein_coding;gene_synonym=F21B7.12;locus_tag=AT1G03495;partial=true	0	0	2.09098091133362	0.849641639514022	1.04074099944677	0.530955195592064	0.78047941692036	1.94552694409293	0	0.435668962116453	1.66434690229367	0	0	1.34953700066326	0.805897824316128	1.46637098016135	1.51815251478012	1.56753509085669	2.09546465765991	0.883678491430734	1.08746513448075	1.39901067819507	0.482792060769173	2.15480684518039	1.48337614529164	1.64355598078694	0.79005985064384	2.33286312138683	1.79322979644014	1.93315190982454	4.58899297028774	2.31200649398032
AT1G03510	2.30559916082691	NC_003070.9 RefSeq gene 876087 877556 . - . ID=gene-AT1G03510;Dbxref=Araport:AT1G03510,TAIR:AT1G03510,GeneID:839478;Name=AT1G03510;gbkey=Gene;gene_biotype=protein_coding;gene_synonym=F21B7.13;locus_tag=AT1G03510	0	3.92747350994985	1.17617676262516	2.32017524636521	1.91628501485437	1.91960724560208	1.12193916182302	3.89105388818585	1.31770287390547	2.98744431165567	4.70608434441659	10.7506809861491	0	3.23888880159183	2.61916792902742	3.95920164643564	2.27722877217019	3.54146816823178	5.93714986336975	4.77186385372597	3.37114191689033	3.08948191434744	2.49442564730739	5.80600733284716	5.67775007335766	2.81134575660924	4.41116749942811	1.43245981137788	2.64425410661512	1.62991239455794	2.49845172826777	2.27144497654207
AT1G03520	4.35502063711749	NC_003070.9 RefSeq gene 877861 880259 . - . ID=gene-AT1G03520;Dbxref=Araport:AT1G03520,TAIR:AT1G03520,GeneID:839471;Name=AT1G03520;gbkey=Gene;gene_biotype=protein_coding;gene_synonym=F21B7.14;locus_tag=AT1G03520	0	2.82287158527646	0	7.02588278828903	6.06272931423754	5.8405071515127	4.3414167566195	2.39449470042206	0.494138577714551	3.60982854325061	3.44347634957312	0.835004348438762	0	2.42916660119388	1.00737228039516	1.02645968611294	2.27722877217019	2.67061533997806	0	3.71144966400908	2.6099163227538	3.26435824912182	3.13814839499962	5.44687285865043	3.63171401088643	2.68159133707343	3.42359268612331	5.23871016732482	4.01197174796776	3.98001863787405	1.47867551264827	4.34008236589289
AT1G03530	43.635598932687	NC_003070.9 RefSeq gene 880384 883599 . - . ID=gene-AT1G03530;Dbxref=Araport:AT1G03530,TAIR:AT1G03530,GeneID:839468;Name=NAF1;gbkey=Gene;gene=NAF1;gene_biotype=protein_coding;gene_synonym=ATNAF1,F21B7.15,nuclear assembly factor 1;locus_tag=AT1G03530	9.51564343324554	10.5550850579902	13.0686306958351	12.6465890189203	14.6694921826783	21.6057921898617	17.0729872451329	1.49655918776379	1.31770287390547	2.98744431165567	5.50956215931699	2.71376413242598	15.7421217076097	4.4084875355	9.16708775159596	3.81256454841951	20.2420335304016	10.4212055114361	4.88941753453979	5.56717449601363	5.65481869929991	7.86943506484725	11.5870094584602	40.4624840928318	34.2711040463931	22.4042631065167	1.11925145507877	3.96996004867584	6.9601631082168	9.70366448853101	5.50679156434529	10.809644397294
AT1G03540	1.70785123024215	NC_003070.9 RefSeq gene 883683 885611 . + . ID=gene-AT1G03540;Dbxref=Araport:AT1G03540,TAIR:AT1G03540,GeneID:839466;Name=AT1G03540;end_range=885611,.;gbkey=Gene;gene_biotype=protein_coding;gene_synonym=F21B7.16;locus_tag=AT1G03540;partial=true	0	0	0	0.0653570491933863	0.446031856905759	0.633061963975153	0.146339890672567	0.897935512658274	0	0	0.172173817478656	0	0	0.224922833443877	0.100737228039516	0.29327419603227	0	0.348341131301487	0	0.26510354742922	0	0	0.160930686923058	0.359134474196732	1.3299234406063	0.778526517214866	0	0	0	0	0.611865729371699	0.527299726697267
AT1G03550	0.128088842268161	NC_003070.9 RefSeq gene 885623 887956 . - . ID=gene-AT1G03550;Dbxref=Araport:AT1G03550,TAIR:AT1G03550,GeneID:839464;Name=SCAMP4;end_range=887956,.;gbkey=Gene;gene=SCAMP4;gene_biotype=protein_coding;gene_synonym=AtSCAMP4,F21B7.17,F21B7_17,Secretory carrier membrane protein 4;locus_tag=AT1G03550;partial=true;start_range=.,885623	0	0	0	0.62089196733717	0.759906126580183	0.0204213536766178	0.0243899817787612	1.4217312283756	0	0.684622654754425	1.03304290487194	0	0	0.224922833443877	0.151105842059274	0	0	0	4.6274844523323	1.14878203885995	0	0.0582921115914611	0	0.688341075543736	0.767263523426711	0.346011785428829	0.131676641773973	3.43790354730691	2.24913567689102	2.27429636449945	3.36526151154434	0
AT1G03560	11.4426032426224	NC_003070.9 RefSeq gene 890155 892492 . - . ID=gene-AT1G03560;Dbxref=Araport:AT1G03560,TAIR:AT1G03560,GeneID:839458;Name=AT1G03560;gbkey=Gene;gene_biotype=protein_coding;gene_synonym=F21B7.18;locus_tag=AT1G03560	1.18945542915569	1.84100320778899	0	0.914998688707409	1.5528516499682	3.79837178385092	2.14631839653099	2.99311837552758	1.81184145162002	4.35668962116453	4.47651925444505	7.30628804883917	0	5.57808626940816	7.45455487492419	4.25247584246791	6.74734451013388	9.34715368992322	5.06403958934478	7.15779578058895	7.82974896826141	13.1157251080788	10.6214253369218	6.94326650113682	9.36061498580588	15.7435362370117	7.11053865579456	2.70120993002686	4.68063370596239	5.66678844154448	2.49845172826777	7.99061893533551
AT1G03580	4.12019109295919	NC_003070.9 RefSeq gene 892885 894194 . + . ID=gene-AT1G03580;Dbxref=Araport:AT1G03580,TAIR:AT1G03580,GeneID:3766651;Name=AT1G03580;gbkey=Gene;gene_biotype=transcribed_pseudogene;locus_tag=AT1G03580;pseudo=true	11.8945542915569	10.923285699548	8.62529625925118	2.64696049233215	2.14756079250921	5.717979029453	10.2437923470797	2.24483878164568	0	5.35250439171642	5.4521708868241	7.41066359239402	11.2221065638406	5.44313256934183	10.5270403301294	5.71884682262926	7.16905354201725	8.38921557884413	0.523866164414978	1.85572483200454	6.47041755016047	7.43224422791129	7.96606900269135	2.93293153927331	2.25063966871835	7.87176811850587	2.86396695858392	0.572983924551152	0.668661957994627	0.227429636449945	0	8.11230348765026
AT1G03590	10.6954183293915	NC_003070.9 RefSeq gene 894238 897718 . - . ID=gene-AT1G03590;Dbxref=Araport:AT1G03590,TAIR:AT1G03590,GeneID:839447;Name=AT1G03590;gbkey=Gene;gene_biotype=protein_coding;gene_synonym=F21B7.20;locus_tag=AT1G03590	1.18945542915569	7.85494701989971	14.898238993252	22.8913064799836	17.4943606097481	13.1921944750951	15.0973987210532	5.23795715717326	2.47069288857276	9.08680978128601	6.2556487017245	7.8281657666134	0	5.66805540278571	7.65602933100322	6.15875811667767	8.39200973447902	8.94075570340482	4.54017342492981	9.32280808459425	4.56735356481916	10.9006248676032	9.69607388711423	13.4974706552272	11.7647073592096	8.82330052843515	8.62482003619525	25.1294378338863	18.6769442358045	17.4362721278292	7.80128804948916	8.5381994207519
AT1G03610	42.9738065809682	NC_003070.9 RefSeq gene 900732 903070 . + . ID=gene-AT1G03610;Dbxref=Araport:AT1G03610,TAIR:AT1G03610,GeneID:838961;Name=AT1G03610;gbkey=Gene;gene_biotype=protein_coding;gene_synonym=F21B7.22;locus_tag=AT1G03610	96.3458897616111	101.377909975581	123.106501154767	43.4951162381986	40.2915444071536	80.8889819130833	114.19389468816	93.3852933164605	63.2497379474625	99.9549075941461	124.768626399533	82.1435527776633	32.2635563710417	106.658407619087	91.9227205860584	141.798073781602	84.0887809575435	83.8631273608329	52.5612384963028	67.7781402927373	89.2265142841457	149.985603124829	125.646633815177	82.2717224639013	86.1636936808197	118.249527670302	147.346162145076	32.4963740066868	37.4450696476991	37.6016998930577	47.1646499724018	50.4585276931846
AT1G03620	10.332499942965	NC_003070.9 RefSeq gene 904032 907643 . - . ID=gene-AT1G03620;Dbxref=Araport:AT1G03620,TAIR:AT1G03620,GeneID:839448;Name=AT1G03620;gbkey=Gene;gene_biotype=protein_coding;gene_synonym=F21B7.23;locus_tag=AT1G03620	2.37891085831138	5.21617575540215	1.30686306958351	0.865980901812369	0.875544015407602	6.6369399449008	4.17068688416817	1.94552694409293	7.82386081381372	4.23221277484554	2.86956362464426	2.7659519042034	0	2.69907400132653	2.31695624490887	1.17309678412908	2.69893780405355	2.09004678780892	2.4447087672699	1.36970166171764	5.70919195602395	2.21510024047552	2.17256427346128	1.88545598953284	1.15089528514007	1.2110412490009	0.9875748133048	1.10504042592008	0.334330978997314	1.04238583372892	0	14.683269312647
AT1G03650	2.39099172233901	NC_003070.9 RefSeq gene 910023 911292 . - . ID=gene-AT1G03650;Dbxref=Araport:AT1G03650,TAIR:AT1G03650,GeneID:839021;Name=AT1G03650;gbkey=Gene;gene_biotype=protein_coding;gene_synonym=F21B7.25;locus_tag=AT1G03650	8.32618800408985	8.46861475582937	7.71049211054272	4.39526155825523	3.56825485524607	2.32803431913443	1.9511985423009	14.9655918776379	21.5773845602021	13.5679762487695	5.96869233926007	6.99316141817464	0	8.81697507099999	6.85013150668709	29.1807825052108	6.66300270375721	7.54739117819887	39.9884505503433	17.1875466583278	5.21983264550761	7.40309817211556	6.96025220942224	8.61922738072156	8.67007781472184	6.48772097679055	14.747783878685	5.83215780346709	4.46787762841864	4.26430568343648	3.4672391331063	8.25426879868414
AT1G03687	18.8077116730417	NC_003070.9 RefSeq gene 918285 920592 . + . ID=gene-AT1G03687;Dbxref=Araport:AT1G03687,TAIR:AT1G03687,GeneID:839052;Name=AT1G03687;gbkey=Gene;gene_biotype=protein_coding;gene_synonym=F21B7.29,F21B7_29;locus_tag=AT1G03687	0	24.6694429843725	27.4441244612538	19.4110436104357	18.3699046251557	31.1629857105188	41.9019886959118	1.64621510654017	0.823564296190918	1.49372215582784	2.18086835472964	19.1007244705367	0	10.2564812050408	13.2469454871964	1.31973388214521	11.3439729576626	10.7985750703461	7.85799246622467	3.62308181486601	7.06852337412489	8.16089562280456	9.01211846769123	4.24975794466133	4.96163745149273	6.57422392314776	5.72793391716784	19.3586711651925	21.7315136348254	20.2033327046368	13.6650012893013	24.8236486722098
AT1G03710	10.9302478735498	NC_003070.9 RefSeq gene 923390 924730 . + . ID=gene-AT1G03710;Dbxref=Araport:AT1G03710,TAIR:AT1G03710,GeneID:839427;Name=AT1G03710;gbkey=Gene;gene_biotype=protein_coding;gene_synonym=F21B7.31;locus_tag=AT1G03710	0	21.1101701159805	21.3018680342113	0.0980355737900795	0.231275777654838	11.7626997177319	17.0729872451329	0	0.0823564296190918	0.124476846318986	0.114782544985771	37.6795712232992	10.7545187903472	28.1603387471735	19.6437594677056	0	18.2178301773615	23.3388557971996	0.174622054804993	0	33.1676866016629	19.7027337179139	19.3921477742285	0.0598557456994553	0.204603606247123	16.9545774860126	26.4011666756817	0.245564539093351	0	0.113714818224973	0.509888107809749	21.4367619661158
AT1G03730	2.17751031855874	NC_003070.9 RefSeq gene 930715 931985 . - . ID=gene-AT1G03730;Dbxref=Araport:AT1G03730,TAIR:AT1G03730,GeneID:839106;Name=AT1G03730;gbkey=Gene;gene_biotype=protein_coding;gene_synonym=F21B7.33;locus_tag=AT1G03730	5.94727714577846	8.83681539738717	3.78990290179219	4.80374311571389	4.69159434671243	4.98281029709475	5.02433624642482	8.23107553270084	4.94138577714551	4.97907385275946	6.65738760917469	2.50501304531629	10.2869310168539	12.415740406102	6.64865705060806	12.1708791353392	7.25339534839392	6.15402665299293	13.0966541103744	10.2506705005965	6.74228383378066	11.6584223182922	4.7474552642302	5.6264400957488	7.00767351396396	7.87176811850587	10.3366163792569	8.18548463644503	7.56803761548464	7.31565330580658	21.8741998250382	3.1637983601836
AT1G03740	11.869566050183	NC_003070.9 RefSeq gene 933426 937152 . + . ID=gene-AT1G03740;Dbxref=Araport:AT1G03740,TAIR:AT1G03740,GeneID:839423;Name=AT1G03740;gbkey=Gene;gene_biotype=protein_coding;gene_synonym=F21B7.34;locus_tag=AT1G03740	1.18945542915569	2.33193739653273	1.04549045566681	2.64696049233215	2.74226993505022	8.16854147064714	6.48773515315049	3.74139796940947	7.0826529472419	3.36087485061263	3.9026065295162	3.34001739375505	0	5.39814800265306	6.54791982256854	2.49283066627429	10.0366749588242	7.77961859906653	4.01630726051483	4.24165675886752	2.12055701223747	4.08044781140228	3.46000976884574	9.27764058341557	9.84654855064279	6.92023570857659	3.68694596967125	6.38467801642713	6.62583212921949	7.61889282107317	3.23778948459191	5.59748940647868
AT1G03750	9.22239664330762	NC_003070.9 RefSeq gene 937826 941162 . + . ID=gene-AT1G03750;Dbxref=Araport:AT1G03750,TAIR:AT1G03750,GeneID:839417;Name=SWI2;gbkey=Gene;gene=SWI2;gene_biotype=protein_coding;gene_synonym=CHR9,CHROMATIN REMODELING 9,F21M11.34,F21M11_34,SNF2,SUCROSE NON-FERMENTING 2,switch 2;locus_tag=AT1G03750	1.18945542915569	4.66387479306545	3.65921659483384	2.10776483648671	2.95702601430115	4.22722021105989	2.14631839653099	1.79587102531655	1.81184145162002	7.53084920229868	7.11651778911777	3.54876848086474	0	9.04189790444387	8.00860962914152	12.3175162333553	9.61496592694078	8.56338614449488	1.57159849324493	6.40666906287282	8.15598850860564	9.09356940826794	11.5870094584602	10.3849718788555	9.61636949361478	12.9754419535811	10.3366163792569	1.53477836933344	0.744646271403107	2.08477166745783	0.254944053904875	3.81278263919562
AT1G03760	29.9087446696157	NC_003070.9 RefSeq gene 941062 943377 . - . ID=gene-AT1G03760;Dbxref=Araport:AT1G03760,TAIR:AT1G03760,GeneID:839119;Name=AT1G03760;gbkey=Gene;gene_biotype=protein_coding;gene_synonym=F21M11.33,F21M11_33;locus_tag=AT1G03760	21.4101977248025	31.174320985227	22.0859858759614	20.603809758215	19.5593229102377	47.7655462496091	49.853122755788	42.1281411355507	29.3188889443967	45.6207641759085	35.0660674931529	49.3696321014418	10.1310684256894	45.5693660557296	45.382121231802	31.0137462304125	38.5863764173281	43.4555561298604	53.6089708251327	55.5391931864216	44.5316972569868	41.2999610625502	53.5094534019167	53.3613972910644	57.7493678632505	44.5922688471404	73.5084852703206	17.5169371219924	7.50725016475786	10.8218602010766	3.33976710615386	20.8689007219803
AT1G03770	37.5513789249493	NC_003070.9 RefSeq gene 944572 947682 . + . ID=gene-AT1G03770;Dbxref=Araport:AT1G03770,TAIR:AT1G03770,GeneID:839413;Name=RING1B;Note=Encodes a nuclear localized protein with similarity to animal polycomb repressive core complex1 (PRC1) core component RING.Appears to function redundantly with ATRING1a%2C a close paralog. Both interact physically with CLF and LHP1 and appear to function together to…	21.4101977248025	17.1826966060306	18.7534850485234	5.57168844373618	8.72240075726818	19.7882917126427	13.1462001787523	36.1419043844955	24.3775031672512	53.3383286476857	50.1599721587817	44.2552304672544	12.7807324754851	55.0161250603724	51.7789352123112	44.2844036008727	65.4070708451103	70.7132496542018	46.274844523323	55.0089860915632	47.794092660429	61.6730540637659	87.5462936861434	75.6277346912618	76.4705978348622	87.8437420257441	119.562390730768	4.09274231822252	3.00897881097582	3.31668219822837	1.6316419449912	22.1668692800043
AT1G03780	0.0426962807560538	NC_003070.9 RefSeq gene 947520 951850 . - . ID=gene-AT1G03780;Dbxref=Araport:AT1G03780,TAIR:AT1G03780,GeneID:839140;Name=TPX2;Note=Homolog of vertebrate TPX2. Protein has three domains involved in nuclear targeting%2C one in nuclear export and two in microtubule binding. Involved in mitotic spindle assembly during late prophase and early prometaphase.;gbkey=Gene;gene=TPX2;gene_biotype=protein_cod…	3.56836628746708	0	1.56823568350022	0.980355737900795	1.22245768188986	0.0408427073532357	0.097559927115045	0.448967756329137	0.823564296190918	1.49372215582784	1.14782544985771	0	0	0.449845666887755	0.50368614019758	0.879822588096809	0.0843418063766735	0.174170565650743	1.22235438363495	0.353471396572294	3.96924774085474	1.34071856660361	0.724188091153759	0.299278728497276	0.153452704685342	0.346011785428829	0.0658383208869867	1.12550413751119	1.51968626816961	0.98552842461643	0.10197762156195	0
AT1G03790	284.592059379477	NC_003070.9 RefSeq gene 954290 956144 . + . ID=gene-AT1G03790;Dbxref=Araport:AT1G03790,TAIR:AT1G03790,GeneID:839408;Name=SOM;Note=Encodes SOMNUS (SOM)%2C a nucleus-localized CCCH-type zinc finger protein. SOM negatively regulates light-dependent seed germination downstream of PIL5 (AT2G20180).;gbkey=Gene;gene=SOM;gene_biotype=protein_coding;gene_synonym=AtTZF4,F21M11.30,F21M11_30,SOMNUS,Tandem CC…	2069.6524467309	627.045692572932	625.660694563107	204.927027745863	192.999636452962	339.913431947304	267.192250386329	679.662355122925	843.659265017977	904.635480623234	1717.77817698455	461.078963653529	376.408157662153	776.703528448397	954.132655376276	1050.65480728561	729.430112448661	728.236163413366	418.481754340165	675.837310246226	773.622696669607	1302.77040195756	1033.25547538949	1459.46264738982	1439.1306154407	1055.89821470925	450.301195706545	181.472194389986	46.8975182357141	358.163772469256	150.697430263171	304.3330653392
AT1G03820	0.298873965292377	NC_003070.9 RefSeq gene 959790 960916 . - . ID=gene-AT1G03820;Dbxref=Araport:AT1G03820,TAIR:AT1G03820,GeneID:839400;Name=AT1G03820;gbkey=Gene;gene_biotype=protein_coding;gene_synonym=F21M11.27,F21M11_27;locus_tag=AT1G03820	0	0	0	1.37249803306111	1.3546152691212	2.16466348972149	1.99997850585842	0	0	0	0	0	0	0	0	0	0	0	0	0	0	0.174876334774383	0	0	0	0	0	0.0818548463644503	0.273543528270529	0.151619757633297	0	0.93291490107978
AT1G03830	29.2469523178969	NC_003070.9 RefSeq gene 961684 966790 . - . ID=gene-AT1G03830;Dbxref=Araport:AT1G03830,TAIR:AT1G03830,GeneID:839398;Name=AT1G03830;gbkey=Gene;gene_biotype=protein_coding;gene_synonym=F21M11.26,F21M11_26;locus_tag=AT1G03830	3.56836628746708	2.82287158527646	3.78990290179219	4.90177868950397	5.91405202860229	10.741632033901	7.70723424208855	1.79587102531655	1.31770287390547	1.49372215582784	0.918260359886165	1.77438424043237	0	2.06929006768367	4.93612417393629	1.46637098016135	8.9402314759274	6.38625407386059	4.19092931531982	3.0045068708645	3.91487448413071	4.83824526209127	6.27629678999925	11.3127359371971	8.08184244676136	10.2073476701505	1.71179634306165	6.30282317006268	2.3099231276178	6.02688536592356	3.51822794388727	7.95005741789726
AT1G03840	1.40897726494978	NC_003070.9 RefSeq gene 967470 970334 . - . ID=gene-AT1G03840;Dbxref=Araport:AT1G03840,TAIR:AT1G03840,GeneID:839396;Name=MGP;Note=MGP is a nuclear-localized putative transcription factor with three zinc finger domains. MGP can interact with three proteins implicated in root patterning: SCR%2C SHR%2C and JKD in Y2H assays%2C and these interactions depend on the first zinc finger in MGP. MGP appear…	0	0.490934188743732	2.09098091133362	2.32017524636521	1.98236380847004	1.7153937088359	2.19509836008851	0	0.823564296190918	0.373430538956959	0.229565089971541	0	0	0	0.604423368237096	1.17309678412908	0.927759870143409	1.10308024912137	0	0	1.7399442151692	0.52462900432315	0.442559389038409	0.658413202694008	0.409207212494246	0.432514731786037	0.39502992532192	1.02318557955563	1.48929254280621	2.08477166745783	3.41625032232532	1.25740704058579
AT1G03850	0.128088842268161	NC_003070.9 RefSeq gene 975871 977911 . - . ID=gene-AT1G03850;Dbxref=Araport:AT1G03850,TAIR:AT1G03850,GeneID:839392;Name=GRXS13;Note=Encodes glutaredoxin ATGRXS13%2C required to facilitate Botrytis cinerea infection of Arabidopsis thaliana plants. Sylvain La Camera et al (2011%2C PMID:21756272) reported a third splice variant in addition to the two annotated in TAIR10.;gbkey=Gene;gene=GRXS13;gene…	2.37891085831138	0.859134830301531	1.56823568350022	10.2937352479583	9.97789783596588	2.02171401398517	3.51215737614162	1.49655918776379	0	2.55177534953922	1.49217308481502	0.104375543554845	0	4.13858013536735	1.00737228039516	0.439911294048405	1.89769064347515	1.16113710433829	5.58790575375976	1.41388558628917	4.89359310516338	3.32265036071328	2.57489099076892	0.658413202694008	1.38107434216808	2.85459722978784	3.88446093233221	14.1199609978677	5.37968938932041	13.9490177022633	8.77007545432769	0.162246069753005
AT1G03860	43.3153768270166	NC_003070.9 RefSeq gene 979307 982002 . - . ID=gene-AT1G03860;Dbxref=Araport:AT1G03860,TAIR:AT1G03860,GeneID:839228;Name=PHB2;gbkey=Gene;gene=PHB2;gene_biotype=protein_coding;gene_synonym=ATPHB2,F21M11.21,F21M11_21,prohibitin 2;locus_tag=AT1G03860	85.6407908992098	47.7433498553279	49.6607966441735	43.0702954184416	41.1175293273494	42.0067245128029	41.3654090967791	96.9770353670936	98.9924284021484	84.4575402274323	78.7408258602386	97.4345699084481	20.4179994425433	66.6671278327653	66.7887821901991	72.1454522239384	51.7015273089009	47.4324507122191	74.2143732921218	50.9440650309818	68.9452895260797	47.6829472818152	49.1643248549941	41.0011858041269	41.048598503329	46.2790763011059	41.6756571214626	72.7689584179964	80.300222410082	63.3391537513098	79.0581511159016	63.9857937588415
AT1G03890	19.3841114632484	NC_003070.9 RefSeq gene 989198 991020 . + . ID=gene-AT1G03890;Dbxref=Araport:AT1G03890,TAIR:AT1G03890,GeneID:839379;Name=AT1G03890;gbkey=Gene;gene_biotype=protein_coding;gene_synonym=F21M11.18,F21M11_18;locus_tag=AT1G03890	3869.29851104347	1255.68692125928	952.572491419422	15.7837273802028	13.5131132944041	34.7163012502503	42.9751478941773	1115.53521855913	2037.58042520595	1441.56635722018	1105.75764712042	766.690555182116	580.588152087586	368.738493147893	1153.44126105246	1186.36744149954	950.658670574676	932.915606480598	72.4681527440719	68.2199795384527	727.568548224347	707.72452683193	1100.4842698516	201.923358117112	94.5780169877326	1105.85366623054	153.403287666679	0.818548463644503	0	0.189524697041621	0.0254944053904875	18.2932443646513
AT1G03900	83.9622361067798	NC_003070.9 RefSeq gene 991106 993126 . + . ID=gene-AT1G03900;Dbxref=Araport:AT1G03900,TAIR:AT1G03900,GeneID:839378;Name=ABCI18;Note=member of NAP family%2C an heterogeneous subfamily of the ATP-binding Cassette (ABC) superfamily of membrane transporters. The NAPs proteins are characterized by having only one nucleotide-binding folds (NBFs) domain.;gbkey=Gene;gene=ABCI18;gene_biotype=protein_codi…	64.2305931744074	240.189551842871	281.759677802205	122.609824286793	105.246998531355	133.167647325225	215.387929088241	80.8141961392446	49.9079963491697	47.3634400243743	58.4243153977572	76.924775599921	93.5175546986715	111.561725388163	93.8367279188092	74.3450086941804	100.957142232878	109.146887807799	83.6439642515914	54.3020432984186	71.8814453891777	82.5999221251004	87.6267590296049	54.3490170951054	53.5294184844035	78.4149208728085	98.823319651367	131.070072741076	116.863874022243	156.547399756379	136.49704646067	119.494230373088
AT1G03905	11.2077736984641	NC_003070.9 RefSeq gene 993400 995989 . + . ID=gene-AT1G03905;Dbxref=Araport:AT1G03905,TAIR:AT1G03905,GeneID:839376;Name=ABCI19;gbkey=Gene;gene=ABCI19;gene_biotype=protein_coding;gene_synonym=ATP-binding cassette I19;locus_tag=AT1G03905	11.8945542915569	33.3835248345738	20.2563775785444	5.34293877155933	5.35238228286911	15.9286558677619	12.975470306301	30.6794633491577	41.1782148095459	26.7625219585821	23.0712915421399	116.535294378985	36.9394341059753	52.2720664923571	56.5639535441883	20.5291937222589	35.1705332590729	37.9982117394705	56.7521678116226	32.2542649372218	91.5645643232793	74.1184198885428	66.947165759992	21.6677799432028	21.5856804590715	61.8063551722247	52.4073034260414	10.9276219896541	3.19134116315617	8.6044212456896	0.254944053904875	25.0264562594011
AT1G03910	63.6174583265202	NC_003070.9 RefSeq gene 996076 1000629 . + . ID=gene-AT1G03910;Dbxref=Araport:AT1G03910,TAIR:AT1G03910,GeneID:839371;Name=AT1G03910;Note=Encodes the Arabidopsis homolog of a conserved eukaryotic protein without known functional domains. The protein that localizes to nuclear speckles and colocalizes with known splicing proteins.;gbkey=Gene;gene_biotype=protein_coding;gene_synonym=CACTIN,CTN,F21M11…	65.4200486035631	33.015324193016	32.0181452047961	29.6721003337974	38.2926609002796	32.5516377605288	23.5119424347258	28.5842804862884	42.6606305426896	34.4178480071998	58.3095328527714	81.0997973421148	0	57.3103379615	119.877301367024	57.3351053243087	160.839824760316	146.651616277926	34.7497889061935	36.9819448663762	63.9429499074682	70.4460168582808	114.783812447871	115.282166217151	102.966764843865	115.784193699122	19.2906280198871	35.1975839367136	23.1296250015414	43.2874408043063	15.5515872881974	35.8969429328524
AT1G03930	6.27635327113991	NC_003070.9 RefSeq gene 1004688 1008370 . + . ID=gene-AT1G03930;Dbxref=Araport:AT1G03930,TAIR:AT1G03930,GeneID:839368;Name=ADK1;Note=Phosphorylates serine%2C threonine%2C and tyrosine;gbkey=Gene;gene=ADK1;gene_biotype=protein_coding;gene_synonym=CASEIN KINASE I-LIKE 9 ALPHA,CASEIN KINASE I-LIKE 9 BETA,CKL9ALPHA,CKL9BETA,dual specificity kinase 1,DUAL SPECIFICITY KINASE 1,F21M11.14,F21M11_14;locus…	7.13673257493415	5.40027607618105	5.0967659713757	6.86249016530556	10.3082918040442	4.90112488238828	5.12189617353986	7.33314002004257	3.87075219209732	8.83785608864804	12.8556450384063	9.18504783282639	0	7.91728373722449	8.66340161139838	7.18521780279061	6.15695186549717	5.74762866647453	5.41328369895477	7.95310642287661	9.35220015653447	7.63626661848141	6.67862350730689	14.724513442066	11.662405556086	6.05520624500452	4.937874066524	6.8348796714316	7.65921879157482	6.63336439645674	1.58065313421022	7.05770403425573
AT1G03935	0.576399790206726	NC_003070.9 RefSeq gene 1008810 1008896 . + . ID=gene-AT1G03935;Dbxref=Araport:AT1G03935,TAIR:AT1G03935,GeneID:3766655;Name=AT1G03935;gbkey=Gene;gene_biotype=snoRNA;gene_synonym=50728.SNORNA00002;locus_tag=AT1G03935	0	0.184100320778899	0.588088381312581	0.457499344353704	0.561669745733179	2.00129266030855	5.99993551757527	2.54415061919844	1.64712859238184	0.497907385275946	0.918260359886165	0.417502174219381	0	0.944675900464285	0.453317526177822	0.879822588096809	0.548221741448378	0.290284276084572	5.15135061674728	1.14878203885995	0.271866283620188	1.16584223182922	0.120698015192293	0.299278728497276	0.383631761713356	0.47576620496464	0.59254488798288	0.695766194097828	0.577480781904451	0.227429636449945	0.662854540152674	1.88611056087869
AT1G03940	3.4157024604843	NC_003070.9 RefSeq gene 873436 874476 . + 0 ID=cds-NP_171849.3;Parent=rna-NM_100232.5;Dbxref=Araport:AT1G03495,TAIR:AT1G03495,GeneID:3766646,GenBank:NP_171849.3;Name=NP_171849.3;Note=HXXXD-type acyl-transferase family protein%3B FUNCTIONS IN: transferase activity%2C transferring acyl groups other than amino-acyl groups%2C transferase activity%3B INVOLVED IN: biological_process unknown%3B CONTAINS…	3.56836628746708	5.33890930258808	4.96607966441735	1.71562254132639	1.25549707869769	0.898539561771185	1.14632914360178	5.98623675105516	1.64712859238184	5.97488862331135	5.4521708868241	2.19188641465175	0	4.18356470205612	2.82064238510645	3.95920164643564	2.78327961043023	1.33530766998903	2.4447087672699	2.38593192686298	2.22930352568554	3.46838063969194	2.01163358653822	1.91538386238257	3.06905409370684	1.29754419535811	0.4937874066524	3.9085689139025	4.22472782551151	3.43039701645334	4.63998178106872	3.26520215377923
AT1G03950	8.49655987045471	NC_003070.9 RefSeq gene 1011151 1013365 . - . ID=gene-AT1G03950;Dbxref=Araport:AT1G03950,TAIR:AT1G03950,GeneID:839362;Name=VPS2.3;gbkey=Gene;gene=VPS2.3;gene_biotype=protein_coding;gene_synonym=F21M11.12,F21M11_12,vacuolar protein sorting-associated protein 2.3,VPS2;locus_tag=AT1G03950	4.75782171662277	3.92747350994985	5.22745227833405	1.30714098386773	2.11452139570138	3.83921449120415	1.80485865162833	29.4822159989467	41.8370662464987	24.0240313395644	11.4782544985771	24.319501648279	11.377969155005	34.3682089502245	29.6167450436177	34.8996293278401	17.7117793391014	18.5201368141957	53.0851046607177	26.510354742922	32.2433412373543	17.7790940353956	22.0475041084589	13.7668215108747	12.122763670142	21.3229762770516	37.099893819817	4.82943593550257	1.67165489498657	3.48725442556583	1.52966432342925	6.77377341218797
AT1G03960	11.3145144003543	NC_003070.9 RefSeq gene 1013643 1017957 . + . ID=gene-AT1G03960;Dbxref=Araport:AT1G03960,TAIR:AT1G03960,GeneID:839361;Name=AT1G03960;gbkey=Gene;gene_biotype=protein_coding;gene_synonym=F21M11.11,F21M11_11;locus_tag=AT1G03960	1.18945542915569	1.35006901904526	2.35235352525032	3.56195918103955	4.09688520417142	6.73904671328389	2.68289799566374	2.39449470042206	2.96483146628731	3.85878223588858	3.44347634957312	5.63627935196165	12.9365950666496	6.02793193629592	6.24570813844999	4.69238713651632	5.52438831767212	8.09893130275956	4.6274844523323	1.85572483200454	6.30729777998836	8.91869307349355	7.72467297230677	5.02788263875425	3.81074216635267	6.83373276221938	2.89688611902741	4.33830685731587	7.52244702743956	5.19297669894042	4.43602653794482	14.1559695859497
AT1G03970	17.7616527945184	NC_003070.9 RefSeq gene 1018058 1019247 . + . ID=gene-AT1G03970;Dbxref=Araport:AT1G03970,TAIR:AT1G03970,GeneID:839356;Name=GBF4;Note=encodes a basic leucine zipper G-box binding factor that can bind to G-box motifs only as heterodimers with GBF2 or GBF3. A single amino acid change can confer G-box binding as homodimers.;gbkey=Gene;gene=GBF4;gene_biotype=protein_coding;gene_synonym=F21M11.10,F21M1…	25.5732917268474	20.4965023800508	19.6029460437527	6.48668713244359	7.26866729772349	14.9892735986375	14.4144792312479	61.6582385358681	42.0841355353559	54.769812380354	44.8799750894363	48.7433788401128	31.4842434152194	55.6009244273265	42.3096357765967	55.9420528931555	43.3938593807985	45.4294892072355	91.3273346630111	64.5968977235867	44.3142042300906	40.2798491096996	46.5894338642252	39.2055134331432	41.0230230525482	38.1477993435284	74.1010301583035	14.2836706905966	8.98134584488238	16.5265535820294	3.82416080857312	14.6021462777705
AT1G03980	0.256177684536323	NC_003070.9 RefSeq gene 1019311 1022108 . - . ID=gene-AT1G03980;Dbxref=Araport:AT1G03980,TAIR:AT1G03980,GeneID:839354;Name=PCS2;Note=Encodes a protein with phytochelatin synthase activity which binds Cd2+ and Cd-glutathione complexes with high affinity. The protein has been postulated to be involved in Cd2+ tolerance. AtPCS2 expression appears to be less than that of AtPCS1%2C explaining the inab…	0	0.490934188743732	0	0.604552705038824	0.908583412215436	0	0.243899817787612	0.374139796940947	0	0.995814770551891	0.0573912724928853	0	0	0	0	0	0.0421709031883368	0	0	0.706942793144587	0.924345364308639	0.262314502161575	0.0804653434615288	0.0299278728497277	0.102301803123561	0	0	0.470665366595589	0.638268232631235	0.36009692437908	0	0
AT1G03990	48.0119677101825	NC_003070.9 RefSeq gene 1024740 1027616 . + . ID=gene-AT1G03990;Dbxref=Araport:AT1G03990,TAIR:AT1G03990,GeneID:839342;Name=AT1G03990;end_range=1027616,.;gbkey=Gene;gene_biotype=protein_coding;gene_synonym=F21M11.7,F21M11_7;locus_tag=AT1G03990;partial=true	217.670343535492	91.3751258799271	33.3250082743796	6.07820557498493	7.11999001208823	22.0550619707473	15.0242287757169	35.0194849936727	75.9326281088027	36.1605238556656	68.7547444464766	47.6996234045643	9.97520583452496	32.5688262826734	80.2875707474943	53.0826294818408	110.867304482137	97.2452324883317	18.3353157545242	18.0712251497585	44.2054577166426	61.9936606775189	94.5870112390271	116.44935325829	97.749372884563	135.766374307637	9.54655652861307	0.879939598417841	1.61086744425978	2.16058154627448	1.52966432342925	22.0654654864087
AT1G04000	4.41906505825157	NC_003070.9 RefSeq gene 1027853 1029119 . - . ID=gene-AT1G04000;Dbxref=Araport:AT1G04000,TAIR:AT1G04000,GeneID:839339;Name=AT1G04000;gbkey=Gene;gene_biotype=protein_coding;gene_synonym=F21M11.6,F21M11_6;locus_tag=AT1G04000	58.2833160286289	23.810308154071	25.9412319312327	11.551858444931	7.59906126580183	5.2687092485674	5.75603569978765	13.6186886086505	18.6125530939148	17.1778047920201	24.3338995369834	6.15815706973587	34.6014952385085	16.6442896748469	27.1990515706693	9.53141137104877	17.7961211454781	13.0627924238057	11.3504335623245	10.6041418971688	17.6169351785882	40.3089951654954	34.841493718842	29.3293153927331	23.7084428738854	37.4557757726708	6.35339796559421	16.3709692728901	8.81418035538372	18.3459906736289	18.9678376105227	7.09826555169398
AT1G04010	5.18759811186054	NC_003070.9 RefSeq gene 1030957 1036264 . - . ID=gene-AT1G04010;Dbxref=Araport:AT1G04010,TAIR:AT1G04010,GeneID:839335;Name=PSAT1;gbkey=Gene;gene=PSAT1;gene_biotype=protein_coding;gene_synonym=ATPSAT1,enhanced response to Phytophthora 1,ERP1,F21M11.5,F21M11_5,phospholipid sterol acyl transferase 1;locus_tag=AT1G04010	1.18945542915569	10.5550850579902	2.74441244612538	4.93445721410067	4.34468068023017	3.75752907649768	3.12191766768144	4.71416144145594	2.38833645895366	3.98325908220757	3.32869380458735	6.05378152618103	0	4.04861100198979	3.52580298138306	3.3726532543711	5.56655922086045	6.61848149472824	5.41328369895477	2.12082837943376	4.34986053792301	6.0040874939205	6.03490075961466	3.41177750486895	3.63171401088643	7.0067386549338	3.02856276080139	4.05181489504029	6.50425722776592	4.66230754722388	1.17274264796242	8.55848017947103
AT1G04013	0.106740701890135	NC_003070.9 RefSeq gene 74435 74683 . + . ID=gene-AT1G04013;Dbxref=Araport:AT1G04013,GeneID:28716034;Name=AT1G04013;Note=Natural antisense transcript overlaps with AT1G01170;gbkey=Gene;gene_biotype=lncRNA;locus_tag=AT1G04013	0.594727714577846	2.14783707575383	0.130686306958351	0.179731885281812	0.132157587231336	0.388005719855739	0.512189617353986	10.5507422737347	19.5184738197248	5.04131227591895	2.92695489713715	3.96627065508412	0	2.29421290112755	0.604423368237096	14.0771614095489	0.801247160578399	0.551540124560687	9.69152404167709	3.13705864457911	2.6099163227538	1.54474095717372	1.00581679326911	0.778124694092919	0.818414424988492	1.34079566853671	2.50185619370549	0.450201655004477	0	0	0.254944053904875	0.162246069753005
AT1G04020	0.469659088316592	NC_003070.9 RefSeq gene 1036493 1040262 . + . ID=gene-AT1G04020;Dbxref=Araport:AT1G04020,TAIR:AT1G04020,GeneID:839329;Name=BARD1;Note=Encodes a protein containing two tandem BRCA1 C-Terminal (BRCT) domains%2C which function in phosphorylation-dependent protein#Aeiprotein interactions.Loss of function mutations cause defects in meristem organization due to failure to repress WUS. BARD1 binds to WU…	0	0	0	8.20230967376998	8.92063713811519	0.735168732358242	0.292679781345135	0	0	0.0622384231594932	0	0	0	0	0	0	0	0	0	0	0	0	0	0.0598557456994553	0.153452704685342	0	0	5.54566584119151	8.93575525683729	7.05031872994831	6.62854540152674	0.365053656944262
AT1G04030	4.50445761976368	NC_003070.9 RefSeq gene 1040375 1042892 . + . ID=gene-AT1G04030;Dbxref=Araport:AT1G04030,TAIR:AT1G04030,GeneID:839326;Name=AT1G04030;end_range=1042892,.;gbkey=Gene;gene_biotype=protein_coding;gene_synonym=F21M11.3,F21M11_3;locus_tag=AT1G04030;partial=true	9.51564343324554	4.29567415150765	1.43754937654186	2.66329975463049	3.60129425205391	2.18508484339811	1.26827905249558	0.598623675105516	0.988277155429102	2.86296746533669	2.12347708223676	3.80970733975185	8.57244251404489	3.28387336828061	5.38944170011411	1.68632662718555	2.95196322318357	5.97985608734219	2.96857493168487	1.85572483200454	1.35933141810094	2.24424629627125	5.19001465326861	5.86586307854662	4.65473204212205	4.41165026421758	2.07390710794008	1.92358888956458	0.729449408721411	0.98552842461643	0.0254944053904875	3.75194036303825
AT1G04037	0.192133263402242	NC_003070.9 RefSeq gene 258717 258963 . - . ID=gene-AT1G04037;Dbxref=Araport:AT1G04037,GeneID:28716039;Name=AT1G04037;gbkey=Gene;gene_biotype=lncRNA;locus_tag=AT1G04037	5.94727714577846	1.35006901904526	0	0.62089196733717	0.578189444137095	0.204213536766178	0.341459744902657	1.04759143143465	0	0.809099501073412	0.459130179943082	0	0	0.179938266755102	0	2.05291937222589	0.210854515941684	0.261255848476115	0.436555137012481	0.927862416002271	0.978718621032677	0.932673785463378	0	0.269350855647549	0.613810818741369	0.173005892714415	0.362110764878427	0.757157328871166	2.09716705007406	1.17505312165805	1.35120348569584	0.628703520292895
AT1G04040	0.0426962807560538	NC_003070.9 RefSeq gene 1042362 1043887 . - . ID=gene-AT1G04040;Dbxref=Araport:AT1G04040,TAIR:AT1G04040,GeneID:839325;Name=AT1G04040;gbkey=Gene;gene_biotype=protein_coding;gene_synonym=F21M11.2,F21M11_2;locus_tag=AT1G04040	0	0.920501603894497	0	25.4238921362273	21.7234034011509	0.245056244119414	0.365849726681419	0.823107553270084	0	0.124476846318986	0.459130179943082	1.56563315332268	5.29932809959139	0.764737633709183	0.50368614019758	1.17309678412908	0.168683612753347	0.696682262602973	0	0.309287472000757	1.57682444499709	1.4281567339908	0.643722747692231	0.329206601347004	0.332480860151575	1.90306481985856	3.48943100701029	5.44334728323595	9.93874819382923	5.26878657775707	8.26018734651794	0.14196531103388
AT1G04050	6.48983467492018	NC_003070.9 RefSeq gene 1045598 1049864 . - . ID=gene-AT1G04050;Dbxref=Araport:AT1G04050,TAIR:AT1G04050,GeneID:839320;Name=SUVR1;Note=Encodes SUVR1%2C one of the four closely related Arabidopsis SUVR proteins that belong to the SU(VAR)3-9 subgroup of SET-domain proteins. Proteins containing the evolutionarily conserved SET domain are involved in regulation of eukaryotic gene expression and chroma…	2.37891085831138	0.122733547185933	0.0653431534791756	0.980355737900795	1.32157587231336	1.59286558677619	1.46339890672567	0.598623675105516	1.9765543108582	1.49372215582784	1.60695562980079	0	0	0.89969133377551	0.604423368237096	4.25247584246791	1.09644348289676	1.04502339390446	1.39697643843994	1.3255177371461	0.978718621032677	0.990965897054839	0.402326717307644	2.57379706507658	1.79028155466233	1.03803535628649	0.59254488798288	0.941330733191179	0.668661957994627	0.947623485208106	0.917798594057549	5.15131271465792
AT1G04070	12.3819214192556	NC_003070.9 RefSeq gene 1050505 1051194 . - . ID=gene-AT1G04070;Dbxref=Araport:AT1G04070,TAIR:AT1G04070,GeneID:839317;Name=TOM22-I;Note=Subunit of the TOM complex%2C a translocase in the outer mitochondrial membrane that selectively allows proteins with a mitochondrial targeting sequence to enter the mitochondrion.;gbkey=Gene;gene=TOM22-I;gene_biotype=protein_coding;gene_synonym=ATTOM22-I,F20D22.…	29.7363857288923	34.733593853619	39.4672647014221	18.7247945939052	17.4613212129403	11.1092164000801	17.8534666620532	65.6241203834422	122.052228695494	49.9152153739136	43.4451932771142	29.9557810002406	27.899403818437	44.8046284220204	21.7592412565355	107.484992845827	18.8925646283749	20.31989932592	140.570754118019	54.3462272229902	47.739719403705	39.1431529336661	20.5991279261514	19.0341271324268	17.953966448185	19.1171511449428	45.6259563746818	24.1881071006951	26.5337222422413	27.5568909498517	100.855867724768	33.5038134039956
AT1G04080	153.343692335367	NC_003070.9 RefSeq gene 1051312 1056827 . + . ID=gene-AT1G04080;Dbxref=Araport:AT1G04080,TAIR:AT1G04080,GeneID:839314;Name=PRP39;gbkey=Gene;gene=PRP39;gene_biotype=protein_coding;gene_synonym=F20D22.14;locus_tag=AT1G04080	59.4727714577846	39.8884028354282	53.4506995459657	94.2121864122664	88.9420562066892	109.601405182408	84.6576267540803	25.4415061919844	20.589107404773	37.9031997041314	52.9147532384402	48.0127500352288	11.6896943373339	44.8945975553979	62.9607675246975	46.4839600711148	60.8104423975816	56.4893201260577	26.7171743851639	25.3615727040621	50.1321426995627	49.3151264063761	55.0382949276857	50.5182493703403	46.9309521829338	53.9778385268974	23.0104931500018	58.3625054578531	84.4641627848668	98.8181770375013	141.72339956572	112.598772408586
AT1G04100	2.2202065993148	NC_003070.9 RefSeq gene 1059470 1061209 . + . ID=gene-AT1G04100;Dbxref=Araport:AT1G04100,TAIR:AT1G04100,GeneID:839290;Name=IAA10;Note=Auxin induced gene%2C IAA10 (IAA10).;gbkey=Gene;gene=IAA10;gene_biotype=protein_coding;gene_synonym=AUXIN-INDUCED PROTEIN 10,F20D22.13,F20D22_13,indoleacetic acid-induced protein 10;locus_tag=AT1G04100	11.2998265769791	6.07531058570368	2.6790692926462	0.686249016530556	1.04074099944677	1.28654528162692	1.85363861518585	6.28554858860792	4.77667291790733	9.1490482044455	7.34608287908932	3.54876848086474	0	6.83765413669387	2.01474456079032	4.54575003850018	2.78327961043023	5.05094640387155	3.75437417830734	8.74841706516427	8.31910827877775	7.98601928803017	7.96606900269135	5.23737774870234	4.96163745149273	4.97391941553942	10.1391014165959	1.51431465774233	3.00897881097582	1.8004846218954	0.560876918590724	1.82526828472131
AT1G04107	6.08422000773767	NC_003070.9 RefSeq gene 471127 471498 . - . ID=gene-AT1G04107;Dbxref=Araport:AT1G04107,GeneID:28716054;Name=AT1G04107;gbkey=Gene;gene_biotype=misc_RNA;locus_tag=AT1G04107	11.8945542915569	2.33193739653273	5.75019750616746	16.2739052491532	14.0417436433295	7.51505815299537	10.4876921648673	13.1697208523213	10.0474844135292	13.0700688634936	14.9217308481502	3.4443929373099	12.0014195196628	6.02793193629592	5.43981031413387	1.46637098016135	3.79538128695031	2.72867219519498	9.60421301427459	3.53471396572294	12.0708629927363	11.8915907646581	8.85118778076817	2.4840134465274	2.04603606247123	6.92023570857659	4.27949085765413	51.2411338241459	138.656175107795	55.9476905666866	231.922605837264	13.7097928941289
AT1G04110	0.34157024604843	NC_003070.9 RefSeq gene 1061297 1063809 . - . ID=gene-AT1G04110;Dbxref=Araport:AT1G04110,TAIR:AT1G04110,GeneID:839287;Name=SDD1;Note=Initially identified as a mutation affecting stomatal development and distribution. Encodes a protein similar to serine proteases.;gbkey=Gene;gene=SDD1;gene_biotype=protein_coding;gene_synonym=AtSDD1,F20D22.12,F20D22_12,STOMATAL DENSITY AND DISTRIBUTION,STOMATAL DEN…	1.18945542915569	0	0	1.8953544266082	1.33809557071728	0.204213536766178	0.243899817787612	0	0	0	0.114782544985771	0	0	0	0.50368614019758	0	0	0.290284276084572	0	0	0	0.174876334774383	0	0	0	0	0	0.900403310008954	4.55905880450882	0.909718545799782	3.41625032232532	0.527299726697267
AT1G04120	159.299823500837	NC_003070.9 RefSeq gene 1064264 1071080 . - . ID=gene-AT1G04120;Dbxref=Araport:AT1G04120,TAIR:AT1G04120,GeneID:839277;Name=ABCC5;Note=encodes a high-affinity inositol hexakisphosphate transporter that plays a role in guard cell signaling and phytate storage. It is a member of MRP subfamily / ABC transporter subfamily C.;gbkey=Gene;gene=ABCC5;gene_biotype=protein_coding;gene_synonym=ARABIDOPSIS TH…	115.377176628102	131.754462904099	99.321593288347	40.8808342704631	50.5502771159861	166.679088708555	105.14521144824	20.8770006693049	14.0005930352456	28.1317672680909	42.6991067347066	39.0364532895121	12.0014195196628	37.2472212183061	52.3833585805483	50.8097544625907	105.595941583595	107.05684101999	13.2712761651794	19.5292946606192	47.8484659171531	95.5699169542005	109.754728481525	68.235550097379	60.4603656460248	157.781374155546	27.7837714143084	12.4828640705787	18.448991295579	25.6616439794355	10.8606166963477	62.8703520292895
AT1G04130	21.1133108338686	NC_003070.9 RefSeq gene 1073274 1075568 . + . ID=gene-AT1G04130;Dbxref=Araport:AT1G04130,TAIR:AT1G04130,GeneID:839276;Name=TPR2;Note=Encodes one of the 36 carboxylate clamp (CC)-tetratricopeptide repeat (TPR) proteins (Prasad 2010%2C Pubmed ID: 20856808). Interacts with Hsp90/Hsp70 as co-chaperone.;end_range=1075568,.;gbkey=Gene;gene=TPR2;gene_biotype=protein_coding;gene_synonym=AtTPR2,F20D22.10,…	10.7050988624012	24.8535433051514	13.1993170027935	16.3065837737499	16.3379817214739	32.3474242237627	25.9021606490444	19.3804414815411	21.9068102786784	12.1987309392607	23.530421722083	34.6526804602086	0	31.3992275487653	37.1216685325617	10.0446412141052	26.4411562990872	27.6060346556428	13.4458982199844	12.9017059748887	13.5389409242854	20.3439469454199	23.8579743363433	16.4902579401999	18.2352964067748	18.1656187350135	6.74842789091613	13.8334690355921	7.38567526330429	14.3659720357549	7.29139994167941	21.5584465184306
AT1G04140	109.857530385326	NC_003070.9 RefSeq gene 1075543 1080630 . - . ID=gene-AT1G04140;Dbxref=Araport:AT1G04140,TAIR:AT1G04140,GeneID:839272;Name=AT1G04140;gbkey=Gene;gene_biotype=protein_coding;gene_synonym=F20D22.9,F20D22_9;locus_tag=AT1G04140	49.9571280245391	67.687551273042	59.3315833590915	80.193099360285	77.7582203872374	119.076913288359	121.266989404001	14.5166241213088	19.1066916716293	30.9947347334276	39.7147605650766	33.0348595351085	13.7159080224718	27.1256937133316	63.4140850508754	25.5148550548075	93.0290124334709	85.3726055964727	10.2153902060921	21.1199159451945	30.1227842251168	66.0158163773297	68.4357746140303	73.1137933718847	58.9002631483905	79.0636929704875	18.4347298483563	46.5140164465989	84.5553439609569	88.3374612910997	113.47559839306	69.5224408891628
AT1G04153	0.469659088316592	NC_003070.9 RefSeq gene 637772 638231 . + . ID=gene-AT1G04153;Dbxref=Araport:AT1G04153,GeneID:28716062;Name=AT1G04153;Note=Natural antisense transcript overlaps with AT1G02870;gbkey=Gene;gene_biotype=lncRNA;locus_tag=AT1G04153	0	0	0	0.294106721370238	0.710347031368432	0.551376549268682	0.243899817787612	0.299311837552758	0	0.373430538956959	0.114782544985771	0	0	0.224922833443877	0.302211684118548	0	0	0.174170565650743	0	0.486023170286904	0.326239540344226	0.116584223182922	0.281628702115351	0	0	0	0.0658383208869867	0.450201655004477	0	0.189524697041621	0	1.70358373240656
AT1G04160	2.30559916082691	NC_003070.9 RefSeq gene 1086170 1096510 . + . ID=gene-AT1G04160;Dbxref=Araport:AT1G04160,TAIR:AT1G04160,GeneID:839246;Name=XIB;Note=Encodes a member of the type XI myosin protein family involved in root hair elongation.;gbkey=Gene;gene=XIB;gene_biotype=protein_coding;gene_synonym=ARABIDOPSIS THALIANA MYOSIN XI B,ATXIB,F20D22.7,F20D22_7,myosin XI B,MYOSIN XI B,MYOSIN XI-8,XI-8,XI-B;locus_tag=AT1G0…	2.37891085831138	1.22733547185933	0	1.86267590201151	2.70923053824239	1.42949475736325	1.75607868807081	0.448967756329137	0	1.8671526947848	0.803477814900394	0	0	0.989660467153061	1.30958396451371	2.63946776429043	2.36157057854686	3.65758187866561	4.7147954797348	0.883678491430734	3.15364888999418	1.10755012023776	3.37954442538421	1.37668215108747	1.61125339919609	3.20060901521667	1.38260473862672	1.39153238819566	10.3034728981899	3.33563466793253	4.94591464575457	1.29796855802404
AT1G04170	109.70809340268	NC_003070.9 RefSeq gene 1096882 1099901 . + . ID=gene-AT1G04170;Dbxref=Araport:AT1G04170,TAIR:AT1G04170,GeneID:839238;Name=EIF2 GAMMA;Note=protein synthesis initiation factor eIF2 gamma;gbkey=Gene;gene=EIF2 GAMMA;gene_biotype=protein_coding;gene_synonym=eukaryotic translation initiation factor 2 gamma subunit,F20D22.6,F20D22_6;locus_tag=AT1G04170	101.103711478234	119.542474959099	109.645811538057	135.158377731923	126.821724646871	124.20267306119	134.754649327656	80.7393681798565	77.7444695604227	114.145268074511	124.998191489504	90.9110984362703	28.6787167742593	115.205475289954	109.199155194835	74.0517344981481	89.3179729528973	100.728643801347	52.3866164414978	106.350706443689	124.351638127874	115.855571788029	121.58313397037	109.8951491042	104.884923652431	117.471001153088	169.533676283991	90.879343176131	144.446179789521	110.890900239053	243.828493154622	100.552001729425
AT1G04190	36.2277942215117	NC_003070.9 RefSeq gene 1106354 1108725 . - . ID=gene-AT1G04190;Dbxref=Araport:AT1G04190,TAIR:AT1G04190,GeneID:839442;Name=TPR3;Note=Encodes one of the 36 carboxylate clamp (CC)-tetratricopeptide repeat (TPR) proteins (Prasad 2010%2C Pubmed ID: 20856808) with potential to interact with Hsp90/Hsp70 as co-chaperones.;gbkey=Gene;gene=TPR3;gene_biotype=protein_coding;gene_synonym=F20D22.4,F20D22_4,te…	8.32618800408985	37.8019325332674	36.069420720505	57.1547395196163	51.8718529882994	45.0903489179722	58.7310761232571	37.4139796940947	29.6483146628731	26.7625219585821	18.020859562766	18.0569690349882	12.3131447019917	44.084875355	28.2064238510645	26.101403446872	34.8331660335662	32.889208480382	74.5636174017318	39.1469571703815	32.9501935747668	19.1781047135907	21.5647120476897	29.8680171040282	28.0306940558559	23.2692925700888	47.9632167661698	49.3993997809458	30.7584500677528	39.2316122876156	26.5906648222784	41.1293786823868
AT1G04197	0.170785123024215	NC_003070.9 RefSeq gene 875679 875823 . - . ID=gene-AT1G04197;Dbxref=Araport:AT1G04197,GeneID:28716071;Name=AT1G04197;Note=AtsnoR134-1;gbkey=Gene;gene_biotype=snoRNA;locus_tag=AT1G04197	0	0.0613667735929665	0.849460995229283	0.539195655845437	0.181716682443087	0.408427073532357	1.43900892494691	0.149655918776379	0	0.248953692637973	0.401738907450197	0	0	0.179938266755102	0.201474456079032	0	0.12651270956501	0.0870852828253716	1.30966541103744	0.530207094858441	0.163119770172113	0.116584223182922	0	0.0598557456994553	0.741688072645821	0.259508839071622	0.79005985064384	0.0409274231822252	0.866221172856676	0.208477166745783	1.75911397194364	0.202807587191257
AT1G04200	16.9504234601534	NC_003070.9 RefSeq gene 1109395 1114155 . + . ID=gene-AT1G04200;Dbxref=Araport:AT1G04200,TAIR:AT1G04200,GeneID:839439;Name=AT1G04200;gbkey=Gene;gene_biotype=protein_coding;gene_synonym=F20D22.3,F20D22_3;locus_tag=AT1G04200	13.0840097207126	5.52300962336698	14.3754937654186	9.41141508384763	11.150796422644	14.478739756722	10.1218424381859	6.36037654799611	8.72978153962374	11.9497772466227	12.3965148584632	10.1766154965974	11.2221065638406	19.8831784764388	18.3341755031919	7.18521780279061	13.9163980521511	14.8044980803132	6.11177191817474	10.780877595455	14.2457932616978	22.6756314090784	27.6800781507659	10.7141784802025	12.6854235873216	20.1551865012293	33.1166754061543	8.67661371463174	9.57402348946852	15.3704529300755	4.89492583497359	8.68016473178578
AT1G04210	54.8006763503951	NC_003070.9 RefSeq gene 1114375 1119739 . + . ID=gene-AT1G04210;Dbxref=Araport:AT1G04210,TAIR:AT1G04210,GeneID:839441;Name=AT1G04210;Note=Encodes a putative Raf-related kinase.;gbkey=Gene;gene_biotype=protein_coding;gene_synonym=F20D22.2,F20D22_2;locus_tag=AT1G04210	34.4942074455151	27.2468474752771	29.6657916795457	26.1591589396529	27.8852509058119	30.938350820076	25.8533806854869	8.00659165453627	10.3769101320056	16.4931821372657	15.7252086630506	24.2151261047241	0	23.1220672780306	32.8403363408822	17.0099033698716	49.7194948590491	53.3542499443444	9.77883506907958	13.2993612960326	29.4703051444284	38.5310857619558	40.1522063873029	35.6440965640256	34.6803112588873	42.9919643395321	19.685657945209	16.534678965619	26.6249034183315	19.8053308408494	19.0188264213036	23.4648378380284
AT1G04217	0.469659088316592	NC_003070.9 RefSeq gene 1008592 1008735 . + . ID=gene-AT1G04217;Dbxref=Araport:AT1G04217,GeneID:28716075;Name=AT1G04217;Note=snoR134;gbkey=Gene;gene_biotype=snoRNA;locus_tag=AT1G04217	1.18945542915569	0.981868377487464	1.89495145089609	0.343124508265278	0.429512158501842	1.65412964780605	2.97557777700887	3.14277429430396	3.29425718476367	1.92939111794429	1.60695562980079	3.4443929373099	10.9883126770939	1.70941353417347	0.25184307009879	4.10583874445178	0.843418063766735	0.754739117819887	4.27824034272232	1.72317305828993	2.66428957947784	2.44826868684137	0.925351449807582	0.269350855647549	0.588235367960479	0.778526517214866	2.468937033262	0.388810520231139	0.395118429724098	0.227429636449945	0	0.121684552314754
AT1G04220	0	NC_003070.9 RefSeq gene 1119699 1122786 . - . ID=gene-AT1G04220;Dbxref=Araport:AT1G04220,TAIR:AT1G04220,GeneID:839578;Name=KCS2;Note=Encodes KCS2%2C a member of the 3-ketoacyl-CoA synthase family involved in the biosynthesis of VLCFA (very long chain fatty acids).;gbkey=Gene;gene=KCS2;gene_biotype=protein_coding;gene_synonym=3-ketoacyl-CoA synthase 2,F20D22.1,F20D22_1;locus_tag=AT1G04220	0	0	0	0.931337951005755	0.94162280902327	0.102106768383089	0.292679781345135	0.299311837552758	0	0.0622384231594932	0	0	0	0.269907400132653	0	0	0	0.232227420867658	0	0	0	0.116584223182922	0.0804653434615288	0	0	0	0	0.327419385457801	13.4644203359827	1.2508630004747	19.4777257183324	0
AT1G04223	0.683140492096861	NC_003070.9 RefSeq gene 1009073 1009189 . + . ID=gene-AT1G04223;Dbxref=Araport:AT1G04223,GeneID:28716076;Name=AT1G04223;Note=AtsnoR6-2;gbkey=Gene;gene_biotype=snoRNA;locus_tag=AT1G04223	0	0.736401283115598	0	0.375803032861971	0.363433364886174	1.55202287942296	4.04873697527437	1.19724735021103	1.56477216276275	0.497907385275946	0.860869087393279	1.25250652265814	0	0.449845666887755	0	1.61300807817748	0	0.116113710433829	2.00815363025741	0.618574944001514	0.326239540344226	0.582921115914611	0.0402326717307644	0.089783618549183	0.102301803123561	0.0432514731786037	0.164595802217467	0.818548463644503	0.167165489498657	0.606479030533188	0.30593286468585	1.07488021211366
AT1G04230	16.2886311084345	NC_003070.9 RefSeq gene 1125515 1128788 . + . ID=gene-AT1G04230;Dbxref=Araport:AT1G04230,TAIR:AT1G04230,GeneID:839575;Name=AT1G04230;gbkey=Gene;gene_biotype=protein_coding;locus_tag=AT1G04230	15.462920579024	12.5188218129652	7.44911949662602	13.0387313140806	11.7620252635889	11.6605929493488	12.5852305978408	13.3193767710977	16.6359987830566	10.1448629749974	12.7982537659134	23.0148073538434	13.7159080224718	15.6996137743826	25.7383617640964	14.5170727035974	22.8566295280785	23.1066283763319	22.1770009602341	17.0549948846132	18.5956537996209	17.3419031984597	24.3005337253817	21.2787175961564	20.0000025106563	21.5392336429446	5.36582315228941	10.9685494128363	6.80819448139984	12.3001528380012	4.13009367325897	12.3509820599475
AT1G04250	0.0426962807560538	NC_003070.9 RefSeq gene 1136078 1138663 . + . ID=gene-AT1G04250;Dbxref=Araport:AT1G04250,TAIR:AT1G04250,GeneID:839568;Name=AXR3;Note=Transcription regulator acting as repressor of auxin-inducible gene expression. Auxin-inducible AUX/IAA gene. Short-lived nuclear protein with four conserved domains. Domain III has homology to beta alpha alpha dimerization and DNA binding domains. Involved in auxin…	0	0	0	1.82999737741482	2.36231687176013	0.0408427073532357	0.097559927115045	0	0	0.248953692637973	0.114782544985771	0	0	0	0	0	0	0.174170565650743	0	0.26510354742922	0	0.0582921115914611	0	0	0	0	0.0658383208869867	5.3614924368715	41.153104142033	6.17850512355685	67.9680847710396	0
AT1G04260	9.09430780103946	NC_003070.9 RefSeq gene 1140278 1141564 . - . ID=gene-AT1G04260;Dbxref=Araport:AT1G04260,TAIR:AT1G04260,GeneID:839565;Name=MPI7;Note=Encodes protein that interacts with CaMV movement protein. Colocalizes in the cytoplasm with the movement protein. Has similarity to mammalian proteins (such as the rat PRA1) which have been described as rab acceptors.;gbkey=Gene;gene=MPI7;gene_biotype=protein_codin…	60.6622268869403	75.3583979721628	93.7020820891379	19.0515798398721	13.0836011359023	13.6414642559807	28.1460389726905	51.1074962621334	49.6609270603124	28.7541514996859	50.2173634312746	23.2235584409531	35.2249456031663	35.8976842176428	35.0565553577516	18.476274350033	27.2424034596656	25.2257035917493	43.8301357560531	27.7033207063535	40.3449564892359	51.6468108700346	35.8070778403803	29.3592432655828	24.271102791065	37.7152846117424	16.9862867888426	14.0381061515032	13.7683575896166	13.8353028840384	24.321662742525	16.2246069753005
AT1G04277	0.106740701890135	NC_003070.9 RefSeq gene 1216921 1217061 . + . ID=gene-AT1G04277;Dbxref=Araport:AT1G04277,GeneID:28716087;Name=AT1G04277;Note=AtsnoR155c;gbkey=Gene;gene_biotype=snoRNA;locus_tag=AT1G04277	1.18945542915569	0.490934188743732	0	0.522856393547091	0.842504618599768	0.306320305149268	0.439019672017702	0.448967756329137	1.64712859238184	0.248953692637973	0.0573912724928853	2.24407418642917	0	0.539814800265306	0.453317526177822	0.439911294048405	0.0843418063766735	0	1.13504335623245	0.309287472000757	0.163119770172113	0.145730278978653	0.0804653434615288	0.179567237098366	0.230179057028013	0.47576620496464	0.0658383208869867	0.798084752053391	1.27653646526247	0.341144454674918	0	0.425895933101639
AT1G04280	7.59993797457758	NC_003070.9 RefSeq gene 1143436 1147091 . - . ID=gene-AT1G04280;Dbxref=Araport:AT1G04280,TAIR:AT1G04280,GeneID:839555;Name=AT1G04280;gbkey=Gene;gene_biotype=protein_coding;gene_synonym=F19P19.28,F19P19_28;locus_tag=AT1G04280	1.78418314373354	3.55927286839206	2.61372613916703	7.02588278828903	8.0616128211115	14.1315767442195	9.7559927115045	4.04070980696223	2.63540574781094	0.746861077913919	2.29565089971541	7.51503913594886	5.29932809959139	7.82731460384693	10.0737228039516	1.61300807817748	5.48221741448378	6.96682262602973	5.67521678116226	2.34174800229145	0.761225594136526	1.80705545933529	2.97721770807657	3.05264303067222	2.9156013890215	1.2110412490009	1.58011970128768	18.8266146638236	22.4305693181834	18.3838956130373	23.6078193915914	9.55223735670818
AT1G04290	0.256177684536323	NC_003070.9 RefSeq gene 1147297 1148533 . - . ID=gene-AT1G04290;Dbxref=Araport:AT1G04290,TAIR:AT1G04290,GeneID:839552;Name=AT1G04290;end_range=1148533,.;gbkey=Gene;gene_biotype=protein_coding;gene_synonym=F19P19.27,F19P19_27;locus_tag=AT1G04290;partial=true;start_range=.,1147297	0	0.0613667735929665	1.17617676262516	0.66990975423221	0.792945523388017	0.245056244119414	0.146339890672567	2.69380653797482	3.62368290324004	0.871337924232905	0.97565163237905	0	0.0779312955822263	0.989660467153061	0.654791982256854	2.27287501925009	0.548221741448378	0.638625407386059	0.611177191817474	1.85572483200454	0.815598850860564	1.22413434342068	0.764420762884524	0.299278728497276	0.485933564836917	0.562269151321848	1.51428138040069	3.11048416184911	2.35551371566289	7.05031872994831	6.5010733745743	0.628703520292895
AT1G04300	178.128883314256	NC_003070.9 RefSeq gene 1148564 1154667 . - . ID=gene-AT1G04300;Dbxref=Araport:AT1G04300,TAIR:AT1G04300,GeneID:839551;Name=AT1G04300;gbkey=Gene;gene_biotype=protein_coding;gene_synonym=F19P19.26,F19P19_26;locus_tag=AT1G04300	48.7676725953834	36.3291299670362	37.7683427109635	29.230940251742	34.6252878546101	77.4786158490881	59.4383855948411	9.87729063924101	21.7420974194402	20.5386796426328	30.7617220561865	46.0818024794642	0	48.4933628905	70.9190085398193	33.2866212496626	128.747767433992	123.370817335943	16.3271621242668	17.7619376777578	37.4088006261379	49.2568342947846	75.7983535407602	89.1252053464889	86.2915709347241	91.1741054604965	12.1142510432055	11.2141139519297	15.1056815056059	33.1289170428754	13.5120348569584	52.770534187165
AT1G04310	4.78198344467803	NC_003070.9 RefSeq gene 1154740 1157813 . - . ID=gene-AT1G04310;Dbxref=Araport:AT1G04310,TAIR:AT1G04310,GeneID:839549;Name=ERS2;Note=encodes an ethylene receptor related to bacterial two-component histidine kinases.;gbkey=Gene;gene=ERS2;gene_biotype=protein_coding;gene_synonym=ERS2 PROTEIN,ethylene response sensor 2,F19P19.25,F19P19_25;locus_tag=AT1G04310	2.37891085831138	0.859134830301531	1.04549045566681	3.56195918103955	3.63433364886174	6.08556339563212	3.82922713926552	2.91829041613939	1.64712859238184	3.73430538956959	5.0504319793739	0	0	1.43950613404082	2.61916792902742	5.57220972461313	2.61459599767688	3.07701332649646	1.22235438363495	2.47429977600606	4.1867407677509	4.22617809038093	5.87397007269161	9.51706356621339	7.31457892333465	4.23864437150316	2.9627244399144	3.27419385457801	7.05134428430698	3.03239515266594	4.38503772716384	4.25895933101639
AT1G04330	0	NC_003070.9 RefSeq gene 1161289 1161982 . - . ID=gene-AT1G04330;Dbxref=Araport:AT1G04330,TAIR:AT1G04330,GeneID:839548;Name=AT1G04330;gbkey=Gene;gene_biotype=protein_coding;gene_synonym=F19P19.24,F19P19_24;locus_tag=AT1G04330	1.18945542915569	0	0	0.261428196773545	0.0660787936156681	0.0408427073532357	0	4.04070980696223	1.9765543108582	3.11192115797466	2.52521598968695	0	0	0.449845666887755	1.10810950843468	7.11189925378254	0.168683612753347	0.348341131301487	4.7147954797348	1.23714988800303	0.543732567240376	1.28242645501214	0.482792060769173	0.0598557456994553	0.66496172030315	0.865029463572074	1.41552389907021	0	0	0	0.662854540152674	0
AT1G04340	7.68533053608969	NC_003070.9 RefSeq gene 1162905 1164861 . - . ID=gene-AT1G04340;Dbxref=Araport:AT1G04340,TAIR:AT1G04340,GeneID:839547;Name=AT1G04340;gbkey=Gene;gene_biotype=protein_coding;gene_synonym=F19P19.23,F19P19_23;locus_tag=AT1G04340	2.37891085831138	15.0962263038698	16.9892199045857	30.1786174650461	28.5129994451608	10.8028960949308	23.4143825076108	13.6186886086505	11.2004744281965	12.0742540929417	11.3060806810984	7.20191250528433	0	9.98657380490816	8.86487606747741	21.8489276044041	10.1210167652008	6.67653834994516	24.7963317823089	14.0946719383202	11.8533699658402	9.73478263577401	5.87397007269161	8.61922738072156	8.84910597018807	6.31471508407614	11.1266762299007	7.61250071189388	25.9258477349735	7.96003727574809	41.1989591110277	13.6895121354098
AT1G04350	17.3560381273359	NC_003070.9 RefSeq gene 1164910 1167135 . + . ID=gene-AT1G04350;Dbxref=Araport:AT1G04350,TAIR:AT1G04350,GeneID:839542;Name=AT1G04350;Note=encodes a protein whose sequence is similar to 2-oxoglutarate-dependent dioxygenase;gbkey=Gene;gene_biotype=protein_coding;gene_synonym=F19P19.22,F19P19_22;locus_tag=AT1G04350	4.75782171662277	18.1645649835181	6.27294273400086	3.88874442700649	4.19600339459492	9.14876644712479	7.9267440780974	16.0131833090725	19.6008302493439	19.2316727562834	14.9217308481502	15.7607070767816	0	14.5749996071633	18.0319638190734	9.82468556708104	15.5188923733079	12.9466787133719	5.76252780856476	12.018027483458	8.80846758929409	6.17896382869488	9.4949105284604	12.5697065968856	10.5882366232886	4.84416499600361	8.03227514821237	6.54838770915603	7.29449408721411	4.39697297136561	2.039552431239	14.4196194492983
AT1G04360	1.57976238797399	NC_003070.9 RefSeq gene 1167288 1169034 . - . ID=gene-AT1G04360;Dbxref=Araport:AT1G04360,TAIR:AT1G04360,GeneID:839540;Name=AT1G04360;gbkey=Gene;gene_biotype=protein_coding;gene_synonym=ARABIDOPSIS TOXICOS EN LEVADURA 1,ATL1,F19P19.21,F19P19_21;locus_tag=AT1G04360	4.75782171662277	0.490934188743732	13.0686306958351	2.35285377096191	2.21363958612488	2.08297807501502	2.04875846941594	5.38761307594964	9.88277155429102	3.36087485061263	8.26434323897548	3.86189511152928	15.7421217076097	3.59876533510204	5.0368614019758	9.38477427303263	3.45801406144362	1.74170565650743	7.85799246622467	9.89719910402422	4.02362099757878	6.82017705620095	4.10373251653797	12.2704278683883	10.4092084678224	6.31471508407614	2.17266458927056	7.48971844234721	3.16094743779278	5.26878657775707	5.35382513200237	0.770668831326775
AT1G04380	0.0426962807560538	NC_003070.9 RefSeq gene 1176544 1178488 . - . ID=gene-AT1G04380;Dbxref=Araport:AT1G04380,TAIR:AT1G04380,GeneID:839535;Name=AT1G04380;Note=encodes a protein similar to a 2-oxoglutarate-dependent dioxygenase;gbkey=Gene;gene_biotype=protein_coding;gene_synonym=F19P19.18,F19P19_18;locus_tag=AT1G04380	0	0	0	1.12740909858591	1.25549707869769	0.0204213536766178	0	0.897935512658274	0.823564296190918	0.373430538956959	0.344347634957312	0	0	0.179938266755102	0.302211684118548	0	0	0.174170565650743	0	0.441839245715367	0.761225594136526	0.0582921115914611	0.0804653434615288	0.359134474196732	0.409207212494246	0	0.0658383208869867	0.695766194097828	0	0.379049394083242	0	0.648984279012021
AT1G04390	24.8065391192673	NC_003070.9 RefSeq gene 1179310 1183704 . - . ID=gene-AT1G04390;Dbxref=Araport:AT1G04390,TAIR:AT1G04390,GeneID:839530;Name=AT1G04390;gbkey=Gene;gene_biotype=protein_coding;gene_synonym=F19P19.16,F19P19_16;locus_tag=AT1G04390	5.94727714577846	6.25941090648258	9.67078671491799	5.73508106671965	6.80611574241381	14.9892735986375	11.6828012720266	7.03382818248981	8.23564296190918	7.59308762545817	7.34608287908932	15.0300782718977	0	8.95192877106632	8.7641388394379	8.65158878295196	12.4825873437477	9.28909683470631	4.7147954797348	5.83227804344285	5.32857915895568	15.0976569021884	11.265148084614	11.7915819027927	10.1278785092326	14.5324949880108	6.12296384248976	4.01088747185807	4.16394037478472	5.23088163834875	1.78460837733412	16.0623609055475
AT1G04420	11.4426032426224	NC_003070.9 RefSeq gene 1191519 1193884 . + . ID=gene-AT1G04420;Dbxref=Araport:AT1G04420,TAIR:AT1G04420,GeneID:839524;Name=AT1G04420;gbkey=Gene;gene_biotype=protein_coding;gene_synonym=F19P19.12,F19P19_12;locus_tag=AT1G04420	9.51564343324554	13.0097560017089	7.90652157098025	48.887072796653	41.2662066129847	15.601914208936	19.8778351496904	9.72763472046463	7.57679152495645	9.83367085919993	8.60869087393279	5.42752826485196	0	5.66805540278571	5.23833585805483	15.5435323897103	8.6028642504207	7.72156174384962	5.58790575375976	7.24616362973202	5.43732567240376	5.53775060118881	6.59815816384536	5.41694498580071	6.24040999053725	7.61225927943425	8.49314339442128	49.9723837054969	56.9578413309969	40.444570348682	66.157981988315	15.7378687660415
AT1G04423	0.170785123024215	NC_003070.9 RefSeq gene 1727263 1727415 . + . ID=gene-AT1G04423;Dbxref=Araport:AT1G04423,GeneID:28716116;Name=MIR5656;gbkey=Gene;gene=MIR5656;gene_biotype=miRNA;locus_tag=AT1G04423	0	0	0	0.196071147580159	0.346913666482257	0.490112488238828	0.853649362256643	0.748279593881895	0	0.18671526947848	0.803477814900394	0	0	0	0.100737228039516	0.146637098016135	0.0843418063766735	0.0580568552169144	1.30966541103744	0.353471396572294	0.326239540344226	0.0582921115914611	0.0804653434615288	0.0598557456994553	0.102301803123561	0.0865029463572074	0.263353283547947	0.961794444782291	0.516693331177666	0.0758098788166485	0	0.648984279012021
AT1G04440	30.4211000386883	NC_003070.9 RefSeq gene 1202160 1206009 . + . ID=gene-AT1G04440;Dbxref=Araport:AT1G04440,TAIR:AT1G04440,GeneID:839520;Name=CKL13;gbkey=Gene;gene=CKL13;gene_biotype=protein_coding;gene_synonym=casein kinase like 13,F19P19.10,F19P19_10;locus_tag=AT1G04440	35.6836628746708	18.5327656250759	28.2282423030039	20.0482748400713	20.9800169729746	18.7468026751352	12.4876706707258	16.7614629029544	10.5416229912438	42.8200351337313	43.6173670945928	10.8550565297039	10.9103813815117	27.3506165467755	28.9619530613609	26.101403446872	27.7906252011139	30.85721854779	15.3667408228393	31.4147703703626	37.5175471395859	35.8496486287486	47.3940872988405	37.5894082992579	41.0230230525482	36.6772492554559	75.7140690200347	27.4009098204998	27.3543528270529	28.1254650409766	11.6254488580623	23.3228725269945
AT1G04480	35.1817353429883	NC_003070.9 RefSeq gene 1215925 1217471 . + . ID=gene-AT1G04480;Dbxref=Araport:AT1G04480,TAIR:AT1G04480,GeneID:839511;Name=AT1G04480;gbkey=Gene;gene_biotype=protein_coding;gene_synonym=F19P19.5,F19P19_5;locus_tag=AT1G04480	67.7989594618745	214.415506933825	305.021840440792	216.478886190794	153.930549727699	63.3878818122218	155.022724185806	161.478736359713	114.310724311299	71.3874713639387	65.1390942794248	134.435700098641	100.531371301072	91.6335623450357	50.5700884758371	66.7198795973414	46.4301644103588	49.4354122172026	401.54341502408	101.843946137392	113.096373985998	51.4427884794644	33.3126521930729	49.7700525490971	56.6751989304531	37.0665125140634	51.4197286127366	228.600122184319	264.243048309331	169.340316806689	358.27287895252	68.6909297816786
AT1G04490	0.597747930584753	NC_003070.9 RefSeq gene 1217690 1220899 . - . ID=gene-AT1G04490;Dbxref=Araport:AT1G04490,TAIR:AT1G04490,GeneID:839509;Name=AT1G04490;gbkey=Gene;gene_biotype=protein_coding;gene_synonym=F19P19.4,F19P19_4;locus_tag=AT1G04490	0	0.245467094371866	0	2.32017524636521	3.43609726801474	0.490112488238828	0.19511985423009	0.299311837552758	1.15299001466729	0.124476846318986	0	1.1481309791033	0	0.359876533510204	0.100737228039516	0.879822588096809	0.421709031883368	0.52251169695223	0.174622054804993	0	0.761225594136526	0.816089562280456	1.04604946499987	0.239422982797821	0.179028155466233	0.346011785428829	2.89688611902741	7.69435555825833	4.07275919869455	3.25982478911589	0.458899297028774	0
AT1G04510	66.5208054179318	NC_003070.9 RefSeq gene 1226483 1230947 . + . ID=gene-AT1G04510;Dbxref=Araport:AT1G04510,TAIR:AT1G04510,GeneID:839503;Name=MAC3A;Note=Encodes MAC3A%2C a U-box proteins with homology to the yeast and human E3 ubiquitin ligase Prp19. Associated with the MOS4-Associated Complex (MAC). Involved in plant innate immunity.;gbkey=Gene;gene=MAC3A;gene_biotype=protein_coding;gene_synonym=F19P19.2,F19P19_2,…	38.0625737329822	34.9790609479909	43.3225107566934	76.1409623102951	69.3331742012397	58.8543412960126	61.4139741189208	15.7138714715198	12.6828901613401	15.8085594825113	29.4417227888502	27.3463924113695	50.8112047196115	46.693980222949	61.0971288059665	12.7574275274037	58.1536754967164	55.5313820149786	18.6845598641342	19.4409268114762	46.9784938095685	59.8659986044306	69.6025220942225	54.7081515693021	53.2736639765946	70.5431527543026	37.3303279429214	33.9288338180647	36.6396359255692	53.5596793839622	42.4226905697711	44.5365461471999
AT1G04520	0.128088842268161	NC_003070.9 RefSeq gene 1231452 1234032 . + . ID=gene-AT1G04520;Dbxref=Araport:AT1G04520,TAIR:AT1G04520,GeneID:839502;Name=PDLP2;Note=Encodes a plasmodesmal protein that may be involved in the intercellular movement of molecules through the plasmodesmata.;gbkey=Gene;gene=PDLP2;gene_biotype=protein_coding;gene_synonym=F19P19.1,F19P19_1,plasmodesmata-located protein 2;locus_tag=AT1G04520	0	0	2.48303983220867	11.0943591005773	14.4382164050235	0.816854147064714	0.829259380477882	0.374139796940947	0	0.0622384231594932	0	0	0	0	0	0	0	0.232227420867658	0.873110274024963	0.441839245715367	0	0.0874381673871917	0	0.119711491398911	0.358056310932465	0.0865029463572074	0	7.08044421052495	22.0050571630959	6.02688536592356	13.8689565324252	0
AT1G04530	77.0667867646771	NC_003070.9 RefSeq gene 1234176 1236206 . - . ID=gene-AT1G04530;Dbxref=Araport:AT1G04530,TAIR:AT1G04530,GeneID:839500;Name=TPR4;Note=Encodes one of the 36 carboxylate clamp (CC)-tetratricopeptide repeat (TPR) proteins (Prasad 2010%2C Pubmed ID: 20856808) with potential to interact with Hsp90/Hsp70 as co-chaperones.;gbkey=Gene;gene=TPR4;gene_biotype=protein_coding;gene_synonym=T1G11.22,T1G11_22,te…	67.7989594618745	67.5034509522631	50.7062870998403	30.9138842684717	31.6352224435011	63.1836682754556	46.2921854160888	142.622090593889	149.065137610556	154.164574166065	124.137322402111	120.136250631627	77.151982626404	129.780474897117	109.048049352776	166.433106248313	122.46430285893	141.629698301663	145.547482679961	140.858351534059	112.98762747255	113.582179435962	118.364520231909	116.090218784094	114.32226499058	102.592494379648	237.017955193152	54.883674487364	30.1201818351216	47.5517464877428	31.8680067381093	60.3352571893988
AT1G04540	0.597747930584753	NC_003070.9 RefSeq gene 1236754 1239199 . + . ID=gene-AT1G04540;Dbxref=Araport:AT1G04540,TAIR:AT1G04540,GeneID:839498;Name=AT1G04540;gbkey=Gene;gene_biotype=protein_coding;gene_synonym=T1G11.21,T1G11_21;locus_tag=AT1G04540	0	0.981868377487464	0	1.96071147580159	2.64315174462672	0.653483317651771	0.731699453362837	0.299311837552758	0	0.871337924232905	0.229565089971541	0	0	0	0.302211684118548	0	0.168683612753347	0.0580568552169144	0.69848821921997	1.23714988800303	0.978718621032677	1.13669617603349	0.482792060769173	3.05264303067222	5.67775007335766	2.16257365893018	0.19751496266096	2.9263107575291	3.06976626170261	2.91868033444097	2.19251886358192	0.121684552314754
AT1G04543	0.747184913230942	NC_003070.9 RefSeq gene 2156201 2156876 . + . ID=gene-AT1G04543;Dbxref=Araport:AT1G04543,GeneID:28716141;Name=AT1G04543;gbkey=Gene;gene_biotype=misc_RNA;locus_tag=AT1G04543	0	0	0	0.245088934475199	0.379953063290091	0.490112488238828	0.439019672017702	0.299311837552758	0.988277155429102	0	0.516521452435968	2.08751087109691	0	0	0.352580298138306	0.0733185490080674	0.506050838260041	0	0	0.39765532114383	0.869972107584602	0.116584223182922	0.160930686923058	0.478845965595642	0.306905409370684	0.432514731786037	0.131676641773973	0.0409274231822252	0	0	0	2.04835663063169
AT1G04550	11.6133883656466	NC_003070.9 RefSeq gene 1240294 1242157 . + . ID=gene-AT1G04550;Dbxref=Araport:AT1G04550,TAIR:AT1G04550,GeneID:839495;Name=IAA12;Note=IAA12/BDL plays a role in auxin-mediated processes of apical-basal patterning in the embryo. bdl mutants lack a primary root meristem;gbkey=Gene;gene=IAA12;gene_biotype=protein_coding;gene_synonym=BDL,BODENLOS,indole-3-acetic acid inducible 12,T1G11.20,T1G11_20;loc…	0	9.20501603894497	7.18774688270932	10.4898063955385	8.160731011535	9.00581697138847	8.43893369545139	7.03382818248981	7.24736580648008	8.83785608864804	9.98608141376204	9.9156766377103	0	8.09722200397959	13.1965768731766	9.38477427303263	10.5427257970842	9.92772224209237	11.0011894527145	12.592418502888	6.08980475309221	10.4051419190758	9.65584121538346	11.3127359371971	13.1457817013777	7.69876222579146	11.5217061552227	11.7870978764808	14.5889881744282	10.4617632766975	15.3986208558544	18.4554904344043
AT1G04555	3.01008779330179	NC_003070.9 RefSeq gene 1242506 1244244 . + . ID=gene-AT1G04555;Dbxref=Araport:AT1G04555,TAIR:AT1G04555,GeneID:5007662;Name=AT1G04555;gbkey=Gene;gene_biotype=protein_coding;locus_tag=AT1G04555	24.9785640122695	7.11854573678411	2.74441244612538	5.13052836168083	5.26978379084953	4.51311916253254	5.58530582733632	51.5564640184625	60.120193621937	46.3676252538224	36.2712842155035	21.3447986569659	20.9635185116189	34.3232243835357	16.9742229246585	37.9790083861789	14.5911325031645	15.2689529220485	39.8138284955383	24.5220781372029	81.2880188024362	35.9079407403401	19.633543804613	13.0186246896315	11.20204744203	20.0254320816935	35.0918250327639	4.62479881959144	3.38890037801822	1.97105684923286	0.968787404838524	3.12323684274535
AT1G04560	2112.44118668652	NC_003070.9 RefSeq gene 1244947 1246059 . + . ID=gene-AT1G04560;Dbxref=Araport:AT1G04560,TAIR:AT1G04560,GeneID:839491;Name=AT1G04560;gbkey=Gene;gene_biotype=protein_coding;gene_synonym=T1G11.19,T1G11_19;locus_tag=AT1G04560	46384.0039153554	54074.1916862727	68282.027150055	1094.04432497269	927.994057840038	2605.17250987981	4720.63219331568	76750.663804669	46921.0110033148	39922.7742972338	36089.9851856985	26998.3521613858	38465.3288734752	26035.5377241958	15329.2847280012	32667.1528290935	13338.5301657614	15213.1312557574	61072.4047585255	18463.4900321046	42922.303231212	23301.5721033475	21386.8836386397	8686.80451761625	9704.11886524401	17011.8856879743	35660.1084994999	644.627378831638	251.751227184977	830.288745269639	624.96985374241	3836.6125306906
AT1G04570	4.9954648484583	NC_003070.9 RefSeq gene 1246601 1248876 . - . ID=gene-AT1G04570;Dbxref=Araport:AT1G04570,TAIR:AT1G04570,GeneID:839486;Name=AT1G04570;gbkey=Gene;gene_biotype=protein_coding;gene_synonym=T1G11.18,T1G11_18;locus_tag=AT1G04570	28.5469302997366	8.34588120864344	6.59965850139674	2.15678262338175	3.4030578712069	4.28848427208975	7.95113405987616	19.2307855627647	16.5536423534375	15.9330363288303	22.4399875447181	3.34001739375505	0	3.32885793496939	4.48280664775846	11.5843307432747	4.132748512457	4.35426414126858	1.74622054804993	2.38593192686298	4.24111402447493	3.41008852810048	3.46000976884574	2.63365281077603	3.83631761713356	4.49815321057478	3.9502992532192	0.245564539093351	0.364724704360706	0	1.27472026952437	6.20591216805245
AT1G04580	0.917970036255157	NC_003070.9 RefSeq gene 552687 552761 . - 0 ID=cds-NP_171760.1;Parent=rna-NM_100140.1;Dbxref=Araport:AT1G02590,TAIR:AT1G02590,GeneID:839372,GenBank:NP_171760.1;Name=NP_171760.1;Note=Aldehyde oxidase/xanthine dehydrogenase%2C molybdopterin binding protein%3B FUNCTIONS IN: oxidoreductase activity%2C aldehyde oxidase activity%3B INVOLVED IN: oxidation reduction%3B LOCATED IN: cellular_component unkn…	2.97363857288923	0	0	0.294106721370238	0.429512158501842	0.530955195592064	0.097559927115045	0.897935512658274	0	0.497907385275946	0.114782544985771	0	0	0.359876533510204	1.10810950843468	0	1.85551974028682	0.928909683470631	0	0	1.08746513448075	0.466336892731689	1.36791083884599	0	0.102301803123561	0.951532409929281	0	0.204637115911126	0	0.0758098788166485	0	0.405615174382513
AT1G04590	17.5908676714942	NC_003070.9 RefSeq gene 1258556 1261470 . - . ID=gene-AT1G04590;Dbxref=Araport:AT1G04590,TAIR:AT1G04590,GeneID:839484;Name=AT1G04590;gbkey=Gene;gene_biotype=protein_coding;gene_synonym=T1G11.16,T1G11_16;locus_tag=AT1G04590	36.8731183038265	7.97768056708564	4.57402074354229	25.881391480581	24.283956653758	11.6810143030254	7.95113405987616	64.0527332362902	55.6729464225061	49.5417848349566	42.3547590997493	37.1576935055249	9.35175546986715	39.9462952196326	33.5454969371588	28.7408712111624	41.4118269309467	38.665865574465	63.5624279490173	41.2677855498153	24.9029515796092	27.4264385037825	32.0252066976885	32.1425354406075	36.9821018291675	27.4646854684133	59.8470336862709	28.2399219957354	9.96914191919262	14.4607343842757	3.0593286468585	19.6723359575519
AT1G04600	3.4157024604843	NC_003070.9 RefSeq gene 1261762 1272588 . + . ID=gene-AT1G04600;Dbxref=Araport:AT1G04600,TAIR:AT1G04600,GeneID:839480;Name=XIA;Note=member of Myosin-like proteins;gbkey=Gene;gene=XIA;gene_biotype=protein_coding;gene_synonym=ATXIA,myosin XI A,T1G11.15,T1G11_15;locus_tag=AT1G04600	0	0	2.74441244612538	0.457499344353704	0.429512158501842	0.816854147064714	0.829259380477882	0.748279593881895	0.494138577714551	0.746861077913919	0.803477814900394	3.54876848086474	0	1.79938266755102	1.51105842059274	1.46637098016135	2.44591238492353	2.75770062280343	0.349244109609985	1.14878203885995	5.76356521274799	1.39901067819507	1.20698015192293	1.7358166252842	1.63682884997698	1.38404714171532	1.84347298483563	0	0	0.189524697041621	0	1.98751435447431
AT1G04610	0.0853925615121076	NC_003070.9 RefSeq gene 1279351 1281618 . + . ID=gene-AT1G04610;Dbxref=Araport:AT1G04610,TAIR:AT1G04610,GeneID:839474;Name=YUC3;gbkey=Gene;gene=YUC3;gene_biotype=protein_coding;gene_synonym=T1G11.14,T1G11_14,YUCCA 3;locus_tag=AT1G04610	0	0	0	2.69597827922719	2.87442752228156	0.224634890442796	0.097559927115045	0	1.31770287390547	0	0.344347634957312	0	0	0	0	0	0	0	0	0.530207094858441	0	0	0	0.0598557456994553	0.153452704685342	0	0	1.63709692728901	1.1549615638089	1.28876793988302	0.662854540152674	0.486738209259016
AT1G04620	47.1580420950614	NC_003070.9 RefSeq gene 1282163 1286619 . - . ID=gene-AT1G04620;Dbxref=Araport:AT1G04620,TAIR:AT1G04620,GeneID:839472;Name=HCAR;Note=Encodes a 7-hydroxymethyl chlorophyll a reductase%2C an enzyme of the chlorophyll cycle that converts 7-hydroxymethyl chlorophyll a to chlorophyll a.;gbkey=Gene;gene=HCAR;gene_biotype=protein_coding;gene_synonym=7-hydroxymethyl chlorophyll a (HMChl) reductase,T1G11.…	19.0312868664911	21.8465713990961	17.6426514393774	18.5450627086234	20.6496230048963	39.331527181166	43.1702677484074	12.4214412584395	9.88277155429102	11.5763467076657	14.3478181232213	14.2994494670138	0	14.3050922070306	11.6855184525839	9.38477427303263	10.6692385066492	11.3210867672983	12.7474100007645	12.9900738240318	12.7233420734248	11.8915907646581	13.1158509842292	15.5026381361589	13.299234406063	11.9806580704732	11.8508977596576	17.4350822756279	14.2242634700675	16.7918881578876	6.32261253684089	38.0264225983606
AT1G04625	0.426962807560538	NC_003070.9 RefSeq gene 1287831 1289820 . - . ID=gene-AT1G04625;Dbxref=Araport:AT1G04625,TAIR:AT1G04625,GeneID:3766658;Name=AT1G04625;end_range=1289820,.;gbkey=Gene;gene_biotype=protein_coding;locus_tag=AT1G04625;partial=true;start_range=.,1287831	0	0	0	0.0163392622983466	0.0991181904235021	0.530955195592064	0.146339890672567	1.4217312283756	1.23534644428638	1.36924530950885	0.688695269914623	0	0	1.21458330059694	0.453317526177822	4.03252019544371	1.30729799883844	0.609596979777601	1.48428746584244	0.751126717716124	1.79431747189324	0.961819841259109	0.885118778076817	0.478845965595642	0.460358114056027	1.1245383026437	1.71179634306165	0	0	0	0	0.0811230348765026
AT1G04630	10.4605887852332	NC_003070.9 RefSeq gene 1289734 1291112 . - . ID=gene-AT1G04630;Dbxref=Araport:AT1G04630,TAIR:AT1G04630,GeneID:839465;Name=MEE4;gbkey=Gene;gene=MEE4;gene_biotype=protein_coding;gene_synonym=maternal effect embryo arrest 4,T1G11.12,T1G11_12;locus_tag=AT1G04630	29.1416580143145	9.3277495861309	12.8072580819184	26.8127294315867	27.9182903026198	16.5004537707072	28.4631087358144	13.6186886086505	22.3185924267739	9.58471716656195	8.78086469141145	13.4122573467976	8.57244251404489	4.90331776907653	13.8010002414137	10.9977823512101	8.98240237911573	7.43127746776505	13.2712761651794	7.4670832525897	7.55788268464123	10.929770923399	10.8628213673064	11.2528801914976	9.97442580454724	9.34231820657839	2.30434123104453	34.4199628962514	28.2357708625913	46.8315526389846	34.2899752502056	22.1871500387235
AT1G04635	1.15279958041345	NC_003070.9 RefSeq gene 1291300 1292024 . + . ID=gene-AT1G04635;Dbxref=Araport:AT1G04635,TAIR:AT1G04635,GeneID:839460;Name=EMB1687;gbkey=Gene;gene=EMB1687;gene_biotype=protein_coding;gene_synonym=A. thaliana homolog of yeast POP5,AtPOP5,EMBRYO DEFECTIVE 1687,POP5;locus_tag=AT1G04635	5.94727714577846	18.9009662666337	11.89245393321	4.24820819757011	2.97354571270506	1.02106768383089	2.04875846941594	14.217312283756	36.2368290324004	14.3148373266834	9.01042978138299	8.55879457149732	9.81934324336051	16.4643514080918	10.6781461721887	40.3252019544371	9.53062412056411	8.47630086166951	54.3074590443527	15.7736610720386	10.6571583179114	9.18100757565513	6.83955419422995	6.58413202694008	5.42199556554876	5.79569740593289	12.542200128971	2.49657281411574	1.67165489498657	4.73811742604053	5.50679156434529	1.74414524984481
AT1G04640	4.31232435636143	NC_003070.9 RefSeq gene 1292023 1293398 . + . ID=gene-AT1G04640;Dbxref=Araport:AT1G04640,TAIR:AT1G04640,GeneID:839462;Name=LIP2;Note=Lipoyltransferase%2C located in mitochondria but not found in chloroplasts;end_range=1293398,.;gbkey=Gene;gene=LIP2;gene_biotype=protein_coding;gene_synonym=lipoyltransferase 2;locus_tag=AT1G04640;partial=true	26.1680194414252	4.29567415150765	7.57980580358437	11.6989118056162	11.2333949146636	5.35039466327387	7.85357413276112	18.8566457658237	21.2479588417257	13.4434994024505	10.4452115937051	10.2288032683748	7.48140437589372	6.20787020305102	8.36118992727983	12.3175162333553	7.54859167071228	7.8667038818919	39.2899623311233	16.6131556388978	9.78718621032677	8.97698518508501	5.23024732499937	10.5645391159539	11.5089528514007	5.49293709368267	10.2049397374829	18.0899210465435	21.0932454021941	16.1854091273545	32.4288836567001	8.84241080153879
AT1G04650	3.75727270653273	NC_003070.9 RefSeq gene 1294627 1299023 . - . ID=gene-AT1G04650;Dbxref=Araport:AT1G04650,TAIR:AT1G04650,GeneID:839457;Name=AT1G04650;gbkey=Gene;gene_biotype=protein_coding;gene_synonym=T1G11.9,T1G11_9;locus_tag=AT1G04650;partial=true;start_range=.,1294627	1.18945542915569	7.60947992552784	3.52853028787548	1.53589065604458	1.28853647550553	2.65477597796032	3.17069763123896	0.598623675105516	0	0.746861077913919	2.18086835472964	0	0	4.04861100198979	3.62654020942258	0	5.14485018897709	6.50236778429442	0.523866164414978	0.530207094858441	3.69738145723456	3.43923458389621	2.85651969288427	2.15480684518039	1.99488516090945	6.05520624500452	4.83911658519352	0.900403310008954	0.334330978997314	0.644383969941512	0.815820972495599	1.62246069753005
AT1G04660	18.274008163591	NC_003070.9 RefSeq gene 1300368 1301773 . - . ID=gene-AT1G04660;Dbxref=Araport:AT1G04660,TAIR:AT1G04660,GeneID:839454;Name=AT1G04660;gbkey=Gene;gene_biotype=protein_coding;gene_synonym=T1G11.8,T1G11_8;locus_tag=AT1G04660	78.5040583242757	111.564794392013	220.598486145697	18.2999737741482	18.4359834187714	49.8076816172709	56.5847577267261	52.3795715717326	48.5902934752642	65.7237748564248	93.547774163403	64.3997103733396	105.986561991828	120.198762192408	140.629170343164	48.9767907373891	90.8361254676774	81.5118247245478	22.1770009602341	13.6086487680333	100.808017966366	109.676607959334	209.290358343437	32.3221026777059	31.0485972480009	124.304733915307	55.6333811495037	4.87036335868479	7.90236859448196	11.7126262771722	32.2759172243571	27.7035164103256
AT1G04680	0.426962807560538	NC_003070.9 RefSeq gene 1303467 1307973 . - . ID=gene-AT1G04680;Dbxref=Araport:AT1G04680,TAIR:AT1G04680,GeneID:839452;Name=AT1G04680;gbkey=Gene;gene_biotype=protein_coding;gene_synonym=T1G11.7,T1G11_7;locus_tag=AT1G04680	0	1.59553611341713	0	43.4297591890052	38.6891336619736	1.1435958058906	1.85363861518585	1.12241939082284	0	0.373430538956959	0.114782544985771	0	0	0.449845666887755	0	0	0	0.174170565650743	0	0	1.08746513448075	0.174876334774383	0.160930686923058	0	0	0.129754419535811	0	11.091331682383	14.8321379773354	12.9066318685344	18.355971881151	0
AT1G04700	1.1101032996574	NC_003070.9 RefSeq gene 1316139 1321000 . + . ID=gene-AT1G04700;Dbxref=Araport:AT1G04700,TAIR:AT1G04700,GeneID:839437;Name=AT1G04700;end_range=1321000,.;gbkey=Gene;gene_biotype=protein_coding;gene_synonym=T1G11.5,T1G11_5;locus_tag=AT1G04700;partial=true	0	0.613667735929665	0	0.522856393547091	0.49559095211751	0.163370829412943	0.0487799635575225	0	0	0.373430538956959	0.344347634957312	0	0	0	0.201474456079032	0.146637098016135	1.09644348289676	0	0	0.353471396572294	0	0.816089562280456	0.482792060769173	1.67596087958475	1.48337614529164	0.778526517214866	0.625464048426373	0.982258156373404	1.51968626816961	1.36457781869967	2.4474629174868	0.243369104629508
AT1G04710	19.5975928670287	NC_003070.9 RefSeq gene 1321885 1324840 . + . ID=gene-AT1G04710;Dbxref=Araport:AT1G04710,TAIR:AT1G04710,GeneID:839434;Name=PKT4;Note=EC2.3.1.16 thiolase. Its transcript levels change after inducing MUTE expression in a mute background.;gbkey=Gene;gene=PKT4;gene_biotype=protein_coding;gene_synonym=3-KETO-ACYL-COA THIOLASE 1,KAT1,peroxisomal 3-ketoacyl-CoA thiolase 4,peroxisomal 3-ketoacyl-CoA thio…	21.4101977248025	1.59553611341713	3.00578506004208	14.5092649209318	16.9822499592267	14.1724194515728	10.1950123835222	21.700108222575	20.2596816862966	22.2813554910986	27.4330282515992	16.2825847945559	19.1710987132277	17.9038575421326	18.2334382751524	24.6350324667107	13.6633726330211	12.3661101612028	8.03261452102966	15.1992700526086	13.7020606944575	15.680578018103	17.3805141876902	13.8266772565742	15.3452704685342	13.4079566853671	12.2459276849795	14.89758203833	23.251199902995	20.3549524622701	16.6223523145978	11.8034015745311
AT1G04730	2.00672519553453	NC_003070.9 RefSeq gene 1325099 1331169 . - . ID=gene-AT1G04730;Dbxref=Araport:AT1G04730,TAIR:AT1G04730,GeneID:839431;Name=CTF18;Note=Necessary for sister chromatid cohesion. Acts in synergy with ETG1.;gbkey=Gene;gene=CTF18;gene_biotype=protein_coding;gene_synonym=CHROMOSOME TRANSMISSION FIDELITY 18,T1G11.3,T1G11_3;locus_tag=AT1G04730	0	0	0	3.3332095088627	5.51757926690828	1.91960724560208	1.36583897961063	0.448967756329137	0	0.622384231594932	0.803477814900394	1.98313532754206	0	0.989660467153061	0	2.49283066627429	0.759076257390062	0.290284276084572	0	0.0883678491430734	0.869972107584602	0.291460557957306	0.241396030384587	0.239422982797821	0.511509015617807	0.346011785428829	0.19751496266096	4.42016170368032	7.41606898866768	3.03239515266594	0.713843350933649	2.27144497654207
AT1G04750	39.4300152782157	NC_003070.9 RefSeq gene 1331466 1333651 . - . ID=gene-AT1G04750;Dbxref=Araport:AT1G04750,TAIR:AT1G04750,GeneID:839419;Name=VAMP721;Note=Encodes vesicle-associated membrane protein 7B (VAMP7B%2C or VAMP721). Required for cell plate formation.;gbkey=Gene;gene=VAMP721;gene_biotype=protein_coding;gene_synonym=AT VAMP7B,ATVAMP721,VAMP7B,vesicle-associated membrane protein 721,VESICLE-ASSOCIATED MEMBRA…	61.851682316096	58.2984349133182	54.4961900016325	69.017043948216	64.5920207593155	34.307874176718	39.4142105544782	119.42542318355	221.044657097642	112.651545918683	85.3982134694133	65.1303391782235	162.720545175688	96.4469109807346	75.552921029637	361.460446609773	62.2442531059851	64.1818534422989	133.062005761404	98.7952553419561	72.2076849295219	56.6016403553088	55.3601563015318	56.2943288303377	53.0946358211284	39.3588405925293	128.384725729624	66.0159335929292	69.9055683358019	82.9549598951176	102.48750966976	27.4804280644153
AT1G04760	0.384266526804484	NC_003070.9 RefSeq gene 1334533 1336704 . + . ID=gene-AT1G04760;Dbxref=Araport:AT1G04760,TAIR:AT1G04760,GeneID:839424;Name=VAMP726;Note=member of Synaptobrevin -like protein family;gbkey=Gene;gene=VAMP726;gene_biotype=protein_coding;gene_synonym=ATVAMP726,F13M7.25,F13M7_25,vesicle-associated membrane protein 726;locus_tag=AT1G04760	0	0	0	0.424820819757011	0.594709142541012	0.28589895147265	0.19511985423009	0.149655918776379	0	0	0.344347634957312	0	0	0	0	0	0	0	1.04773232882996	0.26510354742922	0	0	0	0	0.0511509015617807	0.0865029463572074	0.131676641773973	0.511592789777815	0.699055683358019	0.341144454674918	1.14724824257194	0
AT1G04770	30.3784037579323	NC_003070.9 RefSeq gene 1336274 1337849 . - . ID=gene-AT1G04770;Dbxref=Araport:AT1G04770,TAIR:AT1G04770,GeneID:839418;Name=AT1G04770;gbkey=Gene;gene_biotype=protein_coding;gene_synonym=F13M7.24,F13M7_24;locus_tag=AT1G04770	21.4101977248025	6.50487800085445	5.0967659713757	18.7247945939052	20.7652608937237	16.6638246001202	9.60965282083193	11.074537989452	11.2828308578156	16.0575131751492	14.9791221206431	9.49817446349092	12.3131447019917	6.52276216987245	7.15234319080564	23.5352542315897	5.69307193042546	6.00888451495064	9.95345712388458	9.58791163202347	3.91487448413071	2.30253840786271	2.81628702115351	7.27247310248382	9.15601137955875	2.20582513210879	4.18073337632365	1.90312517797347	13.1756799450305	3.98001863787405	10.8351222909572	15.5147804201311
AT1G04778	0.469659088316592	NC_003070.9 RefSeq gene 1339588 1340565 . + . ID=gene-AT1G04778;Dbxref=Araport:AT1G04778,TAIR:AT1G04778,GeneID:5007663;Name=AT1G04778;gbkey=Gene;gene_biotype=protein_coding;locus_tag=AT1G04778	24.9785640122695	16.9372295116587	30.1885369073791	0.196071147580159	0.561669745733179	0.0408427073532357	0.341459744902657	49.6857650337578	78.9798160047091	37.7787228578124	28.8678100639213	31.8345407842278	26.184915315628	23.9317894784286	14.4054236096508	134.31958178278	22.2662368834418	21.6552069959091	2.2700867124649	1.06041418971688	43.7160984061262	43.3401849682513	37.8187114269186	1.61610513388529	0.460358114056027	31.2275636349519	78.87430842261	0	0	0	0	0.243369104629508
AT1G04780	34.7974688161839	NC_003070.9 RefSeq gene 1340553 1343793 . - . ID=gene-AT1G04780;Dbxref=Araport:AT1G04780,TAIR:AT1G04780,GeneID:839414;Name=AT1G04780;gbkey=Gene;gene_biotype=protein_coding;locus_tag=AT1G04780	7.13673257493415	18.4100320778899	6.01157012008416	23.2671095128455	24.4161142409893	34.1853460546583	19.8046652043541	2.69380653797482	5.43552435486006	4.73012016012148	6.42782251920315	7.72379022305855	0	9.71666640477551	10.3759344880702	4.98566133254859	22.1818950770651	17.9395682620266	9.25496890466461	8.21820997030583	8.37348153550179	5.88750327073757	10.7018906803833	23.403596568487	22.1483403762511	20.3281923939437	5.59625727539387	14.365525536961	7.750399967665	13.209871383801	3.87514961935409	5.59748940647868
AT1G04790	27.4110122453865	NC_003070.9 RefSeq gene 1344989 1348868 . + . ID=gene-AT1G04790;Dbxref=Araport:AT1G04790,TAIR:AT1G04790,GeneID:839412;Name=AT1G04790;gbkey=Gene;gene_biotype=protein_coding;gene_synonym=F13M7.22,F13M7_22;locus_tag=AT1G04790	15.462920579024	11.6596869826636	8.88666887316788	12.0583755761798	14.2069406273686	13.784413731717	10.4389122013098	10.1766024767938	13.0123158798165	18.298096408891	29.9582442412861	17.9525934914334	0	20.9628080769694	25.2346756238988	35.0462664258562	25.8085927512621	24.0355380598026	6.46101602778473	19.3525589623331	29.4703051444284	29.4958084652793	31.9045086824962	43.1559926493073	33.9130477354606	32.957622562096	18.3030532065823	15.9616950410678	16.6861552245023	16.488648642621	13.3080796138345	21.7409733469027
AT1G04800	0.448310947938565	NC_003070.9 RefSeq gene 1348452 1349478 . - . ID=gene-AT1G04800;Dbxref=Araport:AT1G04800,TAIR:AT1G04800,GeneID:839406;Name=AT1G04800;gbkey=Gene;gene_biotype=protein_coding;gene_synonym=F13M7.21,F13M7_21;locus_tag=AT1G04800	5.94727714577846	0.552300962336698	0	0	0.214756079250921	0.408427073532357	0.268289799566374	1.87069898470474	0.576495007333643	3.04968273481517	3.500867622066	0.0521877717774227	0	3.50879620172449	4.13022634962016	1.46637098016135	1.68683612753347	1.91587622215818	0.261933082207489	0.751126717716124	2.1749302689615	1.69047123615237	3.46000976884574	0.50877383844537	0.946291678892944	1.81656187350135	2.17266458927056	0	0.197559214862049	0	0	0.162246069753005
AT1G04810	124.972013772969	NC_003070.9 RefSeq gene 1350080 1355466 . + . ID=gene-AT1G04810;Dbxref=Araport:AT1G04810,TAIR:AT1G04810,GeneID:839409;Name=AT1G04810;gbkey=Gene;gene_biotype=protein_coding;gene_synonym=F13M7.20,F13M7_20;locus_tag=AT1G04810	36.8731183038265	67.9943851410069	76.3208032636771	135.87730527305	121.898854522504	153.48689423346	161.827529102081	11.6731616645576	6.75322722876553	13.1945457098126	23.1860740871257	24.2151261047241	9.66348065219606	18.2637340756428	37.3231429886407	17.8897259579685	52.966654404551	59.2179923212527	7.33412630180969	10.206486576025	31.3189958730457	50.5392607497968	64.4527401126846	48.6028655079577	48.516630131349	101.727464916076	10.9291612672398	27.5236920900464	33.7218382906836	46.8694575783929	41.5558807864946	70.8609709646251
AT1G04827	0.555051649828699	NC_003070.9 RefSeq gene 3615292 3616091 . + . ID=gene-AT1G04827;Dbxref=Araport:AT1G04827,GeneID:28716189;Name=AT1G04827;Note=Natural antisense transcript overlaps with AT1G10865;gbkey=Gene;gene_biotype=lncRNA;locus_tag=AT1G04827	0	0	2.09098091133362	0.228749672176852	0.313874269674423	0.673904671328389	0.829259380477882	1.4217312283756	0.494138577714551	0.809099501073412	0.573912724928853	1.67000869687752	0	0.269907400132653	0.604423368237096	0.146637098016135	0.590392644636715	0.870852828253716	0	0.927862416002271	0	0.174876334774383	0.0804653434615288	0.179567237098366	0.0511509015617807	0	0.09875748133048	0.0409274231822252	0.303937253633921	0.0758098788166485	0	1.35881083418142
AT1G04830	53.1141732605309	NC_003070.9 RefSeq gene 1358574 1362019 . - . ID=gene-AT1G04830;Dbxref=Araport:AT1G04830,TAIR:AT1G04830,GeneID:839404;Name=AT1G04830;gbkey=Gene;gene_biotype=protein_coding;gene_synonym=F13M7.18,F13M7_18;locus_tag=AT1G04830	99.9142560490781	91.4364926535201	78.5424704819691	23.4141628735306	20.8643790841472	50.1344232760968	50.7799420633809	93.0859814789077	89.7685082848101	79.9763737599488	121.899062774888	77.1335266870307	19.3269613043921	86.3703680424489	100.938702495595	110.637690453174	86.4503515360904	93.0941673403223	32.4797021937286	47.0558796686866	87.3234502988044	105.1298232552	116.071257943255	69.672087994166	72.8900347255376	97.3158146518583	70.5786799908497	23.819760292055	15.3336344458313	25.1120223580148	10.0447957238521	67.4335227410928
AT1G04840	2.13481403780269	NC_003070.9 RefSeq gene 1362227 1365027 . - . ID=gene-AT1G04840;Dbxref=Araport:AT1G04840,TAIR:AT1G04840,GeneID:839402;Name=AT1G04840;gbkey=Gene;gene_biotype=protein_coding;gene_synonym=F13M7.17,F13M7_17;locus_tag=AT1G04840	0	2.70013803809053	1.30686306958351	1.24178393467434	1.28853647550553	2.12382078236826	1.70729872451329	2.54415061919844	1.48241573314365	1.74267584846581	2.06608580974387	0	0	3.05895053483673	3.72727743746209	1.02645968611294	2.31939967535852	1.39336452520595	5.58790575375976	2.73940332343528	2.6099163227538	1.51559490137799	1.52884152576905	1.85552811668311	2.04603606247123	2.50858544435901	0.855898171530827	0.654838770915603	0.455905880450882	0.682288909349836	0.560876918590724	2.06863738935082
AT1G04850	100.165474653702	NC_003070.9 RefSeq gene 1365107 1368940 . - . ID=gene-AT1G04850;Dbxref=Araport:AT1G04850,TAIR:AT1G04850,GeneID:839399;Name=AT1G04850;gbkey=Gene;gene_biotype=protein_coding;gene_synonym=F13M7.16,F13M7_16;locus_tag=AT1G04850	38.0625737329822	39.1520015523126	20.1256912715861	73.3306091949795	89.8671593173085	89.3638436888797	59.3408256677261	44.5974637953609	57.8142135926025	44.3137572895592	36.041719125532	53.335902756526	41.6153118409088	58.1650447285867	72.3293297323725	39.4453793663403	68.991597616119	69.2618282737789	69.674199867192	50.546409709838	37.3000541126898	31.8274929289378	43.1294240953795	57.5213716171765	54.9872191789143	46.7980939792492	26.9937115636645	139.112311396383	59.450126810795	121.864380197762	74.8005854156902	54.2713103323803
AT1G04860	37.5300307845713	NC_003070.9 RefSeq gene 1369036 1373103 . - . ID=gene-AT1G04860;Dbxref=Araport:AT1G04860,TAIR:AT1G04860,GeneID:839397;Name=UBP2;Note=Encodes a ubiquitin-specific protease.;gbkey=Gene;gene=UBP2;gene_biotype=protein_coding;gene_synonym=ATUBP2,F13M7.15,F13M7_15,ubiquitin-specific protease 2,UBIQUITIN-SPECIFIC PROTEASE 2;locus_tag=AT1G04860	7.13673257493415	11.6596869826636	14.1141211515019	15.4406028719375	16.717934784764	26.2005967671007	17.268107099363	10.4759143143465	10.7063358504819	11.3273930150278	9.58434250631184	7.30628804883917	11.8455569284984	9.62669727139795	12.3906790488605	13.7838872135167	22.0975532706885	28.6800864771557	12.3981658911545	15.8178449966101	20.9880770954785	22.9670919670357	24.5821624274971	30.2570794510747	32.2762188854837	36.1582315773127	11.9825744014316	14.89758203833	20.5765520710165	19.1419944012037	17.1832292331885	19.5506514052371
AT1G04870	27.1121382800942	NC_003070.9 RefSeq gene 1373234 1375821 . - . ID=gene-AT1G04870;Dbxref=Araport:AT1G04870,TAIR:AT1G04870,GeneID:839393;Name=PRMT10;Note=Encodes a type I protein arginine methyltransferase based on the At1g04870.2 gene model. PRMT10 can catalyze the asymmetric dimethylation of arginine 3 on histone 4 and can also methylate myelin basic protein in vitro. Mutants lacking PRMT10 flower late due to def…	9.51564343324554	14.1143579263823	0.784117841750108	58.6579516510642	57.8685035089213	29.6109628310959	24.1460819609736	22.2987318976805	14.330018753722	20.5386796426328	19.3982501025952	10.7506809861491	10.4427936080183	13.4054008732551	14.8083725218089	15.5435323897103	11.2174602480976	9.86966538687545	64.7847823326522	46.4814886492566	13.7020606944575	12.8242645501214	8.28793037653747	34.8659718699327	34.1688022432695	11.0723771337225	9.01984996151717	55.9068600669196	42.2624751177968	47.7981285938969	65.6735882858957	39.6691640546098
AT1G04880	1.06740701890135	NC_003070.9 RefSeq gene 1375824 1379228 . - . ID=gene-AT1G04880;Dbxref=Araport:AT1G04880,TAIR:AT1G04880,GeneID:839388;Name=AT1G04880;gbkey=Gene;gene_biotype=protein_coding;gene_synonym=F13M7.13,F13M7_13;locus_tag=AT1G04880	0	0	0	0.490177868950397	0.925103110619353	0.5717979029453	0.097559927115045	0	0.658851436952735	0.373430538956959	0	0	0	0	0	0	0	0.348341131301487	1.22235438363495	0.0441839245715367	0	0.116584223182922	0.482792060769173	0.299278728497276	0.869565326550273	0.519017678143244	0.131676641773973	0.245564539093351	0.577480781904451	0.379049394083242	0.866809783276574	0
AT1G04900	14.0257282283637	NC_003070.9 RefSeq gene 1383841 1387895 . + . ID=gene-AT1G04900;Dbxref=Araport:AT1G04900,TAIR:AT1G04900,GeneID:839386;Name=AT1G04900;gbkey=Gene;gene_biotype=protein_coding;gene_synonym=F13M7.11,F13M7_11;locus_tag=AT1G04900	2.37891085831138	6.68897832163335	0	21.9272900043811	20.9634972745707	15.3160152574634	12.2681608347169	1.79587102531655	6.91794008800371	3.36087485061263	4.64869307192371	3.65314402441959	0	3.19390423490306	1.71253287667177	1.90628227420975	1.85551974028682	3.77369558909944	1.39697643843994	4.94859955201211	3.58863494378648	3.1477740259389	2.53465831903816	3.92055134331432	3.93861942025712	1.77331040032275	3.65402680922776	14.2427432674144	12.1574901453569	10.4238583372892	11.5744600472813	17.6848216030776
AT1G04910	21.5829699221852	NC_003070.9 RefSeq gene 1387871 1391381 . - . ID=gene-AT1G04910;Dbxref=Araport:AT1G04910,TAIR:AT1G04910,GeneID:839373;Name=AT1G04910;gbkey=Gene;gene_biotype=protein_coding;gene_synonym=F13M7.10,F13M7_10;locus_tag=AT1G04910	19.0312868664911	23.1352736445484	19.0802008159193	26.1591589396529	26.0515643829771	24.5464671192946	17.0729872451329	20.0538931160348	13.3417415982929	18.049142716253	22.8417264521683	25.31106931205	0	21.7275457106786	30.3722742539141	27.127863132985	28.7605559744457	28.505915911505	17.2875834256943	16.878259186327	20.5530910416862	26.5520568299105	29.1686870048042	19.3633337337738	20.537086977055	27.2484281025203	20.1136070309744	17.2509088713079	18.1450540419451	13.7594930052217	8.56612021120379	21.7004118294645
AT1G04920	76.3622981322022	NC_003070.9 RefSeq gene 1391434 1395953 . - . ID=gene-AT1G04920;Dbxref=Araport:AT1G04920,TAIR:AT1G04920,GeneID:839382;Name=SPS3F;Note=Encodes a protein with putative sucrose-phosphate synthase activity.;gbkey=Gene;gene=SPS3F;gene_biotype=protein_coding;gene_synonym=ATSPS3F,F13M7.9,F13M7_9,sucrose phosphate synthase 3F;locus_tag=AT1G04920	58.2833160286289	72.2286925189215	82.0710007698446	34.0183441051576	33.4028301727202	43.8650676973751	40.048350080726	11.6731616645576	25.8599189003948	19.4183880257619	21.9234660922822	34.2351782859893	8.57244251404489	28.0703696137959	49.1597672832838	30.6471534853722	76.6667019963963	62.9046026275268	18.3353157545242	18.3805126217593	28.4915865233957	48.4407447325042	54.5957355386473	62.6689657473297	62.6598544131814	62.3253728503679	7.50556858111648	60.6135137328755	26.1082100871539	58.1840819917777	18.5599271242749	47.2338870568437
AT1G04930	4.31232435636143	NC_003070.9 RefSeq gene 1396265 1399122 . - . ID=gene-AT1G04930;Dbxref=Araport:AT1G04930,TAIR:AT1G04930,GeneID:839377;Name=AT1G04930;gbkey=Gene;gene_biotype=protein_coding;gene_synonym=F13M7.8,F13M7_8;locus_tag=AT1G04930	4.75782171662277	2.08647030216086	10.5855908636265	6.53570491933863	6.5087611711433	3.88005719855739	3.4633774125841	3.74139796940947	6.0943757918128	5.10355069907844	5.73912724928853	1.56563315332268	0	1.88935180092857	7.75676655904274	5.8654839206454	4.89182476984707	6.21208350820984	0.873110274024963	2.20919622857684	4.45860705137108	4.25532414617666	5.63257404230702	7.18268948393464	3.37595950307753	5.44968562050406	1.05341313419179	7.73528298144056	2.73543528270529	3.56306430438248	1.52966432342925	3.97502870894863
AT1G04940	0.704488632474888	NC_003070.9 RefSeq gene 1399588 1399774 . + 0 ID=cds-NP_001184910.1;Parent=rna-NM_001197981.1;Dbxref=Araport:AT1G04945,TAIR:AT1G04945,GeneID:5007664,GenBank:NP_001184910.1;Name=NP_001184910.1;Note=HIT-type Zinc finger family protein%3B FUNCTIONS IN: molecular_function unknown%3B INVOLVED IN: biological_process unknown%3B LOCATED IN: integral to membrane%3B EXPRESSED IN: 14 plant structures%3B EXP…	2.97363857288923	1.77963643419603	3.26715767395878	2.43455008245364	2.01540320527788	0.735168732358242	1.9511985423009	0.897935512658274	0.741207866571827	1.92939111794429	0.573912724928853	0.469689945996804	4.05242737027577	0.359876533510204	0.201474456079032	0.439911294048405	0.548221741448378	0.493483269343773	0.349244109609985	0.662758868573051	0.21749302689615	1.25328039921641	0.885118778076817	0.867908312642102	0.741688072645821	0.562269151321848	0.79005985064384	7.44879101916498	8.69260545393015	8.83185088213955	14.9652159642161	2.31200649398032
AT1G04945	16.694245775617	NC_003070.9 RefSeq gene 1399174 1403112 . + . ID=gene-AT1G04945;Dbxref=Araport:AT1G04945,TAIR:AT1G04945,GeneID:5007664;Name=AT1G04945;gbkey=Gene;gene_biotype=protein_coding;locus_tag=AT1G04945	9.51564343324554	9.08228249175904	13.3300033097518	11.1433768874724	12.7036480726122	12.5999752184732	9.21941311237175	14.8159359588615	9.88277155429102	13.0700688634936	21.4643359123391	13.464445118575	34.9132204208374	16.3743822747143	22.3636646247726	16.276717879791	25.6399091385088	23.2227420867658	11.1758115075195	19.7943982080484	21.749302689615	19.3238349925694	17.5414448746133	20.8297995034104	21.9437367700039	18.6846364131568	16.3279035799727	8.22641205962726	9.54362976410513	10.3290959887684	10.248750966976	22.592765213106
AT1G04950	41.2019109295919	NC_003070.9 RefSeq gene 1403085 1407531 . - . ID=gene-AT1G04950;Dbxref=Araport:AT1G04950,TAIR:AT1G04950,GeneID:839370;Name=TAFII59;Note=Encodes one of two Arabidopsis proteins with significant similarity to the histone fold TBP-associated factor TAF6. Mutants are embryo lethal and transmission of the mutant allele through the male gametophyte is significantly reduced. This is due to reduced polle…	8.92091571866769	12.3960882657792	11.5003950123349	32.6785245966932	33.5184680615476	56.7305205136444	56.5847577267261	13.4690326898741	15.9771473461038	20.5386796426328	32.540851503466	22.3363663207369	0	31.1293201486326	29.3145333594992	19.5027340361459	44.574644670072	38.3755812983804	17.0256503434868	15.3318218263232	16.7469630710036	21.1600365077004	26.8351920444199	31.2746271279654	27.6726377449234	26.6861589511985	10.6658079836918	25.3750023729796	24.3149802907137	24.4865908577775	13.7924733162537	42.9952084845464
AT1G04960	7.87746379949193	NC_003070.9 RefSeq gene 1407772 1410933 . - . ID=gene-AT1G04960;Dbxref=Araport:AT1G04960,TAIR:AT1G04960,GeneID:839346;Name=AT1G04960;gbkey=Gene;gene_biotype=protein_coding;gene_synonym=F13M7.5,F13M7_5;locus_tag=AT1G04960	21.4101977248025	8.16178088786454	6.53431534791756	4.73838606652051	7.99553402749584	8.33191230006008	3.75605719392923	49.2367972774287	42.8253434019278	49.6040232581161	45.6834529043367	25.0501304531629	13.2483202489785	21.5476074439235	24.8317267117407	26.9812260349688	21.1697934005451	17.4751134202912	35.7975212350235	30.3101722560742	35.6688564109687	26.9018094994593	26.9558900596122	20.5305207749132	18.4910509145837	22.8367778383027	36.4415106109471	7.83760153939612	8.69260545393015	7.6567977604815	7.54634399558429	8.23398803996502
AT1G04970	13.6628098419372	NC_003070.9 RefSeq gene 1411088 1413627 . + . ID=gene-AT1G04970;Dbxref=Araport:AT1G04970,TAIR:AT1G04970,GeneID:839357;Name=AT1G04970;gbkey=Gene;gene_biotype=protein_coding;gene_synonym=F13M7.4,F13M7_4;locus_tag=AT1G04970	83.2618800408985	25.5285778146741	36.9842248692134	17.9731885281812	19.1463304501398	19.5228141148467	20.6827045483895	41.2302056228924	48.9197191937406	85.8267855369411	73.2312637009216	18.6832222963173	25.5614649509702	41.8356470205612	36.5676137783443	54.5490004620022	37.7007874503731	36.8370746351322	13.0966541103744	23.4174800229145	35.9950959513129	33.6928404998645	34.9621917340343	19.9319633179186	19.7953989044091	30.232779751844	69.064398610449	16.0435498874323	9.87796074310245	12.8687269291261	10.6566614532238	18.2526828472131
AT1G04973	0.362918386426457	NC_003070.9 RefSeq gene 4367768 4368493 . - . ID=gene-AT1G04973;Dbxref=Araport:AT1G04973,GeneID:28716218;Name=AT1G04973;Note=Natural antisense transcript overlaps with AT1G12810;gbkey=Gene;gene_biotype=lncRNA;locus_tag=AT1G04973	0	0	0	2.43455008245364	2.39535626856797	0.816854147064714	0.707309471584076	0.448967756329137	0.0823564296190918	0.18671526947848	0.114782544985771	0	0	0	0.100737228039516	0.58654839206454	0.0843418063766735	0	0	0.176735698286147	0.326239540344226	0.553775060118881	0.120698015192293	0.0598557456994553	0	0.0432514731786037	0.0658383208869867	2.53750023729796	8.87496780611051	3.08925256177843	3.36526151154434	2.02807587191257
AT1G04980	10.5032850659892	NC_003070.9 RefSeq gene 1413644 1416218 . - . ID=gene-AT1G04980;Dbxref=Araport:AT1G04980,TAIR:AT1G04980,GeneID:839355;Name=PDIL2-2;Note=Encodes a protein disulfide isomerase-like (PDIL) protein%2C a member of a multigene family within the thioredoxin (TRX) superfamily. Transcript levels for this gene are up-regulated in response to three different chemical inducers of ER stress (dithiothreitol%2C…	8.32618800408985	4.54114124587952	1.96029460437527	22.4828249225249	21.1452139570138	10.9050028633139	9.95111256573459	10.7752261518993	15.9771473461038	15.4351289435543	12.9704275833921	13.8819472927944	0	7.46743807033673	6.04423368237096	9.82468556708104	4.89182476984707	7.19905004689739	3.66706315090484	3.09287472000757	5.43732567240376	3.9055714766279	4.34512854692256	1.76574449813393	2.04603606247123	1.90306481985856	5.53041895450688	5.60705697596485	15.8655246396907	5.98898042651523	25.0864949042397	14.034285033635
AT1G04985	23.5256506965856	NC_003070.9 RefSeq gene 1416342 1419027 . - . ID=gene-AT1G04985;Dbxref=Araport:AT1G04985,TAIR:AT1G04985,GeneID:839352;Name=AT1G04985;gbkey=Gene;gene_biotype=protein_coding;gene_synonym=F13M7.2,F13M7_2;locus_tag=AT1G04985	26.1680194414252	24.1171420220358	18.3614261276484	17.2379217247556	17.4448015145364	27.2829285119614	22.3412233093453	55.1482060690957	53.8611049708861	60.9936546963034	48.3234514390094	58.2415533036037	20.8076559204544	53.0817886927551	53.0381505628052	45.604137483018	54.6534905320845	49.3192985067688	75.2621056209518	51.2975364275541	69.48902209332	64.2379069737902	74.6718387322988	41.6895268796706	39.0537133424196	65.2232215533344	91.284831909807	22.4896190386327	14.7409568012452	18.2891332645165	6.62854540152674	38.3509147378666
AT1G04990	25.9806868400587	NC_003070.9 RefSeq gene 1418612 1421863 . - . ID=gene-AT1G04990;Dbxref=Araport:AT1G04990,TAIR:AT1G04990,GeneID:839351;Name=AT1G04990;gbkey=Gene;gene_biotype=protein_coding;gene_synonym=F13M7.1,F13M7_1;locus_tag=AT1G04990	10.7050988624012	41.3612054016594	16.2051020628356	9.44409360844432	8.59024317003685	26.2618608281305	27.3899495375489	10.9248820706757	3.21190075514458	6.65951127806577	7.86260433152528	20.0401043625303	70.6836850930792	40.7110328533418	38.9349386372729	11.3643750962505	51.5328436961475	49.9288954865464	24.3597766452965	10.8250615200265	28.2740934964995	42.4658032943794	41.2384885240335	9.09807334631721	11.20204744203	47.2738601842138	55.7979769517212	9.65887187100514	13.8291450403434	18.706087598008	8.56612021120379	23.6270839077814
AT1G05000	2.26290288007085	NC_003070.9 RefSeq gene 1425539 1428869 . + . ID=gene-AT1G05000;Dbxref=Araport:AT1G05000,TAIR:AT1G05000,GeneID:839348;Name=PFA-DSP1;Note=Encodes an atypical dual-specificity phosphatase.;gbkey=Gene;gene=PFA-DSP1;gene_biotype=protein_coding;gene_synonym=AtPFA-DSP1,plant and fungi atypical dual-specificity phosphatase 1,T7A14.14,T7A14_14;locus_tag=AT1G05000	0	3.31380577402019	3.26715767395878	2.54892491854207	3.1057032999364	1.55202287942296	2.04875846941594	0.149655918776379	1.31770287390547	0.746861077913919	1.49217308481502	11.3769342474781	0	4.4084875355	1.00737228039516	0	3.28933044869027	3.04798489888801	1.04773232882996	0.972046340573808	8.69972107584602	5.85835721494184	6.51769282038384	1.13725916828965	0.767263523426711	7.17974454764821	7.17637697668155	5.11592789777815	9.99953564455602	7.01241379053999	20.5484907447329	1.90639131959781
AT1G05020	0.213481403780269	NC_003070.9 RefSeq gene 1435155 1437763 . - . ID=gene-AT1G05020;Dbxref=Araport:AT1G05020,TAIR:AT1G05020,GeneID:839343;Name=AT1G05020;gbkey=Gene;gene_biotype=protein_coding;gene_synonym=T7A14.11,T7A14_11;locus_tag=AT1G05020	0	0	1.82960829741692	0.457499344353704	0.132157587231336	0.0408427073532357	0.146339890672567	0.598623675105516	0	1.49372215582784	0.229565089971541	0	0	0.89969133377551	0.402948912158064	1.02645968611294	0.337367225506694	0.290284276084572	0	0.26510354742922	0	1.28242645501214	0.804653434615288	1.43653789678693	0.920716228112053	1.1245383026437	0.329191604434933	0.572983924551152	2.03637959934727	0.454859272899891	1.8355971881151	0
AT1G05030	3.15952477594798	NC_003070.9 RefSeq gene 1438048 1441933 . - . ID=gene-AT1G05030;Dbxref=Araport:AT1G05030,TAIR:AT1G05030,GeneID:839340;Name=AT1G05030;gbkey=Gene;gene_biotype=protein_coding;gene_synonym=T7A14.10,T7A14_10;locus_tag=AT1G05030	7.13673257493415	3.68200641557799	6.40362904095921	3.26785245966932	5.15414590202211	4.65606863826887	4.58531657440711	8.97935512658274	6.91794008800371	5.85041177699236	9.52695123381896	4.48814837285835	25.4056023598058	3.82368816854592	3.72727743746209	7.62512909683901	2.8676214168069	2.43838791911041	11.6996776719345	5.56717449601363	4.02362099757878	3.55581880707913	2.57489099076892	9.99590953180904	10.025576706109	1.55705303442973	0.658383208869867	4.58387139640922	4.46787762841864	3.25982478911589	0.152966432342925	3.20435987762185
AT1G05055	9.73475201238027	NC_003070.9 RefSeq gene 1448631 1450901 . - . ID=gene-AT1G05055;Dbxref=Araport:AT1G05055,TAIR:AT1G05055,GeneID:839332;Name=GTF2H2;Note=Member of transcription factor TFIIH complex. Involved in transcription and DNA repair and interacts with AtXPD.;gbkey=Gene;gene=GTF2H2;gene_biotype=protein_coding;gene_synonym=AT1G05050,ATGTF2H2,general transcription factor II H2;locus_tag=AT1G05055	10.7050988624012	74.7447302362332	79.1959020167609	14.4765863963351	11.2664343114714	12.9879809383289	20.5851446212745	19.0063016846001	14.4947316129602	9.83367085919993	8.26434323897548	10.1766154965974	0	15.4746909409388	15.2113214339669	8.06504039088742	12.9042963756311	14.1368442453187	15.5413628776443	10.780877595455	18.3781607727247	17.6625098122127	13.4377123580753	11.1930244457981	11.1764719912491	21.4527306965874	10.7974846254658	10.722984873743	9.02693643292747	11.7884361559888	19.0188264213036	11.0732942606426
AT1G05060	19.8964668323211	NC_003070.9 RefSeq gene 1451002 1452872 . - . ID=gene-AT1G05060;Dbxref=Araport:AT1G05060,TAIR:AT1G05060,GeneID:839336;Name=AT1G05060;gbkey=Gene;gene_biotype=protein_coding;gene_synonym=T7A14.7,T7A14_7;locus_tag=AT1G05060	32.1152965872037	46.7614814778405	45.4788348215062	6.9441864767973	7.25214759931957	15.3568579648166	19.0729657509913	136.037230167728	103.274962742341	105.431888832182	99.573857775156	61.8425095562458	26.8083656802858	84.7059390749642	67.645048628535	64.5203231270993	44.448131960507	39.6528321131525	125.378635349985	110.813282825414	78.2974896826141	51.2387660888943	64.3722747692231	61.651418070439	57.4936133554416	39.1425832266363	79.6972874336974	3.86764149072028	3.34330978997314	6.36802982059847	2.39647410670582	26.8720053028415
AT1G05061	0.683140492096861	NC_003070.9 RefSeq gene 1453045 1454691 . - . ID=gene-AT1G05061;Dbxref=Araport:AT1G05061,TAIR:AT1G05061,GeneID:7922422;Name=AT1G05061;Note=Pseudogene of AT2G32630%3B pentatricopeptide (PPR) repeat-containing protein;gbkey=Gene;gene_biotype=transcribed_pseudogene;locus_tag=AT1G05061;pseudo=true	0	0	0	0.751606065723943	0.660787936156681	0.122528122059707	0	0.149655918776379	0	0.435668962116453	0.229565089971541	0.626253261329072	0	0.359876533510204	0	0	0.0843418063766735	0.0580568552169144	1.04773232882996	1.10459811428842	0	0	0	1.01754767689074	1.02301803123561	0.0865029463572074	0.131676641773973	0.286491962275576	0	0.0568574091124864	0	0.93291490107978
AT1G05065	0.298873965292377	NC_003070.9 RefSeq gene 1454606 1455322 . - . ID=gene-AT1G05065;Dbxref=Araport:AT1G05065,TAIR:AT1G05065,GeneID:28716239;Name=CLE20;Note=Member of a large family of putative ligands homologous to the Clavata3 gene. Consists of a single exon.;gbkey=Gene;gene=CLE20;gene_biotype=protein_coding;gene_synonym=CLAVATA3/ESR-RELATED 20;locus_tag=AT1G05065	0	3.80473996276392	4.835393357459	0.914998688707409	1.05726069785069	0.612640610298535	1.60973879739824	1.04759143143465	1.48241573314365	0.746861077913919	0.459130179943082	1.35688206621299	0	1.34953700066326	0.402948912158064	1.17309678412908	0.674734451013388	1.39336452520595	0	0.441839245715367	4.13236751102686	0.990965897054839	1.20698015192293	0.0598557456994553	0.255754507808904	2.07607071257298	2.56769451459248	2.82399219957354	2.67464783197851	1.76257968248708	2.6514181606107	1.25740704058579
AT1G05070	6.06287186735964	NC_003070.9 RefSeq gene 1457007 1458802 . - . ID=gene-AT1G05070;Dbxref=Araport:AT1G05070,TAIR:AT1G05070,GeneID:839330;Name=AT1G05070;gbkey=Gene;gene_biotype=protein_coding;gene_synonym=T7A14.6,T7A14_6;locus_tag=AT1G05070	11.8945542915569	10.3096179636184	10.1935319427514	12.9733742648872	12.2741359141103	14.5604251714285	26.8777599201949	14.3669682025324	9.0592072581001	10.3315782444759	6.65738760917469	7.72379022305855	0	10.0765429382857	9.57003666375402	8.21167748890355	9.02457328230407	8.0699028751511	32.8289463033386	14.2714076366064	10.4396652910152	4.83824526209127	5.3107126684609	8.49951588932265	8.64450236394095	4.93066794236082	7.17637697668155	16.8211709278945	6.26110742485878	6.93660391172334	2.14153005280095	10.5054330165071
AT1G05087	3.07413221443587	NC_003070.9 RefSeq gene 1463108 1464173 . + . ID=gene-AT1G05087;Dbxref=Araport:AT1G05087,GeneID:28716244;Name=AT1G05087;gbkey=Gene;gene_biotype=protein_coding;locus_tag=AT1G05087	0	2.08647030216086	0	0.637231229635517	1.10681979306244	2.65477597796032	1.60973879739824	0.448967756329137	0	0.622384231594932	0.516521452435968	1.1481309791033	0	1.61944440079592	0.402948912158064	0	3.54235586782029	2.90284276084572	0	0.441839245715367	0.978718621032677	0.990965897054839	1.68977221269211	1.25697065968856	1.91815880856678	2.94110017614505	4.01613757410619	0	0	0	0.254944053904875	0.283930622067759
AT1G05090	0	NC_003070.9 RefSeq gene 1464239 1465875 . + . ID=gene-AT1G05090;Dbxref=Araport:AT1G05090,TAIR:AT1G05090,GeneID:839327;Name=AT1G05090;gbkey=Gene;gene_biotype=protein_coding;gene_synonym=T7A14.3,T7A14_3;locus_tag=AT1G05090	0	0	0	1.07839131169087	0.561669745733179	0	0	0.748279593881895	0.823564296190918	0.871337924232905	0.860869087393279	0	0	0	0	0.439911294048405	0	0.116113710433829	0.873110274024963	0.972046340573808	0	0	0	0.329206601347004	0.230179057028013	0	0	3.47883097048914	2.43149802907137	2.8997278647368	1.47867551264827	0
AT1G05100	0.170785123024215	NC_003070.9 RefSeq gene 1469541 1470881 . + . ID=gene-AT1G05100;Dbxref=Araport:AT1G05100,TAIR:AT1G05100,GeneID:839324;Name=MAPKKK18;Note=member of MEKK subfamily;gbkey=Gene;gene=MAPKKK18;gene_biotype=protein_coding;gene_synonym=mitogen-activated protein kinase kinase kinase 18,T7A14.2,T7A14_2;locus_tag=AT1G05100	2.37891085831138	0.859134830301531	0	0.130714098386773	0.0660787936156681	0.0408427073532357	0.146339890672567	6.4352045073843	4.44724719943096	11.3273930150278	6.77217015416046	4.48814837285835	0	0	0.705160596276612	10.2645968611294	1.18078528927343	0.174170565650743	1.39697643843994	0.972046340573808	5.76356521274799	2.97289769116452	1.36791083884599	0.778124694092919	1.0741689327974	2.24907660528739	2.30434123104453	0.327419385457801	0	0.26533457585827	1.07076502640047	0.486738209259016
AT1G05120	60.4792816909502	NC_003070.9 RefSeq gene 576046 576145 . + 0 ID=cds-NP_171767.1;Parent=rna-NM_100147.2;Dbxref=Araport:AT1G02670,TAIR:AT1G02670,GeneID:839532,GenBank:NP_171767.1;Name=NP_171767.1;Note=P-loop containing nucleoside triphosphate hydrolases superfamily protein%3B FUNCTIONS IN: helicase activity%2C DNA binding%2C ATP binding%2C nucleic acid binding%3B INVOLVED IN: DNA repair%3B LOCATED IN: cellular_comp…	48.7676725953834	20.0055681913071	19.4722597367943	6.2089196733717	8.160731011535	26.343546242837	19.511985423009	12.1221294208867	19.1066916716293	30.3723505018327	35.4678064006031	26.6157636064856	12.3131447019917	29.5098757478367	38.4816211110951	24.6350324667107	56.5090102723713	55.0959556008518	15.0174967132294	16.6131556388978	43.8248449195743	62.634873905025	79.9020860572981	55.6658435004934	53.4526921320609	80.1882312731312	18.4347298483563	5.11592789777815	4.71102743132578	9.22985274592696	6.93447826621259	28.8392388985967
AT1G05135	0.0426962807560538	NC_003070.9 RefSeq gene 1477487 1478900 . - . ID=gene-AT1G05135;Dbxref=Araport:AT1G05135,TAIR:AT1G05135,GeneID:3766660;Name=AT1G05135;Note=pseudogene of unknown protein;gbkey=Gene;gene_biotype=transcribed_pseudogene;locus_tag=AT1G05135;pseudo=true	0	0	0.130686306958351	0.522856393547091	0.958142507427187	0.0816854147064714	0.341459744902657	0	0	0.124476846318986	0	0	0	0	0.201474456079032	0.659866941072607	0.674734451013388	0.406397986518401	0	0	0	0.174876334774383	0.0804653434615288	0	0.153452704685342	0.173005892714415	0	10.2727832187385	12.9477270048051	11.0303373678224	23.5313361754199	0.243369104629508
AT1G05140	31.9795142862843	NC_003070.9 RefSeq gene 1482546 1484059 . + . ID=gene-AT1G05140;Dbxref=Araport:AT1G05140,TAIR:AT1G05140,GeneID:839307;Name=AT1G05140;gbkey=Gene;gene_biotype=protein_coding;gene_synonym=YUP8H12.25,YUP8H12_25;locus_tag=AT1G05140	60.6622268869403	103.709847372113	124.544050531309	20.7835416434969	19.2289289421594	24.6485738876777	31.365516567487	27.3870331360773	14.9888701906747	39.0234913210022	40.6330209249628	44.6727326414738	24.6262894039835	81.0621891731734	67.7961544705943	15.1036210956619	51.1954764706408	73.267751283746	14.6682526036194	28.5428152732127	81.8317513696766	118.566154977032	106.133788025757	23.0145342214406	22.3017930809364	90.5253333628175	188.462193538999	18.171775892908	25.2267920516155	29.2626132232263	40.9440150571229	47.9437136120131
AT1G05143	0.0213481403780269	NC_003070.9 RefSeq gene 5178738 5179002 . - . ID=gene-AT1G05143;Dbxref=Araport:AT1G05143,GeneID:28716255;Name=AT1G05143;Note=Natural antisense transcript overlaps with AT1G15030;gbkey=Gene;gene_biotype=lncRNA;locus_tag=AT1G05143	0	0	0.130686306958351	0.163392622983466	0.396472761694008	0.0816854147064714	0	0.299311837552758	0.247069288857276	0	0.918260359886165	0	0	0	0.050368614019758	0.953141137104877	0	0.435426414126858	0	0.13255177371461	0	0.466336892731689	0.241396030384587	0.0598557456994553	0.127877253904452	0.302760312250226	0.230434123104453	0.818548463644503	0.486299605814274	0.701241379053999	0.152966432342925	0
AT1G05150	66.7556349620901	NC_003070.9 RefSeq gene 1484067 1487027 . - . ID=gene-AT1G05150;Dbxref=Araport:AT1G05150,TAIR:AT1G05150,GeneID:839312;Name=AT1G05150;gbkey=Gene;gene_biotype=protein_coding;gene_synonym=YUP8H12.24,YUP8H12_24;locus_tag=AT1G05150	35.6836628746708	10.6778186051762	13.5913759236685	28.2342452515429	36.029462218943	57.9966444415947	44.6336666551331	14.217312283756	22.8950874341075	25.5799919185517	41.6660638298347	7.41066359239402	12.3131447019917	9.08688247113265	10.4766717161097	46.6305971691309	16.6153358562047	16.7784311576883	31.7812139745086	57.5716537167123	13.049581613769	21.6846655120235	22.1279694519204	120.250193110206	129.53965820521	24.0478190873036	11.5875444761097	18.3968767204102	20.2726148173826	25.9269785552938	27.0240697139167	29.3259771078557
AT1G05160	23.0559916082691	NC_003070.9 RefSeq gene 1487378 1491005 . - . ID=gene-AT1G05160;Dbxref=Araport:AT1G05160,TAIR:AT1G05160,GeneID:839311;Name=CYP88A3;Note=Encodes an ent-kaurenoic acid hydroxylase%2C a member of the CYP88A cytochrome p450 family.;gbkey=Gene;gene=CYP88A3;gene_biotype=protein_coding;gene_synonym=''cytochrome P450,ATKAO1,cytochrome P450,ENT-KAURENOIC ACID OXYDASE 1,family 88,KAO1,polypeptide 3,polypep…	10.7050988624012	12.2733547185933	15.1596116071687	15.0647998390755	20.7322214969159	33.7564976274493	18.9266258603187	7.33314002004257	0	6.72174970122527	7.69043051404663	11.8988119652524	0	13.6753082733877	12.289941820821	6.01212101866153	16.1936268243213	17.9976251172435	7.50874835661468	10.4274061988827	7.72100245481334	11.0172090907862	12.6732915951908	10.2353325146069	10.9462929342211	9.68832999200722	6.45215544692469	9.98629125646294	9.84756701773905	6.59545945704842	3.41625032232532	22.1871500387235
AT1G05170	3.3303098989722	NC_003070.9 RefSeq gene 1490974 1494248 . - . ID=gene-AT1G05170;Dbxref=Araport:AT1G05170,TAIR:AT1G05170,GeneID:839292;Name=AT1G05170;gbkey=Gene;gene_biotype=protein_coding;gene_synonym=YUP8H12.22,YUP8H12_22;locus_tag=AT1G05170	30.925841158048	35.7154622311065	12.5458854680017	20.1626496761597	18.6672591964262	5.10533841915446	4.14629690238941	33.2984419277443	25.0363546042039	26.8869988049011	22.9565089971541	15.7607070767816	0	18.4436723423979	13.5995257853347	42.2314842286468	14.5489615999762	16.0236920398684	24.7963317823089	19.1758232640469	12.6145955599767	12.9991408848958	12.5525935799985	18.8545598953284	17.8260891942806	14.3594890952964	22.7800590268974	8.6152225798584	9.6652046655587	5.57202609302366	5.50679156434529	3.60997505200437
AT1G05180	22.1380215720139	NC_003070.9 RefSeq gene 1498114 1501953 . - . ID=gene-AT1G05180;Dbxref=Araport:AT1G05180,TAIR:AT1G05180,GeneID:839286;Name=AXR1;Note=Encodes a subunit of the RUB1 activating enzyme that regulates the protein degradation activity of Skp1-Cullin-Fbox complexes%2C primarily%2C but not exclusively%2C affecting auxin responses. Acts alongside AS1 to exclude BP expression from leaves.;gbkey=Gene;gene=A…	17.8418314373354	43.0794750622625	25.3531435499201	39.2632473029268	33.9810196168573	26.1801754134241	24.7070515418851	32.774646212027	30.6365918183022	21.7834481058226	27.2034631616276	39.6627065508412	34.6014952385085	29.4199066144592	34.0491830773564	21.8489276044041	31.2064683593692	33.0924074736412	31.5192808923012	20.1478696046207	22.7823945673718	18.9449362672249	24.1798357101894	26.8752298190554	24.040923734037	19.7226717694433	17.480074195495	34.0106886644291	40.6971982615821	37.5637949536493	37.1198542485497	30.7253494594754
AT1G05205	5.40107951564081	NC_003070.9 RefSeq gene 1509103 1510341 . - . ID=gene-AT1G05205;Dbxref=Araport:AT1G05205,TAIR:AT1G05205,GeneID:839266;Name=AT1G05205;gbkey=Gene;gene_biotype=protein_coding;locus_tag=AT1G05205	1.18945542915569	2.39330417012569	1.82960829741692	12.0747148384781	9.58142507427187	2.40971973384091	5.29262604599119	6.4352045073843	6.83558365838462	3.42311327377213	2.12347708223676	7.04534918995206	0	3.41882706834694	1.76290149069153	7.99172184187935	2.8676214168069	1.68364880129052	18.1606936997192	6.84850830858819	8.31910827877775	4.05130175560655	3.37954442538421	1.79567237098366	2.25063966871835	1.42729861489392	4.14781421588016	62.9054494310801	42.9767276638365	64.3436346456304	72.276639282032	12.5132281297005
AT1G05210	0.362918386426457	NC_003070.9 RefSeq gene 1510404 1511683 . + . ID=gene-AT1G05210;Dbxref=Araport:AT1G05210,TAIR:AT1G05210,GeneID:839261;Name=AT1G05210;gbkey=Gene;gene_biotype=protein_coding;gene_synonym=YUP8H12.18,YUP8H12_18;locus_tag=AT1G05210	0	0	0	4.83642164031059	3.83257002970875	0.408427073532357	1.02437923470797	0	0	0	0.114782544985771	0	0	0	0	0	0	0	0	0	0	0.0291460557957306	0	0.0598557456994553	0.0511509015617807	0	0.09875748133048	2.94677446912021	9.75638584164888	3.63887418319913	22.384087932848	0
AT1G05213	0.491007228694619	NC_003070.9 RefSeq gene 5479274 5481730 . - . ID=gene-AT1G05213;Dbxref=Araport:AT1G05213,GeneID:28716269;Name=AT1G05213;Note=Natural antisense transcript overlaps with AT1G15950;gbkey=Gene;gene_biotype=lncRNA;locus_tag=AT1G05213	0	0	0	0.212410409878506	0.462551555309676	1.16401715956722	0.878039344035405	0.149655918776379	0.329425718476367	0	0.286956362464426	0	0.0779312955822263	0	0.352580298138306	0.879822588096809	0.12651270956501	0.0870852828253716	0	0.0883678491430734	0	0.0582921115914611	0	0.0299278728497277	0.0255754507808904	0.0865029463572074	0.09875748133048	0.532056501368927	0.197559214862049	0.398001863787405	0	0.892353383641529
AT1G05220	0.0426962807560538	NC_003070.9 RefSeq gene 1511895 1512842 . + . ID=gene-AT1G05220;Dbxref=Araport:AT1G05220,TAIR:AT1G05220,GeneID:839258;Name=AT1G05220;gbkey=Gene;gene_biotype=protein_coding;gene_synonym=YUP8H12.17,YUP8H12_17;locus_tag=AT1G05220	0	0	0	1.650265492133	1.37113496752511	0.0816854147064714	0.146339890672567	0	0	0	0.114782544985771	0	0	0.269907400132653	0	0	0	0	0	0	0	0.0582921115914611	0	0	0	0	0	2.41471796775128	2.00598587398388	1.83838956130373	6.67953421230772	0.689545796450272
AT1G05230	6.23365699038386	NC_003070.9 RefSeq gene 1512618 1514562 . + . ID=gene-AT1G04353;Dbxref=Araport:AT1G04353,GeneID:28716102;Name=AT1G04353;Note=Natural antisense transcript overlaps with AT1G05230;gbkey=Gene;gene_biotype=lncRNA;locus_tag=AT1G04353	1.18945542915569	8.46861475582937	6.01157012008416	4.68936827962547	4.06384580736359	3.81879313752754	3.19508761301772	1.04759143143465	0.164712859238184	0.995814770551891	0.803477814900394	0	0	1.84436723423979	0.151105842059274	1.24641533313715	4.51228664115204	3.94786615475018	0	1.41388558628917	2.12055701223747	1.54474095717372	1.8104702278844	1.58617726103557	2.19948876715657	1.25429272217951	4.37824833898461	0.102318557955563	1.48929254280621	0.644383969941512	1.70812516116266	1.21684552314754
AT1G05260	0	NC_003070.9 RefSeq gene 1529767 1531484 . + . ID=gene-AT1G05260;Dbxref=Araport:AT1G05260,TAIR:AT1G05260,GeneID:837028;Name=RCI3;Note=Encodes a cold-inducible cationic peroxidase that is involved in the stress response. In response to low temperature%2C RCI3 transcripts accumulate in the aerial part and in roots of etiolated seedlings but only in roots of light-grown seedlings.;gbkey=Gene;gene=RCI…	0	0	0	1.79731885281812	1.61893044358387	0.0816854147064714	0	0.0748279593881895	0	0	0	0	0	0	0	0	0	0.348341131301487	0	0	0	0.0582921115914611	0	0	0.0511509015617807	0	0.0658383208869867	0.327419385457801	3.06976626170261	1.81943709159956	8.92304188667061	0
AT1G05270	46.2400720588063	NC_003070.9 RefSeq gene 1531641 1534767 . - . ID=gene-AT1G05270;Dbxref=Araport:AT1G05270,TAIR:AT1G05270,GeneID:837027;Name=AT1G05270;gbkey=Gene;gene_biotype=protein_coding;gene_synonym=YUP8H12.12,YUP8H12_12;locus_tag=AT1G05270	42.8203954496049	65.1715135557304	52.4052090902989	42.0082433690491	34.5426893625905	64.2251573129631	52.1213910612128	77.9707336824934	82.8505681968064	63.1097610837261	72.542568431007	60.3290641747006	28.3669915919304	61.2239952634234	59.737176227433	65.1068715191639	69.7928447766974	75.8512813408987	91.1527126082061	56.6437913007101	72.9689105236585	76.6541267427714	84.1667492607592	62.9083887301275	65.2685503928322	74.65204270627	103.168648829908	37.9192575783316	27.8102587075038	32.2002460273714	15.7045537205403	51.4522848704218
AT1G05277	0.789881193986995	NC_003070.9 RefSeq gene 5777100 5777828 . + . ID=gene-AT1G05277;Dbxref=Araport:AT1G05277,GeneID:28716282;Name=AT1G05277;Note=Natural antisense transcript overlaps with AT1G16890;gbkey=Gene;gene_biotype=lncRNA;locus_tag=AT1G05277	0	0	0	0.310445983668585	0.198236380847004	0.490112488238828	0.292679781345135	0.448967756329137	0.247069288857276	0.18671526947848	0.0573912724928853	1.1481309791033	0	1.03464503384184	0.604423368237096	0.366592745040337	0.253025419130021	0.232227420867658	0.523866164414978	0.353471396572294	0.163119770172113	0	0.0804653434615288	0.149639364248638	0.0511509015617807	0.0865029463572074	0.29627244399144	0.961794444782291	0.334330978997314	0.0568574091124864	0	1.92667207831694
AT1G05280	0.128088842268161	NC_003070.9 RefSeq gene 1534830 1537602 . - . ID=gene-AT1G05280;Dbxref=Araport:AT1G05280,TAIR:AT1G05280,GeneID:837026;Name=AT1G05280;gbkey=Gene;gene_biotype=protein_coding;gene_synonym=YUP8H12.11,YUP8H12_11;locus_tag=AT1G05280	0	0	0	2.81035311531561	2.61011234781889	0	0.19511985423009	0	1.56477216276275	0.0622384231594932	0.344347634957312	0	0	0	0	0	0	0	0	0	0	0.291460557957306	0	0	0	0	0	0.286491962275576	0.607874507267843	0.322191984970756	0.10197762156195	0
AT1G05300	1.62245866873004	NC_003070.9 RefSeq gene 1544927 1547849 . - . ID=gene-AT1G05300;Dbxref=Araport:AT1G05300,TAIR:AT1G05300,GeneID:837029;Name=ZIP5;Note=member of Fe(II) transporter isolog family;gbkey=Gene;gene=ZIP5;gene_biotype=protein_coding;gene_synonym=YUP8H12.8,YUP8H12_8,zinc transporter 5 precursor;locus_tag=AT1G05300	4.75782171662277	2.45467094371866	3.92058920875054	3.16981688587924	3.0065851095129	3.63500095443798	6.34139526247792	0.897935512658274	1.48241573314365	2.98744431165567	2.52521598968695	2.50501304531629	0	2.42916660119388	1.30958396451371	5.27893552858086	0.843418063766735	1.10308024912137	2.2700867124649	1.6789891337184	2.1749302689615	2.15680812888406	2.25302961692281	1.37668215108747	1.12531983435918	2.59508839071622	0.855898171530827	3.27419385457801	8.84457408074711	2.23639142509113	11.1155607502525	0.770668831326775
AT1G05313	15.90436458163	NC_003070.9 RefSeq gene 5975212 5975631 . - . ID=gene-AT1G05313;Dbxref=Araport:AT1G05313,GeneID:28716289;Name=AT1G05313;gbkey=Gene;gene_biotype=lncRNA;locus_tag=AT1G05313	0	6.01394381211071	4.18196182266724	0.0653570491933863	0.033039396807834	21.5036854214786	36.0971730325666	0	0	0	0	1.25250652265814	0	5.93796280291836	4.98649278795604	0.29327419603227	5.22919199535376	6.47333935668596	0	0	5.21983264550761	12.0664670994325	7.92583633096059	0.0598557456994553	0	7.91501959168447	10.3695355397004	0	0	0	0	32.8345483662644
AT1G05320	1.36628098419372	NC_003070.9 RefSeq gene 1553568 1557848 . + . ID=gene-AT1G05320;Dbxref=Araport:AT1G05320,TAIR:AT1G05320,GeneID:837031;Name=AT1G05320;gbkey=Gene;gene_biotype=protein_coding;gene_synonym=YUP8H12.6,YUP8H12_6;locus_tag=AT1G05320	0	0	0	4.54231491894035	4.82375193394377	0.408427073532357	0.682919489805315	0	0	0.124476846318986	0	0	0	0	0	0.146637098016135	0	0	0	0.441839245715367	0	0.0582921115914611	0.160930686923058	0.179567237098366	0.306905409370684	0	0.263353283547947	8.88125083054286	9.99953564455602	8.64232618509793	6.78151183386966	0.770668831326775
AT1G05330	0.170785123024215	NC_003070.9 RefSeq gene 1558058 1558745 . + . ID=gene-AT1G05330;Dbxref=Araport:AT1G05330,TAIR:AT1G05330,GeneID:837032;Name=AT1G05330;gbkey=Gene;gene_biotype=protein_coding;gene_synonym=YUP8H12.5,YUP8H12_5;locus_tag=AT1G05330	0	0	3.39784398091713	0.326785245966932	0.148677285635253	0.204213536766178	0.0487799635575225	10.3262583955701	13.8358801760074	9.33576347392398	7.57564796906086	6.26253261329072	0	4.7683640690102	3.62654020942258	18.2563187030088	3.03630502956025	1.97393307737509	7.1595042470047	5.21370309944133	9.02596061619024	4.54678470413397	2.61512366249969	1.97523960808202	2.45524327496548	3.5466208006455	5.29998483140243	0.327419385457801	0	0.0379049394083242	2.09054124201997	0.730107313888524
AT1G05340	33.5592766742583	NC_003070.9 RefSeq gene 1558778 1559917 . - . ID=gene-AT1G05340;Dbxref=Araport:AT1G05340,TAIR:AT1G05340,GeneID:837033;Name=AT1G05340;gbkey=Gene;gene_biotype=protein_coding;gene_synonym=YUP8H12.4,YUP8H12_4;locus_tag=AT1G05340	581.643704857133	137.338839301059	150.027880388187	32.1883467277428	26.7288720175377	28.7532659766779	47.4629045414694	1675.62249457973	2511.29460837497	1247.44471538572	1022.0237805533	652.034020587119	336.974922097546	358.661950209607	225.449916352437	2145.7406552701	165.436453207845	158.204930466092	2155.53464451283	1015.87679374877	804.017347178344	447.071349850711	190.823562019016	332.678234597573	348.13303602948	206.655538847368	307.794150146663	30.8797407909889	7.78079369302839	21.8521975688989	13.8689565324252	103.472430984979
AT1G05350	8.02690078213812	NC_003070.9 RefSeq gene 1560678 1564409 . - . ID=gene-AT1G05350;Dbxref=Araport:AT1G05350,TAIR:AT1G05350,GeneID:837034;Name=AT1G05350;gbkey=Gene;gene_biotype=protein_coding;gene_synonym=YUP8H12.3,YUP8H12_3;locus_tag=AT1G05350	3.56836628746708	6.25941090648258	5.94622696660498	12.8099816419037	16.9492105624189	6.9841029574033	5.31701602776995	0.748279593881895	0.494138577714551	3.73430538956959	4.13217161948774	6.78441033106495	0	6.74768500331632	5.08723001599556	0.733185490080674	3.54235586782029	4.52843470691932	2.2700867124649	1.3255177371461	5.21983264550761	3.84727936503643	5.3107126684609	2.51394131937712	2.25063966871835	3.89263258607433	4.54284414120208	13.2195576878587	15.50079993533	14.5934016722048	11.1665495610335	4.98906664490491
AT1G05360	3.8853615488009	NC_003070.9 RefSeq gene 1564491 1567508 . + . ID=gene-AT1G05360;Dbxref=Araport:AT1G05360,TAIR:AT1G05360,GeneID:837035;Name=KMS2;Note=KMS2 encode a endoplasmic reticulum protein involved in the early secretory pathway.;gbkey=Gene;gene=KMS2;gene_biotype=protein_coding;gene_synonym=Killing Me Slowly 2,YUP8H12.2,YUP8H12_2;locus_tag=AT1G05360	3.56836628746708	1.1046019246734	0	17.1889039378606	15.8754301661643	10.1289914236025	11.2193916182302	4.93864531962051	3.12954432552549	5.72593493067338	4.36173670945928	0	0	2.78904313470408	2.21621901686935	3.51929035238724	1.93986154666349	3.19312703693029	5.76252780856476	5.39043879772748	2.39242329585765	2.50656079843283	2.01163358653822	4.36946943606024	4.04092122338068	2.3355795516446	3.68694596967125	16.2481870033434	12.1878838707202	7.6567977604815	4.48701534872579	6.00310458086119
AT1G05370	0.298873965292377	NC_003070.9 RefSeq gene 1569147 1572469 . - . ID=gene-AT1G05370;Dbxref=Araport:AT1G05370,TAIR:AT1G05370,GeneID:837038;Name=AT1G05370;gbkey=Gene;gene_biotype=protein_coding;gene_synonym=YUP8H12.1;locus_tag=AT1G05370	2.37891085831138	1.22733547185933	0	0.261428196773545	0.627748539348847	1.28654528162692	1.31705901605311	1.19724735021103	0	0.622384231594932	1.37739053982925	0	0	0	0	0	0.168683612753347	0	0.873110274024963	0.530207094858441	0	0.174876334774383	0.0804653434615288	0.0598557456994553	0.0511509015617807	0.173005892714415	0.724221529756853	1.10504042592008	1.1549615638089	0.151619757633297	1.98856362045802	0
AT1G05380	87.0363683212157	NC_003070.9 RefSeq gene 1576822 1582672 . + . ID=gene-AT1G05380;Dbxref=Araport:AT1G05380,TAIR:AT1G05380,GeneID:837039;Name=AT1G05380;gbkey=Gene;gene_biotype=protein_coding;gene_synonym=T25N20.3,T25N20_3;locus_tag=AT1G05380	42.8203954496049	22.8284397765835	15.9437294489189	13.202123937064	14.6860118810822	26.9561868531356	21.2192841475223	11.074537989452	12.8476030205783	24.6464155711593	28.5808537014569	21.1882353416336	0	25.1913573457143	29.4152705875387	43.4045810127759	92.1434234665158	89.4656138892651	9.16765787726211	18.2037769234731	47.3047333499127	77.674238695622	72.6602051457605	68.564756698726	62.6087035116196	115.957199591836	27.5204181307604	7.93992009735168	12.248671321447	24.31601863044	29.2675773882796	26.0202134366382
AT1G05385	10.6527220486354	NC_003070.9 RefSeq gene 1582671 1583760 . - . ID=gene-AT1G05385;Dbxref=Araport:AT1G05385,TAIR:AT1G05385,GeneID:837040;Name=LPA19;Note=Encodes a Psb27 homolog involved in photosystem II biogenesis.;gbkey=Gene;gene=LPA19;gene_biotype=protein_coding;gene_synonym=LOW PSII ACCUMULATION 19,Psb27-H1;locus_tag=AT1G05385	17.8418314373354	34.9176941743979	61.5532505773834	20.129971151563	15.1981225316037	15.9082345140853	26.2436203939471	48.8626574804877	35.1661954473522	30.4968273481517	20.8904231874102	24.5282527353886	77.151982626404	14.7549378739184	11.2825695404258	26.101403446872	11.5548274736043	14.9496402183555	47.4098878795555	13.829568390891	13.9195537213536	9.26844574304232	9.53514320019117	9.03821760061775	7.57033343114355	6.70397834268357	16.1303886173117	14.9385094615122	7.61362820352973	9.49518732178522	11.5234712365003	16.4274145624918
AT1G05397	3.6505320046426	NC_003070.9 RefSeq gene 6271817 6272422 . - . ID=gene-AT1G05397;Dbxref=Araport:AT1G05397,GeneID:28716305;Name=AT1G05397;gbkey=Gene;gene_biotype=lncRNA;locus_tag=AT1G05397	0	14.8507592094979	6.66500165487591	2.02606852499498	1.51981225316037	5.02365300444799	8.85356338569033	2.91829041613939	0	1.74267584846581	1.60695562980079	3.65314402441959	0	3.77870360185714	3.32432852530403	1.53968952916942	3.92189399651532	3.10604175410492	6.46101602778473	1.94409268114762	4.89359310516338	2.33168446365845	1.77023755615363	2.09495109948094	2.94117683980239	2.85459722978784	1.4813622199572	1.49385094615122	1.20055215185399	0.62543150023735	0.2039552431239	2.79874470323934
AT1G05400	1.02471073814529	NC_003070.9 RefSeq gene 1584073 1585421 . + . ID=gene-AT1G05400;Dbxref=Araport:AT1G05400,TAIR:AT1G05400,GeneID:837041;Name=AT1G05400;gbkey=Gene;gene_biotype=protein_coding;gene_synonym=T25N20.5,T25N20_5;locus_tag=AT1G05400	9.51564343324554	0	2.09098091133362	2.3855322955586	1.48677285635253	0.980224976477656	0.999989252929211	8.38073145147722	7.0826529472419	4.97907385275946	8.49390832894702	1.98313532754206	0	2.51913573457143	0.402948912158064	2.27287501925009	2.02420335304017	0.696682262602973	6.28639397297973	5.52299057144209	8.48222804894987	4.13873992299374	2.41396030384587	4.10011858041269	3.35038405229664	3.37361490793109	1.4813622199572	1.43245981137788	0.92700862358346	1.34562534899551	0.509888107809749	1.6630222149683
AT1G05410	20.0886000957233	NC_003070.9 RefSeq gene 1585371 1587794 . - . ID=gene-AT1G05410;Dbxref=Araport:AT1G05410,TAIR:AT1G05410,GeneID:837042;Name=AT1G05410;gbkey=Gene;gene_biotype=protein_coding;gene_synonym=T25N20.6,T25N20_6;locus_tag=AT1G05410	9.51564343324554	20.128301738493	4.96607966441735	14.0844441011748	14.0252239449255	22.3409609222199	22.268053364009	17.2104306592836	14.4947316129602	15.1861752509163	19.4556413750881	17.1697769147721	0	9.04189790444387	11.3833067684653	13.5639315664925	16.1936268243213	15.8495214742176	17.4622054804993	18.68980009376	17.1275758680718	15.4765556275329	15.6505093032674	17.807084345588	20.6138133293976	19.4199114571931	19.4881429825481	11.0299405476097	5.24291762518514	9.15404286711031	3.31427270076337	20.17935492553
AT1G05430	15.90436458163	NC_003070.9 RefSeq gene 1594053 1595923 . - . ID=gene-AT1G05430;Dbxref=Araport:AT1G05430,TAIR:AT1G05430,GeneID:837044;Name=AT1G05430;gbkey=Gene;gene_biotype=protein_coding;gene_synonym=T25N20.8,T25N20_8;locus_tag=AT1G05430	28.5469302997366	25.0376436259303	18.1653966672108	16.3556015606449	14.6364527858705	17.3581506251252	17.5851768624869	24.8428825168789	29.8130275221112	24.6464155711593	16.6434690229367	51.4571429725387	52.0581054489271	53.0368041260663	34.7039750596133	61.0010327747121	33.7367225506694	47.0260527257007	16.0652290420593	18.2921447726162	29.0896923473601	25.4445067096728	37.2554540226879	10.774034225902	10.8951420326593	30.9680547958802	70.5128416699627	19.6860905506503	12.8261521033515	15.9200745514962	12.6452250736818	29.9546806281486
AT1G05440	0	NC_003070.9 RefSeq gene 1596007 1597940 . - . ID=gene-AT1G05440;Dbxref=Araport:AT1G05440,TAIR:AT1G05440,GeneID:837045;Name=AT1G05440;gbkey=Gene;gene_biotype=protein_coding;gene_synonym=T25N20.9,T25N20_9;locus_tag=AT1G05440	0	0	0	0.555534918143784	0.49559095211751	0	0	0	0	0	0	0	0	0	0	0	0	0	0	0	0	0	0	0	0	0	0	0.572983924551152	1.09417411308212	0.26533457585827	0	0
AT1G05460	35.9289202562193	NC_003070.9 RefSeq gene 1601148 1605034 . - . ID=gene-AT1G05460;Dbxref=Araport:AT1G05460,TAIR:AT1G05460,GeneID:837047;Name=SDE3;Note=Encodes a protein with similarity to RNA helicases. Mutants are defective in post-transcriptional gene silencing.;gbkey=Gene;gene=SDE3;gene_biotype=protein_coding;gene_synonym=SILENCING DEFECTIVE,T25N20.11,T25N20_11;locus_tag=AT1G05460;partial=true;start_range=.,160…	0	4.05020705713579	0	4.64035049273043	5.25326409244561	13.8048350853937	10.1218424381859	0.748279593881895	0.988277155429102	1.36924530950885	2.18086835472964	0	0	2.60910486794898	3.02211684118548	0	7.0003699292639	3.54146816823178	1.74622054804993	3.88818536229523	1.7399442151692	2.27339235206698	2.45419297557663	13.7069657651753	12.4808199810745	4.49815321057478	1.58011970128768	1.92358888956458	1.58047371889639	4.79497483515302	2.34548529592485	9.89701025493332
AT1G05467	0.213481403780269	NC_003070.9 RefSeq gene 6610071 6610443 . + . ID=gene-AT1G05467;Dbxref=Araport:AT1G05467,GeneID:28716316;Name=AT1G05467;Note=Natural antisense transcript overlaps with AT1G19130;gbkey=Gene;gene_biotype=lncRNA;locus_tag=AT1G05467	0	0	0	0.441160082055358	0.33039396807834	0.408427073532357	0.39023970846018	0.149655918776379	0	0	0	0	0	0	0	0	0	0	0.873110274024963	0.0441839245715367	0	0	0.0402326717307644	0.0598557456994553	0	0	0	0.839012175235616	1.1549615638089	0.454859272899891	0.178460837733412	0.121684552314754
AT1G05470	1.40897726494978	NC_003070.9 RefSeq gene 1607202 1611840 . - . ID=gene-AT1G05470;Dbxref=Araport:AT1G05470,TAIR:AT1G05470,GeneID:837048;Name=CVP2;Note=Encodes an inositol polyphosphate 5' phosphatase (5PTase) that is required for the proper recruitment of cells into developing vascular tissue in leaves and cotyledons. It is most similar to Type I 5PTases that are known to cleave a phosphate from IP3 or IP4. cvp2 m…	0	1.1046019246734	0	2.97374573829908	2.24667898293271	2.20550619707473	1.5121788702832	1.19724735021103	0	1.24476846318986	0.229565089971541	0	0	0.269907400132653	1.10810950843468	0	1.34946890202678	0	0.174622054804993	0.26510354742922	0.761225594136526	0.349752669548767	1.1265148084614	0.0598557456994553	0.306905409370684	0.432514731786037	0.658383208869867	1.75987919683568	2.00598587398388	1.36457781869967	0.866809783276574	2.43369104629508
AT1G05500	17.8470453560305	NC_003070.9 RefSeq gene 1624919 1629289 . + . ID=gene-AT1G05500;Dbxref=Araport:AT1G05500,TAIR:AT1G05500,GeneID:837052;Name=NTMC2T2.1;Note=Encodes a endomembrane-localized synaptotagmin. Synaptotagmin family proteins are calcium sensors that regulate exocytosis in mammalian cells.;gbkey=Gene;gene=NTMC2T2.1;gene_biotype=protein_coding;gene_synonym=ARABIDOPSIS THALIANA SYNAPTOTAGMIN HOMOLOG E,ATSYTE…	102.29316690739	102.052944485103	66.1926144744049	29.7374573829908	27.6870145249649	25.3428999126827	23.7070622889559	65.175152627113	40.0252247948786	93.3576347392398	75.526914600637	50.9352652547645	12.7807324754851	54.701233093551	60.2408623676306	92.5280088481811	54.1896105970128	59.7695324458134	23.923221508284	31.0171150492188	72.4251779564181	70.3877247466893	69.2404280486456	38.4273887390503	37.5447617463471	67.3857952122645	79.137661706158	12.6056463401254	17.6891481614942	14.6692115510215	25.5453942012684	16.7113451845595
AT1G05503	0	NC_003070.9 RefSeq gene 6718602 6719196 . + . ID=gene-AT1G05503;Dbxref=Araport:AT1G05503,GeneID:28716323;Name=AT1G05503;gbkey=Gene;gene_biotype=misc_RNA;locus_tag=AT1G05503	0	0	0	1.24178393467434	1.22245768188986	0	0	0	0	0	0	0	0	0	0	0	0	0	0.174622054804993	0	0	0	0	0	0	0	0	1.92358888956458	0.151968626816961	0.189524697041621	0.509888107809749	0
AT1G05510	1600.27795087727	NC_003070.9 RefSeq gene 1629446 1630863 . + . ID=gene-AT1G05510;Dbxref=Araport:AT1G05510,TAIR:AT1G05510,GeneID:837053;Name=AT1G05510;Note=Protein is tyrosine-phosphorylated and its phosphorylation state is modulated in response to ABA in Arabidopsis thaliana seeds.;gbkey=Gene;gene_biotype=protein_coding;gene_synonym=OBAP1a,Oil Body-Associated Protein 1a,T25N20.16;locus_tag=AT1G05510	13243.9914759341	4843.1885055041	4663.54086380876	217.99843758454	200.317862845898	963.622415938566	1349.76598161843	28216.5010658954	24242.191553387	28076.1261177863	21082.282211354	10395.2822603448	8900.22154326373	11878.6246798381	9331.49090775645	13151.001498479	6829.28257502882	7807.28269057739	16875.3007542997	13789.0075481343	14471.4422771026	10277.7736552485	10662.0201026981	7073.54253165168	6891.22848655857	8539.52761291033	12888.1475860716	38.2262132521983	3.95118429724098	32.7877725882005	5.35382513200237	1666.9364014011
AT1G05520	34.8188169565619	NC_003070.9 RefSeq gene 1630849 1636018 . - . ID=gene-AT1G05520;Dbxref=Araport:AT1G05520,TAIR:AT1G05520,GeneID:837054;Name=AT1G05520;gbkey=Gene;gene_biotype=protein_coding;gene_synonym=T25N20.17;locus_tag=AT1G05520	17.8418314373354	31.174320985227	34.3704987300464	38.9854798438549	35.9138243301156	42.8235786598676	28.3167688451418	3.51691409124491	3.95310862171641	6.34831916226831	6.88695269914623	13.0469429443557	8.72830510520934	15.024845274051	17.1253287667177	5.57220972461313	19.1877609506932	20.1457287602693	4.8021065071373	7.33453147887509	10.2765455208431	14.5147357862738	14.6044598382675	24.2415770082794	18.8746826762971	14.2297346757606	2.99564360035789	27.0120993002686	41.4722382583486	45.6944044567349	43.6464220285145	21.3150774138011
AT1G05570	14.6875205800825	NC_003070.9 RefSeq gene 1647575 1659611 . - . ID=gene-AT1G05570;Dbxref=Araport:AT1G05570,TAIR:AT1G05570,GeneID:837059;Name=CALS1;Note=Encodes a callose synthase 1 catalytic subunit . Member of Glycosyltransferase Family- 48.;gbkey=Gene;gene=CALS1;gene_biotype=protein_coding;gene_synonym=ATGSL06,ATGSL6,callose synthase 1,F3F20.1,F3F20_1,GLUCAN SYNTHASE-LIKE 6,GSL06,GSL6;locus_tag=AT1G05570	0	0.490934188743732	0	16.0941733638714	19.3280471325829	15.0913803670206	10.5852520919824	0.598623675105516	0	0	0.344347634957312	0	0	0.089969133377551	1.10810950843468	0	1.51815251478012	0.406397986518401	0	0.706942793144587	0	0.670359283301803	0.160930686923058	0.957691931191285	1.63682884997698	1.03803535628649	0.19751496266096	5.27963759050705	26.7768720451485	11.5989114589472	28.9106557128128	4.5023284356459
AT1G05575	7.55724169382152	NC_003070.9 RefSeq gene 1661550 1662259 . - . ID=gene-AT1G05575;Dbxref=Araport:AT1G05575,TAIR:AT1G05575,GeneID:837061;Name=AT1G05575;gbkey=Gene;gene_biotype=protein_coding;locus_tag=AT1G05575	1.18945542915569	7.97768056708564	8.10255103141778	1.27446245927103	1.25549707869769	8.3523336537367	6.99992477050448	2.39449470042206	3.62368290324004	1.12029161687088	0.803477814900394	23.1191828973982	14.1834957959652	14.4400459070969	10.829252014248	2.9327419603227	5.10267928578875	6.2411119358183	2.79395287687988	2.73940332343528	9.51531992670658	5.97494143812477	7.36257892672989	1.04747554974047	0.71611262186493	4.28189584468176	10.6658079836918	28.5468776696021	18.1602509046268	34.4934948615751	22.6390319867529	12.0062091617224
AT1G05580	0	NC_003070.9 RefSeq gene 1665356 1668924 . - . ID=gene-AT1G05580;Dbxref=Araport:AT1G05580,TAIR:AT1G05580,GeneID:837063;Name=CHX23;Note=member of Putative Na+/H+ antiporter family;gbkey=Gene;gene=CHX23;gene_biotype=protein_coding;gene_synonym=ATCHX23,cation/H+ exchanger 23,F3F20.2,F3F20_2;locus_tag=AT1G05580	0	3.43653932120612	0	0	0	0	0	0.448967756329137	0	0.497907385275946	1.49217308481502	0	0	1.25956786728571	0	2.63946776429043	0.759076257390062	0.406397986518401	1.74622054804993	1.6789891337184	1.84869072861728	1.63217912456091	0.160930686923058	9.33749632911503	13.1457817013777	2.3355795516446	0	0	0	0	0.611865729371699	0
AT1G05590	2.94604337216771	NC_003070.9 RefSeq gene 1669350 1671902 . + . ID=gene-AT1G05590;Dbxref=Araport:AT1G05590,TAIR:AT1G05590,GeneID:837064;Name=HEXO2;Note=Encodes a protein with beta-hexosaminidase activity (the enzyme is active with p-nitrophenyl-beta-N-acetylglucosaminide as substrate but displayed only a minor activity toward p-nitrophenyl-beta-N-acetylgalactosaminide). Chitotriose-PA was digested almost completel…	2.37891085831138	1.1046019246734	2.35235352525032	12.3198037729533	10.0770160263894	5.22786654121417	3.31703752191153	0.299311837552758	0	1.61819900214682	0.688695269914623	0.521877717774227	0	0.179938266755102	1.30958396451371	1.17309678412908	0.674734451013388	0.0580568552169144	0.69848821921997	0.441839245715367	0.543732567240376	1.34071856660361	0.965584121538346	1.13725916828965	0.920716228112053	0.519017678143244	0.79005985064384	3.68346808640027	8.32788074956945	5.57202609302366	12.5432474521198	3.32604442993661
AT1G05600	12.5313584019018	NC_003070.9 RefSeq gene 1671916 1673923 . + . ID=gene-AT1G05600;Dbxref=Araport:AT1G05600,TAIR:AT1G05600,GeneID:837065;Name=EMB3101;gbkey=Gene;gene=EMB3101;gene_biotype=protein_coding;gene_synonym=EMBRYO DEFECTIVE 3101,F3F20.5,F3F20_5;locus_tag=AT1G05600	7.13673257493415	18.7782327194477	9.9321593288347	8.46373787054353	9.11887351896219	14.7646387081947	13.7803397050001	4.78898940084413	2.30598002933457	10.7050087834328	7.23130033410355	2.08751087109691	13.2483202489785	4.67839493563265	4.73464971785725	11.8776049393069	9.27759870143409	9.11492626905556	10.2153902060921	10.2506705005965	5.00233961861146	9.4433220778167	7.92583633096059	8.26009290652483	10.6905384264122	7.13649307446961	13.7602090653802	6.0163312077871	7.14252546039715	4.51068778959059	8.36216496807989	12.6957549581727
AT1G05620	9.75610015275829	NC_003070.9 RefSeq gene 1678881 1681710 . + . ID=gene-AT1G05620;Dbxref=Araport:AT1G05620,TAIR:AT1G05620,GeneID:837068;Name=URH2;Note=Encodes a cytosolic inosine nucleoside hydrolase. Transcript levels for this gene are elevated in older leaves suggesting that it may play a role in purine catabolism during senescence.;gbkey=Gene;gene=URH2;gene_biotype=protein_coding;gene_synonym=F3F20.7,F3F20_7,NS…	13.0840097207126	5.03207543462325	14.2448074584603	42.2369930412259	39.1682049156872	17.6848922839511	18.8778458967612	7.48279593881895	3.62368290324004	5.10355069907844	7.57564796906086	13.5688206621299	11.6896943373339	15.2047835408061	8.46192715531935	4.25247584246791	7.42207896114727	7.92476073710882	3.66706315090484	5.21370309944133	9.67843969687869	8.1026035112131	7.96606900269135	3.17235452207113	3.73401581400999	4.49815321057478	10.1391014165959	57.2983924551152	79.6619541774508	75.051780028482	116.560421445309	17.4414524984481
AT1G05630	2.56177684536323	NC_003070.9 RefSeq gene 1682224 1687363 . + . ID=gene-AT1G05630;Dbxref=Araport:AT1G05630,TAIR:AT1G05630,GeneID:837069;Name=5PTASE13;Note=Encodes an inositol polyphosphate 5-phosphatase with phosphatase activity toward only Ins(1%2C4%2C5)P3. Induced in response to ABA and wounding treatments. Expressed in young seedlings and flowers%2C while no transcripts were detectable in maturated roots%2C ste…	0	0	0	2.92472795140404	3.8821291249205	1.32738798898016	1.09754918004426	0	0	0	0	0	0	0.359876533510204	0.050368614019758	0	0.337367225506694	0.232227420867658	0	0.0883678491430734	0	0.174876334774383	0.321861373846115	0.179567237098366	0.383631761713356	0.0865029463572074	0.0658383208869867	2.86491962275576	7.23370663648733	3.12715750118675	6.7050286176982	2.49453332245246
AT1G05640	4.97411670808027	NC_003070.9 RefSeq gene 1687436 1689955 . - . ID=gene-AT1G05640;Dbxref=Araport:AT1G05640,TAIR:AT1G05640,GeneID:837070;Name=AT1G05640;gbkey=Gene;gene_biotype=protein_coding;gene_synonym=F3F20.9,F3F20_9;locus_tag=AT1G05640;partial=true;start_range=.,1687436	0	0.613667735929665	0	3.3658880334594	4.44379887065368	4.41101239414945	3.68288724859295	0	0.658851436952735	0	0.344347634957312	0.939379891993608	0	0.224922833443877	0.654791982256854	0	0.168683612753347	0	0.523866164414978	0.972046340573808	0.543732567240376	0.0874381673871917	0.321861373846115	1.19711491398911	0.920716228112053	0.0865029463572074	0.263353283547947	2.47610910252462	1.29173332794417	2.48277353124524	1.32570908030535	0.709826555169398
AT1G05670	12.1257437347193	NC_003070.9 RefSeq gene 1697541 1701065 . - . ID=gene-AT1G05670;Dbxref=Araport:AT1G05670,TAIR:AT1G05670,GeneID:837074;Name=AT1G05670;gbkey=Gene;gene_biotype=protein_coding;gene_synonym=F3F20.12,F3F20_12;locus_tag=AT1G05670	0	2.20920384934679	0	1.40517655765781	1.94932441166221	6.49399046916447	3.56093733969914	1.79587102531655	4.11782148095459	2.11610638742277	4.70608434441659	2.92251521953567	0	6.92762327007142	3.02211684118548	4.54575003850018	3.62669767419696	4.52843470691932	0.873110274024963	4.50676030629675	3.09927563327014	4.1970320345852	4.34512854692256	6.70384351833899	6.29156089209903	3.5466208006455	3.48943100701029	1.47338723456011	3.100159987066	1.62991239455794	0.30593286468585	11.4383479175869
AT1G05675	0.256177684536323	NC_003070.9 RefSeq gene 1701116 1702749 . - . ID=gene-AT1G05675;Dbxref=Araport:AT1G05675,TAIR:AT1G05675,GeneID:10723139;Name=AT1G05675;gbkey=Gene;gene_biotype=protein_coding;locus_tag=AT1G05675	0	0	0	0.0653570491933863	0.0660787936156681	0	0	0	0	0.248953692637973	0.0573912724928853	0	0	0.719753067020408	0.302211684118548	1.02645968611294	0.843418063766735	0.52251169695223	0.523866164414978	0.353471396572294	0.380612797068263	0.845235618076186	0.482792060769173	0.209495109948094	0.179028155466233	0.259508839071622	0.131676641773973	3.64254066321804	1.21574901453569	6.21641006296518	3.92613843013507	0
AT1G05680	13.5774172804251	NC_003070.9 RefSeq gene 1702071 1702715 . - 0 ID=cds-NP_001184915.1;Parent=rna-NM_001197986.1;Dbxref=Araport:AT1G05675,TAIR:AT1G05675,GeneID:10723139,GenBank:NP_001184915.1;Name=NP_001184915.1;Note=UDP-Glycosyltransferase superfamily protein%3B FUNCTIONS IN: transferase activity%2C transferring hexosyl groups%3B INVOLVED IN: metabolic process%3B CONTAINS InterPro DOMAIN/s: UDP-glucuronosyl/UDP-gl…	59.4727714577846	126.661020695883	97.0345829165758	11.6989118056162	12.2245768188986	9.51635081330391	6.78041493449563	42.8764207294326	49.5785706306933	81.5323343389361	102.4434213998	175.298725400363	111.753477864912	249.259484022505	238.596124611594	75.0781941842611	179.352851259996	174.402793071611	61.2923412365524	105.069372631114	158.49804335057	154.357511494189	254.793510070931	140.361723665223	132.327382340327	162.971550936979	209.958405308601	16.2481870033434	5.28850821323023	27.2726039042893	7.85227686027014	11.8034015745311
AT1G05690	0.768533053608969	NC_003070.9 RefSeq gene 1706736 1709360 . + . ID=gene-AT1G05690;Dbxref=Araport:AT1G05690,TAIR:AT1G05690,GeneID:837076;Name=BT3;Note=BTB and TAZ domain protein. Acts redunantly with BT1 and BT2 during female gametophyte development. Acts with BT2 during male gametophyte development.;gbkey=Gene;gene=BT3;gene_biotype=protein_coding;gene_synonym=BTB and TAZ domain protein 3,F3F20.14,F3F20_14;locus_ta…	13.0840097207126	7.48674637834191	10.7162771705848	0.849641639514022	0.991181904235021	0.0816854147064714	0.292679781345135	20.5028608723639	10.2121972727674	18.42257325521	16.8730341129083	1.25250652265814	0	6.65771586993877	5.6412847702129	25.6614921528236	3.03630502956025	4.87677583822081	11.1758115075195	15.1992700526086	6.52479080688451	6.93676127938387	3.94280182961491	9.8462701675604	10.741689327974	4.49815321057478	10.4024547001439	0.163709692728901	0.668661957994627	0.151619757633297	0	0.851791866203278
AT1G05710	7.25836772852915	NC_003070.9 RefSeq gene 1714818 1717290 . + . ID=gene-AT1G05710;Dbxref=Araport:AT1G05710,TAIR:AT1G05710,GeneID:837078;Name=AT1G05710;gbkey=Gene;gene_biotype=protein_coding;gene_synonym=F3F20.16,F3F20_16;locus_tag=AT1G05710	1.18945542915569	16.9372295116587	25.3531435499201	2.58160344313876	2.64315174462672	10.8641601559607	20.0485650221417	14.0676563649796	18.6125530939148	12.9455920171746	7.57564796906086	17.4307157736592	0	15.42970637425	15.815744802204	13.4906130174844	18.1334883709848	15.0367255011808	23.050111234259	17.5852019794716	18.2150410025526	14.9810726790055	9.25351449807582	9.3075684562653	8.28644605300848	9.25581526022119	27.4545798098734	5.40241986005372	5.8052015444079	3.63887418319913	2.80438459295362	18.0498752600218
AT1G05720	4.22693179484933	NC_003070.9 RefSeq gene 1717389 1718909 . - . ID=gene-AT1G05720;Dbxref=Araport:AT1G05720,TAIR:AT1G05720,GeneID:837079;Name=AT1G05720;gbkey=Gene;gene_biotype=protein_coding;gene_synonym=F3F20.17,F3F20_17;locus_tag=AT1G05720	8.92091571866769	9.45048313331684	3.39784398091713	10.4407886086435	7.87989613866842	5.20744518753755	7.87796411453988	8.60521532964179	12.7652465909592	9.08680978128601	6.59999633668181	4.95783831885515	13.7159080224718	7.37746893695918	6.19533952443024	21.8489276044041	5.48221741448378	5.57345810082378	13.2712761651794	10.1623026514534	6.08980475309221	5.82921115914611	4.34512854692256	5.44687285865043	6.41943814600348	5.01717088871803	9.57947568905656	8.10362979008058	8.57103055247658	10.2153811705434	17.6421285302173	9.34942976951693
AT1G05730	5.0808574099704	NC_003070.9 RefSeq gene 1718555 1720587 . + . ID=gene-AT1G05730;Dbxref=Araport:AT1G05730,TAIR:AT1G05730,GeneID:837080;Name=AT1G05730;gbkey=Gene;gene_biotype=protein_coding;gene_synonym=F3F20.18,F3F20_18;locus_tag=AT1G05730;partial=true;start_range=.,1718555	3.56836628746708	4.29567415150765	4.18196182266724	4.80374311571389	3.63433364886174	2.04213536766178	2.43899817787612	40.1826141914578	70.9912423316572	18.298096408891	14.0608617607569	24.319501648279	34.9132204208374	17.4090273085561	11.2825695404258	57.0418311282765	8.34983883129068	9.46326740035705	65.8325146614822	28.2777117257835	19.2481328803093	10.492580086463	9.89723724576805	9.69663080331176	9.10486047799697	6.22821213771893	18.6322448110172	1.78034290842679	0.759843134084804	2.19848648568281	1.98856362045802	5.84085851110819
AT1G05750	9.17970036255157	NC_003070.9 RefSeq gene 1721509 1724734 . + . ID=gene-AT1G05750;Dbxref=Araport:AT1G05750,TAIR:AT1G05750,GeneID:837083;Name=PDE247;Note=Encodes a pentatricopeptide repeat protein required for editing of rpoA and clpP chloroplast transcripts.;gbkey=Gene;gene=PDE247;gene_biotype=protein_coding;gene_synonym=CLB19,pigment defective 247,T20M3.1,T20M3_1;locus_tag=AT1G05750	4.75782171662277	19.0850665874126	6.27294273400086	4.10115483688499	4.62551555309676	5.86092850518932	5.19506611887614	2.24483878164568	0	2.42729850322024	6.42782251920315	2.24407418642917	0	5.89297823622959	7.95824101512177	5.57220972461313	8.89806057273906	8.30213029601876	2.00815363025741	7.20197970516048	1.7399442151692	8.1026035112131	8.77072243730664	11.5222310471451	11.7902828099905	7.39600191354123	4.27949085765413	2.88538333434687	6.23071369949539	3.48725442556583	5.50679156434529	8.68016473178578
AT1G05770	0	NC_003070.9 RefSeq gene 1724234 1724440 . - 0 ID=cds-NP_172067.1;Parent=rna-NM_100456.3;Dbxref=Araport:AT1G05760,TAIR:AT1G05760,GeneID:837084,GenBank:NP_172067.1;Name=NP_172067.1;Note=restricted tev movement 1 (RTM1)%3B FUNCTIONS IN: sugar binding%3B INVOLVED IN: response to virus%3B LOCATED IN: cellular_component unknown%3B EXPRESSED IN: 22 plant structures%3B EXPRESSED DURING: 11 growth stages%…	3.56836628746708	0	0	2.45088934475199	1.6519698403917	0	0	1.04759143143465	0	0.124476846318986	0.229565089971541	0	0	0	0.302211684118548	0	0	0	0	0	0	0	0	0	0	0	0	2.86491962275576	0	2.04686672804951	0.509888107809749	0
AT1G05773	0.234829544158296	NC_003070.9 RefSeq gene 8079512 8079995 . - . ID=gene-AT1G05773;Dbxref=Araport:AT1G05773,GeneID:28716372;Name=AT1G05773;Note=Natural antisense transcript overlaps with AT1G22840;gbkey=Gene;gene_biotype=lncRNA;locus_tag=AT1G05773	0	0.122733547185933	0	0.702588278828903	0.33039396807834	0.367584366179121	0.512189617353986	0.598623675105516	0	0.497907385275946	0.172173817478656	4.80127500352288	0	1.43950613404082	2.36732485892863	0	0.168683612753347	0.609596979777601	0.523866164414978	1.36970166171764	0.543732567240376	0.408044781140228	0.241396030384587	0.269350855647549	0.409207212494246	0.0865029463572074	0.329191604434933	0.511592789777815	0.121574901453569	0.227429636449945	0	0.567861244135518
AT1G05780	5.44377579639686	NC_003070.9 RefSeq gene 1726558 1728520 . + . ID=gene-AT1G05780;Dbxref=Araport:AT1G05780,TAIR:AT1G05780,GeneID:837086;Name=AT1G05780;gbkey=Gene;gene_biotype=protein_coding;gene_synonym=T20M3.4,T20M3_4;locus_tag=AT1G05780	4.75782171662277	6.87307864241225	6.66500165487591	5.22856393547091	7.99553402749584	9.0466596787417	5.80481566334518	29.2577321207821	22.8950874341075	20.8498717584302	19.5704239200739	13.2556940314654	22.4442131276812	17.4090273085561	10.4766717161097	17.4498146639201	9.74147863650579	11.6694278985998	48.021065071373	15.641109298324	21.2055701223747	17.3710492542554	12.5123609082677	9.12800121916693	6.98209806318307	9.86133588472164	18.3688915274693	16.4732878308456	5.47087056541059	7.58098788166485	6.32261253684089	9.81588722005682
AT1G05785	10.8448553120377	NC_003070.9 RefSeq gene 1730242 1732657 . + . ID=gene-AT1G05785;Dbxref=Araport:AT1G05785,TAIR:AT1G05785,GeneID:837087;Name=AT1G05785;gbkey=Gene;gene_biotype=protein_coding;locus_tag=AT1G05785	17.8418314373354	24.0557752484429	23.2621626385865	11.0453413136823	9.35014929661703	12.3753403280304	18.0485865162833	31.3529149836514	53.5316792524097	34.4178480071998	28.3512886114853	21.8144886029627	10.1310684256894	36.3925144512194	20.5503945200613	66.1333312052768	19.9890081112716	24.2097086254533	66.3563808258972	36.9377609418047	46.7610007826723	39.9883885517423	30.4963651719194	14.4252347135687	15.4475722716578	20.4146953403009	52.2756267842674	11.6233881837519	11.6104030888158	9.96899906438928	28.0948347403172	22.2682730736
AT1G05790	21.2200515357587	NC_003070.9 RefSeq gene 1732802 1737583 . + . ID=gene-AT1G05790;Dbxref=Araport:AT1G05790,TAIR:AT1G05790,GeneID:837088;Name=AT1G05790;gbkey=Gene;gene_biotype=protein_coding;gene_synonym=T20M3.5,T20M3_5;locus_tag=AT1G05790;partial=true;start_range=.,1732802	8.32618800408985	24.4239758900007	4.70470705050065	12.0910541007765	14.8677285635253	29.28422117227	16.1949479010975	9.72763472046463	10.3769101320056	11.0162008992303	13.6591228533067	31.1039119793439	9.5076180610316	15.4746909409388	24.1769347294839	7.91840329287128	29.0979231999524	23.3969126524165	10.4773232882996	8.17402604573429	17.1819491247959	20.7228456707644	24.4614644123048	16.9391760329458	18.4654754638028	22.5772689992311	8.36146675264731	11.2959687982941	6.53465095312931	7.08822366935663	2.039552431239	17.0358373240656
AT1G05805	0	NC_003070.9 RefSeq gene 1744444 1747734 . + . ID=gene-AT1G05805;Dbxref=Araport:AT1G05805,TAIR:AT1G05805,GeneID:837090;Name=AT1G05805;gbkey=Gene;gene_biotype=protein_coding;gene_synonym=ABA-responsive kinase substrate 2,AKS2;locus_tag=AT1G05805	0	0	0	2.76133532842057	3.25438058557165	0.245056244119414	0.19511985423009	0	0	0	0.114782544985771	0	0	0	0	0	0.168683612753347	0	0	0	0	0.174876334774383	0.0804653434615288	0.0598557456994553	0.255754507808904	0	0	2.33286312138683	4.71102743132578	2.76706057680767	4.74195940263067	0
AT1G05810	9.22239664330762	NC_003070.9 RefSeq gene 1748259 1749526 . + . ID=gene-AT1G05810;Dbxref=Araport:AT1G05810,TAIR:AT1G05810,GeneID:837091;Name=RABA5E;end_range=1749526,.;gbkey=Gene;gene=RABA5E;gene_biotype=protein_coding;gene_synonym=ARA,ARA-1,ARABIDOPSIS THALIANA RAB GTPASE HOMOLOG A5E,ATRAB11D,ATRABA5E,RAB GTPase homolog A5E,T20M3.8,T20M3_8;locus_tag=AT1G05810;partial=true;start_range=.,1748259	3.56836628746708	19.2691669081915	23.0007900246698	12.4831963959368	12.8853647550553	16.888459490563	34.121584508487	12.5710971772158	8.72978153962374	7.15741866334172	4.82086688940236	16.1260214792236	6.07864105541365	13.3154317398775	9.01598190953669	5.71884682262926	10.5005548938959	10.1889780905685	17.8114495901092	7.68800287544739	8.26473502205372	7.51968239529849	5.3107126684609	5.26730562155207	6.67519265381239	7.35275044036263	15.011137162233	9.08588794645399	26.6856908690583	6.14060018414853	24.9335284718967	13.7503544115672
AT1G05820	0.234829544158296	NC_003070.9 RefSeq gene 1749478 1754036 . + . ID=gene-AT1G05820;Dbxref=Araport:AT1G05820,TAIR:AT1G05820,GeneID:837092;Name=SPPL5;gbkey=Gene;gene=SPPL5;gene_biotype=protein_coding;gene_synonym=ARABIDOPSIS THALIANA SIGNAL PEPTIDE PEPTIDASE-LIKE 5,ATSPPL5,SIGNAL PEPTIDE PEPTIDASE-LIKE 5,T20M3.9,T20M3_9;locus_tag=AT1G05820	1.78418314373354	0.490934188743732	0	0.457499344353704	0.627748539348847	0.28589895147265	0.146339890672567	2.09518286286931	0	1.8671526947848	2.06608580974387	3.54876848086474	0	1.43950613404082	1.81327010471129	2.19955647024202	1.64466522434513	1.24822238716366	2.61933082207489	0.530207094858441	2.50116980930573	1.22413434342068	0.965584121538346	0.837980439792374	1.0741689327974	0.865029463572074	0.625464048426373	0.122782269546676	0.699055683358019	0.0379049394083242	0	0.446176691820764
AT1G05830	18.3167044443471	NC_003070.9 RefSeq gene 1754130 1761909 . + . ID=gene-AT1G05830;Dbxref=Araport:AT1G05830,TAIR:AT1G05830,GeneID:837093;Name=ATX2;Note=Encodes a homolog of trithorax%2C a histone-lysine N-methyltransferase. Paralog of ATX1. Unlike ATX1 which is involved in trimethylating of histone H3-mysine 4%2C ATX2 is involved in dimethylating of histone H3-lysine 4. ATX1 and ATX2 influence the expression of lar…	5.94727714577846	4.66387479306545	2.61372613916703	9.36239729695259	10.341331200852	13.784413731717	8.34137376833634	1.79587102531655	3.29425718476367	3.48535169693162	4.36173670945928	0	0	2.24922833443877	2.71990515706693	1.90628227420975	3.79538128695031	2.61255848476115	3.66706315090484	3.22542649372218	5.00233961861146	2.97289769116452	3.54047511230727	8.61922738072156	6.31713634287992	6.48772097679055	0.39502992532192	15.1431465774233	14.0722948432506	16.2991239455794	4.53800415950677	9.61307963286556
AT1G05840	52.8366474356166	NC_003070.9 RefSeq gene 1762734 1766283 . - . ID=gene-AT1G05840;Dbxref=Araport:AT1G05840,TAIR:AT1G05840,GeneID:837094;Name=AT1G05840;gbkey=Gene;gene_biotype=protein_coding;gene_synonym=T20M3.11,T20M3_11;locus_tag=AT1G05840	18.4365591519132	32.4016564570863	28.4242717634414	24.4271971360281	21.7234034011509	78.0299923983568	99.4623456937883	13.4690326898741	5.76495007333643	20.3519643731543	16.0695562980079	12.472877454804	0	23.0770827113418	20.8526062041798	9.82468556708104	26.6098399118405	27.2576935243413	19.8196032203667	22.7105372297699	13.1583281272171	18.4494533186974	15.4895786163443	29.2694596470336	29.156013890215	16.6085657005838	19.9160920683135	21.7733891329438	6.99055683358019	17.0382702640417	3.69668878162068	69.1979487496567
AT1G05860	17.5481713907381	NC_003070.9 RefSeq gene 1768986 1771286 . + . ID=gene-AT1G05860;Dbxref=Araport:AT1G05860,TAIR:AT1G05860,GeneID:837096;Name=AT1G05860;gbkey=Gene;gene_biotype=protein_coding;gene_synonym=T20M3.13,T20M3_13;locus_tag=AT1G05860	7.13673257493415	26.3877126449756	27.9668696890872	8.95391573949393	9.77966145511887	16.3370829412943	20.2436848763718	11.2241939082284	13.0123158798165	6.84622654754425	10.1008639587478	33.087047306886	30.7049304593971	30.6794744817449	40.0430481457076	6.89194360675834	30.1100248764725	27.1706082415159	10.4773232882996	12.9900738240318	34.5813912764879	23.9289118082948	26.3926326553815	16.9990317786453	10.8951420326593	27.6809428343064	15.8011970128768	10.8866945664719	7.44646271403107	4.88973718367383	1.8355971881151	30.988999322824
AT1G05870	4.22693179484933	NC_003070.9 RefSeq gene 1771385 1773385 . - . ID=gene-AT1G05870;Dbxref=Araport:AT1G05870,TAIR:AT1G05870,GeneID:837097;Name=AT1G05870;gbkey=Gene;gene_biotype=protein_coding;gene_synonym=T20M3.14,T20M3_14;locus_tag=AT1G05870	0	6.50487800085445	0.392058920875054	17.0255113148771	14.0747830401373	8.53612583682626	10.6340320555399	2.09518286286931	3.12954432552549	2.86296746533669	1.60695562980079	4.48814837285835	0	6.47777760318367	5.54054754217338	3.07937905833883	3.12064683593692	4.29620728605167	14.6682526036194	4.94859955201211	5.87231172619606	4.66336892731689	4.10373251653797	2.75336430217494	3.22250679839219	3.28711196157388	5.00371238741099	19.6860905506503	24.2541928399869	20.0517129470035	33.7545927370054	7.34163465632349
AT1G05890	131.78207055356	NC_003070.9 RefSeq gene 1779256 1784675 . + . ID=gene-AT1G05890;Dbxref=Araport:AT1G05890,TAIR:AT1G05890,GeneID:837099;Name=ARI5;gbkey=Gene;gene=ARI5;gene_biotype=protein_coding;gene_synonym=ARABIDOPSIS ARIADNE 5,ARIADNE 5,ATARI5,T20M3.16,T20M3_16;locus_tag=AT1G05890	39.2520291621378	60.384905215479	41.0355003849223	65.340709931088	77.8738582760648	116.565086786135	76.6089327670891	63.3792816017965	61.9320350735571	90.9303362360196	111.626024998662	78.6991598403534	12.3131447019917	91.768516045102	87.4399139382999	102.132738768238	104.921207132582	115.649255592094	46.973332742543	60.9296319841491	75.8506931300324	87.3507292198045	103.438199019795	95.3202750263826	98.1074291954955	107.090647590223	87.2357751752573	71.3364986066185	37.2627072955188	59.5486598104774	29.1401053613272	124.78750839878
AT1G05894	0.128088842268161	NC_003070.9 RefSeq gene 1784736 1786326 . + . ID=gene-AT1G05894;Dbxref=Araport:AT1G05894,TAIR:AT1G05894,GeneID:3766662;Name=AT1G05894;gbkey=Gene;gene_biotype=protein_coding;locus_tag=AT1G05894	0	0.981868377487464	0	0.228749672176852	0.264315174462672	0.28589895147265	0.0487799635575225	1.49655918776379	0.658851436952735	2.42729850322024	2.41043344470118	3.75751956797443	0	1.79938266755102	3.32432852530403	2.12623792123396	1.77117793391014	1.79976251172435	4.10361828791733	2.03246053029069	4.83921984843935	0.961819841259109	2.17256427346128	2.18473471803012	1.12531983435918	2.3355795516446	1.38260473862672	0	0	0.644383969941512	0	0
AT1G05900	2.90334709141166	NC_003070.9 RefSeq gene 1786849 1789737 . + . ID=gene-AT1G05900;Dbxref=Araport:AT1G05900,TAIR:AT1G05900,GeneID:837100;Name=NTH2;gbkey=Gene;gene=NTH2;gene_biotype=protein_coding;gene_synonym=ATNTH2,endonuclease III 2,T20M3.18,T20M3_18;locus_tag=AT1G05900	3.56836628746708	1.35006901904526	0	2.02606852499498	2.89094722068548	3.12446711252253	2.7072879774425	8.97935512658274	4.28253434019278	6.97070339386324	4.76347561690948	6.15815706973587	0	1.70941353417347	3.32432852530403	2.49283066627429	1.01210167652008	0.812795973036802	11.3504335623245	7.4670832525897	0.21749302689615	1.98193179410968	0.885118778076817	4.69867603740724	5.01278835305451	1.55705303442973	1.90931130572261	5.07500047459592	3.82960939578741	3.03239515266594	0.407910486247799	2.39312952885683
AT1G05910	22.2661104142821	NC_003070.9 RefSeq gene 1790216 1796715 . + . ID=gene-AT1G05910;Dbxref=Araport:AT1G05910,TAIR:AT1G05910,GeneID:837101;Name=AT1G05910;gbkey=Gene;gene_biotype=protein_coding;gene_synonym=T20M3.19,T20M3_19;locus_tag=AT1G05910	8.32618800408985	15.4644269454276	13.8527485375852	21.2410409878506	18.4029440219636	19.2777578707272	14.6339890672567	3.29243021308034	3.29425718476367	4.48116646748351	5.39477961433122	8.66317011505216	0	6.11790106967347	12.3906790488605	3.66592745040337	19.4407863698233	16.313976315953	2.2700867124649	4.86023170286904	8.37348153550179	11.8332986530666	14.0412024340368	19.9319633179186	15.9079303857138	18.5981334667996	3.9502992532192	4.25645201095142	5.83559526977129	6.97450885113166	4.43602653794482	4.6645745053989
AT1G05937	1.40897726494978	NC_003070.9 RefSeq gene 8843774 8844366 . + . ID=gene-AT1G05937;Dbxref=Araport:AT1G05937,GeneID:28716402;Name=AT1G05937;gbkey=Gene;gene_biotype=lncRNA;locus_tag=AT1G05937	0	1.71826966060306	0	1.53589065604458	1.6519698403917	2.9815176367862	4.43897668373455	12.4214412584395	19.4361173901057	5.60145808435439	5.16521452435968	3.86189511152928	0	3.77870360185714	1.9140073327508	9.82468556708104	2.19288696579351	1.85781936694126	13.9697643843994	3.88818536229523	1.52245118827305	3.32265036071328	1.77023755615363	0.718268948393464	2.19948876715657	1.98956776621577	4.21365253676715	1.84173404320013	0.911811760901764	0.568574091124864	3.16130626842045	3.85334415663388
AT1G05940	24.5503614347309	NC_003070.9 RefSeq gene 1801110 1804000 . - . ID=gene-AT1G05940;Dbxref=Araport:AT1G05940,TAIR:AT1G05940,GeneID:837104;Name=CAT9;Note=Encodes a member of the cationic amino acid transporter (CAT) subfamily of amino acid polyamine choline transporters.;gbkey=Gene;gene=CAT9;gene_biotype=protein_coding;gene_synonym=cationic amino acid transporter 9,T21E18.1,T21E18_1;locus_tag=AT1G05940	9.51564343324554	25.7740449090459	34.1091261161297	15.3262280358491	17.0152893560345	33.0009075414144	43.9751371471065	6.58486042616067	7.41207866571827	9.46024032024297	10.5599941386909	21.5013619722981	0	16.4193668414031	38.1794094269766	16.7166291738394	33.4836971315394	32.8601800527736	16.2398510968643	7.95310642287661	20.3355980147901	35.0918511780596	29.6112463938426	19.1538386238257	11.2531983435918	33.2171314011676	6.51799376781168	10.0681461028274	15.8351309143273	15.5789300968213	24.9845172826777	26.8922860615606
AT1G05950	0.213481403780269	NC_003070.9 RefSeq gene 1804401 1807670 . - . ID=gene-AT1G05950;Dbxref=Araport:AT1G05950,TAIR:AT1G05950,GeneID:837105;Name=AT1G05950;gbkey=Gene;gene_biotype=protein_coding;gene_synonym=T21E18.2,T21E18_2;locus_tag=AT1G05950	0	0	0	0.751606065723943	1.18941828508202	0.0408427073532357	0.097559927115045	0.149655918776379	0	0	0	3.2356418502002	0	0	0	0	0	0.232227420867658	0	0.176735698286147	0.543732567240376	0	0	0	0.153452704685342	0.0865029463572074	0.19751496266096	1.47338723456011	1.03338666235533	1.402482758108	0.407910486247799	0.446176691820764
AT1G05960	46.1119832165381	NC_003070.9 RefSeq gene 1807960 1815568 . - . ID=gene-AT1G05960;Dbxref=Araport:AT1G05960,TAIR:AT1G05960,GeneID:837106;Name=AT1G05960;gbkey=Gene;gene_biotype=protein_coding;gene_synonym=T21E18.21,T21E18_21;locus_tag=AT1G05960	16.6523760081797	38.1701331748252	31.4953999769627	27.4172821366256	31.849978522752	49.9710524466839	28.8777384260533	6.58486042616067	15.9771473461038	13.3190225561315	23.8747693570403	34.443929373099	0	22.0424376775	35.7617159540282	22.5821130944848	57.9428209807747	48.1291329748221	10.6519453431045	7.86473857373354	22.0755422299593	34.2174695041877	43.6926814996102	37.8288312820558	34.2199531448313	47.9226322818929	8.22979011087333	20.0544373592903	29.2691575249466	37.1468406201578	30.0833983607752	22.9578188700502
AT1G05970	9.5212706086	NC_003070.9 RefSeq gene 1815825 1817336 . - . ID=gene-AT1G05970;Dbxref=Araport:AT1G05970,TAIR:AT1G05970,GeneID:837107;Name=AT1G05970;gbkey=Gene;gene_biotype=protein_coding;gene_synonym=T21E18.3,T21E18_3;locus_tag=AT1G05970	8.32618800408985	20.8647030216086	27.4441244612538	8.69248754272038	7.78077794824491	13.0288236456822	22.682683054248	16.9111188217308	10.2121972727674	11.5763467076657	8.14956069398971	2.71376413242598	0	7.28749980358163	8.46192715531935	12.4641533313715	5.65090102723713	10.6244045046953	21.4785127410141	8.83678491430734	7.82974896826141	4.83824526209127	5.14978198153785	6.1651418070439	5.26854286086342	3.71962669335992	8.75649667796923	11.8689527228453	6.50425722776592	12.2053904894804	11.5234712365003	13.9531619987585
AT1G06010	33.0042250244296	NC_003070.9 RefSeq gene 1822583 1824236 . + . ID=gene-AT1G06010;Dbxref=Araport:AT1G06010,TAIR:AT1G06010,GeneID:837110;Name=AT1G06010;gbkey=Gene;gene_biotype=protein_coding;gene_synonym=T21E18.6,T21E18_6;locus_tag=AT1G06010	27.3574748705809	23.3193739653273	17.6426514393774	25.6853203330008	20.1375123543748	36.4521163127628	50.2433624642482	110.595723975744	110.687041408059	64.9769137785109	48.4382339839952	45.4033614463577	21.35317498953	43.3651222879796	29.7174822716572	108.658089629956	28.5075305553157	29.144541318891	220.198411109096	62.0342300984375	35.4513633840725	23.2002604134015	24.0591376949971	36.6915721137661	35.5498765854376	15.3110215052257	39.4042350508615	59.4675458837732	21.002064226104	25.4152618732814	26.361215173764	70.5161980663999
AT1G06033	0.149436982646188	NC_003070.9 RefSeq gene 9316015 9316161 . - . ID=gene-AT1G06033;Dbxref=Araport:AT1G06033,GeneID:28716421;Name=AT1G06033;Note=AtsnoR110-1;gbkey=Gene;gene_biotype=snoRNA;locus_tag=AT1G06033	2.37891085831138	0	0	0.375803032861971	0.512110650521427	0.347163012502503	0.487799635575225	0.897935512658274	0	0.497907385275946	0.172173817478656	0	0	0	0.25184307009879	0	0	0.0870852828253716	0.523866164414978	0.441839245715367	0	0.0874381673871917	0.321861373846115	0.119711491398911	0.0511509015617807	0.302760312250226	0.131676641773973	0.55252021296004	0	0.151619757633297	0.2039552431239	1.09516097083279
AT1G06050	2.13481403780269	NC_003070.9 RefSeq gene 1830471 1832555 . - . ID=gene-AT1G06050;Dbxref=Araport:AT1G06050,TAIR:AT1G06050,GeneID:837114;Name=AT1G06050;gbkey=Gene;gene_biotype=protein_coding;gene_synonym=T21E18.10,T21E18_10;locus_tag=AT1G06050	0	0	3.13647136700043	2.58160344313876	2.37883657016405	3.61457960076136	3.60971730325666	6.58486042616067	4.77667291790733	6.22384231594932	4.47651925444505	0	0	2.15925920106122	1.76290149069153	10.2645968611294	1.93986154666349	1.97393307737509	4.01630726051483	3.18124256915064	1.19621164792883	1.98193179410968	1.60930686923058	1.0774034225902	2.19948876715657	0.951532409929281	3.78570345100173	3.31512127776024	1.79322979644014	1.51619757633297	0.815820972495599	3.0015522904306
AT1G06060	21.454881079917	NC_003070.9 RefSeq gene 1832941 1834861 . + . ID=gene-AT1G06060;Dbxref=Araport:AT1G06060,TAIR:AT1G06060,GeneID:837115;Name=AT1G06060;gbkey=Gene;gene_biotype=protein_coding;gene_synonym=T21E18.11,T21E18_11;locus_tag=AT1G06060	22.5996531539582	11.1687527939199	10.4549045566681	17.679081806811	15.2972407220272	21.319893238389	32.0972160208498	23.1966674103387	21.495028130583	21.5967328363441	24.9078122619122	23.4844972998402	0	30.6794744817449	24.6302522556617	14.0771614095489	23.8687312045986	22.2357755480782	18.3353157545242	29.1172062926427	24.576712039265	29.641538744258	31.2205532630732	21.7276356889023	18.5677772669264	26.2103927462338	19.0601938967826	22.182663364766	21.7467104975071	23.4252525543444	13.1551131814915	34.8017819620196
AT1G06070	29.6525669850794	NC_003070.9 RefSeq gene 1834829 1837758 . - . ID=gene-AT1G06070;Dbxref=Araport:AT1G06070,TAIR:AT1G06070,GeneID:837116;Name=AT1G06070;gbkey=Gene;gene_biotype=protein_coding;gene_synonym=basic leucine-zipper 69,bZIP69,T21E18.12,T21E18_12;locus_tag=AT1G06070	36.8731183038265	36.2063964198502	26.6600066195037	28.6427268090016	31.849978522752	38.1470886679221	29.3655380616285	10.0269465580174	15.9771473461038	24.0240313395644	32.02433005103	34.6526804602086	0	44.1298599216887	51.4263549141729	22.5821130944848	46.6410189263005	40.001173244454	16.9383393160843	26.7312743657797	30.2315307385649	37.7149961996753	48.2792060769173	39.6544315258891	40.7161176431775	45.8033100961413	27.5862564516474	20.3409293215659	13.5252077867095	27.5000335407392	19.0188264213036	20.5241278237552
AT1G06080	0.128088842268161	NC_003070.9 RefSeq gene 1843463 1846311 . + . ID=gene-AT1G06080;Dbxref=Araport:AT1G06080,TAIR:AT1G06080,GeneID:837117;Name=ADS1;Note=Encodes a protein homologous to delta 9 acyl-lipid desaturases of cyanobacteria and acyl-CoA desaturases of yeast and mammals. expression down-regulated by cold temperature. It is involved in the desaturation of VLCFAs to make monounsaturated VLCFAs.;gbkey=Gene;gene…	0	0	0	23.1200561521604	22.4667898293271	1.26612392795031	1.90241857874338	0	0	0	0	0	0	0.359876533510204	0	0	0	0	0	0	0	0.291460557957306	0	0	0	0	0	1.39153238819566	18.1450540419451	2.16058154627448	31.9189955488903	0
AT1G06083	0.640444211340807	NC_003070.9 RefSeq gene 9483441 9483754 . - . ID=gene-AT1G06083;Dbxref=Araport:AT1G06083,GeneID:28716431;Name=AT1G06083;Note=Natural antisense transcript overlaps with AT1G27300;gbkey=Gene;gene_biotype=lncRNA;locus_tag=AT1G06083	0	0	0	0.179731885281812	0.363433364886174	0.183792183089561	0.097559927115045	0.748279593881895	1.07063358504819	0.0622384231594932	0	0.365314402441959	0	0.584799366954081	0.75552921029637	0	0.379538128695031	0.261255848476115	1.74622054804993	0.0883678491430734	1.63119770172113	0.0582921115914611	0	0	0.0511509015617807	0	0.29627244399144	0.143245981137788	0	0.151619757633297	0.560876918590724	1.21684552314754
AT1G06090	0	NC_003070.9 RefSeq gene 1846701 1849693 . + . ID=gene-AT1G06090;Dbxref=Araport:AT1G06090,TAIR:AT1G06090,GeneID:837118;Name=AT1G06090;gbkey=Gene;gene_biotype=protein_coding;gene_synonym=T21E18.14,T21E18_14;locus_tag=AT1G06090	0	0	0	1.82999737741482	2.01540320527788	0	0	0	0	0	0	0	0	0	0	0	0	0	0	0	1.08746513448075	0.233168446365844	0.160930686923058	0.179567237098366	0.204603606247123	0	0.19751496266096	0.777621040462278	8.96614898220068	0.454859272899891	13.1041243707106	0
AT1G06110	90.1318486760296	NC_003070.9 RefSeq gene 1853059 1855378 . - . ID=gene-AT1G06110;Dbxref=Araport:AT1G06110,TAIR:AT1G06110,GeneID:837120;Name=SKIP16;gbkey=Gene;gene=SKIP16;gene_biotype=protein_coding;gene_synonym=SKP1/ASK-interacting protein 16,T21E18.16,T21E18_16;locus_tag=AT1G06110	468.645439087343	1902.98364911789	2136.06768723425	131.416686665602	98.143528217671	90.466596787417	148.144749324196	515.938779981566	345.238152963233	257.667071880302	382.11109225763	310.204115445	232.391123426199	269.952384699342	311.278034642105	167.752840130458	257.158167642478	257.917579301142	211.641930423651	200.506649705634	248.86639602592	267.648230372194	259.299569304777	263.903982788898	283.043513792114	237.27758185782	110.34502580659	99.8629125646294	59.6932766137022	92.5259570957195	56.1896694806344	120.569110585202
AT1G06130	63.1051029574475	NC_003070.9 RefSeq gene 1857757 1860938 . - . ID=gene-AT1G06130;Dbxref=Araport:AT1G06130,TAIR:AT1G06130,GeneID:837122;Name=GLX2-4;gbkey=Gene;gene=GLX2-4;gene_biotype=protein_coding;gene_synonym=glyoxalase 2-4,T21E18.18,T21E18_18;locus_tag=AT1G06130	24.9785640122695	40.6861708921368	39.4672647014221	33.8712907444725	35.0052409179002	83.094488110158	86.1941956061422	68.317926921417	41.5899969576414	54.8320508035135	53.8904048708193	73.6891337497208	36.3159837413174	83.3114175076122	61.4497091041048	30.1339236423157	54.4004651129544	65.4300758294626	75.5240387031593	77.1451323019031	55.5694683719664	59.3413696001074	48.8022308094172	54.9475745521	61.3810818741369	37.3692728263136	76.6358055124525	49.2970812229902	29.998606933668	40.3119030607528	17.6421285302173	84.3476755128436
AT1G06135	0	NC_003070.9 RefSeq gene 1862184 1862742 . + . ID=gene-AT1G06135;Dbxref=Araport:AT1G06135,TAIR:AT1G06135,GeneID:2745743;Name=AT1G06135;gbkey=Gene;gene_biotype=protein_coding;locus_tag=AT1G06135	0	0	0	0	0.033039396807834	0	0	0	2.30598002933457	0	0	0	0	0	0	0	0	0	0	0	0	0	0	0	0	0	0	4.29737943413364	3.25212861388296	4.62440260781556	3.51822794388727	0.243369104629508
AT1G06137	0	NC_003070.9 RefSeq gene 1863425 1863840 . - . ID=gene-AT1G06137;Dbxref=Araport:AT1G06137,TAIR:AT1G06137,GeneID:6240721;Name=AT1G06137;gbkey=Gene;gene_biotype=protein_coding;locus_tag=AT1G06137	0	2.20920384934679	0	0.0326785245966932	0.033039396807834	0	0	0	0	0	0	0	0	0.089969133377551	0	0	0	0.0580568552169144	0	0	0	0	0	0	0	0	0	25.2522201034329	6.26110742485878	16.0527418394253	8.05623210339404	0
AT1G06140	2.34829544158296	NC_003070.9 RefSeq gene 1864774 1866999 . + . ID=gene-AT1G06140;Dbxref=Araport:AT1G06140,TAIR:AT1G06140,GeneID:837123;Name=MEF3;Note=Encodes MEF3 (mitochondrial editing factor 3)%2C a PPR (pentatricopeptide repeat) protein of the E domain subclass. Functions in mitochondrial RNA editing.;gbkey=Gene;gene=MEF3;gene_biotype=protein_coding;gene_synonym=mitochondrial editing factor 3,T21E18.19,T21E18_…	1.18945542915569	1.59553611341713	0	0.588213442740477	1.09030009465852	0.980224976477656	0.243899817787612	1.49655918776379	0	0.622384231594932	1.83652071977233	0	0	0.719753067020408	0.906635052355644	1.31973388214521	1.77117793391014	1.56753509085669	0.523866164414978	2.1650123040053	0.489359310516338	1.28242645501214	1.36791083884599	1.85552811668311	3.47826130620109	0.605520624500452	1.9751496266096	0.920867021600066	2.09716705007406	0.833908666983133	1.12175383718145	1.37909159290054
AT1G06143	5.37973137526278	NC_003070.9 RefSeq gene 1867037 1868905 . - . ID=gene-AT1G06143;Dbxref=Araport:AT1G06143,GeneID:28716441;Name=AT1G06143;gbkey=Gene;gene_biotype=protein_coding;locus_tag=AT1G06143	0	6.25941090648258	2.74441244612538	1.76464032822143	1.58589104677603	3.92089990591063	3.29264754013277	1.04759143143465	0	1.74267584846581	2.75478107965849	0	0	1.07962960053061	2.11548178882984	1.61300807817748	2.78327961043023	2.67061533997806	1.92084260285492	2.73940332343528	1.41370467482498	2.50656079843283	1.44837618230752	4.30961369036078	2.71099778277438	3.46011785428829	3.02856276080139	1.39153238819566	2.3403168529812	1.44038769751632	0.917798594057549	2.43369104629508
AT1G06148	1.32358470343767	NC_003070.9 RefSeq gene 1874885 1877573 . - . ID=gene-AT1G06148;Dbxref=Araport:AT1G06148,TAIR:AT1G06148,GeneID:5007666;Name=AT1G06148;Note=Unknown gene;gbkey=Gene;gene_biotype=protein_coding;locus_tag=AT1G06148	1.18945542915569	1.4728025662312	0	0.261428196773545	0.198236380847004	0.326741658825885	1.29266903427435	0.673451634493705	0.658851436952735	0.560145808435439	0.746086542407509	0.0521877717774227	0	0.89969133377551	0.201474456079032	1.68632662718555	0.253025419130021	0.0580568552169144	0.523866164414978	0.618574944001514	0.652479080688451	0.728651394893264	0.201163358653822	0.478845965595642	0.204603606247123	0.605520624500452	0.658383208869867	0.491129078186702	0	0	0	0.831511107484152
AT1G06150	16.0964978450323	NC_003070.9 RefSeq gene 1868989 1873730 . - . ID=gene-AT1G06150;Dbxref=Araport:AT1G06150,TAIR:AT1G06150,GeneID:6241227;Name=EMB1444;gbkey=Gene;gene=EMB1444;gene_biotype=protein_coding;gene_synonym=AtRLP53,EMBRYO DEFECTIVE 1444,LHL1,LONESOME HIGHWAY LIKE 1,receptor like protein 53,T21E18.20,T21E18_20;locus_tag=AT1G06150	0	2.45467094371866	1.30686306958351	6.40499082095186	6.69047785358639	9.23045186183126	4.53653661084959	0.748279593881895	3.95310862171641	0.373430538956959	2.29565089971541	3.34001739375505	0	1.93433636761735	5.08723001599556	0.58654839206454	4.63879935071705	5.57345810082378	0	1.85572483200454	2.71866283620188	3.49752669548767	3.98303450134568	8.02066992372701	6.24040999053725	7.91501959168447	1.90931130572261	4.56340768481811	2.49228547979816	7.39146318462323	0.407910486247799	5.88142002854644
AT1G06180	0.533703509450673	NC_003070.9 RefSeq gene 1889362 1891276 . + . ID=gene-AT1G06180;Dbxref=Araport:AT1G06180,TAIR:AT1G06180,GeneID:837127;Name=MYB13;Note=member of MYB3R- and R2R3- type MYB- encoding genes;gbkey=Gene;gene=MYB13;gene_biotype=protein_coding;gene_synonym=ATMYB13,ATMYBLFGN,F9P14.4,F9P14_4,myb domain protein 13;locus_tag=AT1G06180	0	0	0	0.490177868950397	0.726866729772349	1.59286558677619	0.926819307592927	0	0	0.124476846318986	0	0	0	0	0	0	0	0.0580568552169144	0	0.353471396572294	0	0.233168446365844	0.0804653434615288	0.119711491398911	0.255754507808904	0.346011785428829	0.131676641773973	3.00816560389355	2.88740390952225	2.42591612213275	1.52966432342925	0.973476418518032
AT1G06190	57.1916680727341	NC_003070.9 RefSeq gene 1892231 1894194 . - . ID=gene-AT1G06190;Dbxref=Araport:AT1G06190,TAIR:AT1G06190,GeneID:837128;Name=RHON1;Note=Encodes a novel ribonucleic acid-binding protein that interacts with the endonuclease RNase E and supports its function in processing plastid ribonucleic acids.;gbkey=Gene;gene=RHON1;gene_biotype=protein_coding;gene_synonym=F9P14.5,F9P14_5,Rho-N 1;locus_tag=AT1G061…	52.3360388828505	16.8144959644728	22.0859858759614	64.4747290292756	53.2264682574206	53.6673174621517	38.8776309553454	35.6181086687782	32.283720410684	25.6422303417112	40.0591082000339	33.2957983939957	10.7545187903472	48.3134246237449	45.78507014396	20.5291937222589	43.0564921552918	42.033163177046	45.925600413713	38.52838222638	39.6924774085474	59.7785604370434	64.3722747692231	62.7587493658789	60.1534602366542	70.1538894956952	41.0501930730362	59.4266184605909	79.4491980999071	74.236823831203	116.254488580623	53.2978339138622
AT1G06200	206.244384192118	NC_003070.9 RefSeq gene 1894289 1897027 . - . ID=gene-AT1G06200;Dbxref=Araport:AT1G06200,TAIR:AT1G06200,GeneID:837129;Name=AT1G06200;gbkey=Gene;gene_biotype=protein_coding;gene_synonym=F9P14.6,F9P14_6;locus_tag=AT1G06200	137.97682978206	557.701238412879	556.331608721701	54.638493125671	42.7860188661451	209.135083002243	244.802247113427	277.836213208348	253.740159656422	196.237748221882	148.069483031644	348.666503244961	289.748556974717	361.406008777622	291.33206349028	201.919283968218	324.505100034251	376.382592371256	435.245471601444	176.161307266717	249.192635566264	225.00755074304	189.214255149785	119.621707780361	113.887482327305	194.415371937824	333.96488269924	69.0445629084139	59.6324891629754	63.831917963618	77.6304644140343	248.88547100111
AT1G06210	55.7186463866502	NC_003070.9 RefSeq gene 1897129 1899237 . + . ID=gene-AT1G06210;Dbxref=Araport:AT1G06210,TAIR:AT1G06210,GeneID:837130;Name=AT1G06210;gbkey=Gene;gene_biotype=protein_coding;gene_synonym=F9P14.7,F9P14_7;locus_tag=AT1G06210	121.324453773881	44.6750111756796	34.6318713439631	28.0708526285594	27.5052978425218	19.6249208832297	16.9754273180178	221.191447951488	196.173015352677	265.26015950576	173.608599290978	114.708722366775	165.681934407813	169.501847283306	150.904367603195	246.057050471074	129.042963756311	131.411691783486	96.6533073345634	149.695136448366	140.065509321121	111.337933139691	172.879790427095	86.4017689171637	86.7519290487801	118.682042402088	311.909045202099	28.9356881898332	11.2152846590917	30.2481416478428	10.248750966976	30.340015043812
AT1G06220	117.350727658014	NC_003070.9 RefSeq gene 1899951 1904897 . + . ID=gene-AT1G06220;Dbxref=Araport:AT1G06220,TAIR:AT1G06220,GeneID:837131;Name=MEE5;Note=Encodes a protein with similarity to splicing factor Snu114. Snu114 is thought to be involved in activation of the splicosome. Loss of GFA1 function results in reduced female fertility. Approximately 50%25 of ovules abort due to defects in the female gametophyte. In…	33.3047520163594	49.5843530631169	49.5954534906943	51.1909087807198	54.4489259393105	70.4332488306549	53.8042998039473	8.5303873702536	14.0005930352456	17.1778047920201	15.3808610280933	42.1677195961575	0	34.0083324167143	66.7384135761794	18.6962299970572	81.4741849598666	85.2564918860388	17.4622054804993	16.4364199406117	35.6688564109687	52.462900432315	67.4701904924919	72.9342261347863	56.214840816397	86.8489581426362	9.875748133048	25.4568572193441	33.8738069175005	39.0799925299823	41.7088472188375	49.3025244461945
AT1G06230	108.576641962645	NC_003070.9 RefSeq gene 1906963 1911056 . + . ID=gene-AT1G06230;Dbxref=Araport:AT1G06230,TAIR:AT1G06230,GeneID:837133;Name=GTE4;Note=This gene is predicted to encode a bromodomain-containing protein. Plant lines expressing RNAi constructs targeted against GTE4 show some resistance to agrobacterium-mediated root transformation.;gbkey=Gene;gene=GTE4;gene_biotype=protein_coding;gene_synonym=F9P14.9,…	30.925841158048	30.9288538908551	21.563240648128	13.2674809862574	14.5703739922548	31.4080419546382	21.755863746655	19.9042371972584	22.7303745748693	27.4471446133365	41.2069336498916	22.962619582066	0	36.3475298845306	38.8845700232532	39.8852906603887	72.7448079998809	67.2298383411869	32.6543242485336	29.5590455383581	39.5837308950994	84.7567302539845	103.639362378449	131.203794573206	122.557560142027	129.884173955347	23.6359571984282	13.3423399574054	17.5675732600407	23.8801118272443	19.7326697722373	35.2479586538404
AT1G06240	12.2538325769874	NC_003070.9 RefSeq gene 1911095 1913295 . + . ID=gene-AT1G06240;Dbxref=Araport:AT1G06240,TAIR:AT1G06240,GeneID:837134;Name=AT1G06240;gbkey=Gene;gene_biotype=protein_coding;gene_synonym=F9P14.10,F9P14_10;locus_tag=AT1G06240	5.94727714577846	2.82287158527646	0	9.77087885441125	7.36778548814699	11.6197502419956	13.58521985077	0.598623675105516	1.48241573314365	1.74267584846581	1.72173817478656	3.2356418502002	0	1.52947526741837	4.33170080569919	4.25247584246791	2.44591238492353	3.94786615475018	2.09546465765991	0.706942793144587	1.84869072861728	4.05130175560655	2.81628702115351	3.53148899626786	1.63682884997698	3.84938111289573	1.44844305951371	7.44879101916498	12.2638681841287	11.0682423072307	13.7159901000823	11.1544172955191
AT1G06250	5.29433881375067	NC_003070.9 RefSeq gene 1913175 1914895 . - . ID=gene-AT1G06250;Dbxref=Araport:AT1G06250,TAIR:AT1G06250,GeneID:837135;Name=AT1G06250;end_range=1914895,.;gbkey=Gene;gene_biotype=protein_coding;gene_synonym=F9P14.11,F9P14_11;locus_tag=AT1G06250;partial=true	0	2.82287158527646	0.784117841750108	0.71892754112725	1.5528516499682	2.65477597796032	0.878039344035405	1.34690326898741	3.12954432552549	1.36924530950885	1.5495643573079	0.99156766377103	0	0.674768500331632	0.906635052355644	1.68632662718555	1.18078528927343	1.94490464976663	1.92084260285492	0.530207094858441	2.50116980930573	1.80705545933529	0.965584121538346	1.34675427823774	0.741688072645821	1.42729861489392	0.19751496266096	0.777621040462278	0.759843134084804	2.72915563739935	0.458899297028774	8.80184928410054
AT1G06265	4.71793902354395	NC_003070.9 RefSeq gene 1914943 1917661 . - . ID=gene-AT1G06265;Dbxref=Araport:AT1G06265,TAIR:AT1G06265,GeneID:5007667;Name=AT1G06265;Note=Natural antisense transcript overlaps with AT1G06260~Potential natural antisense gene%2C locus overlaps with AT1G06260;gbkey=Gene;gene_biotype=lncRNA;locus_tag=AT1G06265	0	1.96373675497493	1.56823568350022	1.56856918064127	1.7510880308152	3.00193899046282	1.12193916182302	2.46932265981025	1.23534644428638	0.622384231594932	2.58260726217984	10.0200521812652	0	1.88935180092857	1.71253287667177	1.61300807817748	1.13861438608509	1.24822238716366	4.7147954797348	3.66726573943755	2.82740934964996	2.73972924479867	1.60930686923058	1.97523960808202	2.1227624148139	1.68680745396554	0.59254488798288	6.13911347733378	2.09716705007406	4.35906803195729	0	8.47735714459452
AT1G06270	7.15162702663901	NC_003070.9 RefSeq gene 1917991 1919760 . - . ID=gene-AT1G06270;Dbxref=Araport:AT1G06270,TAIR:AT1G06270,GeneID:837138;Name=AT1G06270;gbkey=Gene;gene_biotype=protein_coding;gene_synonym=F9P14.13,F9P14_13;locus_tag=AT1G06270	16.6523760081797	4.78660834025139	13.4606896167102	12.4505178713401	9.87877964554237	6.77988942063712	5.80481566334518	7.63245185759533	6.25908865105098	5.35250439171642	8.26434323897548	1.04375543554845	0	4.13858013536735	5.23833585805483	2.9327419603227	1.56032341796846	4.12203672040092	4.7147954797348	6.76014045944512	7.17726988757296	8.16089562280456	5.87397007269161	12.1507163769894	11.2787737943727	7.69876222579146	3.09440108168837	9.20867021600066	14.8929254280621	7.84632245752312	13.9199453432062	7.6661267958295
AT1G06273	0.576399790206726	NC_003070.9 RefSeq gene 10309011 10309092 . + . ID=gene-AT1G06273;Dbxref=Araport:AT1G06273,GeneID:28716463;Name=AT1G06273;Note=AtU33b;gbkey=Gene;gene_biotype=snoRNA;locus_tag=AT1G06273	0	0.245467094371866	1.11083360914599	0	0.0991181904235021	0.796432793388096	0.731699453362837	0	1.40005930352456	0.124476846318986	0.114782544985771	0.417502174219381	0	0.764737633709183	0	0.0733185490080674	0	0.0870852828253716	0	0.0883678491430734	0.598105823964414	0.145730278978653	0.0804653434615288	0.0299278728497277	0	0.173005892714415	0.19751496266096	0.0613911347733378	0.243149802907137	0	0	1.82526828472131
AT1G06283	1.36628098419372	NC_003070.9 RefSeq gene 10309265 10309404 . + . ID=gene-AT1G06283;Dbxref=Araport:AT1G06283,GeneID:28716465;Name=AT1G06283;Note=AtsnoR5b;gbkey=Gene;gene_biotype=snoRNA;locus_tag=AT1G06283	1.18945542915569	0	0.849460995229283	1.99339000039828	2.29623807814446	1.65412964780605	1.56095883384072	3.89105388818585	3.62368290324004	1.18253004003037	2.41043344470118	2.24407418642917	0	0.49483023357653	0.453317526177822	5.79216537163733	0.210854515941684	0.406397986518401	4.8021065071373	2.82777117257835	0.978718621032677	0.728651394893264	0.241396030384587	0.837980439792374	0.639386269522259	0.0432514731786037	0.59254488798288	1.67802435047123	0.577480781904451	0.871813606391458	2.6514181606107	4.23867857229726
AT1G06290	150.739219209248	NC_003070.9 RefSeq gene 1922208 1926278 . + . ID=gene-AT1G06290;Dbxref=Araport:AT1G06290,TAIR:AT1G06290,GeneID:837140;Name=ACX3;Note=Encodes an acyl-CoA oxidase with specificity for medium chain fatty acids.;gbkey=Gene;gene=ACX3;gene_biotype=protein_coding;gene_synonym=acyl-CoA oxidase 3,ATACX3;locus_tag=AT1G06290	504.329101962014	393.545119051694	411.335151151411	219.812095699657	220.240619121022	118.321323202324	79.5845105440979	232.191157981552	232.903982962792	293.827595735967	448.799750894363	320.485106485153	200.439292237486	348.090577037745	457.90107005362	354.128591708966	459.494161140117	421.289569881539	109.662650417535	155.748334114667	436.073518926782	476.042529311667	584.942814293584	313.853602575094	311.994924076082	538.264583707723	214.863360214681	96.9775292302825	187.377316865313	123.987056804629	271.43893419252	100.450597935829
AT1G06310	0.170785123024215	NC_003070.9 RefSeq gene 1922423 1922892 . + 0 ID=cds-NP_172119.1;Parent=rna-NM_100511.3;Dbxref=Araport:AT1G06290,TAIR:AT1G06290,GeneID:837140,GenBank:NP_172119.1;Name=NP_172119.1;Note=acyl-CoA oxidase 3 (ACX3)%3B FUNCTIONS IN: acyl-CoA oxidase activity%3B INVOLVED IN: medium-chain fatty acid metabolic process%2C fatty acid beta-oxidation%3B LOCATED IN: peroxisome%3B EXPRESSED IN: male gametophyte…	0	0	0	1.04571278709418	0.743386428176266	0.0408427073532357	0.097559927115045	0	0	0	0.0573912724928853	0	0	0.224922833443877	0	0.366592745040337	0	0	0	0.0883678491430734	0	0.0874381673871917	0.0402326717307644	0.359134474196732	0.0255754507808904	0	0.0329191604434933	0.798084752053391	1.39811136671604	0.909718545799782	0.662854540152674	0
AT1G06330	0	NC_003070.9 RefSeq gene 1931229 1932429 . - . ID=gene-AT1G06330;Dbxref=Araport:AT1G06330,TAIR:AT1G06330,GeneID:837144;Name=AT1G06330;gbkey=Gene;gene_biotype=protein_coding;gene_synonym=T2D23.3,T2D23_3;locus_tag=AT1G06330	0	0	0	0.261428196773545	0.132157587231336	0	0	0	0	0	0.0573912724928853	0	0	0	0	0	0	0	0	0	0	0.0291460557957306	0	0	0	0	0	1.02318557955563	2.02118273666558	1.0992432428414	2.75339578217265	0
AT1G06350	0	NC_003070.9 RefSeq gene 1935227 1936841 . - . ID=gene-AT1G06350;Dbxref=Araport:AT1G06350,TAIR:AT1G06350,GeneID:837146;Name=ADS4;gbkey=Gene;gene=ADS4;gene_biotype=protein_coding;gene_synonym=AtADS4,delta 9 desaturase 4,T2D23.5,T2D23_5;locus_tag=AT1G06350	0	0	0	29.982546317466	28.9094722068548	0.326741658825885	1.02437923470797	0	0	0	0.114782544985771	0	0	0	0	0	0	0	0.69848821921997	0	0	0	0	0.119711491398911	0	0	0	3.96996004867584	17.9930854151281	3.25982478911589	19.3247592859895	0
AT1G06360	0	NC_003070.9 RefSeq gene 1936475 1936789 . - 0 ID=cds-NP_172124.2;Parent=rna-NM_100516.4;Dbxref=Araport:AT1G06350,TAIR:AT1G06350,GeneID:837146,GenBank:NP_172124.2;Name=NP_172124.2;Note=Fatty acid desaturase family protein%3B FUNCTIONS IN: oxidoreductase activity%2C oxidoreductase activity%2C acting on paired donors%2C with oxidation of a pair of donors resulting in the reduction of molecular oxyge…	0	0	0	24.1984474638513	23.5240505271778	1.55202287942296	1.65851876095576	0.149655918776379	0	0	0	0	0	0	0	0	0	0	0.873110274024963	0.574391019429977	0	0.116584223182922	0	0	0.71611262186493	0	0	21.8552439793082	111.544972083649	19.8242833105536	116.458443823747	0.689545796450272
AT1G06370	6.68196793832242	NC_003070.9 RefSeq gene 1942614 1944991 . - . ID=gene-AT1G06370;Dbxref=Araport:AT1G06370,TAIR:AT1G06370,GeneID:3766665;Name=AT1G06370;gbkey=Gene;gene_biotype=transcribed_pseudogene;gene_synonym=T2D23.14;locus_tag=AT1G06370;pseudo=true	0	1.22733547185933	4.05127551570889	3.39856655805609	4.46031856905759	8.84244614197553	4.63409653796464	2.24483878164568	6.91794008800371	2.86296746533669	4.47651925444505	4.59252391641319	0	3.01396596814796	2.41769347294839	4.39911294048405	4.04840670608033	2.96089961606264	6.11177191817474	2.20919622857684	3.26239540344226	2.91460557957306	3.29907908192268	4.78845965595642	4.2455248296278	3.97913553243154	1.71179634306165	7.32600874961831	3.61685331824367	2.3501062433161	0.611865729371699	15.656745731165
AT1G06380	11.7841734886709	NC_003070.9 RefSeq gene 1944993 1946303 . + . ID=gene-AT1G06380;Dbxref=Araport:AT1G06380,TAIR:AT1G06380,GeneID:837149;Name=AT1G06380;gbkey=Gene;gene_biotype=protein_coding;gene_synonym=T2D23.8,T2D23_8;locus_tag=AT1G06380	9.51564343324554	20.4965023800508	30.7112821352125	15.6203347572193	13.6452708816355	11.8035424250851	11.9998710351505	27.6863449736301	10.0474844135292	14.5637910193214	14.6921657581786	21.1882353416336	27.4318160449436	19.5233019429286	25.6879931500766	10.851145253194	12.5669291501244	15.9946636122599	44.5286239752731	19.7943982080484	20.9880770954785	22.2092945163467	24.2200683819202	12.6894180882845	13.2480835045012	14.5324949880108	15.3732479271114	14.8566546151477	16.3214305201416	13.0392991564635	15.4496096666354	14.1559695859497
AT1G06390	15.2852685106673	NC_003070.9 RefSeq gene 1946746 1950860 . + . ID=gene-AT1G06390;Dbxref=Araport:AT1G06390,TAIR:AT1G06390,GeneID:837150;Name=GSK1;Note=encodes a GSK3/shaggy-like protein kinase. Gene expression is induced by NaCl and ABA but not KCl%2C suggesting that this gene may be involved in response to osmotic stress. This protein can interact with the BZR1 protein involved in brassinosteroid-mediated signali…	1.78418314373354	5.70710994414588	2.48303983220867	55.961973371837	58.2649762706153	37.7590829480664	34.9020639254073	10.4759143143465	10.5416229912438	8.33994870337209	9.69912505129761	2.08751087109691	0	4.90331776907653	6.74939427864757	6.23207666568573	6.78951541332222	5.74762866647453	10.3900122608971	15.7736610720386	3.47988843033841	2.7688753005944	2.17256427346128	16.9391760329458	19.0025599302015	4.15214142514595	5.62917643583736	64.9518205901913	37.4602665103808	47.115839684547	15.9340033690547	12.1278937140371
AT1G06400	61.1624221830471	NC_003070.9 RefSeq gene 1950596 1952880 . - . ID=gene-AT1G06400;Dbxref=Araport:AT1G06400,TAIR:AT1G06400,GeneID:837151;Name=ARA-2;Note=small GTP-binding protein (ara-2);gbkey=Gene;gene=ARA-2;gene_biotype=protein_coding;gene_synonym=ARA2,ARABIDOPSIS THALIANA RAB GTPASE HOMOLOG A1A,ATRAB11E,ATRABA1A,SMALL GTP-BINDING PROTEIN,T2D23.10,T2D23_10;locus_tag=AT1G06400	201.017967527312	201.651218026488	205.112158771132	60.7166987006559	50.0051270686568	84.748617757964	99.1696659124432	349.745882180398	294.671305177111	303.972458710965	184.972071244569	210.212344719458	213.999337668793	235.179314648918	156.596020987428	341.224527083546	161.345875598576	179.976251172435	414.552758107052	204.880858238216	179.594866959496	148.265985832881	152.200197157482	129.886968167818	129.84656361458	134.685087478172	256.670693977918	48.7854884332124	25.4091544037958	43.4959179710521	27.1515417408691	69.7455292350731
AT1G06410	53.5197879277134	NC_003070.9 RefSeq gene 1954674 1958866 . + . ID=gene-AT1G06410;Dbxref=Araport:AT1G06410,TAIR:AT1G06410,GeneID:837152;Name=TPS7;Note=Encodes an enzyme putatively involved in trehalose biosynthesis. Though the protein has both trehalose-6-phosphate synthase (TPS)-like and trehalose-6-phosphate phosphatase (TPP)-like domains%2C neither activity has been detected in enzymatic assays nor has the prot…	38.0625737329822	14.1143579263823	16.9892199045857	12.9080172156938	17.0152893560345	50.604114410659	27.9753091002391	21.9994200601277	14.1653058944838	39.9570676683946	54.4069263232552	11.8988119652524	9.5076180610316	23.9317894784286	41.3022634962016	41.9382100326146	40.56840886718	45.139204931151	19.3830480833542	34.4634611657986	38.2787727337225	54.736292784382	63.9699480519154	58.7783422768651	54.5780119664201	67.4722981586217	42.3340403303324	7.36693617280053	14.4978069983381	8.94556570036452	10.7586390747857	19.7940205098666
AT1G06420	0.0853925615121076	NC_003070.9 RefSeq gene 1958878 1960027 . + . ID=gene-AT1G06420;Dbxref=Araport:AT1G06420,TAIR:AT1G06420,GeneID:837153;Name=AT1G06420;gbkey=Gene;gene_biotype=protein_coding;gene_synonym=T2D23.12,T2D23_12;locus_tag=AT1G06420	0	0	0	0.392142295160318	0.49559095211751	0.0408427073532357	0	0.149655918776379	0	0.746861077913919	0.344347634957312	0	0	0	0	0	0.253025419130021	0.0580568552169144	0	0	0	0.291460557957306	0.241396030384587	0	0	0	0.0658383208869867	1.35060496501343	0	2.23639142509113	2.39647410670582	0
AT1G06430	36.6974533098282	NC_003070.9 RefSeq gene 1960031 1963189 . - . ID=gene-AT1G06430;Dbxref=Araport:AT1G06430,TAIR:AT1G06430,GeneID:837154;Name=FTSH8;Note=encodes a FtsH protease that is localized to the chloroplast;gbkey=Gene;gene=FTSH8;gene_biotype=protein_coding;gene_synonym=FTSH protease 8;locus_tag=AT1G06430	95.1564343324554	145.316519868145	160.613471251814	18.8718479545903	16.7840135783797	36.3091668370265	53.731129858611	58.6651201603405	40.0252247948786	35.7248548935491	47.2904085341375	16.8044625123301	65.9298760625634	26.0910486794898	41.4030007242411	30.5005163873561	33.6523807442927	40.7559123622739	15.0174967132294	17.8503055269008	23.3805003913362	34.6255142853279	39.3475529526876	31.2446992551157	43.631719032199	44.0299996958185	15.8999544942073	17.1485903133523	9.63481094019531	19.0282795829788	6.83250064465064	23.6879261839388
AT1G06440	6.70331607870045	NC_003070.9 RefSeq gene 1963301 1965209 . - . ID=gene-AT1G06440;Dbxref=Araport:AT1G06440,TAIR:AT1G06440,GeneID:837156;Name=AT1G06440;gbkey=Gene;gene_biotype=protein_coding;gene_synonym=F12K11.21,F12K11_21;locus_tag=AT1G06440	0	7.60947992552784	3.92058920875054	3.79070885321641	3.35349877599515	4.1251134426768	6.04871548113279	0.448967756329137	1.15299001466729	0.373430538956959	1.14782544985771	0	0	1.43950613404082	1.61179564863226	0.879822588096809	1.34946890202678	1.56753509085669	2.4447087672699	1.76735698286147	2.1749302689615	0.757797450688995	1.1265148084614	3.59134474196732	4.50127933743671	2.24907660528739	0.79005985064384	1.59616950410678	2.64425410661512	2.23639142509113	7.39337756324136	5.92198154598469
AT1G06460	6.08422000773767	NC_003070.9 RefSeq gene 1967087 1969656 . - . ID=gene-AT1G06460;Dbxref=Araport:AT1G06460,TAIR:AT1G06460,GeneID:837158;Name=ACD32.1;Note=ACD32.1 encodes an alpha-crystallin domain containing protein with homology to small heat shock proteins.;gbkey=Gene;gene=ACD32.1;gene_biotype=protein_coding;gene_synonym=ACD31.2,ALPHA-CRYSTALLIN DOMAIN 31.2,alpha-crystallin domain 32.1,F12K11.19,F12K11_19;locus_…	11.2998265769791	5.21617575540215	5.94622696660498	3.79070885321641	3.73345183928524	3.10404575884591	2.41460819609736	4.2651936851268	3.29425718476367	3.04968273481517	7.57564796906086	2.81813967598082	0	6.52276216987245	5.18796724403508	2.05291937222589	2.95196322318357	3.97689458235864	8.03261452102966	5.83227804344285	5.27420590223165	3.99300964401509	2.73582167769198	5.92571882424607	6.9053717108404	4.28189584468176	2.07390710794008	13.3628036689965	6.12433566072352	10.9734799587099	7.67381602253673	9.36971052823605
AT1G06470	5.72130162131121	NC_003070.9 RefSeq gene 1969658 1974526 . + . ID=gene-AT1G06470;Dbxref=Araport:AT1G06470,TAIR:AT1G06470,GeneID:837159;Name=AT1G06470;gbkey=Gene;gene_biotype=protein_coding;gene_synonym=F12K11.18,F12K11_18;locus_tag=AT1G06470	0	4.29567415150765	5.0967659713757	6.96052573909564	9.79618115352279	9.59803622801039	5.36579599132747	6.80934430432524	3.12954432552549	8.90009451180753	5.4521708868241	8.24566794083278	0	10.4364194717959	7.5552921029637	3.51929035238724	7.42207896114727	7.19905004689739	4.54017342492981	5.83227804344285	13.8108072079055	9.90965897054839	9.21328182634505	4.7585317831067	4.42455298509403	6.57422392314776	17.2496400723905	13.6492956312721	12.750167789943	5.43935880509453	8.61710902198476	11.2355403303956
AT1G06473	3.24491733746009	NC_003070.9 RefSeq gene 11471861 11472650 . - . ID=gene-AT1G06473;Dbxref=Araport:AT1G06473,GeneID:28716502;Name=AT1G06473;gbkey=Gene;gene_biotype=lncRNA;locus_tag=AT1G06473	136.192646638327	17.1826966060306	17.8386808998149	17.2379217247556	14.3060588177921	3.5533155397315	9.51209289371688	278.808976680394	375.957101211154	197.109086146115	145.773832131929	16.8566502841075	12.6248698843207	7.96226830391326	3.82801466550161	325.021127752763	6.24129367187384	6.21208350820984	620.781404831749	188.04678297646	8.04724199515756	8.88954701769782	5.55210869884549	77.6628300450433	86.5217499917521	4.75766204964641	10.5341313419179	24.3108893702417	3.34330978997314	10.8408126707807	5.40481394278334	5.02962816234316
AT1G06490	4.14153923333722	NC_003070.9 RefSeq gene 1978378 1989409 . + . ID=gene-AT1G06490;Dbxref=Araport:AT1G06490,TAIR:AT1G06490,GeneID:837160;Name=CalS7;Note=Encodes Callose Synthase 7 (CalS7)%2C a phloem-specific callose synthase responsible for callose deposition in developing sieve elements during phloem formation and in mature phloem induced by wounding.;gbkey=Gene;gene=CalS7;gene_biotype=protein_coding;gene_synonym…	0	0	0	2.90838868910569	2.56055325260714	1.96044995295531	1.80485865162833	0	0	0.124476846318986	0.114782544985771	0	0	0.989660467153061	0.402948912158064	0	0.421709031883368	0.348341131301487	0	0.0883678491430734	0.434986053792301	0	0.160930686923058	0.957691931191285	0.102301803123561	0.692023570857659	0	0.327419385457801	3.13055371242939	1.66781733396627	0.866809783276574	2.59593711604808
AT1G06500	6.51118281529821	NC_003070.9 RefSeq gene 1989479 1990730 . + . ID=gene-AT1G06500;Dbxref=Araport:AT1G06500,TAIR:AT1G06500,GeneID:837161;Name=AT1G06500;gbkey=Gene;gene_biotype=protein_coding;gene_synonym=F12K11.25,F12K11_25;locus_tag=AT1G06500	2.97363857288923	4.84797511384435	7.90652157098025	6.37231229635517	7.83033704345666	7.9030638728511	13.9510695774514	12.7207530959922	15.3182959091511	9.70919401288094	4.87825816189525	18.7354100680947	6.15657235099587	16.9141970749796	10.2248286460109	3.00606050933077	8.47635154085569	10.2470349457854	49.7672856194229	14.0946719383202	11.9621164792883	9.32673785463378	8.73048976557588	9.21778483771612	9.3094640842441	6.92023570857659	11.8838169201011	16.534678965619	4.55905880450882	8.01689468486058	5.35382513200237	14.0951273097923
AT1G06510	8.94487081839327	NC_003070.9 RefSeq gene 1992229 1993841 . + . ID=gene-AT1G06510;Dbxref=Araport:AT1G06510,TAIR:AT1G06510,GeneID:837162;Name=AT1G06510;gbkey=Gene;gene_biotype=protein_coding;gene_synonym=F12K11.16,F12K11_16;locus_tag=AT1G06510	10.7050988624012	9.08228249175904	5.88088381312581	15.2445317243574	13.1992390247297	13.9682059148066	18.3656562794072	11.9724735021103	17.7889887977238	8.2154718570531	9.92869014126915	3.2356418502002	0	7.91728373722449	5.69165338423266	22.5821130944848	12.3139037309943	11.6694278985998	21.8277568506241	12.4598667291734	5.87231172619606	6.38298621926499	6.03490075961466	7.18268948393464	8.10741789754225	6.22821213771893	14.3527539533631	21.1594777852104	16.351824245505	11.7694836862847	10.146773345414	10.6271175688218
AT1G06515	2.68986568763139	NC_003070.9 RefSeq gene 1990634 1992228 . - . ID=gene-AT1G06515;Dbxref=Araport:AT1G06515,TAIR:AT1G06515,GeneID:5007668;Name=AT1G06515;gbkey=Gene;gene_biotype=protein_coding;locus_tag=AT1G06515	0.594727714577846	1.4728025662312	5.6195111992091	6.37231229635517	5.94709142541013	3.81879313752754	6.26822531714164	3.51691409124491	4.77667291790733	4.73012016012148	4.64869307192371	6.99316141817464	0.467587773493358	6.74768500331632	3.92875189354113	8.43163313592776	4.00623580289199	3.48341131301487	7.68337041141967	6.22993336458668	6.7966570905047	4.51763864833824	2.89675236461504	2.45408557367767	2.58312052886993	2.3788310248232	4.34532917854112	26.4800427988997	24.3149802907137	17.0003653246334	25.8003382551733	7.36191541504261
AT1G06520	15.840320160496	NC_003070.9 RefSeq gene 1993903 1996355 . - . ID=gene-AT1G06520;Dbxref=Araport:AT1G06520,TAIR:AT1G06520,GeneID:837163;Name=GPAT1;Note=sn-glycerol-3-phosphate 2-O-acyltransferase. Expressed in flower buds and siliques. Homozygous mutant plants are male sterile.;gbkey=Gene;gene=GPAT1;gene_biotype=protein_coding;gene_synonym=ATGPAT1,F12K11.15,F12K11_15,glycerol-3-phosphate acyltransferase 1,GLYCEROL…	4.75782171662277	8.71408185020124	10.062845635793	7.41802508344935	5.94709142541013	23.3620286060508	22.9753628355931	2.99311837552758	6.42380151028916	4.6056433138025	5.0504319793739	11.2725587039233	0	9.80663553815306	12.9951024170976	1.31973388214521	6.0726100591205	8.94075570340482	2.88126390428238	5.92064589258592	6.85103034722874	7.02419944677107	7.56374228538371	11.3127359371971	10.1790294107944	6.83373276221938	9.67823317038704	0.941330733191179	2.3099231276178	0.720193848758161	6.83250064465064	17.0358373240656
AT1G06540	0	NC_003070.9 RefSeq gene 2001406 2003446 . - . ID=gene-AT1G06540;Dbxref=Araport:AT1G06540,TAIR:AT1G06540,GeneID:837165;Name=AT1G06540;gbkey=Gene;gene_biotype=protein_coding;gene_synonym=F12K11.13,F12K11_13;locus_tag=AT1G06540	0	0.122733547185933	0	0	0	0.0816854147064714	0.097559927115045	0.748279593881895	0	1.61819900214682	0.172173817478656	0	0	1.25956786728571	1.15847812245443	1.31973388214521	1.01210167652008	0.435426414126858	6.28639397297973	1.89990875657608	3.69738145723456	1.45730278978653	1.48860885403828	0.837980439792374	1.30434798982541	1.73005892714415	0.526706567095893	0.55252021296004	0	0.0189524697041621	0	0
AT1G06547	0.298873965292377	NC_003070.9 RefSeq gene 11684910 11684994 . + . ID=gene-AT1G06547;Dbxref=Araport:AT1G06547,GeneID:28716515;Name=AT1G06547;Note=AtsnoR14-2;gbkey=Gene;gene_biotype=snoRNA;locus_tag=AT1G06547	2.37891085831138	1.1046019246734	0	1.650265492133	1.47025315794861	0.75559008603486	0.609749544469031	1.04759143143465	0	0.248953692637973	2.52521598968695	0	0	0.719753067020408	0.201474456079032	1.24641533313715	0.379538128695031	0.435426414126858	4.8021065071373	3.31379434286525	2.33805003913362	1.28242645501214	0.523024732499937	1.7358166252842	0.895140777331163	0.432514731786037	0.822979011087333	0.532056501368927	0.820630584811588	0.170572227337459	1.55515872881974	0.648984279012021
AT1G06550	4.9954648484583	NC_003070.9 RefSeq gene 2003627 2007212 . - . ID=gene-AT1G06550;Dbxref=Araport:AT1G06550,TAIR:AT1G06550,GeneID:837166;Name=AT1G06550;gbkey=Gene;gene_biotype=protein_coding;gene_synonym=F12K11.12,F12K11_12;locus_tag=AT1G06550	0	0	0	4.34624377136019	4.8567913307516	6.77988942063712	3.80483715748675	0.598623675105516	0	0.622384231594932	0.172173817478656	0	0	0.719753067020408	0.604423368237096	0.879822588096809	0	1.16113710433829	1.57159849324493	0.618574944001514	1.84869072861728	0.786943506484725	1.68977221269211	0.299278728497276	0.0511509015617807	0.994783883107885	0.59254488798288	11.1322591055652	14.7105630758818	7.27774836639826	3.67119437623019	6.1653506506142
AT1G06553	0.917970036255157	NC_003070.9 RefSeq gene 11685235 11685376 . + . ID=gene-AT1G06553;Dbxref=Araport:AT1G06553,GeneID:28716516;Name=AT1G06553;Note=snoR86-2;gbkey=Gene;gene_biotype=snoRNA;locus_tag=AT1G06553	0.594727714577846	0	0	1.81365811511647	2.04844260208571	1.1435958058906	1.46339890672567	7.25831206065438	5.0237422067646	1.18253004003037	1.83652071977233	8.45441902794247	0	1.16959873390816	0.201474456079032	2.27287501925009	0.0843418063766735	0.493483269343773	7.33412630180969	4.28584068343906	0.271866283620188	0.757797450688995	0.241396030384587	1.43653789678693	0.792838974207602	0.605520624500452	1.38260473862672	2.33286312138683	2.29472626493611	0.303239515266594	4.63998178106872	1.98751435447431
AT1G06560	13.0010174902184	NC_003070.9 RefSeq gene 2007615 2012006 . + . ID=gene-AT1G06560;Dbxref=Araport:AT1G06560,TAIR:AT1G06560,GeneID:837167;Name=AT1G06560;gbkey=Gene;gene_biotype=protein_coding;gene_synonym=F12K11.10,F12K11_10;locus_tag=AT1G06560	2.37891085831138	3.92747350994985	4.37799128310477	6.55204418163698	8.6398022652486	11.8035424250851	5.21945610065491	3.36725817246853	1.89419788123911	1.8049142716253	2.86956362464426	8.19348016905536	4.90967162168025	5.39814800265306	11.7358870666036	2.85942341131463	9.06674418549241	6.76362363277053	6.63563808258972	3.62308181486601	5.76356521274799	4.60507681572543	5.75327205749931	4.7585317831067	5.88235367960479	2.72484281025203	0.954655652861307	6.6711699787027	10.2122917220998	8.73708853361874	7.69931042792721	15.7784302834798
AT1G06570	34.1997208855991	NC_003070.9 RefSeq gene 2011885 2013545 . - . ID=gene-AT1G06570;Dbxref=Araport:AT1G06570,TAIR:AT1G06570,GeneID:837168;Name=PDS1;Note=Mutation of the PDS1 locus disrupts the activity of p-hydroxyphenylpyruvate dioxygenase (HPPDase)%2C the first committed step in the synthesis of both plastoquinone and tocopherols in plants.;end_range=2013545,.;gbkey=Gene;gene=PDS1;gene_biotype=protein_coding;gene_…	271.790565562076	73.4560279907809	64.7550650978631	16.3556015606449	16.2884226262622	41.3532411951511	33.2679351462303	216.926254266361	215.691489172402	150.865937738612	245.232907362099	90.2326574031638	85.7244251404489	96.581864680801	110.35763331729	127.500956725029	108.547904806779	112.978640252115	37.5437417830734	57.3949180184262	64.0516964209163	83.182843241015	104.645179171718	103.580367932907	101.892595911067	93.5529364853198	63.0401922492897	12.0121987039831	2.55307293052494	9.22985274592696	1.12175383718145	39.060741293036
AT1G06573	1.79324379175426	NC_003070.9 RefSeq gene 11738297 11739319 . - . ID=gene-AT1G06573;Dbxref=Araport:AT1G06573,GeneID:28716519;Name=AT1G06573;Note=Natural antisense transcript overlaps with AT1G32460;gbkey=Gene;gene_biotype=lncRNA;locus_tag=AT1G06573	0	0	0	0.555534918143784	1.07378039625461	2.47098379487076	1.39022896138939	3.21760225369215	2.47069288857276	0.622384231594932	0.573912724928853	3.96627065508412	0	1.70941353417347	1.25921535049395	0.879822588096809	0.253025419130021	0.986966538687545	4.10361828791733	0.574391019429977	0.326239540344226	1.7196172919481	0.321861373846115	0.299278728497276	0.409207212494246	0.302760312250226	0.88881733197432	1.92358888956458	1.44370195476113	0.62543150023735	0.458899297028774	2.65677939220546
AT1G06580	2.94604337216771	NC_003070.9 RefSeq gene 2013996 2016273 . - . ID=gene-AT1G06580;Dbxref=Araport:AT1G06580,TAIR:AT1G06580,GeneID:837169;Name=AT1G06580;gbkey=Gene;gene_biotype=protein_coding;gene_synonym=F12K11.8,F12K11_8,pentatricopeptide repeat 1,PPR1;locus_tag=AT1G06580	0	0.245467094371866	0	1.01303426249749	1.38765466592903	2.65477597796032	1.36583897961063	0.748279593881895	3.62368290324004	0.995814770551891	0.688695269914623	0	0	0.269907400132653	0.302211684118548	0.733185490080674	0.421709031883368	0.464454841735315	0	0.795310642287661	1.41370467482498	0.291460557957306	0.160930686923058	0.778124694092919	0.204603606247123	0.865029463572074	0.59254488798288	1.1459678491023	2.27952940225441	1.2508630004747	1.47867551264827	3.28548291249836
AT1G06590	12.1470918750973	NC_003070.9 RefSeq gene 2016306 2024749 . - . ID=gene-AT1G06590;Dbxref=Araport:AT1G06590,TAIR:AT1G06590,GeneID:837170;Name=AT1G06590;gbkey=Gene;gene_biotype=protein_coding;gene_synonym=F12K11.7,F12K11_7;locus_tag=AT1G06590	0	0	4.835393357459	6.74811532921714	8.40852648759376	7.80095710446802	8.48771365900891	2.39449470042206	0.494138577714551	0.871337924232905	1.37739053982925	0	0	3.23888880159183	3.02211684118548	3.95920164643564	4.30143212521035	2.96089961606264	0.174622054804993	2.6510354742922	1.19621164792883	2.68143713320721	2.25302961692281	5.38701711295098	4.5268547882176	3.28711196157388	1.11925145507877	7.32600874961831	11.9447340678131	6.89869897231501	5.20085869965944	6.69265037731147
AT1G06620	0.0426962807560538	NC_003070.9 RefSeq gene 2025544 2027413 . + . ID=gene-AT1G06620;Dbxref=Araport:AT1G06620,TAIR:AT1G06620,GeneID:837171;Name=AT1G06620;Note=encodes a protein whose sequence is similar to a 2-oxoglutarate-dependent dioxygenase;gbkey=Gene;gene_biotype=protein_coding;gene_synonym=F12K11.24,F12K11_24;locus_tag=AT1G06620	0	0.490934188743732	0	15.6203347572193	15.1650831347958	0.122528122059707	0.097559927115045	0	0	0	0.344347634957312	0	0	0	0	0	0	0	0	0	0	0	0	0	0	0.173005892714415	0	23.5537320413706	26.2297849886074	27.8601304651183	32.7603109267764	0
AT1G06630	19.1706300594682	NC_003070.9 RefSeq gene 2027606 2031388 . + . ID=gene-AT1G06630;Dbxref=Araport:AT1G06630,TAIR:AT1G06630,GeneID:837172;Name=AT1G06630;gbkey=Gene;gene_biotype=protein_coding;gene_synonym=F12K11.23,F12K11_23;locus_tag=AT1G06630	76.1251474659643	57.9302342717604	61.03050534955	20.979612791077	19.0967713549281	17.4398360398316	23.9997420703011	105.282938859183	110.275259259964	87.0093155769715	112.142546451098	27.5551434984792	52.5256932224205	46.5140419561939	45.2310153897427	64.9602344211478	33.3993553251627	31.1475028238746	111.93273713	60.8854480595776	44.3685774868147	64.4127833085645	56.7280671403778	55.3665647719962	50.153458981326	44.0299996958185	36.9352980175995	25.9275225859396	18.0690697285366	19.6726635529203	10.8351222909572	24.1341028757595
AT1G06645	29.4390855812991	NC_003070.9 RefSeq gene 2034156 2035824 . + . ID=gene-AT1G06645;Dbxref=Araport:AT1G06645,TAIR:AT1G06645,GeneID:3766668;Name=AT1G06645;gbkey=Gene;gene_biotype=protein_coding;gene_synonym=F12K11.6;locus_tag=AT1G06645	38.0625737329822	18.5327656250759	37.8990290179219	6.89516868990226	7.07043091687648	17.9503698817471	23.7802322342922	66.746539774265	44.9666105720241	45.807479445387	36.7304143954466	18.1613445785431	11.6896943373339	37.5621131851275	37.2727743746209	32.9200285046223	29.5618031350241	31.1184743962661	48.021065071373	46.4814886492566	42.7373797850936	44.4477350884891	54.7566662255704	36.9010672237142	38.8491097361725	47.0143513451422	61.525910868889	7.40786359598276	7.29449408721411	3.92316122876156	1.37669789108632	29.7518730409573
AT1G06650	10.0976703988067	NC_003070.9 RefSeq gene 2032366 2032898 . + 0 ID=cds-NP_172149.1;Parent=rna-NM_100541.4;Dbxref=Araport:AT1G06640,TAIR:AT1G06640,GeneID:837173,GenBank:NP_172149.1;Name=NP_172149.1;Note=2-oxoglutarate (2OG) and Fe(II)-dependent oxygenase superfamily protein%3B CONTAINS InterPro DOMAIN/s: Oxoglutarate/iron-dependent oxygenase (InterPro:IPR005123)%3B BEST Arabidopsis thaliana protein match is: 2-oxog…	16.6523760081797	10.0027840956535	16.727847290669	6.04552705038823	7.15302940889607	7.14747378681624	6.14627540824783	15.2649037151907	24.9539981745848	30.1233968091947	23.2434653596185	14.4038250105687	1.24690072931562	17.7239192753775	18.7874930293697	12.0242420373231	9.10891508868074	11.2049730568645	13.6205202747894	23.3291121737714	21.749302689615	15.039364790597	15.8114399901904	18.1063630740852	17.0588256708539	16.3490568615122	17.3154783932775	15.4296385396989	6.30669801290387	14.5175917933882	11.141055155643	12.8174395104874
AT1G06660	0.0426962807560538	NC_003070.9 RefSeq gene 2037311 2040419 . - . ID=gene-AT1G06660;Dbxref=Araport:AT1G06660,TAIR:AT1G06660,GeneID:837176;Name=JASON;Note=Encodes JASON. jason mutant produces diploid male gametes leading to triploid progeny. Diploid gametes in the jason mutant are generated by a defect in male meiosis II.;gbkey=Gene;gene=JASON;gene_biotype=protein_coding;gene_synonym=F12K11.5,F12K11_5;locus_tag=AT1G0…	0	0	0	1.91169368890655	1.40417436433295	0.0816854147064714	0.19511985423009	0	0	0	0.114782544985771	0	0	0	0	0	0.0843418063766735	0.232227420867658	0	0	0	0	0	0.0598557456994553	0.102301803123561	0	0	0.982258156373404	2.21874195152763	1.38353028840383	1.88658599889607	0.567861244135518
AT1G06670	79.7353043119305	NC_003070.9 RefSeq gene 2040410 2047655 . + . ID=gene-AT1G06670;Dbxref=Araport:AT1G06670,TAIR:AT1G06670,GeneID:837177;Name=NIH;Note=nuclear DEIH-box helicase (NIH) encoding a putative RNA and/or DNA helicase homologous to a group of nucleic acid helicases from the DEAD/H family with nuclear DEIH-box helicase (NIH) distinct N- and C-terminal regions that differ from animal DEIH proteins;gbkey=Gene…	9.51564343324554	7.85494701989971	1.17617676262516	21.4371121354307	25.6055325260714	27.3033498656381	22.877802908478	1.87069898470474	6.91794008800371	2.24058323374176	2.63999853467272	6.78441033106495	0	4.13858013536735	6.24570813844999	9.09150007700036	13.1151508915727	16.8364880129052	4.01630726051483	8.83678491430734	5.54607218585183	11.7167144298837	13.5181777015368	29.6884498669298	22.6854248426498	30.7950489031658	3.02856276080139	13.6697593428632	10.9417411308212	21.5868629930407	6.93447826621259	11.2761018478339
AT1G06690	18.8931042345538	NC_003070.9 RefSeq gene 2049400 2052170 . - . ID=gene-AT1G06690;Dbxref=Araport:AT1G06690,TAIR:AT1G06690,GeneID:837179;Name=AT1G06690;gbkey=Gene;gene_biotype=protein_coding;gene_synonym=F12K11.2,F12K11_2;locus_tag=AT1G06690	17.8418314373354	9.3277495861309	19.733632350711	3.56195918103955	4.36120037863409	5.12575977283108	4.87799635575225	4.2651936851268	11.0357615689583	4.23221277484554	9.87129886877627	8.35004348438762	0	3.14891966821428	9.77151111983306	6.89194360675834	6.24129367187384	6.32819721864367	5.41328369895477	2.56266762514913	5.98105823964414	10.492580086463	17.6219102180748	16.4004743216508	15.3452704685342	15.0515126661541	0.921736492417813	6.6711699787027	7.41606898866768	7.94108480604393	1.27472026952437	23.5053993554666
AT1G06700	51.7265441359592	NC_003070.9 RefSeq gene 2052370 2055548 . - . ID=gene-AT1G06700;Dbxref=Araport:AT1G06700,TAIR:AT1G06700,GeneID:837180;Name=AT1G06700;gbkey=Gene;gene_biotype=protein_coding;gene_synonym=F4H5.21,F4H5_21;locus_tag=AT1G06700	17.8418314373354	36.0836628726643	26.0065750847119	92.4475460840449	84.81213160571	90.2828046043275	89.9746427818502	34.2712053997908	21.4126717009639	21.2855407205467	18.8243373776664	30.6864098051245	22.9118009011745	28.9700609475714	27.9042121669459	35.7794519159369	31.6281773912526	31.176531251483	40.5996277421608	22.6221693806268	25.1204446065054	24.774147426371	26.5937960140353	28.4913349529407	27.2634305324291	23.5288014091604	37.297408782478	81.6502092485392	54.6479182033791	52.8015805957957	53.9971506170524	69.1776679909376
AT1G06710	12.4673139807677	NC_003070.9 RefSeq gene 2055745 2060429 . - . ID=gene-AT1G06710;Dbxref=Araport:AT1G06710,TAIR:AT1G06710,GeneID:837181;Name=AT1G06710;end_range=2060429,.;gbkey=Gene;gene_biotype=protein_coding;gene_synonym=F4H5.20,F4H5_20,mitochondrial stability factor 1,MTSF1;locus_tag=AT1G06710;partial=true	0	2.82287158527646	2.87509875308373	0.882320164110715	1.32157587231336	3.32868064928871	1.85363861518585	1.19724735021103	0.988277155429102	0.373430538956959	0.918260359886165	1.04375543554845	0	1.48449070072959	1.10810950843468	2.85942341131463	4.42794483477536	3.48341131301487	0.960421301427459	2.20919622857684	1.3049581613769	2.21510024047552	2.09209892999975	3.6811283605165	3.91304396947623	3.84938111289573	2.73229031680995	0.368346808640027	0.820630584811588	0.947623485208106	0.2039552431239	4.31980160717377
AT1G06720	103.53848083343	NC_003070.9 RefSeq gene 2060444 2067483 . - . ID=gene-AT1G06720;Dbxref=Araport:AT1G06720,TAIR:AT1G06720,GeneID:837182;Name=AT1G06720;gbkey=Gene;gene_biotype=protein_coding;gene_synonym=F4H5.19,F4H5_19;locus_tag=AT1G06720	2.37891085831138	4.66387479306545	3.39784398091713	10.4244493463451	12.8027662630357	26.7928160237226	19.0729657509913	6.4352045073843	6.25908865105098	6.72174970122527	8.49390832894702	15.7607070767816	0	10.4364194717959	11.6855184525839	8.50495168493582	30.4895630051675	27.7802052212935	8.90572479505462	12.1063953326011	8.91721410274217	8.68552462712771	12.1100341909601	35.7039523097251	30.5115127816022	21.6689880624804	5.82669139849832	15.3068562701522	6.99055683358019	12.508630004747	2.14153005280095	10.7082406036983
AT1G06730	8.45386358969865	NC_003070.9 RefSeq gene 2067509 2070455 . + . ID=gene-AT1G06730;Dbxref=Araport:AT1G06730,TAIR:AT1G06730,GeneID:837184;Name=AT1G06730;gbkey=Gene;gene_biotype=protein_coding;gene_synonym=F4H5.18,F4H5_18;locus_tag=AT1G06730	17.8418314373354	20.4965023800508	11.5003950123349	16.6660475443135	14.6694921826783	13.5597788412742	13.1705901605311	6.13589266983154	2.63540574781094	4.73012016012148	8.49390832894702	9.70692555060061	0	7.10756153682653	9.77151111983306	8.06504039088742	13.2416636011377	10.4792623666531	4.01630726051483	3.35797826743679	3.04490237654611	10.3177037516886	9.25351449807582	12.4499951054867	11.662405556086	12.1536639631876	4.67452078297605	8.71754113781396	12.6741834765345	7.96003727574809	11.1155607502525	17.0358373240656
AT1G06740	5.97747930584753	NC_003070.9 RefSeq gene 2070737 2073374 . + . ID=gene-AT1G06740;Dbxref=Araport:AT1G06740,TAIR:AT1G06740,GeneID:3766669;Name=MUG3;end_range=2073374,.;gbkey=Gene;gene=MUG3;gene_biotype=protein_coding;gene_synonym=F4H5.17,F4H5_17,MUSTANG 3;locus_tag=AT1G06740;partial=true	0	0.859134830301531	0	2.45088934475199	3.22134118876382	2.94067492943297	2.68289799566374	1.19724735021103	0.988277155429102	1.36924530950885	1.43478181232213	1.46125760976783	0	0.629783933642857	1.41032119255322	0	2.31939967535852	2.61255848476115	0.436555137012481	1.10459811428842	0	1.36986462239934	1.28744549538446	3.59134474196732	4.68030749290294	2.16257365893018	0.79005985064384	0.0613911347733378	0.577480781904451	0.568574091124864	0.30593286468585	3.99530946766775
AT1G06770	15.1998759491552	NC_003070.9 RefSeq gene 2078880 2082097 . - . ID=gene-AT1G06770;Dbxref=Araport:AT1G06770,TAIR:AT1G06770,GeneID:837188;Name=DRIP1;Note=Encodes a C3HC4 RING-domain-containing ubiquitin E3 ligase capable of interacting with DREB2A. The DRIP1-GFP fusion protein is nuclear-localized. DRIP1 seems to be involved in regulating stress-related transcriptional changes and drought tolerance.;gbkey=Gene;gene=…	3.56836628746708	4.29567415150765	3.00578506004208	7.61409623102951	9.35014929661703	14.8259027692246	8.43893369545139	5.6869249135024	4.77667291790733	11.4518698613468	7.8052130590324	5.32315272129711	0	6.11790106967347	4.93612417393629	7.18521780279061	4.97616657622374	6.27014036342676	4.54017342492981	8.92515276345042	3.47988843033841	4.60507681572543	7.00048488115301	8.9783618549183	10.025576706109	9.08280936750677	14.747783878685	11.1322591055652	10.1970948594181	10.0069040037976	5.86371323981212	11.1544172955191
AT1G06780	5.03816112921435	NC_003070.9 RefSeq gene 2083311 2087141 . + . ID=gene-AT1G06780;Dbxref=Araport:AT1G06780,TAIR:AT1G06780,GeneID:837189;Name=GAUT6;Note=Encodes a protein with putative galacturonosyltransferase activity.;gbkey=Gene;gene=GAUT6;gene_biotype=protein_coding;gene_synonym=F4H5.13,F4H5_13,galacturonosyltransferase 6;locus_tag=AT1G06780	4.75782171662277	4.29567415150765	0	7.31998950965927	6.74003694879814	5.30955195592064	3.04874772234516	2.54415061919844	1.9765543108582	1.99162954110378	3.21391125960158	4.80127500352288	12.4690072931562	2.96898140145918	3.22359129726451	4.69238713651632	4.132748512457	2.61255848476115	0.174622054804993	2.38593192686298	3.15364888999418	4.34276231356385	3.37954442538421	3.41177750486895	3.37595950307753	3.84938111289573	2.73229031680995	3.68346808640027	5.0453584103231	3.08925256177843	2.09054124201997	3.89390567407213
AT1G06790	5.55051649828699	NC_003070.9 RefSeq gene 2087182 2089786 . + . ID=gene-AT1G06790;Dbxref=Araport:AT1G06790,TAIR:AT1G06790,GeneID:837190;Name=AT1G06790;gbkey=Gene;gene_biotype=protein_coding;gene_synonym=F4H5.12,F4H5_12;locus_tag=AT1G06790	1.18945542915569	10.1868844164324	5.22745227833405	8.75784459191377	7.87989613866842	7.49463679931875	9.78038269328326	6.73451634493705	6.0943757918128	3.23639800429365	3.84521525702331	8.19348016905536	0	7.28749980358163	3.62654020942258	1.02645968611294	3.37367225506694	6.00888451495064	26.8044854125664	7.90892249830507	6.95977686067681	5.2462900432315	4.10373251653797	4.42932518175969	5.5754482702341	3.5033693274669	5.16830818962845	10.6002026041963	11.9751277931765	6.51964957823177	5.81272442903114	8.80184928410054
[truncated: 17,748 more rows]
