# Supplementary material for: Translational and epitranscriptomic regulation of seed germination in Arabidopsis thaliana genotypes with contrasting dormancy phenotypes
Source: Plant Mol Biol. 2025 Dec 4;115(6):135. doi: 10.1007/s11103-025-01659-6 (PMC12678530; doi:10.1007/s11103-025-01659-6)
Supplement: Supplementary file 7 — Supplementary Material 7 [file 11103_2025_1659_MOESM7_ESM.xlsx]

## Sheet: List1
Genes isolated from pre-monosomal (R) and monosomal (M) fractions of Col and Cvi genotypes in freshly harvested (FH) stage.
Pasted	Symbol	Ensembl Gene ID	Entrez	Type	Species	Chr	Position (Mbp)	Description
AT1G04013.1	AT1G04013	AT1G04013	28716034	lncRNA	Arabidopsis thaliana	1	0.0744	ncRNA
AT1G04067.1	AT1G04067	AT1G04067	28716045	lncRNA	Arabidopsis thaliana	1	0.3035	ncRNA
AT1G04487.1	AT1G04487	AT1G04487	28716130	lncRNA	Arabidopsis thaliana	1	2.0357	ncRNA
AT1G04503.1	AT1G04503	AT1G04503	28716133	lncRNA	Arabidopsis thaliana	1	2.0765	ncRNA
AT1G04537.1	AT1G04537	AT1G04537	28716140	lncRNA	Arabidopsis thaliana	1	2.1552	ncRNA
AT1G04917.1	AT1G04917	AT1G04917	28716207	lncRNA	Arabidopsis thaliana	1	4.0132	ncRNA
AT1G05033.1	AT1G05033	AT1G05033	28716231	lncRNA	Arabidopsis thaliana	1	1916154	ncRNA
AT1G05333.1	AT1G05333	AT1G05333	28716293	lncRNA	Arabidopsis thaliana	1	6.1311	ncRNA
AT1G05523.1	AT1G05523	AT1G05523	28716326	lncRNA	Arabidopsis thaliana	1	2805216	ncRNA
AT1G05767.1	AT1G05767	AT1G05767	28716371	lncRNA	Arabidopsis thaliana	1	8.0718	S-adenosyl-L-methionine-dependent methyltransferases superfamily protein
AT1G05937.1	AT1G05937	AT1G05937	28716402	lncRNA	Arabidopsis thaliana	1	2388170	ncRNA
AT1G26218.1	AT1G26218	AT1G26218	5007724	lncRNA	Arabidopsis thaliana	1	9.0711	ncRNA
AT1G06227.1	AT1G06227	AT1G06227	28716454	lncRNA	Arabidopsis thaliana	1	402772	ncRNA
AT1G06333.1	AT1G06333	AT1G06333	28716475	lncRNA	Arabidopsis thaliana	1	2140231	ncRNA
AT1G06473.1	AT1G06473	AT1G06473	28716502	lncRNA	Arabidopsis thaliana	1	1029924	ncRNA
AT1G06573.1	AT1G06573	AT1G06573	28716519	lncRNA	Arabidopsis thaliana	1	2002931	ncRNA
AT1G07187.1	AT1G07187	AT1G07187	28716614	lncRNA	Arabidopsis thaliana	1	16.4713	ncRNA
AT1G07323.1	AT1G07323	AT1G07323	28716635	lncRNA	Arabidopsis thaliana	1	17.2956	ncRNA
AT1G07887.1	AT1G07887	AT1G07887	28716735	lncRNA	Arabidopsis thaliana	1	19.9631	ncRNA
AT1G08037.1	AT1G08037	AT1G08037	28716766	lncRNA	Arabidopsis thaliana	1	20.5883	ncRNA
AT1G08477.1	AT1G08477	AT1G08477	28716844	lncRNA	Arabidopsis thaliana	1	22.9757	ncRNA
AT1G08657.1	AT1G08657	AT1G08657	28716879	lncRNA	Arabidopsis thaliana	1	23.8256	ncRNA
AT1G67365.1	AT1G67365	AT1G67365	5007838	lncRNA	Arabidopsis thaliana	1	25.2384	ncRNA
AT1G69587.3	AT1G69587	AT1G69587	3767677	lncRNA	Arabidopsis thaliana	1	26.1756	ncRNA
AT1G09287.1	AT1G09287	AT1G09287	28717046	lncRNA	Arabidopsis thaliana	1	27.0805	ncRNA
AT1G09633.1	AT1G09633	AT1G09633	28717128	lncRNA	Arabidopsis thaliana	1	28.7398	ncRNA
AT1G09797.1	AT1G09797	AT1G09797	28717172	lncRNA	Arabidopsis thaliana	1	29.4278	ncRNA
AT1G78265.1	AT1G78265	AT1G78265	5007856	lncRNA	Arabidopsis thaliana	1	29.4506	ncRNA
AT1G09927.1	AT1G09927	AT1G09927	28717209	lncRNA	Arabidopsis thaliana	1	30.0413	ncRNA
AT2G03925.1	AT2G03925	AT2G03925	28717532	lncRNA	Arabidopsis thaliana	2	0.1489	ncRNA
AT2G05075.1	AT2G05075	AT2G05075	28717622	lncRNA	Arabidopsis thaliana	2	2705749	ncRNA
AT2G05695.1	AT2G05695	AT2G05695	28717671	lncRNA	Arabidopsis thaliana	2	5.0095	ncRNA
AT2G14115.1	AT2G14115	AT2G14115	6240593	lncRNA	Arabidopsis thaliana	2	2787653	ncRNA
AT2G07015.1	AT2G07015	AT2G07015	28717759	lncRNA	Arabidopsis thaliana	2	2307055	ncRNA
AT2G19572.1	AT2G19572	AT2G19572	10723083	lncRNA	Arabidopsis thaliana	2	1023623	ncRNA
AT2G22821.1	AT2G22821	AT2G22821	6241246	lncRNA	Arabidopsis thaliana	2	1940048	ncRNA
AT2G07850.1	AT2G07850	AT2G07850	28717850	lncRNA	Arabidopsis thaliana	2	1981686	ncRNA
AT2G23040.1	AT2G23040	AT2G23040	816834	lncRNA	Arabidopsis thaliana	2	2259636	ncRNA
AT2G24592.1	AT2G24592	AT2G24592	28718300	lncRNA	Arabidopsis thaliana	2	954654	ncRNA
AT2G08100.1	AT2G08100	AT2G08100	28717893	lncRNA	Arabidopsis thaliana	2	1772797	ncRNA
AT2G26355.1	AT2G26355	AT2G26355	6240611	lncRNA	Arabidopsis thaliana	2	112435	ncRNA
AT2G08340.1	AT2G08340	AT2G08340	28717937	lncRNA	Arabidopsis thaliana	2	1564670	ncRNA
AT2G08635.1	AT2G08635	AT2G08635	28717995	lncRNA	Arabidopsis thaliana	2	14.3177	ncRNA
AT2G08685.1	AT2G08685	AT2G08685	28718005	lncRNA	Arabidopsis thaliana	2	14.6740	ncRNA
AT2G08780.1	AT2G08780	AT2G08780	28718024	lncRNA	Arabidopsis thaliana	2	15.1928	ncRNA
AT2G08960.1	AT2G08960	AT2G08960	28718057	lncRNA	Arabidopsis thaliana	2	16.0679	ncRNA
AT2G09250.1	AT2G09250	AT2G09250	28718113	lncRNA	Arabidopsis thaliana	2	17.2245	ncRNA
AT2G09325.1	AT2G09325	AT2G09325	28718127	lncRNA	Arabidopsis thaliana	2	17.5144	ncRNA
AT2G09605.1	AT2G09605	AT2G09605	28718180	lncRNA	Arabidopsis thaliana	2	18.6989	ncRNA
AT3G01205.1	AT3G01205	AT3G01205	28718467	lncRNA	Arabidopsis thaliana	3	0.6498	ncRNA
AT3G01505.1	AT3G01505	AT3G01505	28718490	lncRNA	Arabidopsis thaliana	3	452537	ncRNA
AT3G01515.1	AT3G01515	AT3G01515	28718491	lncRNA	Arabidopsis thaliana	3	477374	ncRNA
AT3G01895.1	AT3G01895	AT3G01895	28718525	lncRNA	Arabidopsis thaliana	3	2.1435	ncRNA
AT3G02535.1	AT3G02535	AT3G02535	28718580	lncRNA	Arabidopsis thaliana	3	2838361	ncRNA
AT3G02575.1	AT3G02575	AT3G02575	28718583	lncRNA	Arabidopsis thaliana	3	4.0183	ncRNA
AT3G02765.1	AT3G02765	AT3G02765	28718600	lncRNA	Arabidopsis thaliana	3	1211967	ncRNA
AT3G02925.1	AT3G02925	AT3G02925	28718614	lncRNA	Arabidopsis thaliana	3	2203235	ncRNA
AT3G03435.1	AT3G03435	AT3G03435	28718661	lncRNA	Arabidopsis thaliana	3	2338404	ncRNA
AT3G04825.1	AT3G04825	AT3G04825	28718787	lncRNA	Arabidopsis thaliana	3	9.0743	ncRNA
AT3G27990.4	AT3G27990	AT3G27990	825531	lncRNA	Arabidopsis thaliana	3	740256	ncRNA
AT3G05945.1	AT3G05945	AT3G05945	28718877	lncRNA	Arabidopsis thaliana	3	1169447	ncRNA
AT3G06325.1	AT3G06325	AT3G06325	28718908	lncRNA	Arabidopsis thaliana	3	14.1966	ncRNA
AT3G06355.1	AT3G06355	AT3G06355	28718910	lncRNA	Arabidopsis thaliana	3	14.1996	ncRNA
AT3G07365.1	AT3G07365	AT3G07365	28718991	lncRNA	Arabidopsis thaliana	3	16.9843	ncRNA
AT3G46668.1	AT3G46668	AT3G46668	5008072	lncRNA	Arabidopsis thaliana	3	17.1917	ncRNA
AT3G07835.1	AT3G07835	AT3G07835	28719032	lncRNA	Arabidopsis thaliana	3	17.6982	ncRNA
AT3G08665.1	AT3G08665	AT3G08665	28719149	lncRNA	Arabidopsis thaliana	3	20.9341	ncRNA
AT3G59068.1	AT3G59068	AT3G59068	28719415	lncRNA	Arabidopsis thaliana	3	21.8322	ncRNA
AT3G09275.1	AT3G09275	AT3G09275	28719203	lncRNA	Arabidopsis thaliana	3	22.1429	ncRNA
AT3G09855.1	AT3G09855	AT3G09855	28719250	lncRNA	Arabidopsis thaliana	3	23.1816	ncRNA
AT4G03585.1	AT4G03585	AT4G03585	28719503	lncRNA	Arabidopsis thaliana	4	0.1620	ncRNA
AT4G03815.1	AT4G03815	AT4G03815	28719520	lncRNA	Arabidopsis thaliana	4	0.4261	ncRNA
AT4G04055.1	AT4G04055	AT4G04055	28719535	lncRNA	Arabidopsis thaliana	4	0.8975	ncRNA
AT4G04077.1	AT4G04077	AT4G04077	6241116	lncRNA	Arabidopsis thaliana	4	2816387	ncRNA
AT4G05775.1	AT4G05775	AT4G05775	28719674	lncRNA	Arabidopsis thaliana	4	674756	ncRNA
AT4G05815.1	AT4G05815	AT4G05815	28719681	lncRNA	Arabidopsis thaliana	4	1568870	ncRNA
AT4G05910.1	AT4G05910	AT4G05910	28719697	lncRNA	Arabidopsis thaliana	4	7.0438	ncRNA
AT4G07855.2	AT4G07855	AT4G07855	28719948	lncRNA	Arabidopsis thaliana	4	13.7433	ncRNA
AT4G28652.1	AT4G28652	AT4G28652	10723106	lncRNA	Arabidopsis thaliana	4	14.1447	ncRNA
AT4G09695.1	AT4G09695	AT4G09695	28720091	lncRNA	Arabidopsis thaliana	4	17.9354	ncRNA
AT4G38932.1	AT4G38932	AT4G38932	10723029	lncRNA	Arabidopsis thaliana	4	18.1518	ncRNA
AT5G00990.1	AT5G00990	AT5G00990	28720349	lncRNA	Arabidopsis thaliana	5	670953	ncRNA
AT5G05435.2	AT5G05435	AT5G05435	5008201	lncRNA	Arabidopsis thaliana	5	1520872	ncRNA
AT5G09443.1	AT5G09443	AT5G09443	6241464	lncRNA	Arabidopsis thaliana	5	2740812	ncRNA
AT5G01765.1	AT5G01765	AT5G01765	28720411	lncRNA	Arabidopsis thaliana	5	520897	ncRNA
AT5G01815.1	AT5G01815	AT5G01815	28720416	lncRNA	Arabidopsis thaliana	5	685622	ncRNA
AT5G03185.1	AT5G03185	AT5G03185	28720537	lncRNA	Arabidopsis thaliana	5	2906388	ncRNA
AT5G03975.1	AT5G03975	AT5G03975	28720598	lncRNA	Arabidopsis thaliana	5	2437843	ncRNA
AT5G04245.1	AT5G04245	AT5G04245	28720620	lncRNA	Arabidopsis thaliana	5	571485	ncRNA
AT5G42092.1	AT5G42092	AT5G42092	28721242	lncRNA	Arabidopsis thaliana	5	16.8266	ncRNA
AT5G06395.1	AT5G06395	AT5G06395	28720803	lncRNA	Arabidopsis thaliana	5	17.1703	ncRNA
AT5G08135.1	AT5G08135	AT5G08135	28720951	lncRNA	Arabidopsis thaliana	5	21.9857	ncRNA
AT5G08820.1	AT5G08820	AT5G08820	28721004	lncRNA	Arabidopsis thaliana	5	23.5211	ncRNA
AT5G08855.1	AT5G08855	AT5G08855	28721011	lncRNA	Arabidopsis thaliana	5	23.6831	ncRNA
AT5G09395.1	AT5G09395	AT5G09395	28721096	lncRNA	Arabidopsis thaliana	5	26.1981	ncRNA
AT5G65575.2	AT5G65575	AT5G65575	5008333	lncRNA	Arabidopsis thaliana	5	26.2066	ncRNA
AT5G09565.1	AT5G09565	AT5G09565	28721111	lncRNA	Arabidopsis thaliana	5	26.4161	ncRNA
AT5G67488.2	AT5G67488	AT5G67488	5008335	lncRNA	Arabidopsis thaliana	5	26.9339	ncRNA
AT1G11175.1	AT1G11175	AT1G11175	6241237	ncRNA	Arabidopsis thaliana	1	2026792	ncRNA
AT1G11592.1	AT1G11592	AT1G11592	5007684	ncRNA	Arabidopsis thaliana	1	2575752	ncRNA
AT1G15405.1	AT1G15405	AT1G15405	5007697	ncRNA	Arabidopsis thaliana	1	394219	ncRNA
AT1G18745.1	AT1G18745	AT1G18745	10723033	ncRNA	Arabidopsis thaliana	1	1006396	ncRNA
AT1G22403.1	AT1G22403	AT1G22403	6240716	ncRNA	Arabidopsis thaliana	1	2624816	ncRNA
AT1G23052.1	AT1G23052	AT1G23052	10723058	ncRNA	Arabidopsis thaliana	1	8.1684	ncRNA
AT1G31935.1	AT1G31935	AT1G31935	6241487	ncRNA	Arabidopsis thaliana	1	1021159	ncRNA
AT1G34418.1	AT1G34418	AT1G34418	5007751	ncRNA	Arabidopsis thaliana	1	1432452	ncRNA
AT1G43765.1	AT1G43765	AT1G43765	5007773	ncRNA	Arabidopsis thaliana	1	16.5375	ncRNA
AT1G46554.1	AT1G46554	AT1G46554	6241141	ncRNA	Arabidopsis thaliana	1	17.2530	ncRNA
AT1G67105.1	AT1G67105	AT1G67105	6240510	ncRNA	Arabidopsis thaliana	1	25.0575	ncRNA
AT1G68872.4	AT1G68872	AT1G68872	7922464	ncRNA	Arabidopsis thaliana	1	25.8893	ncRNA
AT1G69252.1	AT1G69252	AT1G69252	6240760	ncRNA	Arabidopsis thaliana	1	26.0366	ncRNA
AT1G70518.1	AT1G70518	AT1G70518	7922283	ncRNA	Arabidopsis thaliana	1	26.5836	ncRNA
AT1G79075.1	AT1G79075	AT1G79075	5007857	ncRNA	Arabidopsis thaliana	1	29.7459	ncRNA
AT2G06002.1	AT2G06002	AT2G06002	6241398	ncRNA	Arabidopsis thaliana	2	514294	ncRNA
AT2G14878.1	AT2G14878	AT2G14878	10723065	ncRNA	Arabidopsis thaliana	2	738673	ncRNA
AT2G15292.1	AT2G15292	AT2G15292	7922453	ncRNA	Arabidopsis thaliana	2	1659450	ncRNA
AT2G18735.1	AT2G18735	AT2G18735	6240691	ncRNA	Arabidopsis thaliana	2	8.1221	ncRNA
AT2G27400.1	TAS1A	AT2G27400	3767873	ncRNA	Arabidopsis thaliana	2	1941570	ncRNA
AT2G31585.1	AT2G31585	AT2G31585	5007916	ncRNA	Arabidopsis thaliana	2	13.4460	ncRNA
AT2G39681.1	TAS2	AT2G39681	3768418	ncRNA	Arabidopsis thaliana	2	16.5394	ncRNA
AT2G42485.1	AT2G42485	AT2G42485	5007956	ncRNA	Arabidopsis thaliana	2	17.6905	ncRNA
AT2G45023.2	AT2G45023	AT2G45023	6240519	ncRNA	Arabidopsis thaliana	2	18.5702	ncRNA
AT2G45245.3	AT2G45245	AT2G45245	5007963	ncRNA	Arabidopsis thaliana	2	18.6592	ncRNA
AT2G46192.1	AT2G46192	AT2G46192	6241470	ncRNA	Arabidopsis thaliana	2	18.9733	ncRNA
AT3G07215.4	AT3G07215	AT3G07215	5007989	ncRNA	Arabidopsis thaliana	3	387190	ncRNA
AT3G12965.1	AT3G12965	AT3G12965	5007995	ncRNA	Arabidopsis thaliana	3	4.1370	ncRNA
AT3G17185.1	TAS3	AT3G17185	3768766	ncRNA	Arabidopsis thaliana	3	2452725	ncRNA
AT3G26612.1	AT3G26612	AT3G26612	5008029	ncRNA	Arabidopsis thaliana	3	2162481	ncRNA
AT3G44798.1	AT3G44798	AT3G44798	6240664	ncRNA	Arabidopsis thaliana	3	16.3423	ncRNA
AT3G45638.1	AT3G45638	AT3G45638	5008069	ncRNA	Arabidopsis thaliana	3	16.7552	ncRNA
AT3G48115.2	AT3G48115	AT3G48115	5008073	ncRNA	Arabidopsis thaliana	3	17.7712	ncRNA
AT3G54366.1	AT3G54366	AT3G54366	7922525	ncRNA	Arabidopsis thaliana	3	20.1329	ncRNA
AT4G04223.2	AT4G04223	AT4G04223	5008122	ncRNA	Arabidopsis thaliana	4	2.0365	ncRNA
AT4G36648.1	AT4G36648	AT4G36648	5008185	ncRNA	Arabidopsis thaliana	4	17.2805	ncRNA
AT4G40065.1	AT4G40065	AT4G40065	6240840	ncRNA	Arabidopsis thaliana	4	18.5745	ncRNA
AT5G22788.1	AT5G22788	AT5G22788	6241378	ncRNA	Arabidopsis thaliana	5	1508270	ncRNA
AT5G24735.1	AT5G24735	AT5G24735	5008225	ncRNA	Arabidopsis thaliana	5	1016684	ncRNA
AT5G48412.1	AT5G48412	AT5G48412	10723095	ncRNA	Arabidopsis thaliana	5	19.6235	ncRNA
AT4G15130.1		AT4G15130	NA	nontranslating_CDS	Arabidopsis thaliana	4	1635405
AT4G15950.1		AT4G15950	NA	nontranslating_CDS	Arabidopsis thaliana	4	9.0407
AT4G16360.1		AT4G16360	NA	nontranslating_CDS	Arabidopsis thaliana	4	201494
AT4G35335.1		AT4G35335	NA	nontranslating_CDS	Arabidopsis thaliana	4	16.8073
AT5G11100.1		AT5G11100	NA	nontranslating_CDS	Arabidopsis thaliana	5	1250652
AT5G26800.1		AT5G26800	NA	nontranslating_CDS	Arabidopsis thaliana	5	859296
AT1G01050.1	PPa1	AT1G01050	839579	coding	Arabidopsis thaliana	1	0.0312	pyrophosphorylase 1
AT1G01100.2	AT1G01100	AT1G01100	839410	coding	Arabidopsis thaliana	1	0.0499	60S acidic ribosomal protein family
AT1G01160.1	GIF2	AT1G01160	839278	coding	Arabidopsis thaliana	1	0.0723	GRF1-interacting factor 2
AT1G01170.1	AT1G01170	AT1G01170	839263	coding	Arabidopsis thaliana	1	0.0739	ozone-responsive stress-like protein (DUF1138)
AT1G01180.1	AT1G01180	AT1G01180	839239	coding	Arabidopsis thaliana	1	0.0754	S-adenosyl-L-methionine-dependent methyltransferases superfamily protein
AT1G01200.1	RABA3	AT1G01200	839493	coding	Arabidopsis thaliana	1	0.0865	RAB GTPase homolog A3
AT1G01210.1	AT1G01210	AT1G01210	839481	coding	Arabidopsis thaliana	1	0.0886	DNA-directed RNA polymerase, subunit M, archaeal
AT1G01225.1	AT1G01225	AT1G01225	839358	coding	Arabidopsis thaliana	1	0.0959	NC domain-containing protein-like protein
AT1G01230.1	AT1G01230	AT1G01230	839331	coding	Arabidopsis thaliana	1	0.0974	ORMDL family protein
AT1G01240.1	AT1G01240	AT1G01240	839274	coding	Arabidopsis thaliana	1	0.0999	transmembrane protein
AT1G01250.1	AT1G01250	AT1G01250	839322	coding	Arabidopsis thaliana	1	0.1044	Integrase-type DNA-binding superfamily protein
AT1G01300.1	AT1G01300	AT1G01300	839375	coding	Arabidopsis thaliana	1	0.1168	Eukaryotic aspartyl protease family protein
AT1G01310.1	AT1G01310	AT1G01310	839333	coding	Arabidopsis thaliana	1	0.1202	CAP (Cysteine-rich secretory proteins, Antigen 5, and Pathosis-related 1 protein) superfamily protein
AT1G01350.1	AT1G01350	AT1G01350	838964	coding	Arabidopsis thaliana	1	0.1361	Zinc finger (CCCH-type/C3HC4-type RING finger) family protein
AT1G01360.1	RCAR1	AT1G01360	838452	coding	Arabidopsis thaliana	1	0.1419	regulatory component of ABA receptor 1
AT1G01470.1	LEA14	AT1G01470	837071	coding	Arabidopsis thaliana	1	0.1715	Late embryosis abundant protein
AT1G01480.2	ACS2	AT1G01480	837082	coding	Arabidopsis thaliana	1	0.1757	1-amino-cyclopropane-1-carboxylate synthase 2
AT1G01490.1	AT1G01490	AT1G01490	839440	coding	Arabidopsis thaliana	1	0.1800	Heavy metal transport/detoxification superfamily protein
AT1G01500.1	AT1G01500	AT1G01500	839430	coding	Arabidopsis thaliana	1	0.1850	Erythronate-4-phosphate dehydrogenase family protein
AT1G01520.1	ASG4	AT1G01520	839337	coding	Arabidopsis thaliana	1	0.1904	Homeodomain-like superfamily protein
AT1G01550.1	BPS1	AT1G01550	839536	coding	Arabidopsis thaliana	1	0.1995	BPS1-like protein (DUF793)
AT1G01600.1	CYP86A4	AT1G01600	839347	coding	Arabidopsis thaliana	1	0.2188	cytochrome P450, family 86, subfamily A, polypeptide 4
AT1G01620.1	PIP1C	AT1G01620	839235	coding	Arabidopsis thaliana	1	0.2257	plasma membrane intrinsic protein 1C
AT1G01650.1	SPPL4	AT1G01650	839499	coding	Arabidopsis thaliana	1	0.2328	SIGNAL PEPTIDE PEPTIDASE-LIKE 4
AT1G01710.1	AT1G01710	AT1G01710	839254	coding	Arabidopsis thaliana	1	0.2628	acyl-CoA thioesterase II
AT1G01715.1	AT1G01715	AT1G01715	28716021	coding	Arabidopsis thaliana	1	0.2663
AT1G01720.1	ATAF1	AT1G01720	839265	coding	Arabidopsis thaliana	1	0.2680	NAC (No Apical Meristem) domain transcriptional regulator superfamily protein
AT1G01725.1	AT1G01725	AT1G01725	839271	coding	Arabidopsis thaliana	1	0.2698	adenylosuccinate synthetase
AT1G01730.1	AT1G01730	AT1G01730	839260	coding	Arabidopsis thaliana	1	0.2708
AT1G01800.1	AT1G01800	AT1G01800	839259	coding	Arabidopsis thaliana	1	0.2932	NAD(P)-binding Rossmann-fold superfamily protein
AT1G01810.1	AT1G01810	AT1G01810	839247	coding	Arabidopsis thaliana	1	0.2952
AT1G01820.1	PEX11C	AT1G01820	839257	coding	Arabidopsis thaliana	1	0.2960	peroxin 11c
AT1G01930.1	AT1G01930	AT1G01930	839310	coding	Arabidopsis thaliana	1	0.3198	zinc finger protein-like protein
AT1G01940.1	AT1G01940	AT1G01940	839309	coding	Arabidopsis thaliana	1	0.3229	Cyclophilin-like peptidyl-prolyl cis-trans isomerase family protein
AT1G01970.1	AT1G01970	AT1G01970	839299	coding	Arabidopsis thaliana	1	0.3382	Tetratricopeptide repeat (TPR)-like superfamily protein
AT1G01990.1	AT1G01990	AT1G01990	837456	coding	Arabidopsis thaliana	1	0.3429
AT1G02090.1	FUS5	AT1G02090	839241	coding	Arabidopsis thaliana	1	0.3873	Proteasome component (PCI) domain protein
AT1G02100.3	SBI1	AT1G02100	837541	coding	Arabidopsis thaliana	1	0.3898	Leucine carboxyl methyltransferase
AT1G02120.1	VAD1	AT1G02120	839232	coding	Arabidopsis thaliana	1	0.3957	GRAM domain family protein
AT1G02130.1	RA-5	AT1G02130	837023	coding	Arabidopsis thaliana	1	0.4000	RAS 5
AT1G02140.1	MAGO	AT1G02140	837560	coding	Arabidopsis thaliana	1	0.4031	mago nashi family protein
AT1G02150.1	AT1G02150	AT1G02150	839577	coding	Arabidopsis thaliana	1	0.4086	Tetratricopeptide repeat (TPR)-like superfamily protein
AT1G02160.1	AT1G02160	AT1G02160	839554	coding	Arabidopsis thaliana	1	0.4107	Cox19 family protein (CHCH motif)
AT1G02170.1	MC1	AT1G02170	839561	coding	Arabidopsis thaliana	1	0.4117	metacaspase 1
AT1G02280.1	TOC33	AT1G02280	839248	coding	Arabidopsis thaliana	1	0.4484	translocon at the outer envelope membrane of chloroplasts 33
AT1G02305.1	AT1G02305	AT1G02305	839538	coding	Arabidopsis thaliana	1	0.4557	Cysteine proteinases superfamily protein
AT1G02310.1	MAN1	AT1G02310	839444	coding	Arabidopsis thaliana	1	0.4581	Glycosyl hydrolase superfamily protein
AT1G02330.1	AT1G02330	AT1G02330	839367	coding	Arabidopsis thaliana	1	0.4619	integrator complex subunit-like protein
AT1G02370.1	AT1G02370	AT1G02370	837735	coding	Arabidopsis thaliana	1	0.4744	Tetratricopeptide repeat (TPR)-like superfamily protein
AT1G02380.1	AT1G02380	AT1G02380	837745	coding	Arabidopsis thaliana	1	0.4769	transmembrane protein
AT1G02405.1	AT1G02405	AT1G02405	837769	coding	Arabidopsis thaliana	1	0.4899	proline-rich family protein
AT1G02410.1	AT1G02410	AT1G02410	839364	coding	Arabidopsis thaliana	1	0.4909	cytochrome c oxidase assembly protein CtaG / Cox11 family
AT1G02475.1	AT1G02475	AT1G02475	839236	coding	Arabidopsis thaliana	1	0.5137	Polyketide cyclase/dehydrase and lipid transport superfamily protein
AT1G02500.2	SAM1	AT1G02500	839501	coding	Arabidopsis thaliana	1	0.5181	S-adenosylmethionine synthetase 1
AT1G02560.1	CLPP5	AT1G02560	839433	coding	Arabidopsis thaliana	1	0.5377	nuclear encoded CLP protease 5
AT1G02610.1	AT1G02610	AT1G02610	837915	coding	Arabidopsis thaliana	1	0.5530	RING/FYVE/PHD zinc finger superfamily protein
AT1G02640.1	BXL2	AT1G02640	837940	coding	Arabidopsis thaliana	1	0.5640	beta-xylosidase 2
AT1G02660.1	AT1G02660	AT1G02660	839544	coding	Arabidopsis thaliana	1	0.5718	alpha/beta-Hydrolases superfamily protein
AT1G02680.1	TAF13	AT1G02680	837962	coding	Arabidopsis thaliana	1	0.5806	TBP-associated factor 13
AT1G02700.1	AT1G02700	AT1G02700	839492	coding	Arabidopsis thaliana	1	0.5880	GATA transcription factor-like protein
AT1G02740.1	AT1G02740	AT1G02740	839455	coding	Arabidopsis thaliana	1	0.5993	MRG family protein
AT1G02750.1	AT1G02750	AT1G02750	839432	coding	Arabidopsis thaliana	1	0.6025	Drought-responsive family protein
AT1G02770.1	AT1G02770	AT1G02770	839421	coding	Arabidopsis thaliana	1	0.6049
AT1G02780.1	emb2386	AT1G02780	839407	coding	Arabidopsis thaliana	1	0.6078	Ribosomal protein L19e family protein
AT1G02810.1	AT1G02810	AT1G02810	838078	coding	Arabidopsis thaliana	1	0.6181	Plant invertase/pectin methylesterase inhibitor superfamily
AT1G02816.1	AT1G02816	AT1G02816	839308	coding	Arabidopsis thaliana	1	0.6215	pectinesterase (Protein of unknown function, DUF538)
AT1G02840.1	SR34	AT1G02840	839262	coding	Arabidopsis thaliana	1	0.6266	RNA-binding (RRM/RBD/RNP motifs) family protein
AT1G02850.1	BGLU11	AT1G02850	839435	coding	Arabidopsis thaliana	1	0.6304	beta glucosidase 11
AT1G02860.1	NLA	AT1G02860	839559	coding	Arabidopsis thaliana	1	0.6351	SPX (SYG1/Pho81/XPR1) domain-containing protein
AT1G02870.1	AT1G02870	AT1G02870	839496	coding	Arabidopsis thaliana	1	0.6372	nucleolar-like protein
AT1G02890.1	AT1G02890	AT1G02890	839507	coding	Arabidopsis thaliana	1	0.6451	AAA-type ATPase family protein
AT1G02910.1	LPA1	AT1G02910	839350	coding	Arabidopsis thaliana	1	0.6556	tetratricopeptide repeat (TPR)-containing protein
AT1G02920.1	GSTF7	AT1G02920	839295	coding	Arabidopsis thaliana	1	0.6586	glutathione S-transferase 7
AT1G02930.2	GSTF6	AT1G02930	839515	coding	Arabidopsis thaliana	1	0.6611	glutathione S-transferase 6
AT1G03030.1	AT1G03030	AT1G03030	839473	coding	Arabidopsis thaliana	1	0.7014	P-loop containing nucleoside triphosphate hydrolases superfamily protein
AT1G03070.1	AT1G03070	AT1G03070	839581	coding	Arabidopsis thaliana	1	0.7298	Bax inhibitor-1 family protein
AT1G03090.2	MCCA	AT1G03090	838362	coding	Arabidopsis thaliana	1	0.7395	methylcrotonyl-CoA carboxylase alpha chain
AT1G03103.1	AT1G03103	AT1G03103	2745739	coding	Arabidopsis thaliana	1	0.7472	Bifunctional inhibitor/lipid-transfer protein/seed storage 2S albumin superfamily protein
AT1G03106.1	AT1G03106	AT1G03106	2745740	coding	Arabidopsis thaliana	1	0.7481
AT1G03110.1	TRM82	AT1G03110	839572	coding	Arabidopsis thaliana	1	0.7492	Transducin/WD40 repeat-like superfamily protein
AT1G03120.1	RAB28	AT1G03120	839571	coding	Arabidopsis thaliana	1	0.7522	responsive to abscisic acid 28
AT1G03130.1	PSAD-2	AT1G03130	838400	coding	Arabidopsis thaliana	1	0.7533	photosystem I subunit D-2
AT1G03140.1	AT1G03140	AT1G03140	839567	coding	Arabidopsis thaliana	1	0.7543	splicing factor Prp18 family protein
AT1G03150.1	AT1G03150	AT1G03150	839562	coding	Arabidopsis thaliana	1	0.7564	Acyl-CoA N-acyltransferases (NAT) superfamily protein
AT1G03210.1	AT1G03210	AT1G03210	838493	coding	Arabidopsis thaliana	1	0.7829	Phenazine biosynthesis PhzC/PhzF protein
AT1G03220.1	AT1G03220	AT1G03220	838517	coding	Arabidopsis thaliana	1	0.7868	Eukaryotic aspartyl protease family protein
AT1G03230.1	AT1G03230	AT1G03230	838532	coding	Arabidopsis thaliana	1	0.7898	Eukaryotic aspartyl protease family protein
AT1G03270.1	AT1G03270	AT1G03270	838595	coding	Arabidopsis thaliana	1	0.7991	CBS domain protein with a domain protein (DUF21)
AT1G03330.1	LSM2	AT1G03330	839526	coding	Arabidopsis thaliana	1	0.8179	Small nuclear ribonucleoprotein family protein
AT1G03350.1	AT1G03350	AT1G03350	838679	coding	Arabidopsis thaliana	1	0.8226	BSD domain-containing protein
AT1G03360.1	RRP4	AT1G03360	839521	coding	Arabidopsis thaliana	1	0.8245	ribosomal RNA processing 4
AT1G03380.1	ATG18G	AT1G03380	838702	coding	Arabidopsis thaliana	1	0.8358	autophagy 18 G-like protein
AT1G03430.1	AHP5	AT1G03430	839506	coding	Arabidopsis thaliana	1	0.8478	histidine-containing phosphotransfer factor 5
AT1G03440.1	AT1G03440	AT1G03440	839504	coding	Arabidopsis thaliana	1	0.8522	Leucine-rich repeat (LRR) family protein
AT1G03475.1	LIN2	AT1G03475	839489	coding	Arabidopsis thaliana	1	0.8689	Coproporphyrinogen III oxidase
AT1G03600.1	PSB27	AT1G03600	839449	coding	Arabidopsis thaliana	1	0.8985	photosystem II family protein
AT1G03610.1	AT1G03610	AT1G03610	838961	coding	Arabidopsis thaliana	1	0.9007	plant/protein (DUF789)
AT1G03650.1	AT1G03650	AT1G03650	839021	coding	Arabidopsis thaliana	1	0.9100	Acyl-CoA N-acyltransferases (NAT) superfamily protein
AT1G03680.1	THM1	AT1G03680	839436	coding	Arabidopsis thaliana	1	0.9168	thioredoxin M-type 1
AT1G03730.1	AT1G03730	AT1G03730	839106	coding	Arabidopsis thaliana	1	0.9307	pyrroline-5-carboxylate reductase
AT1G03760.1	AT1G03760	AT1G03760	839119	coding	Arabidopsis thaliana	1	0.9411	Prefoldin chaperone subunit family protein
AT1G03790.1	SOM	AT1G03790	839408	coding	Arabidopsis thaliana	1	0.9543	Zinc finger C-x8-C-x5-C-x3-H type family protein
AT1G03860.1	PHB2	AT1G03860	839228	coding	Arabidopsis thaliana	1	0.9793	prohibitin 2
AT1G03880.1	CRU2	AT1G03880	839383	coding	Arabidopsis thaliana	1	0.9858	cruciferin 2
AT1G03890.1	AT1G03890	AT1G03890	839379	coding	Arabidopsis thaliana	1	0.9892	RmlC-like cupins superfamily protein
AT1G03900.1	ABCI18	AT1G03900	839378	coding	Arabidopsis thaliana	1	0.9911	non-intrinsic ABC protein 4
AT1G03905.3	ABCI19	AT1G03905	839376	coding	Arabidopsis thaliana	1	0.9934	P-loop containing nucleoside triphosphate hydrolases superfamily protein
AT1G03910.1	AT1G03910	AT1G03910	839371	coding	Arabidopsis thaliana	1	0.9961	cactus-binding carboxy-terminal, cactin
AT1G03950.1	VPS2.3	AT1G03950	839362	coding	Arabidopsis thaliana	1	1.0112	vacuolar protein sorting-associated protein 2.3
AT1G03970.1	GBF4	AT1G03970	839356	coding	Arabidopsis thaliana	1	1.0181	G-box binding factor 4
AT1G03990.1	AT1G03990	AT1G03990	839342	coding	Arabidopsis thaliana	1	1.0247	Long-chain fatty alcohol dehydrogenase family protein
AT1G04000.1	AT1G04000	AT1G04000	839339	coding	Arabidopsis thaliana	1	1.0279
AT1G04070.1	TOM22-I	AT1G04070	839317	coding	Arabidopsis thaliana	1	1.0505	translocase of outer membrane 22-I
AT1G04100.1	IAA10	AT1G04100	839290	coding	Arabidopsis thaliana	1	1.0595	indoleacetic acid-induced protein 10
AT1G04130.1	TPR2	AT1G04130	839276	coding	Arabidopsis thaliana	1	1.0733	Tetratricopeptide repeat (TPR)-like superfamily protein
AT1G04140.1	AT1G04140	AT1G04140	839272	coding	Arabidopsis thaliana	1	1.0755	Transducin family protein / WD-40 repeat family protein
AT1G04170.1	EIF2 GAMMA	AT1G04170	839238	coding	Arabidopsis thaliana	1	1.0969	eukaryotic translation initiation factor 2 gamma subunit
AT1G04190.1	TPR3	AT1G04190	839442	coding	Arabidopsis thaliana	1	1.1064	Tetratricopeptide repeat (TPR)-like superfamily protein
AT1G04260.1	MPI7	AT1G04260	839565	coding	Arabidopsis thaliana	1	1.1403	CAMV movement protein interacting protein 7
AT1G04270.1	RPS15	AT1G04270	839564	coding	Arabidopsis thaliana	1	1.1416	cytosolic ribosomal protein S15
AT1G04290.1	AT1G04290	AT1G04290	839552	coding	Arabidopsis thaliana	1	1.1473	Thioesterase superfamily protein
AT1G04340.1	AT1G04340	AT1G04340	839547	coding	Arabidopsis thaliana	1	1.1629	HR-like lesion-inducing protein-like protein
AT1G04350.1	AT1G04350	AT1G04350	839542	coding	Arabidopsis thaliana	1	1.1649	2-oxoglutarate (2OG) and Fe(II)-dependent oxygenase superfamily protein
AT1G04360.1	AT1G04360	AT1G04360	839540	coding	Arabidopsis thaliana	1	1.1673	RING/U-box superfamily protein
AT1G04400.1	CRY2	AT1G04400	839529	coding	Arabidopsis thaliana	1	1.1855	cryptochrome 2
AT1G04410.1	c-NAD-MDH1	AT1G04410	839527	coding	Arabidopsis thaliana	1	1.1890	Lactate/malate dehydrogenase family protein
AT1G04420.1	AT1G04420	AT1G04420	839524	coding	Arabidopsis thaliana	1	5480	NAD(P)-linked oxidoreductase superfamily protein
AT1G04440.1	CKL13	AT1G04440	839520	coding	Arabidopsis thaliana	1	44562	casein kinase like 13
AT1G04480.1	AT1G04480	AT1G04480	839511	coding	Arabidopsis thaliana	1	94600	Ribosomal protein L14p/L23e family protein
AT1G04510.1	MAC3A	AT1G04510	839503	coding	Arabidopsis thaliana	1	133316	MOS4-associated complex 3A
AT1G04530.1	TPR4	AT1G04530	839500	coding	Arabidopsis thaliana	1	161439	Tetratricopeptide repeat (TPR)-like superfamily protein
AT1G04550.2	IAA12	AT1G04550	839495	coding	Arabidopsis thaliana	1	183719	AUX/IAA transcriptional regulator family protein
AT1G04555.1	AT1G04555	AT1G04555	5007662	coding	Arabidopsis thaliana	1	191755	transmembrane protein
AT1G04560.1	AT1G04560	AT1G04560	839491	coding	Arabidopsis thaliana	1	200521	AWPM-19-like family protein
AT1G04590.1	AT1G04590	AT1G04590	839484	coding	Arabidopsis thaliana	1	250559	PPR containing-like protein
AT1G04620.1	HCAR	AT1G04620	839472	coding	Arabidopsis thaliana	1	336756	coenzyme F420 hydrogenase family / dehydrogenase, beta subunit family
AT1G04630.1	MEE4	AT1G04630	839465	coding	Arabidopsis thaliana	1	364150	GRIM-19 protein
AT1G04635.1	EMB1687	AT1G04635	839460	coding	Arabidopsis thaliana	1	369993	ribonuclease P family protein / Rpp14 family protein
AT1G04640.1	LIP2	AT1G04640	839462	coding	Arabidopsis thaliana	1	372549	lipoyltransferase 2
AT1G04660.1	AT1G04660	AT1G04660	839454	coding	Arabidopsis thaliana	1	403229	glycine-rich protein
AT1G04690.1	KAB1	AT1G04690	839450	coding	Arabidopsis thaliana	1	450711	potassium channel beta subunit 1
AT1G04710.1	PKT4	AT1G04710	839434	coding	Arabidopsis thaliana	1	481757	peroxisomal 3-ketoacyl-CoA thiolase 4
AT1G04750.1	VAMP721	AT1G04750	839419	coding	Arabidopsis thaliana	1	516820	vesicle-associated membrane protein 721
AT1G04770.1	AT1G04770	AT1G04770	839418	coding	Arabidopsis thaliana	1	534352	Tetratricopeptide repeat (TPR)-like superfamily protein
AT1G04778.1	AT1G04778	AT1G04778	5007663	coding	Arabidopsis thaliana	1	546405
AT1G04830.1	AT1G04830	AT1G04830	839404	coding	Arabidopsis thaliana	1	615801	Ypt/Rab-GAP domain of gyp1p superfamily protein
AT1G04850.1	AT1G04850	AT1G04850	839399	coding	Arabidopsis thaliana	1	639542	ubiquitin-associated (UBA)/TS-N domain-containing protein
AT1G04910.1	AT1G04910	AT1G04910	839373	coding	Arabidopsis thaliana	1	722817	O-fucosyltransferase family protein
AT1G04920.1	SPS3F	AT1G04920	839382	coding	Arabidopsis thaliana	1	735600	sucrose phosphate synthase 3F
AT1G04945.2	AT1G04945	AT1G04945	5007664	coding	Arabidopsis thaliana	1	764089	HIT-type Zinc finger family protein
AT1G04940.1	Tic20-I	AT1G04940	839374	coding	Arabidopsis thaliana	1	764089	translocon at the inner envelope membrane of chloroplasts 20
AT1G04950.2	TAFII59	AT1G04950	839370	coding	Arabidopsis thaliana	1	778334	TATA BOX ASSOCIATED FACTOR II 59
AT1G04960.1	AT1G04960	AT1G04960	839346	coding	Arabidopsis thaliana	1	795501	golgin family A protein (DUF1664)
AT1G04970.1	AT1G04970	AT1G04970	839357	coding	Arabidopsis thaliana	1	807553	lipid-binding serum glycoprotein family protein
AT1G04980.1	PDIL2-2	AT1G04980	839355	coding	Arabidopsis thaliana	1	816684	PDI-like 2-2
AT1G04985.1	AT1G04985	AT1G04985	839352	coding	Arabidopsis thaliana	1	826546	triacylglycerol lipase-like protein
AT1G05055.1	GTF2H2	AT1G05055	839332	coding	Arabidopsis thaliana	1	944520	ral transcription factor II H2
AT1G05060.1	AT1G05060	AT1G05060	839336	coding	Arabidopsis thaliana	1	953285	coiled-coil protein
AT1G05070.1	AT1G05070	AT1G05070	839330	coding	Arabidopsis thaliana	1	975200	transmembrane protein, putative (DUF1068)
AT1G05090.1	AT1G05090	AT1G05090	839327	coding	Arabidopsis thaliana	1	1001497	dentin sialophosphoprotein-like protein
AT1G05100.1	MAPKKK18	AT1G05100	839324	coding	Arabidopsis thaliana	1	1020855	mitogen-activated protein kinase kinase kinase 18
AT1G05120.1	AT1G05120	AT1G05120	839319	coding	Arabidopsis thaliana	1	1027429	Helicase protein with RING/U-box domain-containing protein
AT1G05140.1	AT1G05140	AT1G05140	839307	coding	Arabidopsis thaliana	1	1068337	Peptidase M50 family protein
AT1G05150.1	AT1G05150	AT1G05150	839312	coding	Arabidopsis thaliana	1	1074181	Calcium-binding tetratricopeptide family protein
AT1G05170.2	AT1G05170	AT1G05170	839292	coding	Arabidopsis thaliana	1	1099382	Galactosyltransferase family protein
AT1G05180.1	AXR1	AT1G05180	839286	coding	Arabidopsis thaliana	1	1125315	NAD(P)-binding Rossmann-fold superfamily protein
AT1G05190.1	emb2394	AT1G05190	839273	coding	Arabidopsis thaliana	1	1140654	Ribosomal protein L6 family
AT1G05205.1	AT1G05205	AT1G05205	839266	coding	Arabidopsis thaliana	1	1165491	hexokinase-1 protein
AT1G05270.1	AT1G05270	AT1G05270	837027	coding	Arabidopsis thaliana	1	1247670	TraB family protein
AT1G05330.1	AT1G05330	AT1G05330	837032	coding	Arabidopsis thaliana	1	1344460
AT1G05340.1	AT1G05340	AT1G05340	837033	coding	Arabidopsis thaliana	1	1347016	cysteine-rich TM module stress tolerance protein
AT1G05385.1	LPA19	AT1G05385	837040	coding	Arabidopsis thaliana	1	1434309	photosystem II 11 kDa protein-like protein
AT1G05410.1	AT1G05410	AT1G05410	837042	coding	Arabidopsis thaliana	1	1444171	CDPK adapter, putative (DUF1423)
AT1G05430.1	AT1G05430	AT1G05430	837044	coding	Arabidopsis thaliana	1	1475947
AT1G05500.2	NTMC2T2.1	AT1G05500	837052	coding	Arabidopsis thaliana	1	1588442	Calcium-dependent lipid-binding (CaLB domain) family protein
AT1G05510.1	AT1G05510	AT1G05510	837053	coding	Arabidopsis thaliana	1	1604878	naphthalene 1,2-dioxygenase subunit alpha (DUF1264)
AT1G05560.1	UGT75B1	AT1G05560	837058	coding	Arabidopsis thaliana	1	1662952	UDP-glucosyltransferase 75B1
AT1G05680.1	UGT74E2	AT1G05680	837075	coding	Arabidopsis thaliana	1	1873696	Uridine diphosphate glycosyltransferase 74E2
AT1G05710.3	AT1G05710	AT1G05710	837078	coding	Arabidopsis thaliana	1	1916794	basic helix-loop-helix (bHLH) DNA-binding superfamily protein
AT1G05720.1	AT1G05720	AT1G05720	837079	coding	Arabidopsis thaliana	1	1926291	selenoprotein family protein
AT1G05730.1	AT1G05730	AT1G05730	837080	coding	Arabidopsis thaliana	1	1930674	FAM136A-like protein (DUF842)
AT1G05780.1	AT1G05780	AT1G05780	837086	coding	Arabidopsis thaliana	1	1959894	Vacuolar ATPase assembly integral membrane protein VMA21-like domain-containing protein
AT1G05785.1	AT1G05785	AT1G05785	837087	coding	Arabidopsis thaliana	1	1973042	Got1/Sft2-like vescicle transport protein family
AT1G05840.1	AT1G05840	AT1G05840	837094	coding	Arabidopsis thaliana	1	2091746	Eukaryotic aspartyl protease family protein
AT1G05850.1	POM1	AT1G05850	837095	coding	Arabidopsis thaliana	1	2105626	Chitinase family protein
AT1G05860.1	AT1G05860	AT1G05860	837096	coding	Arabidopsis thaliana	1	2114757	INO80 complex subunit D-like protein
AT1G05890.1	ARI5	AT1G05890	837099	coding	Arabidopsis thaliana	1	2152377	RING/U-box superfamily protein
AT1G05900.2	NTH2	AT1G05900	837100	coding	Arabidopsis thaliana	1	2179769	endonuclease III 2
AT1G06010.1	AT1G06010	AT1G06010	837110	coding	Arabidopsis thaliana	1	2310526	basic leucine zipper/W2 domain protein
AT1G06040.1	STO	AT1G06040	837113	coding	Arabidopsis thaliana	1	2331345	B-box zinc finger family protein
AT1G06060.1	AT1G06060	AT1G06060	837115	coding	Arabidopsis thaliana	1	2348146	LisH and RanBPM domains containing protein
AT1G06070.1	AT1G06070	AT1G06070	837116	coding	Arabidopsis thaliana	1	2355085	Basic-leucine zipper (bZIP) transcription factor family protein
AT1G06110.1	SKIP16	AT1G06110	837120	coding	Arabidopsis thaliana	1	2421925	SKP1/ASK-interacting protein 16
AT1G06130.1	GLX2-4	AT1G06130	837122	coding	Arabidopsis thaliana	1	2439092	glyoxalase 2-4
AT1G06190.1	RHON1	AT1G06190	837128	coding	Arabidopsis thaliana	1	2564735	Rho termination factor
AT1G06200.1	AT1G06200	AT1G06200	837129	coding	Arabidopsis thaliana	1	2572405	Peptidase S24/S26A/S26B/S26C family protein
AT1G06210.1	AT1G06210	AT1G06210	837130	coding	Arabidopsis thaliana	1	2582632	ENTH/VHS/GAT family protein
AT1G06290.1	ACX3	AT1G06290	837140	coding	Arabidopsis thaliana	1	2674308	acyl-CoA oxidase 3
AT1G06380.1	AT1G06380	AT1G06380	837149	coding	Arabidopsis thaliana	1	2757583	Ribosomal protein L1p/L10e family
AT1G06400.1	ARA-2	AT1G06400	837151	coding	Arabidopsis thaliana	1	2778036	Ras-related small GTP-binding family protein
AT1G06430.3	FTSH8	AT1G06430	837154	coding	Arabidopsis thaliana	1	2812369	FTSH protease 8
AT1G06450.1	AT1G06450	AT1G06450	837157	coding	Arabidopsis thaliana	1	2833554	Polynucleotidyl transferase, ribonuclease H-like superfamily protein
AT1G06460.1	ACD32.1	AT1G06460	837158	coding	Arabidopsis thaliana	1	2838302	alpha-crystallin domain 32.1
AT1G06500.1	AT1G06500	AT1G06500	837161	coding	Arabidopsis thaliana	1	2920116
AT1G06515.2	AT1G06515	AT1G06515	5007668	coding	Arabidopsis thaliana	1	2924133	transmembrane protein, putative (DUF3317)
AT1G06510.1	AT1G06510	AT1G06510	837162	coding	Arabidopsis thaliana	1	2929977	forkhead-associated domain protein
AT1G06530.1	PMD2	AT1G06530	837164	coding	Arabidopsis thaliana	1	2.0014	Tropomyosin-like protein
AT1G06570.1	PDS1	AT1G06570	837168	coding	Arabidopsis thaliana	1	2.0119	4-hydroxyphenylpyruvate dioxygenase
AT1G06645.1	AT1G06645	AT1G06645	3766668	coding	Arabidopsis thaliana	1	2.0342	2-oxoglutarate (2OG) and Fe(II)-dependent oxygenase superfamily protein
AT1G06650.2	AT1G06650	AT1G06650	837175	coding	Arabidopsis thaliana	1	2.0357	2-oxoglutarate (2OG) and Fe(II)-dependent oxygenase superfamily protein
AT1G06680.1	PSBP-1	AT1G06680	837178	coding	Arabidopsis thaliana	1	2.0476	photosystem II subunit P-1
AT1G06690.1	AT1G06690	AT1G06690	837179	coding	Arabidopsis thaliana	1	2.0494	NAD(P)-linked oxidoreductase superfamily protein
AT1G06700.1	AT1G06700	AT1G06700	837180	coding	Arabidopsis thaliana	1	2.0524	Protein kinase superfamily protein
AT1G06760.1	AT1G06760	AT1G06760	837187	coding	Arabidopsis thaliana	1	2.0765	winged-helix DNA-binding transcription factor family protein
AT1G06790.1	AT1G06790	AT1G06790	837190	coding	Arabidopsis thaliana	1	2.0872	RNA polymerase Rpb7 N-terminal domain-containing protein
AT1G06800.1	PLA-I{gamma}1	AT1G06800	837191	coding	Arabidopsis thaliana	1	2.0894	alpha/beta-Hydrolases superfamily protein
AT1G06890.1	AT1G06890	AT1G06890	837199	coding	Arabidopsis thaliana	1	2.1113	nodulin MtN21 /EamA-like transporter family protein
AT1G06910.1	TRFL7	AT1G06910	837201	coding	Arabidopsis thaliana	1	2.1210	TRF-like 7
AT1G06950.1	TIC110	AT1G06950	837205	coding	Arabidopsis thaliana	1	2.1301	translocon at the inner envelope membrane of chloroplasts 110
AT1G07020.1	AT1G07020	AT1G07020	837212	coding	Arabidopsis thaliana	1	2.1552
AT1G07030.1	AT1G07030	AT1G07030	837214	coding	Arabidopsis thaliana	1	2.1584	Mitochondrial substrate carrier family protein
AT1G07040.1	AT1G07040	AT1G07040	837215	coding	Arabidopsis thaliana	1	2.1609	plant/protein
AT1G07070.1	AT1G07070	AT1G07070	837218	coding	Arabidopsis thaliana	1	2.1686	Ribosomal protein L35Ae family protein
AT1G07080.1	AT1G07080	AT1G07080	837219	coding	Arabidopsis thaliana	1	2.1700	Thioredoxin superfamily protein
AT1G07090.1	LSH6	AT1G07090	NA	coding	Arabidopsis thaliana	1	2.1740
AT1G07110.1	F2KP	AT1G07110	837221	coding	Arabidopsis thaliana	1	2.1780	fructose-2,6-bisphosphatase
AT1G07130.1	STN1	AT1G07130	837223	coding	Arabidopsis thaliana	1	2.1878	Nucleic acid-binding, OB-fold-like protein
AT1G07135.1	AT1G07135	AT1G07135	837224	coding	Arabidopsis thaliana	1	2.1899	glycine-rich protein
AT1G07140.1	SIRANBP	AT1G07140	837225	coding	Arabidopsis thaliana	1	6242	Pleckstrin homology (PH) domain superfamily protein
AT1G07150.2	MAPKKK13	AT1G07150	837226	coding	Arabidopsis thaliana	1	14277	mitogen-activated protein kinase kinase kinase 13
AT1G07170.1	AT1G07170	AT1G07170	837228	coding	Arabidopsis thaliana	1	36557	PHF5-like protein
AT1G07180.1	NDA1	AT1G07180	837229	coding	Arabidopsis thaliana	1	51533	alternative NAD(P)H dehydrogenase 1
AT1G07210.1	AT1G07210	AT1G07210	837232	coding	Arabidopsis thaliana	1	92074	Ribosomal protein S18
AT1G07230.1	NPC1	AT1G07230	837234	coding	Arabidopsis thaliana	1	110336	non-specific phospholipase C1
AT1G07240.1	UGT71C5	AT1G07240	837235	coding	Arabidopsis thaliana	1	122754	UDP-glucosyl transferase 71C5
AT1G07250.1	UGT71C4	AT1G07250	837236	coding	Arabidopsis thaliana	1	130790	UDP-glucosyl transferase 71C4
AT1G07300.2	AT1G07300	AT1G07300	837241	coding	Arabidopsis thaliana	1	203474	josephin protein-like protein
AT1G07310.1	AT1G07310	AT1G07310	837242	coding	Arabidopsis thaliana	1	208587	Calcium-dependent lipid-binding (CaLB domain) family protein
AT1G07350.1	SR45a	AT1G07350	837246	coding	Arabidopsis thaliana	1	246207	RNA-binding (RRM/RBD/RNP motifs) family protein
AT1G07360.1	MAC5A	AT1G07360	837248	coding	Arabidopsis thaliana	1	256798	CCCH-type zinc fingerfamily protein with RNA-binding domain-containing protein
AT1G07400.1	AT1G07400	AT1G07400	837252	coding	Arabidopsis thaliana	1	310124	HSP20-like chaperones superfamily protein
AT1G07410.1	RABA2b	AT1G07410	837253	coding	Arabidopsis thaliana	1	314141	RAB GTPase homolog A2B
AT1G07420.1	SMO2-1	AT1G07420	837254	coding	Arabidopsis thaliana	1	319985	sterol 4-alpha-methyl-oxidase 2-1
AT1G07430.1	HAI2	AT1G07430	837255	coding	Arabidopsis thaliana	1	331308	highly ABA-induced PP2C protein 2
AT1G07440.1	AT1G07440	AT1G07440	837256	coding	Arabidopsis thaliana	1	351397	NAD(P)-binding Rossmann-fold superfamily protein
AT1G07470.1	AT1G07470	AT1G07470	837259	coding	Arabidopsis thaliana	1	370389	Transcription factor IIA, alpha/beta subunit
AT1G07473.1	AT1G07473	AT1G07473	837260	coding	Arabidopsis thaliana	1	382077
AT1G07510.1	ftsh10	AT1G07510	837265	coding	Arabidopsis thaliana	1	417870	FTSH protease 10
AT1G07500.1	AT1G07500	AT1G07500	837264	coding	Arabidopsis thaliana	1	419331
AT1G07530.1	SCL14	AT1G07530	837267	coding	Arabidopsis thaliana	1	451472	SCARECROW-like 14
AT1G07590.1	AT1G07590	AT1G07590	837272	coding	Arabidopsis thaliana	1	535114	Tetratricopeptide repeat (TPR)-like superfamily protein
AT1G07610.1	MT1C	AT1G07610	837274	coding	Arabidopsis thaliana	1	553010	metallothionein 1C
AT1G07615.1	AT1G07615	AT1G07615	5007670	coding	Arabidopsis thaliana	1	555932	GTP-binding protein Obg/CgtA
AT1G07645.1	DSI-1VOC	AT1G07645	2745745	coding	Arabidopsis thaliana	1	647974	dessication-induced 1VOC superfamily protein
AT1G07660.1	AT1G07660	AT1G07660	837279	coding	Arabidopsis thaliana	1	653087	Histone superfamily protein
AT1G07770.3	RPS15A	AT1G07770	837291	coding	Arabidopsis thaliana	1	794071	ribosomal protein S15A
AT1G07790.1	HTB1	AT1G07790	837293	coding	Arabidopsis thaliana	1	814159	Histone superfamily protein
AT1G07820.2	AT1G07820	AT1G07820	837297	coding	Arabidopsis thaliana	1	844108	Histone superfamily protein
AT1G07830.1	AT1G07830	AT1G07830	837298	coding	Arabidopsis thaliana	1	847761	ribosomal protein L29 family protein
AT1G07840.1	AT1G07840	AT1G07840	837299	coding	Arabidopsis thaliana	1	854700	Sas10/Utp3/C1D family
AT1G07890.3	APX1	AT1G07890	837304	coding	Arabidopsis thaliana	1	903278	ascorbate peroxidase 1
AT1G07920.1	AT1G07920	AT1G07920	837307	coding	Arabidopsis thaliana	1	967195	GTP binding Elongation factor Tu family protein
AT1G07930.1	AT1G07930	AT1G07930	837308	coding	Arabidopsis thaliana	1	979614	GTP binding Elongation factor Tu family protein
AT1G07940.1	AT1G07940	AT1G07940	837309	coding	Arabidopsis thaliana	1	996780	GTP binding Elongation factor Tu family protein
AT1G07950.1	MED22B	AT1G07950	837310	coding	Arabidopsis thaliana	1	1007007	Surfeit locus protein 5 subunit 22 of Mediator complex
AT1G07980.1	NF-YC10	AT1G07980	837313	coding	Arabidopsis thaliana	1	1034399	nuclear factor Y, subunit C10
AT1G07985.1	AT1G07985	AT1G07985	2745747	coding	Arabidopsis thaliana	1	1041704	Expressed protein
AT1G07990.1	AT1G07990	AT1G07990	837314	coding	Arabidopsis thaliana	1	1048279	SIT4 phosphatase-associated family protein
AT1G08040.2	AT1G08040	AT1G08040	837320	coding	Arabidopsis thaliana	1	1115119	trimethylguanosine synthase (DUF707)
AT1G08050.1	AT1G08050	AT1G08050	837321	coding	Arabidopsis thaliana	1	1127902	Zinc finger (C3HC4-type RING finger) family protein
AT1G08125.1	AT1G08125	AT1G08125	2745748	coding	Arabidopsis thaliana	1	1276921	S-adenosyl-L-methionine-dependent methyltransferases superfamily protein
AT1G08130.1	LIG1	AT1G08130	837333	coding	Arabidopsis thaliana	1	1288243	DNA ligase 1
AT1G08165.1	AT1G08165	AT1G08165	6241460	coding	Arabidopsis thaliana	1	1356544
AT1G08170.1	AT1G08170	AT1G08170	837338	coding	Arabidopsis thaliana	1	1361657	Histone superfamily protein
AT1G08180.1	AT1G08180	AT1G08180	837339	coding	Arabidopsis thaliana	1	1367501	cyclin-dependent kinase inhibitor
AT1G08200.1	AXS2	AT1G08200	837341	coding	Arabidopsis thaliana	1	1401834	UDP-D-apiose/UDP-D-xylose synthase 2
AT1G08210.1	AT1G08210	AT1G08210	837342	coding	Arabidopsis thaliana	1	1413522	Eukaryotic aspartyl protease family protein
AT1G08220.1	AT1G08220	AT1G08220	837343	coding	Arabidopsis thaliana	1	1428131	ATPase complex subunit
AT1G08230.6	AT1G08230	AT1G08230	837344	coding	Arabidopsis thaliana	1	1437627	Transmembrane amino acid transporter family protein
AT1G08315.1	AT1G08315	AT1G08315	837352	coding	Arabidopsis thaliana	1	1571671	ARM repeat superfamily protein
AT1G08360.1	AT1G08360	AT1G08360	837356	coding	Arabidopsis thaliana	1	1628649	Ribosomal protein L1p/L10e family
AT1G08370.1	DCP1	AT1G08370	837357	coding	Arabidopsis thaliana	1	1636319	decapping 1
AT1G08390.1	AT1G08390	AT1G08390	837359	coding	Arabidopsis thaliana	1	1651295	recQ-mediated instability-like protein
AT1G08410.1	AT1G08410	AT1G08410	837361	coding	Arabidopsis thaliana	1	1665905	P-loop containing nucleoside triphosphate hydrolases superfamily protein
AT1G08460.1	HDA08	AT1G08460	837366	coding	Arabidopsis thaliana	1	1761232	histone deacetylase 8
AT1G08480.1	SDH6	AT1G08480	837369	coding	Arabidopsis thaliana	1	1805062	succinate dehydrogenase subunit
AT1G08490.1	CPNIFS	AT1G08490	837370	coding	Arabidopsis thaliana	1	1810541	chloroplastic NIFS-like cysteine desulfurase
AT1G08510.1	FATB	AT1G08510	837372	coding	Arabidopsis thaliana	1	1830263	fatty acyl-ACP thioesterases B
AT1G08530.1	AT1G08530	AT1G08530	837375	coding	Arabidopsis thaliana	1	1866422	chitinase-like protein
AT1G08550.2	NPQ1	AT1G08550	837377	coding	Arabidopsis thaliana	1	1887972	non-photochemical quenching 1
AT1G08580.1	AT1G08580	AT1G08580	837380	coding	Arabidopsis thaliana	1	1917556
AT1G08640.1	CJD1	AT1G08640	837386	coding	Arabidopsis thaliana	1	2039547	Chloroplast J-like domain 1
AT1G08650.1	PPCK1	AT1G08650	837387	coding	Arabidopsis thaliana	1	2053061	phosphoenolpyruvate carboxylase kinase 1
AT1G08700.1	PS1	AT1G08700	837391	coding	Arabidopsis thaliana	1	2116979	Presenilin-1
AT1G08710.1	AT1G08710	AT1G08710	837392	coding	Arabidopsis thaliana	1	2124283	F-box family protein
AT1G08770.1	PRA1.E	AT1G08770	837399	coding	Arabidopsis thaliana	1	2260154	prenylated RAB acceptor 1.E
AT1G08780.1	AIP3	AT1G08780	837400	coding	Arabidopsis thaliana	1	2263807	ABI3-interacting protein 3
AT1G08820.1	VAP27-2	AT1G08820	837404	coding	Arabidopsis thaliana	1	2306174	vamp/synaptobrevin-associated protein 27-2
AT1G08830.1	CSD1	AT1G08830	837405	coding	Arabidopsis thaliana	1	2326993	copper/zinc superoxide dismutase 1
AT1G08845.1	AT1G08845	AT1G08845	837407	coding	Arabidopsis thaliana	1	2369726	Ribosomal L18p/L5e family protein
AT1G08880.1	H2AXA	AT1G08880	837409	coding	Arabidopsis thaliana	1	2399312	Histone superfamily protein
AT1G08970.2	NF-YC9	AT1G08970	837417	coding	Arabidopsis thaliana	1	2529338	nuclear factor Y, subunit C9
AT1G09010.1	AT1G09010	AT1G09010	837422	coding	Arabidopsis thaliana	1	2575723	glycoside hydrolase family 2 protein
AT1G09070.1	SRC2	AT1G09070	837428	coding	Arabidopsis thaliana	1	2693697	soybean regulated by cold-2
AT1G09100.1	RPT5B	AT1G09100	837431	coding	Arabidopsis thaliana	1	2726569	26S proteasome AAA-ATPase subunit RPT5B
AT1G09130.1	AT1G09130	AT1G09130	837432	coding	Arabidopsis thaliana	1	2737891	ATP-dependent caseinolytic (Clp) protease/crotonase family protein
AT1G09140.1	SR30	AT1G09140	837433	coding	Arabidopsis thaliana	1	2748483	SERINE-ARGININE PROTEIN 30
AT1G09150.1	AT1G09150	AT1G09150	837434	coding	Arabidopsis thaliana	1	2761266	pseudouridine synthase and archaeosine transglycosylase (PUA) domain-containing protein
AT1G09155.1	PP2-B15	AT1G09155	837435	coding	Arabidopsis thaliana	1	2774415	phloem protein 2-B15
AT1G09250.1	AT1G09250	AT1G09250	837446	coding	Arabidopsis thaliana	1	2918686	basic helix-loop-helix (bHLH) DNA-binding superfamily protein
AT1G09270.1	IMPA-4	AT1G09270	837448	coding	Arabidopsis thaliana	1	2937678	importin alpha
AT1G09280.1	AT1G09280	AT1G09280	837449	coding	Arabidopsis thaliana	1	2951558	rhodanese-like domain protein
AT1G09290.1	AT1G09290	AT1G09290	837450	coding	Arabidopsis thaliana	1	3.0014
AT1G09300.1	AT1G09300	AT1G09300	837451	coding	Arabidopsis thaliana	1	3.0035	Metallopeptidase M24 family protein
AT1G09320.1	AT1G09320	AT1G09320	837453	coding	Arabidopsis thaliana	1	3.0099	at domain-containing protein
AT1G09330.1	AT1G09330	AT1G09330	837454	coding	Arabidopsis thaliana	1	3.0127	golgi apparatus membrane protein-like protein ECHIDNA protein
AT1G09420.1	G6PD4	AT1G09420	837465	coding	Arabidopsis thaliana	1	3.0385	glucose-6-phosphate dehydrogenase 4
AT1G09430.1	ACLA-3	AT1G09430	837466	coding	Arabidopsis thaliana	1	3.0420	ATP-citrate lyase A-3
AT1G09490.1	AT1G09490	AT1G09490	837474	coding	Arabidopsis thaliana	1	3.0639	NAD(P)-binding Rossmann-fold superfamily protein
AT1G09500.1	AT1G09500	AT1G09500	837475	coding	Arabidopsis thaliana	1	3.0667	NAD(P)-binding Rossmann-fold superfamily protein
AT1G09520.1	AT1G09520	AT1G09520	837478	coding	Arabidopsis thaliana	1	3.0709
AT1G09560.1	GLP5	AT1G09560	837482	coding	Arabidopsis thaliana	1	3.0936	germin-like protein 5
AT1G09580.1	AT1G09580	AT1G09580	837485	coding	Arabidopsis thaliana	1	3.1045	emp24/gp25L/p24 family/GOLD family protein
AT1G09590.1	AT1G09590	AT1G09590	837486	coding	Arabidopsis thaliana	1	3.1064	Translation protein SH3-like family protein
AT1G09640.1	AT1G09640	AT1G09640	837491	coding	Arabidopsis thaliana	1	3.1197	Translation elongation factor EF1B, gamma chain
AT1G09645.1	AT1G09645	AT1G09645	837492	coding	Arabidopsis thaliana	1	3.1229	transmembrane protein
AT1G09690.1	AT1G09690	AT1G09690	837497	coding	Arabidopsis thaliana	1	3.1362	Translation protein SH3-like family protein
AT1G09730.2	AT1G09730	AT1G09730	837501	coding	Arabidopsis thaliana	1	3.1476	Cysteine proteinases superfamily protein
AT1G09740.2	AT1G09740	AT1G09740	837502	coding	Arabidopsis thaliana	1	3.1544	Adenine nucleotide alpha hydrolases-like superfamily protein
AT1G09760.1	U2A'	AT1G09760	837505	coding	Arabidopsis thaliana	1	3.1591	U2 small nuclear ribonucleoprotein A
AT1G09770.1	CDC5	AT1G09770	837506	coding	Arabidopsis thaliana	1	3.1618	cell division cycle 5
AT1G09794.1	AT1G09794	AT1G09794	10723123	coding	Arabidopsis thaliana	1	3.1719	Cox19 family protein (CHCH motif)
AT1G09795.1	ATP-PRT2	AT1G09795	837509	coding	Arabidopsis thaliana	1	3.1735	ATP phosphoribosyl transferase 2
AT1G09810.2	ECT11	AT1G09810	837511	coding	Arabidopsis thaliana	1	3.1809	evolutionarily conserved C-terminal region 11
AT1G09815.1	POLD4	AT1G09815	837513	coding	Arabidopsis thaliana	1	3.1893	polymerase delta 4
AT1G09870.1	AT1G09870	AT1G09870	837519	coding	Arabidopsis thaliana	1	57040	histidine acid phosphatase family protein
AT1G09920.1	AT1G09920	AT1G09920	837524	coding	Arabidopsis thaliana	1	126800	TRAF-type zinc finger-like protein
AT1G09940.1	HEMA2	AT1G09940	837528	coding	Arabidopsis thaliana	1	171360	Glutamyl-tRNA reductase family protein
AT1G09950.1	RAS1	AT1G09950	837529	coding	Arabidopsis thaliana	1	184509	RESPONSE TO ABA AND SALT 1
AT1G09970.1	LRR XI-23	AT1G09970	837531	coding	Arabidopsis thaliana	1	226877	Leucine-rich receptor-like protein kinase family protein
AT1G10030.1	ERG28	AT1G10030	837538	coding	Arabidopsis thaliana	1	306134	ergosterol biosynthesis protein
AT1G10095.1	AT1G10095	AT1G10095	837545	coding	Arabidopsis thaliana	1	389045	Protein prenylyltransferase superfamily protein
AT1G10140.1	AT1G10140	AT1G10140	837551	coding	Arabidopsis thaliana	1	484373	Uncharacterized conserved protein UCP031279
AT1G10150.1	AT1G10150	AT1G10150	837552	coding	Arabidopsis thaliana	1	496061	Carbohydrate-binding protein
AT1G10170.3	NFXL1	AT1G10170	837555	coding	Arabidopsis thaliana	1	524184	NF-X-like 1
AT1G10310.1	AT1G10310	AT1G10310	837570	coding	Arabidopsis thaliana	1	699135	NAD(P)-binding Rossmann-fold superfamily protein
AT1G10370.1	ERD9	AT1G10370	837576	coding	Arabidopsis thaliana	1	755748	Glutathione S-transferase family protein
AT1G10410.1	AT1G10410	AT1G10410	837581	coding	Arabidopsis thaliana	1	826971	CW14 protein (DUF1336)
AT1G10430.1	PP2A-2	AT1G10430	837583	coding	Arabidopsis thaliana	1	871165	protein phosphatase 2A-2
AT1G10500.1	CPISCA	AT1G10500	837590	coding	Arabidopsis thaliana	1	986216	chloroplast-localized ISCA-like protein
AT1G10510.1	emb2004	AT1G10510	837591	coding	Arabidopsis thaliana	1	992060	RNI-like superfamily protein
AT1G10580.1	AT1G10580	AT1G10580	837599	coding	Arabidopsis thaliana	1	1100537	Transducin/WD40 repeat-like superfamily protein
AT1G10590.1	AT1G10590	AT1G10590	837601	coding	Arabidopsis thaliana	1	1139618	Nucleic acid-binding, OB-fold-like protein
AT1G10600.1	AMSH2	AT1G10600	837603	coding	Arabidopsis thaliana	1	1145462	associated molecule with the SH3 domain of STAM 2
AT1G10660.1	AT1G10660	AT1G10660	837609	coding	Arabidopsis thaliana	1	1249921	transmembrane protein
AT1G10690.1	AT1G10690	AT1G10690	837612	coding	Arabidopsis thaliana	1	1314569	cyclin-dependent kinase inhibitor
AT1G10700.1	PRS3	AT1G10700	837613	coding	Arabidopsis thaliana	1	1329909	phosphoribosyl pyrophosphate (PRPP) synthase 3
AT1G10770.1	AT1G10770	AT1G10770	837620	coding	Arabidopsis thaliana	1	1466875	Plant invertase/pectin methylesterase inhibitor superfamily protein
AT1G10830.1	Z-ISO	AT1G10830	837626	coding	Arabidopsis thaliana	1	1517644	15-cis-zeta-carotene isomerase
AT1G10840.1	TIF3H1	AT1G10840	837627	coding	Arabidopsis thaliana	1	1525315	translation initiation factor 3 subunit H1
AT1G10865.1	AT1G10865	AT1G10865	5007681	coding	Arabidopsis thaliana	1	1550516	cytochrome C oxidase assembly factor
AT1G10890.1	AT1G10890	AT1G10890	837632	coding	Arabidopsis thaliana	1	1598363	arginine/glutamate-rich 1 protein
AT1G10940.1	SNRK2.4	AT1G10940	837637	coding	Arabidopsis thaliana	1	1700996	Protein kinase superfamily protein
AT1G10960.1	FD1	AT1G10960	837639	coding	Arabidopsis thaliana	1	1732041	ferredoxin 1
AT1G10970.1	ZIP4	AT1G10970	837640	coding	Arabidopsis thaliana	1	1735328	zinc transporter
AT1G11020.1	AT1G11020	AT1G11020	837644	coding	Arabidopsis thaliana	1	1777696	RING/FYVE/PHD zinc finger superfamily protein
AT1G11170.1	AT1G11170	AT1G11170	837658	coding	Arabidopsis thaliana	1	2011451	lysine ketoglutarate reductase trans-splicing-like protein (DUF707)
AT1G11180.1	SCAMP2	AT1G11180	837659	coding	Arabidopsis thaliana	1	2030079	Secretory carrier membrane protein (SCAMP) family protein
AT1G11200.1	AT1G11200	AT1G11200	837661	coding	Arabidopsis thaliana	1	2057107	organic solute transporter ostalpha protein (DUF300)
AT1G11240.1	AT1G11240	AT1G11240	837665	coding	Arabidopsis thaliana	1	2106781	ribosomal RNA-processing protein
AT1G11260.1	STP1	AT1G11260	837667	coding	Arabidopsis thaliana	1	2144766	sugar transporter 1
AT1G11310.3	MLO2	AT1G11310	837673	coding	Arabidopsis thaliana	1	2229867	Seven transmembrane MLO family protein
AT1G11320.1	AT1G11320	AT1G11320	837674	coding	Arabidopsis thaliana	1	2252878	GDSL esterase/lipase
AT1G11360.1	AT1G11360	AT1G11360	837678	coding	Arabidopsis thaliana	1	2305106	Adenine nucleotide alpha hydrolases-like superfamily protein
AT1G11380.1	AT1G11380	AT1G11380	837680	coding	Arabidopsis thaliana	1	2347109	PLAC8 family protein
AT1G11430.1	MORF9	AT1G11430	837685	coding	Arabidopsis thaliana	1	2400436	plastid developmental protein DAG
AT1G11475.1	NRPB10	AT1G11475	837690	coding	Arabidopsis thaliana	1	2455952	RNA polymerases N / 8 kDa subunit
AT1G11480.1	AT1G11480	AT1G11480	837691	coding	Arabidopsis thaliana	1	2461796	eukaryotic translation initiation factor-like protein
AT1G11530.1	CXXS1	AT1G11530	837696	coding	Arabidopsis thaliana	1	2499781	C-terminal cysteine residue is changed to a serine 1
AT1G11650.2	RBP45B	AT1G11650	837708	coding	Arabidopsis thaliana	1	2647339	RNA-binding (RRM/RBD/RNP motifs) family protein
AT1G11680.1	CYP51G1	AT1G11680	837712	coding	Arabidopsis thaliana	1	2733537	CYTOCHROME P450 51G1
AT1G11700.1	AT1G11700	AT1G11700	837714	coding	Arabidopsis thaliana	1	2759834	senescence regulator (Protein of unknown function, DUF584)
AT1G11750.1	CLPP6	AT1G11750	837719	coding	Arabidopsis thaliana	1	2839822	CLP protease proteolytic subunit 6
AT1G11755.1	LEW1	AT1G11755	5007686	coding	Arabidopsis thaliana	1	2847858	Undecaprenyl pyrophosphate synthetase family protein
AT1G11760.1	MED32	AT1G11760	837720	coding	Arabidopsis thaliana	1	2856258	mediator of RNA polymerase II transcription subunit-like protein
AT1G11765.1	AT1G11765	AT1G11765	837721	coding	Arabidopsis thaliana	1	2863197	Plant self-incompatibility protein S1 family
AT1G11780.1	AT1G11780	AT1G11780	837723	coding	Arabidopsis thaliana	1	2873790	oxidoreductase, 2OG-Fe(II) oxygenase family protein
AT1G11785.1	AT1G11785	AT1G11785	5007687	coding	Arabidopsis thaliana	1	2884747	transmembrane protein
AT1G11800.1	AT1G11800	AT1G11800	837726	coding	Arabidopsis thaliana	1	2904470	endonuclease/exonuclease/phosphatase family protein
AT1G11860.2	AT1G11860	AT1G11860	837733	coding	Arabidopsis thaliana	1	4.0011	Glycine cleavage T-protein family
AT1G11890.1	SEC22	AT1G11890	837737	coding	Arabidopsis thaliana	1	4.0108	Synaptobrevin family protein
AT1G11905.1	AT1G11905	AT1G11905	837739	coding	Arabidopsis thaliana	1	4.0148	B-cell receptor-associated protein 31-like protein
AT1G11910.1	APA1	AT1G11910	837740	coding	Arabidopsis thaliana	1	4.0167	aspartic proteinase A1
AT1G11930.2	AT1G11930	AT1G11930	837744	coding	Arabidopsis thaliana	1	4.0286	Putative pyridoxal phosphate-dependent enzyme, YBL036C type
AT1G11940.1	AT1G11940	AT1G11940	837746	coding	Arabidopsis thaliana	1	4.0315	Core-2/I-branching beta-1,6-N-acetylglucosaminyltransferase family protein
AT1G12020.1	AT1G12020	AT1G12020	28717234	coding	Arabidopsis thaliana	1	4.0614
AT1G12030.1	AT1G12030	AT1G12030	837755	coding	Arabidopsis thaliana	1	4.0645	phosphoenolpyruvate carboxylase, putative (DUF506)
AT1G12050.1	AT1G12050	AT1G12050	837757	coding	Arabidopsis thaliana	1	4.0727	fumarylacetoacetase
AT1G12060.1	BAG5	AT1G12060	837758	coding	Arabidopsis thaliana	1	4.0762	BCL-2-associated athano 5
AT1G12064.1	AT1G12064	AT1G12064	3766707	coding	Arabidopsis thaliana	1	4.0775	transmembrane protein
AT1G12130.1	AT1G12130	AT1G12130	837765	coding	Arabidopsis thaliana	1	4.1186	Flavin-binding monooxygenase family protein
AT1G12140.2	FMO GS-OX5	AT1G12140	837766	coding	Arabidopsis thaliana	1	4.1213	flavin-monooxygenase glucosinolate S-oxygenase 5
AT1G12244.1	AT1G12244	AT1G12244	3766708	coding	Arabidopsis thaliana	1	4.1577	Polynucleotidyl transferase, ribonuclease H-like superfamily protein
AT1G12270.1	Hop1	AT1G12270	837781	coding	Arabidopsis thaliana	1	4.1720	stress-inducible protein
AT1G12320.1	AT1G12320	AT1G12320	837786	coding	Arabidopsis thaliana	1	4.1866	ankyrin repeat/KH domain protein (DUF1442)
AT1G12310.1	AT1G12310	AT1G12310	837785	coding	Arabidopsis thaliana	1	4.1867	Calcium-binding EF-hand family protein
AT1G12330.1	AT1G12330	AT1G12330	837787	coding	Arabidopsis thaliana	1	16163	cyclin-dependent kinase-like protein
AT1G12350.1	COAB	AT1G12350	837789	coding	Arabidopsis thaliana	1	30407	4-phospho-panto-thenoylcysteine synthetase
AT1G12360.1	KEU	AT1G12360	837791	coding	Arabidopsis thaliana	1	39904	Sec1/munc18-like (SM) proteins superfamily
AT1G12390.1	AT1G12390	AT1G12390	837794	coding	Arabidopsis thaliana	1	109665	Cornichon family protein
AT1G12400.1	AT1G12400	AT1G12400	837795	coding	Arabidopsis thaliana	1	116239	Nucleotide excision repair, TFIIH, subunit TTDA
AT1G12410.1	CLP2	AT1G12410	837797	coding	Arabidopsis thaliana	1	120622	CLP protease proteolytic subunit 2
AT1G12440.1	AT1G12440	AT1G12440	837801	coding	Arabidopsis thaliana	1	187827	A20/AN1-like zinc finger family protein
AT1G12470.1	AT1G12470	AT1G12470	837804	coding	Arabidopsis thaliana	1	222525	zinc ion binding protein
AT1G12520.1	CCS	AT1G12520	837808	coding	Arabidopsis thaliana	1	281694	copper chaperone for SOD1
AT1G12530.1	AT1G12530	AT1G12530	837809	coding	Arabidopsis thaliana	1	288634
AT1G12640.1	LPLAT1	AT1G12640	837820	coding	Arabidopsis thaliana	1	413912	MBOAT (membrane bound O-acyl transferase) family protein
AT1G12650.2	AT1G12650	AT1G12650	837821	coding	Arabidopsis thaliana	1	423043	rRNA biosis RRP36-like protein
AT1G12680.1	PEPKR2	AT1G12680	837824	coding	Arabidopsis thaliana	1	474542	phosphoenolpyruvate carboxylase-related kinase 2
AT1G12710.1	PP2-A12	AT1G12710	837826	coding	Arabidopsis thaliana	1	499379	phloem protein 2-A12
AT1G12760.1	AT1G12760	AT1G12760	837832	coding	Arabidopsis thaliana	1	579002	Zinc finger, C3HC4 type (RING finger) family protein
AT1G12770.1	EMB1586	AT1G12770	837833	coding	Arabidopsis thaliana	1	588132	P-loop containing nucleoside triphosphate hydrolases superfamily protein
AT1G12780.1	UGE1	AT1G12780	837834	coding	Arabidopsis thaliana	1	606029	UDP-D-glucose/UDP-D-galactose 4-epimerase 1
AT1G12805.1	AT1G12805	AT1G12805	2745749	coding	Arabidopsis thaliana	1	645111	nucleotide binding protein
AT1G12810.1	AT1G12810	AT1G12810	837837	coding	Arabidopsis thaliana	1	647668	proline-rich family protein
AT1G12840.1	DET3	AT1G12840	837840	coding	Arabidopsis thaliana	1	672869	vacuolar ATP synthase subunit C (VATC) / V-ATPase C subunit / vacuolar proton pump C subunit (DET3)
AT1G12910.1	ATAN11	AT1G12910	837849	coding	Arabidopsis thaliana	1	748474	Transducin/WD40 repeat-like superfamily protein
AT1G12920.1	ERF1-2	AT1G12920	837850	coding	Arabidopsis thaliana	1	753587	eukaryotic release factor 1-2
AT1G12970.1	PIRL3	AT1G12970	837855	coding	Arabidopsis thaliana	1	852933	plant intracellular ras group-related LRR 3
AT1G13060.1	PBE1	AT1G13060	837863	coding	Arabidopsis thaliana	1	957758	20S proteasome beta subunit E1
AT1G13090.2	CYP71B28	AT1G13090	837866	coding	Arabidopsis thaliana	1	992456	cytochrome P450, family 71, subfamily B, polypeptide 28
AT1G13120.1	GLE1	AT1G13120	837869	coding	Arabidopsis thaliana	1	1019484	nucleoporin GLE1-like protein
AT1G13190.1	AT1G13190	AT1G13190	837877	coding	Arabidopsis thaliana	1	1127962	RNA-binding (RRM/RBD/RNP motifs) family protein
AT1G13195.1	AT1G13195	AT1G13195	837878	coding	Arabidopsis thaliana	1	1138188	RING/U-box superfamily protein
AT1G13245.1	RTFL17	AT1G13245	837884	coding	Arabidopsis thaliana	1	1225116	ROTUNDIFOLIA like 17
AT1G13270.1	MAP1C	AT1G13270	837887	coding	Arabidopsis thaliana	1	1296338	methionine aminopeptidase 1B
AT1G13320.1	PP2AA3	AT1G13320	837892	coding	Arabidopsis thaliana	1	1363908	protein phosphatase 2A subunit A3
AT1G13330.1	AHP2	AT1G13330	837893	coding	Arabidopsis thaliana	1	1380344	Tat-binding protein 1(Tbp-1)-interacting protein (TBPIP)
AT1G13340.1	AT1G13340	AT1G13340	837894	coding	Arabidopsis thaliana	1	1385823	Regulator of Vps4 activity in the MVB pathway protein
AT1G13350.1	AT1G13350	AT1G13350	837895	coding	Arabidopsis thaliana	1	1396414	Protein kinase superfamily protein
AT1G13360.3	AT1G13360	AT1G13360	837896	coding	Arabidopsis thaliana	1	1413216
AT1G13380.1	AT1G13380	AT1G13380	837898	coding	Arabidopsis thaliana	1	1457410	sodium/hydrogen exchanger (DUF1218)
AT1G13390.2	AT1G13390	AT1G13390	837899	coding	Arabidopsis thaliana	1	1469462	translocase subunit seca
AT1G13440.1	GAPC2	AT1G13440	837904	coding	Arabidopsis thaliana	1	1527172	glyceraldehyde-3-phosphate dehydrogenase C2
AT1G13450.1	GT-1	AT1G13450	837905	coding	Arabidopsis thaliana	1	1543972	Homeodomain-like superfamily protein
AT1G13460.1	AT1G13460	AT1G13460	837906	coding	Arabidopsis thaliana	1	1555295	Protein phosphatase 2A regulatory B subunit family protein
AT1G13590.1	PSK1	AT1G13590	837920	coding	Arabidopsis thaliana	1	1672173	phytosulfokine 1
AT1G13640.1	AT1G13640	AT1G13640	837925	coding	Arabidopsis thaliana	1	1778823	Phosphatidylinositol 3- and 4-kinase family protein
AT1G13690.1	ATE1	AT1G13690	837930	coding	Arabidopsis thaliana	1	1838358	ATPase E1
AT1G13740.1	AFP2	AT1G13740	837934	coding	Arabidopsis thaliana	1	1911771	ABI five binding protein 2
AT1G13780.1	AT1G13780	AT1G13780	837938	coding	Arabidopsis thaliana	1	1952314	F-box/RNI-like/FBD-like domains-containing protein
AT1G13810.1	AT1G13810	AT1G13810	837942	coding	Arabidopsis thaliana	1	1987012	Restriction endonuclease, type II-like superfamily protein
AT1G13820.1	AT1G13820	AT1G13820	837943	coding	Arabidopsis thaliana	1	1992490	alpha/beta-Hydrolases superfamily protein
AT1G13870.1	DRL1	AT1G13870	837946	coding	Arabidopsis thaliana	1	2035224	KTI12-like, chromatin associated protein
AT1G13930.2	AT1G13930	AT1G13930	837953	coding	Arabidopsis thaliana	1	2085627	oleosin-B3-like protein
AT1G13960.2	WRKY4	AT1G13960	837956	coding	Arabidopsis thaliana	1	2141509	WRKY DNA-binding protein 4
AT1G13990.1	AT1G13990	AT1G13990	837959	coding	Arabidopsis thaliana	1	2208713	plant/protein
AT1G14000.1	VIK	AT1G14000	837960	coding	Arabidopsis thaliana	1	2218575	VH1-interacting kinase
AT1G14010.1	AT1G14010	AT1G14010	837961	coding	Arabidopsis thaliana	1	2228802	emp24/gp25L/p24 family/GOLD family protein
AT1G14060.1	AT1G14060	AT1G14060	837966	coding	Arabidopsis thaliana	1	2289798	GCK domain-containing protein
AT1G14130.1	AT1G14130	AT1G14130	837972	coding	Arabidopsis thaliana	1	2358463	2-oxoglutarate (2OG) and Fe(II)-dependent oxygenase superfamily protein
AT1G14200.1	AT1G14200	AT1G14200	837980	coding	Arabidopsis thaliana	1	2426033	RING/U-box superfamily protein
AT1G14205.1	AT1G14205	AT1G14205	837981	coding	Arabidopsis thaliana	1	2430781	Ribosomal L18p/L5e family protein
AT1G14210.1	AT1G14210	AT1G14210	837982	coding	Arabidopsis thaliana	1	2435530	Ribonuclease T2 family protein
AT1G14230.1	AT1G14230	AT1G14230	837984	coding	Arabidopsis thaliana	1	2451600	GDA1/CD39 nucleoside phosphatase family protein
AT1G14300.1	AT1G14300	AT1G14300	837991	coding	Arabidopsis thaliana	1	2528666	ARM repeat superfamily protein
AT1G14320.1	SAC52	AT1G14320	837993	coding	Arabidopsis thaliana	1	2549851	Ribosomal protein L16p/L10e family protein
AT1G14340.1	AT1G14340	AT1G14340	837995	coding	Arabidopsis thaliana	1	2583453	RNA-binding (RRM/RBD/RNP motifs) family protein
AT1G14360.1	UTR3	AT1G14360	837998	coding	Arabidopsis thaliana	1	2633855	UDP-galactose transporter 3
AT1G14400.1	UBC1	AT1G14400	838002	coding	Arabidopsis thaliana	1	2690104	ubiquitin carrier protein 1
AT1G14410.1	WHY1	AT1G14410	838003	coding	Arabidopsis thaliana	1	2698870	ssDNA-binding transcriptional regulator
AT1G14450.1	AT1G14450	AT1G14450	838007	coding	Arabidopsis thaliana	1	2762056	NADH dehydrogenase (ubiquinone)s
AT1G14455.1	AT1G14455	AT1G14455	6240862	coding	Arabidopsis thaliana	1	2767900
AT1G14510.1	AL7	AT1G14510	838013	coding	Arabidopsis thaliana	1	2818304	alfin-like 7
AT1G14530.2	THH1	AT1G14530	838015	coding	Arabidopsis thaliana	1	2852271	tobamovirus multiplication-like protein (DUF1084)
AT1G14570.1	AT1G14570	AT1G14570	838019	coding	Arabidopsis thaliana	1	2898291	UBX domain-containing protein
AT1G14590.1	AT1G14590	AT1G14590	838021	coding	Arabidopsis thaliana	1	2954174	Nucleotide-diphospho-sugar transferase family protein
AT1G14620.1	DECOY	AT1G14620	838024	coding	Arabidopsis thaliana	1	5.0147	decoy
AT1G14685.1	BPC2	AT1G14685	838031	coding	Arabidopsis thaliana	1	5.0422	basic pentacysteine 2
AT1G14720.1	XTH28	AT1G14720	838037	coding	Arabidopsis thaliana	1	5.0665	xyloglucan endotransglucosylase/hydrolase 28
AT1G14740.1	TTA1	AT1G14740	838039	coding	Arabidopsis thaliana	1	5.0752	class I heat shock protein, putative (DUF1423)
AT1G14760.2	KNATM	AT1G14760	838041	coding	Arabidopsis thaliana	1	5.0843	KNOX meinox protein
AT1G14810.1	AT1G14810	AT1G14810	838046	coding	Arabidopsis thaliana	1	5.1024	semialdehyde dehydrogenase family protein
AT1G14830.1	DL1C	AT1G14830	838048	coding	Arabidopsis thaliana	1	5.1074	DYNAMIN-like 1C
AT1G14870.1	PCR2	AT1G14870	838052	coding	Arabidopsis thaliana	1	5.1283	PLANT CADMIUM RESISTANCE 2
AT1G14920.1	GAI	AT1G14920	838057	coding	Arabidopsis thaliana	1	5.1490	GRAS family transcription factor family protein
AT1G14930.1	AT1G14930	AT1G14930	838058	coding	Arabidopsis thaliana	1	5.1523	Polyketide cyclase/dehydrase and lipid transport superfamily protein
AT1G14940.1	AT1G14940	AT1G14940	838059	coding	Arabidopsis thaliana	1	5.1545	Polyketide cyclase/dehydrase and lipid transport superfamily protein
AT1G14950.1	AT1G14950	AT1G14950	838060	coding	Arabidopsis thaliana	1	5.1573	Polyketide cyclase/dehydrase and lipid transport superfamily protein
AT1G14960.1	AT1G14960	AT1G14960	838061	coding	Arabidopsis thaliana	1	5.1592	Polyketide cyclase/dehydrase and lipid transport superfamily protein
AT1G14980.1	CPN10	AT1G14980	838063	coding	Arabidopsis thaliana	1	5.1655	chaperonin 10
AT1G14990.1	AT1G14990	AT1G14990	838064	coding	Arabidopsis thaliana	1	5.1669	transmembrane protein
AT1G15010.1	AT1G15010	AT1G15010	838066	coding	Arabidopsis thaliana	1	5.1712	mediator of RNA polymerase II transcription subunit
AT1G15020.2	QSOX1	AT1G15020	838067	coding	Arabidopsis thaliana	1	5.1722	quiescin-sulfhydryl oxidase 1
AT1G15030.1	AT1G15030	AT1G15030	838068	coding	Arabidopsis thaliana	1	5.1775
AT1G15050.2	IAA34	AT1G15050	838070	coding	Arabidopsis thaliana	1	5.1820	indole-3-acetic acid inducible 34
AT1G15060.3	AT1G15060	AT1G15060	838071	coding	Arabidopsis thaliana	1	5.1833	alpha/beta hydrolase family protein
AT1G15100.1	RHA2A	AT1G15100	838073	coding	Arabidopsis thaliana	1	12175	RING-H2 finger A2A
AT1G15110.4	PSS1	AT1G15110	838074	coding	Arabidopsis thaliana	1	32629	phosphatidyl serine synthase family protein
AT1G15120.1	AT1G15120	AT1G15120	838075	coding	Arabidopsis thaliana	1	46143	Ubiquinol-cytochrome C reductase hinge protein
AT1G15130.1	AT1G15130	AT1G15130	838077	coding	Arabidopsis thaliana	1	58562	Endosomal targeting BRO1-like domain-containing protein
AT1G15140.1	AT1G15140	AT1G15140	838079	coding	Arabidopsis thaliana	1	73901	FAD/NAD(P)-binding oxidoreductase
AT1G15180.1	AT1G15180	AT1G15180	838084	coding	Arabidopsis thaliana	1	125400	MATE efflux family protein
AT1G15190.1	AT1G15190	AT1G15190	838085	coding	Arabidopsis thaliana	1	135262	Fasciclin-like arabinogalactan family protein
AT1G15200.1	AT1G15200	AT1G15200	838086	coding	Arabidopsis thaliana	1	140010	protein-protein interaction regulator family protein
AT1G15230.1	AT1G15230	AT1G15230	838090	coding	Arabidopsis thaliana	1	190414
AT1G15250.2	AT1G15250	AT1G15250	838092	coding	Arabidopsis thaliana	1	214520	Zinc-binding ribosomal protein family protein
AT1G15270.1	AT1G15270	AT1G15270	838094	coding	Arabidopsis thaliana	1	221824	Translation machinery associated TMA7
AT1G15310.1	ATHSRP54A	AT1G15310	838100	coding	Arabidopsis thaliana	1	288299	signal recognition particle 54 kDa subunit
AT1G15330.1	AT1G15330	AT1G15330	838102	coding	Arabidopsis thaliana	1	308021	Cystathionine beta-synthase (CBS) protein
AT1G15340.1	MBD10	AT1G15340	838103	coding	Arabidopsis thaliana	1	312770	methyl-CPG-binding domain 10
AT1G15350.1	AT1G15350	AT1G15350	838104	coding	Arabidopsis thaliana	1	321536	DUF4050 family protein
AT1G15370.1	AT1G15370	AT1G15370	838106	coding	Arabidopsis thaliana	1	354043	SNARE-like superfamily protein
AT1G15390.1	PDF1A	AT1G15390	838109	coding	Arabidopsis thaliana	1	382166	peptide deformylase 1A
AT1G15400.2	AT1G15400	AT1G15400	838110	coding	Arabidopsis thaliana	1	386549
AT1G15420.1	AT1G15420	AT1G15420	838113	coding	Arabidopsis thaliana	1	407367	WD repeat protein
AT1G15430.1	AT1G15430	AT1G15430	838114	coding	Arabidopsis thaliana	1	416864
AT1G15440.2	PWP2	AT1G15440	838115	coding	Arabidopsis thaliana	1	423804	periodic tryptophan protein 2
AT1G15500.1	ATNTT2	AT1G15500	838120	coding	Arabidopsis thaliana	1	497948	TLC ATP/ADP transporter
AT1G15670.1	AT1G15670	AT1G15670	838136	coding	Arabidopsis thaliana	1	730607	Galactose oxidase/kelch repeat superfamily protein
AT1G15690.1	AVP1	AT1G15690	838138	coding	Arabidopsis thaliana	1	763114	Inorganic H pyrophosphatase family protein
AT1G15700.1	ATPC2	AT1G15700	838139	coding	Arabidopsis thaliana	1	776628	ATPase, F1 complex, gamma subunit protein
AT1G15730.1	AT1G15730	AT1G15730	838142	coding	Arabidopsis thaliana	1	794160	Cobalamin biosynthesis CobW-like protein
AT1G15740.1	AT1G15740	AT1G15740	838143	coding	Arabidopsis thaliana	1	806943	Leucine-rich repeat family protein
AT1G15750.4	TPL	AT1G15750	838144	coding	Arabidopsis thaliana	1	821188	Transducin family protein / WD-40 repeat family protein
AT1G15790.1	AT1G15790	AT1G15790	838148	coding	Arabidopsis thaliana	1	906654	mediator of RNA polymerase II transcription subunit 15a-like protein
AT1G15800.1	AT1G15800	AT1G15800	838149	coding	Arabidopsis thaliana	1	917246
AT1G15810.1	AT1G15810	AT1G15810	838150	coding	Arabidopsis thaliana	1	928569	S15/NS1, RNA-binding protein
AT1G15820.1	LHCB6	AT1G15820	838151	coding	Arabidopsis thaliana	1	936970	light harvesting complex photosystem II subunit 6
AT1G15840.1	AT1G15840	AT1G15840	838154	coding	Arabidopsis thaliana	1	954866
AT1G15860.1	AT1G15860	AT1G15860	838156	coding	Arabidopsis thaliana	1	967285	defective in cullin neddylation protein (DUF298)
AT1G15870.1	AT1G15870	AT1G15870	838157	coding	Arabidopsis thaliana	1	975685	Mitochondrial glycoprotein family protein
AT1G15880.1	GOS11	AT1G15880	838158	coding	Arabidopsis thaliana	1	980434	golgi snare 11
AT1G15920.1	AT1G15920	AT1G15920	838162	coding	Arabidopsis thaliana	1	1020245	Polynucleotidyl transferase, ribonuclease H-like superfamily protein
AT1G15930.2	AT1G15930	AT1G15930	838163	coding	Arabidopsis thaliana	1	1027549	Ribosomal protein L7Ae/L30e/S12e/Gadd45 family protein
AT1G15950.1	CCR1	AT1G15950	838165	coding	Arabidopsis thaliana	1	1054212	cinnamoyl coa reductase 1
AT1G15960.1	NRAMP6	AT1G15960	838166	coding	Arabidopsis thaliana	1	1065535	NRAMP metal ion transporter 6
AT1G16000.1	AT1G16000	AT1G16000	838170	coding	Arabidopsis thaliana	1	1112286	GAG1At protein
AT1G16010.3	MGT2	AT1G16010	838171	coding	Arabidopsis thaliana	1	1115573	magnesium transporter 2
AT1G16022.1	AT1G16022	AT1G16022	6241110	coding	Arabidopsis thaliana	1	1137122	transmembrane protein
AT1G16030.1	Hsp70b	AT1G16030	838174	coding	Arabidopsis thaliana	1	1139679	heat shock protein 70B
AT1G16040.1	AT1G16040	AT1G16040	838175	coding	Arabidopsis thaliana	1	1149175	phosphatidylinositol-glycan biosynthesis class F-like protein
AT1G16080.1	AT1G16080	AT1G16080	838178	coding	Arabidopsis thaliana	1	1184603	nuclear protein
AT1G16170.1	AT1G16170	AT1G16170	838186	coding	Arabidopsis thaliana	1	1273723	ephrin-A3 protein
AT1G16180.2	AT1G16180	AT1G16180	838187	coding	Arabidopsis thaliana	1	1278471	Serinc-domain containing serine and sphingolipid biosynthesis protein
AT1G16190.1	RAD23A	AT1G16190	838188	coding	Arabidopsis thaliana	1	1289793	Rad23 UV excision repair protein family
AT1G16210.1	AT1G16210	AT1G16210	838189	coding	Arabidopsis thaliana	1	1300751	coiled-coil protein
AT1G16240.1	SYP51	AT1G16240	838193	coding	Arabidopsis thaliana	1	1332527	syntaxin of plants 51
AT1G16280.1	RH36	AT1G16280	838197	coding	Arabidopsis thaliana	1	1379644	RNA helicase 36
AT1G16300.1	GAPCP-2	AT1G16300	838199	coding	Arabidopsis thaliana	1	1403749	glyceraldehyde-3-phosphate dehydrogenase of plastid 2
AT1G16320.1	AT1G16320	AT1G16320	838201	coding	Arabidopsis thaliana	1	1427490	plant/protein (DUF2358)
AT1G16350.1	AT1G16350	AT1G16350	838204	coding	Arabidopsis thaliana	1	1464014	Aldolase-type TIM barrel family protein
AT1G16430.1	AT1G16430	AT1G16430	838213	coding	Arabidopsis thaliana	1	1550942	Surfeit locus protein 5 subunit 22 of Mediator complex
AT1G16470.1	PAB1	AT1G16470	838217	coding	Arabidopsis thaliana	1	1580526	proteasome subunit PAB1
AT1G16510.1	AT1G16510	AT1G16510	838221	coding	Arabidopsis thaliana	1	1660515	SAUR-like auxin-responsive protein family
AT1G16515.1	AT1G16515	AT1G16515	28717243	coding	Arabidopsis thaliana	1	1671107	transmembrane protein
AT1G16540.1	ABA3	AT1G16540	838224	coding	Arabidopsis thaliana	1	1714571	molybdenum cofactor sulfurase (LOS5) (ABA3)
AT1G16560.2	AT1G16560	AT1G16560	838226	coding	Arabidopsis thaliana	1	1747443	Per1-like family protein
AT1G16590.1	REV7	AT1G16590	838228	coding	Arabidopsis thaliana	1	1766800	DNA-binding HORMA family protein
AT1G16610.1	SR45	AT1G16610	838230	coding	Arabidopsis thaliana	1	1773374	arginine/serine-rich 45
AT1G16670.1	AT1G16670	AT1G16670	838236	coding	Arabidopsis thaliana	1	1852633	Protein kinase superfamily protein
AT1G16680.1	AT1G16680	AT1G16680	838237	coding	Arabidopsis thaliana	1	1870894	Chaperone DnaJ-domain superfamily protein
AT1G16700.1	AT1G16700	AT1G16700	838239	coding	Arabidopsis thaliana	1	1897923	Alpha-helical ferredoxin
AT1G16720.1	HCF173	AT1G16720	838243	coding	Arabidopsis thaliana	1	1946500	high chlorophyll fluorescence phenotype 173
AT1G16730.1	UP6	AT1G16730	838244	coding	Arabidopsis thaliana	1	1959284
AT1G16740.1	AT1G16740	AT1G16740	838245	coding	Arabidopsis thaliana	1	1963667	Ribosomal protein L20
AT1G16770.1	AT1G16770	AT1G16770	838248	coding	Arabidopsis thaliana	1	2000921
AT1G16790.1	AT1G16790	AT1G16790	838250	coding	Arabidopsis thaliana	1	2024661	ribosomal protein-like protein
AT1G16810.3	AT1G16810	AT1G16810	838252	coding	Arabidopsis thaliana	1	2065934	7-dehydrocholesterol reductase-like protein
AT1G16825.1	AT1G16825	AT1G16825	7922362	coding	Arabidopsis thaliana	1	2077987	Reticulon family protein
AT1G16850.1	AT1G16850	AT1G16850	838256	coding	Arabidopsis thaliana	1	2099537	transmembrane protein
AT1G16870.1	AT1G16870	AT1G16870	838258	coding	Arabidopsis thaliana	1	2121085	mitochondrial 28S ribosomal protein S29-like protein
AT1G16890.2	UBC36	AT1G16890	838260	coding	Arabidopsis thaliana	1	2141174	ubiquitin-conjugating enzyme 36
AT1G16916.1	AT1G16916	AT1G16916	6241479	coding	Arabidopsis thaliana	1	2179159	transmembrane protein
AT1G16970.1	KU70	AT1G16970	838268	coding	Arabidopsis thaliana	1	2231024	ATP-dependent DNA helicase 2 subunit Ku70-like protein
AT1G17010.1	AT1G17010	AT1G17010	838271	coding	Arabidopsis thaliana	1	2292385	2-oxoglutarate (2OG) and Fe(II)-dependent oxygenase superfamily protein
AT1G17020.1	SRG1	AT1G17020	838272	coding	Arabidopsis thaliana	1	2301515	senescence-related 1
AT1G17080.1	AT1G17080	AT1G17080	838278	coding	Arabidopsis thaliana	1	2375294	Ribosomal protein L18ae family
AT1G17090.5	AT1G17090	AT1G17090	838279	coding	Arabidopsis thaliana	1	2382234	transmembrane protein
AT1G17100.1	HBP1	AT1G17100	838280	coding	Arabidopsis thaliana	1	2391000	SOUL heme-binding family protein
AT1G17130.1	AT1G17130	AT1G17130	838283	coding	Arabidopsis thaliana	1	2425698	coiled-coil protein (DUF572)
AT1G17145.1	AT1G17145	AT1G17145	838285	coding	Arabidopsis thaliana	1	2447612	RING/U-box superfamily protein
AT1G17147.1	AT1G17147	AT1G17147	6240987	coding	Arabidopsis thaliana	1	2458569	VQ motif-containing protein
AT1G17160.1	AT1G17160	AT1G17160	838287	coding	Arabidopsis thaliana	1	2474640	pfkB-like carbohydrate kinase family protein
AT1G17190.1	GSTU26	AT1G17190	838290	coding	Arabidopsis thaliana	1	2503129	glutathione S-transferase tau 26
AT1G17280.9	UBC34	AT1G17280	838300	coding	Arabidopsis thaliana	1	2654705	ubiquitin-conjugating enzyme 34
AT1G17290.1	AlaAT1	AT1G17290	838301	coding	Arabidopsis thaliana	1	2674793	alanine aminotransferas
AT1G17330.1	AT1G17330	AT1G17330	838304	coding	Arabidopsis thaliana	1	2702187	Metal-dependent phosphohydrolase
AT1G17350.4	AT1G17350	AT1G17350	838307	coding	Arabidopsis thaliana	1	2744919	NADH:ubiquinone oxidoreductase intermediate-associated protein 30
AT1G17370.1	UBP1B	AT1G17370	838309	coding	Arabidopsis thaliana	1	2781443	oligouridylate binding protein 1B
AT1G17410.2	AT1G17410	AT1G17410	838313	coding	Arabidopsis thaliana	1	2843171	Nucleoside diphosphate kinase family protein
AT1G17430.1	AT1G17430	AT1G17430	838315	coding	Arabidopsis thaliana	1	2893208	alpha/beta-Hydrolases superfamily protein
AT1G17470.1	DRG1	AT1G17470	838320	coding	Arabidopsis thaliana	1	6.0029	developmentally regulated G-protein 1
AT1G17490.1	AT1G17490	AT1G17490	838322	coding	Arabidopsis thaliana	1	6.0084	epidermal patterning factor-like protein
AT1G17510.1	AT1G17510	AT1G17510	838325	coding	Arabidopsis thaliana	1	6.0235
AT1G17520.1	AT1G17520	AT1G17520	838326	coding	Arabidopsis thaliana	1	6.0246	Homeodomain-like/winged-helix DNA-binding family protein
AT1G17530.1	TIM23-1	AT1G17530	838327	coding	Arabidopsis thaliana	1	6.0275	translocase of inner mitochondrial membrane 23
AT1G17550.2	HAB2	AT1G17550	838330	coding	Arabidopsis thaliana	1	6.0343	homology to ABI2
AT1G17620.1	AT1G17620	AT1G17620	838339	coding	Arabidopsis thaliana	1	6.0619	Late embryosis abundant (LEA) hydroxyproline-rich glycoprotein family
AT1G17640.1	AT1G17640	AT1G17640	838341	coding	Arabidopsis thaliana	1	6.0671	RNA-binding (RRM/RBD/RNP motifs) family protein
AT1G17665.1	AT1G17665	AT1G17665	838343	coding	Arabidopsis thaliana	1	6.0722	CA-responsive protein
AT1G17680.2	AT1G17680	AT1G17680	838344	coding	Arabidopsis thaliana	1	6.0761	tetratricopeptide repeat (TPR)-containing protein
AT1G17690.1	NOF1	AT1G17690	838345	coding	Arabidopsis thaliana	1	6.0827	U3 small nucleolar RNA-associated protein
AT1G17720.1	ATB BETA	AT1G17720	838348	coding	Arabidopsis thaliana	1	6.0932	Protein phosphatase 2A, regulatory subunit PR55
AT1G17730.1	VPS46.1	AT1G17730	838349	coding	Arabidopsis thaliana	1	6.0990	vacuolar protein sorting 46.1
AT1G17760.1	CSTF77	AT1G17760	838354	coding	Arabidopsis thaliana	1	6.1101	Tetratricopeptide repeat (TPR)-like superfamily protein
AT1G17780.6	AT1G17780	AT1G17780	838356	coding	Arabidopsis thaliana	1	6.1236	transmembrane protein
AT1G17790.1	AT1G17790	AT1G17790	838357	coding	Arabidopsis thaliana	1	6.1253	DNA-binding bromodomain-containing protein
AT1G17810.1	BETA-TIP	AT1G17810	838359	coding	Arabidopsis thaliana	1	6.1300	beta-tonoplast intrinsic protein
AT1G17830.1	AT1G17830	AT1G17830	838361	coding	Arabidopsis thaliana	1	6.1358
AT1G17870.1	EGY3	AT1G17870	838366	coding	Arabidopsis thaliana	1	6.1499	ethylene-dependent gravitropism-deficient and yellow-green-like 3
AT1G17880.1	BTF3	AT1G17880	838367	coding	Arabidopsis thaliana	1	6.1524	basic transcription factor 3
AT1G17890.1	GER2	AT1G17890	838368	coding	Arabidopsis thaliana	1	6.1543	NAD(P)-binding Rossmann-fold superfamily protein
AT1G17930.1	AT1G17930	AT1G17930	838372	coding	Arabidopsis thaliana	1	6.1662	Aminotransferase-like, plant mobile domain family protein
AT1G17990.2	AT1G17990	AT1G17990	838379	coding	Arabidopsis thaliana	1	7458	FMN-linked oxidoreductases superfamily protein
AT1G18000.1	AT1G18000	AT1G18000	838380	coding	Arabidopsis thaliana	1	16224	Major facilitator superfamily protein
AT1G18020.1	AT1G18020	AT1G18020	838382	coding	Arabidopsis thaliana	1	44713	FMN-linked oxidoreductases superfamily protein
AT1G18030.1	AT1G18030	AT1G18030	838383	coding	Arabidopsis thaliana	1	52383	Protein phosphatase 2C family protein
AT1G18060.1	AT1G18060	AT1G18060	838386	coding	Arabidopsis thaliana	1	79776	microbial collagenase
AT1G18070.1	AT1G18070	AT1G18070	838387	coding	Arabidopsis thaliana	1	86716	Translation elongation factor EF1A/initiation factor IF2gamma family protein
AT1G18080.1	ATARCA	AT1G18080	838388	coding	Arabidopsis thaliana	1	117761	Transducin/WD40 repeat-like superfamily protein
AT1G18100.1	E12A11	AT1G18100	838390	coding	Arabidopsis thaliana	1	136024	PEBP (phosphatidylethanolamine-binding protein) family protein
AT1G18170.1	AT1G18170	AT1G18170	838396	coding	Arabidopsis thaliana	1	234274	FKBP-like peptidyl-prolyl cis-trans isomerase family protein
AT1G18210.2	AT1G18210	AT1G18210	838401	coding	Arabidopsis thaliana	1	279929	Calcium-binding EF-hand family protein
AT1G18260.1	EBS5	AT1G18260	838406	coding	Arabidopsis thaliana	1	324489	HCP-like superfamily protein
AT1G18300.1	NUDT4	AT1G18300	838410	coding	Arabidopsis thaliana	1	400825	nudix hydrolase homolog 4
AT1G18330.1	EPR1	AT1G18330	838413	coding	Arabidopsis thaliana	1	423104	Homeodomain-like superfamily protein
AT1G18335.1	AT1G18335	AT1G18335	838414	coding	Arabidopsis thaliana	1	434427	Acyl-CoA N-acyltransferases (NAT) superfamily protein
AT1G18360.1	AT1G18360	AT1G18360	838417	coding	Arabidopsis thaliana	1	462915	alpha/beta-Hydrolases superfamily protein
AT1G18440.1	AT1G18440	AT1G18440	838424	coding	Arabidopsis thaliana	1	569932	Peptidyl-tRNA hydrolase family protein
AT1G18450.1	ARP4	AT1G18450	838425	coding	Arabidopsis thaliana	1	577237	actin-related protein 4
AT1G18460.1	AT1G18460	AT1G18460	838426	coding	Arabidopsis thaliana	1	592941	alpha/beta-Hydrolases superfamily protein
AT1G18470.1	AT1G18470	AT1G18470	838427	coding	Arabidopsis thaliana	1	605360	Transmembrane Fragile-X-F-associated protein
AT1G18480.1	SLP2	AT1G18480	838428	coding	Arabidopsis thaliana	1	626910	Calcineurin-like metallo-phosphoesterase superfamily protein
AT1G18490.1	AT1G18490	AT1G18490	838430	coding	Arabidopsis thaliana	1	644807	2-aminoethanethiol dioxygenase, putative (DUF1637)
AT1G18500.1	MAML-4	AT1G18500	838431	coding	Arabidopsis thaliana	1	653938	methylthioalkylmalate synthase-like 4
AT1G18540.1	AT1G18540	AT1G18540	838435	coding	Arabidopsis thaliana	1	681696	Ribosomal protein L6 family protein
AT1G18630.1	GR-RBP6	AT1G18630	838444	coding	Arabidopsis thaliana	1	820488	glycine-rich RNA-binding protein 6
AT1G18640.2	PSP	AT1G18640	838445	coding	Arabidopsis thaliana	1	826332	3-phosphoserine phosphatase
AT1G18680.1	AT1G18680	AT1G18680	838449	coding	Arabidopsis thaliana	1	883674	HNH endonuclease domain-containing protein
AT1G18700.5	AT1G18700	AT1G18700	838451	coding	Arabidopsis thaliana	1	904128	DNAJ heat shock N-terminal domain-containing protein
AT1G18720.1	AT1G18720	AT1G18720	838454	coding	Arabidopsis thaliana	1	978273	ER membrane protein, putative (DUF962)
AT1G18740.1	AT1G18740	AT1G18740	838456	coding	Arabidopsis thaliana	1	1000187	ROH1, putative (DUF793)
AT1G18800.1	NRP2	AT1G18800	838462	coding	Arabidopsis thaliana	1	1063374	NAP1-related protein 2
AT1G18850.1	AT1G18850	AT1G18850	838466	coding	Arabidopsis thaliana	1	1149571
AT1G18940.1	AT1G18940	AT1G18940	838475	coding	Arabidopsis thaliana	1	1292381	Nodulin-like / Major Facilitator Superfamily protein
AT1G19010.1	AT1G19010	AT1G19010	838482	coding	Arabidopsis thaliana	1	1371639
AT1G19020.1	AT1G19020	AT1G19020	838483	coding	Arabidopsis thaliana	1	1380771	CDP-diacylglycerol-glycerol-3-phosphate 3-phosphatidyltransferase
AT1G19080.1	TTN10	AT1G19080	838490	coding	Arabidopsis thaliana	1	1439939	GINS complex protein
AT1G19110.1	AT1G19110	AT1G19110	838494	coding	Arabidopsis thaliana	1	1505318	inter-alpha-trypsin inhibitor heavy chain-like protein
AT1G19120.1	LSM1A	AT1G19120	838495	coding	Arabidopsis thaliana	1	1527233	Small nuclear ribonucleoprotein family protein
AT1G19130.1	AT1G19130	AT1G19130	838496	coding	Arabidopsis thaliana	1	1531616	RmlC-like jelly roll fold protein
AT1G19140.1	AT1G19140	AT1G19140	838497	coding	Arabidopsis thaliana	1	1536728	ubiquinone biosynthesis COQ9-like protein
AT1G19240.1	AT1G19240	AT1G19240	838507	coding	Arabidopsis thaliana	1	1677348	transmembrane protein
AT1G19310.1	AT1G19310	AT1G19310	838513	coding	Arabidopsis thaliana	1	1775962	RING/U-box superfamily protein
AT1G19380.1	AT1G19380	AT1G19380	838521	coding	Arabidopsis thaliana	1	1855220	sugar, putative (DUF1195)
AT1G19397.1	AT1G19397	AT1G19397	2745757	coding	Arabidopsis thaliana	1	1902701	transmembrane protein
AT1G19400.2	AT1G19400	AT1G19400	838523	coding	Arabidopsis thaliana	1	1906719	Erythronate-4-phosphate dehydrogenase family protein
AT1G19440.1	KCS4	AT1G19440	838528	coding	Arabidopsis thaliana	1	1967715	3-ketoacyl-CoA synthase 4
AT1G19480.1	AT1G19480	AT1G19480	838533	coding	Arabidopsis thaliana	1	2025058	DNA glycosylase superfamily protein
AT1G19490.1	AT1G19490	AT1G19490	838535	coding	Arabidopsis thaliana	1	2050989	Basic-leucine zipper (bZIP) transcription factor family protein
AT1G19500.1	AT1G19500	AT1G19500	838536	coding	Arabidopsis thaliana	1	2062677
AT1G19530.1	AT1G19530	AT1G19530	838540	coding	Arabidopsis thaliana	1	2095915	DNA polymerase epsilon catalytic subunit A
AT1G19540.2	AT1G19540	AT1G19540	838541	coding	Arabidopsis thaliana	1	2102855	NmrA-like negative transcriptional regulator family protein
AT1G19570.1	DHAR1	AT1G19570	838544	coding	Arabidopsis thaliana	1	2130613	dehydroascorbate reductase
AT1G19580.1	GAMMA CA1	AT1G19580	838545	coding	Arabidopsis thaliana	1	2135726	gamma carbonic anhydrase 1
AT1G19600.1	AT1G19600	AT1G19600	838547	coding	Arabidopsis thaliana	1	2151067	pfkB-like carbohydrate kinase family protein
AT1G19610.1	PDF1.4	AT1G19610	838548	coding	Arabidopsis thaliana	1	2160562	defensin-like protein
AT1G19650.1	AT1G19650	AT1G19650	838552	coding	Arabidopsis thaliana	1	2213888	Sec14p-like phosphatidylinositol transfer family protein
AT1G19660.1	AT1G19660	AT1G19660	838553	coding	Arabidopsis thaliana	1	2228133	Wound-responsive family protein
AT1G19680.1	AT1G19680	AT1G19680	838555	coding	Arabidopsis thaliana	1	2247856	RING/U-box superfamily protein
AT1G19690.1	AT1G19690	AT1G19690	838556	coding	Arabidopsis thaliana	1	2256257	NAD(P)-binding Rossmann-fold superfamily protein
AT1G19730.1	ATTRX4	AT1G19730	838562	coding	Arabidopsis thaliana	1	2311408	Thioredoxin superfamily protein
AT1G19740.1	AT1G19740	AT1G19740	838563	coding	Arabidopsis thaliana	1	2316521	ATP-dependent protease La (LON) domain protein
AT1G19770.1	PUP14	AT1G19770	838565	coding	Arabidopsis thaliana	1	2346105	purine permease 14
AT1G19860.1	AT1G19860	AT1G19860	838574	coding	Arabidopsis thaliana	1	2561964	Zinc finger C-x8-C-x5-C-x3-H type family protein
AT1G19910.1	AVA-P2	AT1G19910	838579	coding	Arabidopsis thaliana	1	2640856	ATPase, F0/V0 complex, subunit C protein
AT1G19980.1	AT1G19980	AT1G19980	838587	coding	Arabidopsis thaliana	1	2713905	cytomatrix protein-like protein
AT1G20070.1	AT1G20070	AT1G20070	838596	coding	Arabidopsis thaliana	1	2805216
AT1G20090.1	ROP2	AT1G20090	838598	coding	Arabidopsis thaliana	1	2837358	RHO-related protein from plants 2
AT1G20100.1	AT1G20100	AT1G20100	838599	coding	Arabidopsis thaliana	1	2845393	DNA ligase-like protein
AT1G20110.1	AT1G20110	AT1G20110	838600	coding	Arabidopsis thaliana	1	2854158	RING/FYVE/PHD zinc finger superfamily protein
AT1G20140.1	SK4	AT1G20140	838604	coding	Arabidopsis thaliana	1	2908579	SKP1-like 4
AT1G20200.1	EMB2719	AT1G20200	838609	coding	Arabidopsis thaliana	1	7.0011	PAM domain (PCI/PINT associated module) protein
AT1G20220.1	AT1G20220	AT1G20220	838610	coding	Arabidopsis thaliana	1	7.0048	Alba DNA/RNA-binding protein
AT1G20225.1	AT1G20225	AT1G20225	838611	coding	Arabidopsis thaliana	1	7.0078	Thioredoxin superfamily protein
AT1G20270.1	AT1G20270	AT1G20270	838615	coding	Arabidopsis thaliana	1	7.0207	2-oxoglutarate (2OG) and Fe(II)-dependent oxygenase superfamily protein
AT1G20330.1	SMT2	AT1G20330	838621	coding	Arabidopsis thaliana	1	7.0385	sterol methyltransferase 2
AT1G20340.1	DRT112	AT1G20340	838622	coding	Arabidopsis thaliana	1	7.0420	Cupredoxin superfamily protein
AT1G20370.1	AT1G20370	AT1G20370	838625	coding	Arabidopsis thaliana	1	7.0516	Pseudouridine synthase family protein
AT1G20430.1	AT1G20430	AT1G20430	838631	coding	Arabidopsis thaliana	1	7.0830
AT1G20460.1	AT1G20460	AT1G20460	838634	coding	Arabidopsis thaliana	1	7.0909	NADH-ubiquinone oxidoreductase chain
AT1G20575.1	DPMS1	AT1G20575	838646	coding	Arabidopsis thaliana	1	7.1267	Nucleotide-diphospho-sugar transferases superfamily protein
AT1G20580.1	AT1G20580	AT1G20580	838647	coding	Arabidopsis thaliana	1	7.1289	Small nuclear ribonucleoprotein family protein
AT1G20620.1	CAT3	AT1G20620	838651	coding	Arabidopsis thaliana	1	7.1430	catalase 3
AT1G20630.1	CAT1	AT1G20630	838652	coding	Arabidopsis thaliana	1	7.1466	catalase 1
AT1G20650.1	ASG5	AT1G20650	838654	coding	Arabidopsis thaliana	1	7.1578	Protein kinase superfamily protein
AT1G20693.1	HMGB2	AT1G20693	838658	coding	Arabidopsis thaliana	1	7.1767	high mobility group B2
AT1G20696.1	HMGB3	AT1G20696	838659	coding	Arabidopsis thaliana	1	7.1793	high mobility group B3
AT1G20770.1	AT1G20770	AT1G20770	838667	coding	Arabidopsis thaliana	1	91494	coiled-coil protein
AT1G20816.1	AT1G20816	AT1G20816	838673	coding	Arabidopsis thaliana	1	159794	outer envelope pore-like protein
AT1G20823.1	AT1G20823	AT1G20823	838674	coding	Arabidopsis thaliana	1	178056	RING/U-box superfamily protein
AT1G20830.1	MCD1	AT1G20830	838675	coding	Arabidopsis thaliana	1	193397	multiple chloroplast division site 1
AT1G20890.1	AT1G20890	AT1G20890	838682	coding	Arabidopsis thaliana	1	277037	caveolin-1 protein
AT1G20900.1	ESC	AT1G20900	838683	coding	Arabidopsis thaliana	1	301508	Putative AT-hook DNA-binding family protein
AT1G20910.1	AT1G20910	AT1G20910	838684	coding	Arabidopsis thaliana	1	317579	ARID/BRIGHT DNA-binding domain-containing protein
AT1G20980.1	SPL14	AT1G20980	838692	coding	Arabidopsis thaliana	1	491435	squamosa promoter binding protein-like 14
AT1G21000.1	AT1G21000	AT1G21000	838694	coding	Arabidopsis thaliana	1	539282	PLATZ transcription factor family protein
AT1G21010.1	AT1G21010	AT1G21010	838695	coding	Arabidopsis thaliana	1	570692	poly polymerase
AT1G21065.1	AT1G21065	AT1G21065	838701	coding	Arabidopsis thaliana	1	672595	secondary thiamine-phosphate synthase enzyme
AT1G21080.1	AT1G21080	AT1G21080	838704	coding	Arabidopsis thaliana	1	688666	DNAJ heat shock N-terminal domain-containing protein
AT1G21190.1	LSM3A	AT1G21190	838714	coding	Arabidopsis thaliana	1	839146	Small nuclear ribonucleoprotein family protein
AT1G21280.1	AT1G21280	AT1G21280	838724	coding	Arabidopsis thaliana	1	940683	Copia-like polyprotein/retrotransposon
AT1G21350.3	AT1G21350	AT1G21350	838734	coding	Arabidopsis thaliana	1	1048064	Thioredoxin superfamily protein
AT1G21380.1	AT1G21380	AT1G21380	838737	coding	Arabidopsis thaliana	1	1079841	Target of Myb protein 1
AT1G21390.1	emb2170	AT1G21390	838738	coding	Arabidopsis thaliana	1	1092259	embryo defective 2170
AT1G21400.1	AT1G21400	AT1G21400	838739	coding	Arabidopsis thaliana	1	1107599	Thiamin diphosphate-binding fold (THDP-binding) superfamily protein
AT1G21410.1	SKP2A	AT1G21410	838740	coding	Arabidopsis thaliana	1	1121478	F-box/RNI-like superfamily protein
AT1G21450.1	SCL1	AT1G21450	838743	coding	Arabidopsis thaliana	1	1164211	SCARECROW-like 1
AT1G21460.1	SWEET1	AT1G21460	838744	coding	Arabidopsis thaliana	1	1175533	Nodulin MtN3 family protein
AT1G21520.1	AT1G21520	AT1G21520	838752	coding	Arabidopsis thaliana	1	1256618
AT1G21550.1	AT1G21550	AT1G21550	838756	coding	Arabidopsis thaliana	1	1326013	Calcium-binding EF-hand family protein
AT1G21600.1	PTAC6	AT1G21600	838761	coding	Arabidopsis thaliana	1	1391027	plastid transcriptionally active 6
AT1G21660.1	AT1G21660	AT1G21660	838768	coding	Arabidopsis thaliana	1	1518132	Chaperone DnaJ-domain superfamily protein
AT1G21670.1	AT1G21670	AT1G21670	838769	coding	Arabidopsis thaliana	1	1534932	DPP6 amino-terminal domain protein
AT1G21680.1	AT1G21680	AT1G21680	838770	coding	Arabidopsis thaliana	1	1544429	DPP6 N-terminal domain-like protein
AT1G21720.1	PBC1	AT1G21720	838776	coding	Arabidopsis thaliana	1	1593371	proteasome beta subunit C1
AT1G21750.1	PDIL1-1	AT1G21750	838779	coding	Arabidopsis thaliana	1	1664229	PDI-like 1-1
AT1G21760.1	FBP7	AT1G21760	838780	coding	Arabidopsis thaliana	1	1677378	F-box protein 7
AT1G21770.1	AT1G21770	AT1G21770	838781	coding	Arabidopsis thaliana	1	1686143	Acyl-CoA N-acyltransferases (NAT) superfamily protein
AT1G21780.1	AT1G21780	AT1G21780	838782	coding	Arabidopsis thaliana	1	1687238	BTB/POZ domain-containing protein
AT1G21790.1	AT1G21790	AT1G21790	838783	coding	Arabidopsis thaliana	1	1695274	TRAM, LAG1 and CLN8 (TLC) lipid-sensing domain containing protein
AT1G21900.1	p24delta5	AT1G21900	838792	coding	Arabidopsis thaliana	1	1829318	emp24/gp25L/p24 family/GOLD family protein
AT1G21920.1	AT1G21920	AT1G21920	838794	coding	Arabidopsis thaliana	1	1878260	Histone H3 K4-specific methyltransferase SET7/9 family protein
AT1G21930.1	AT1G21930	AT1G21930	838795	coding	Arabidopsis thaliana	1	1909671	transmembrane protein
AT1G22020.1	SHM6	AT1G22020	838807	coding	Arabidopsis thaliana	1	2061246	serine hydroxymethyltransferase 6
AT1G22050.1	MUB6	AT1G22050	838810	coding	Arabidopsis thaliana	1	2124799	membrane-anchored ubiquitin-fold protein 6
AT1G22070.1	TGA3	AT1G22070	838812	coding	Arabidopsis thaliana	1	2188351	transcription factor TGA3
AT1G22140.1	AT1G22140	AT1G22140	838819	coding	Arabidopsis thaliana	1	2281853	zinc finger CCCH domain protein
AT1G22180.1	AT1G22180	AT1G22180	838823	coding	Arabidopsis thaliana	1	2331526	Sec14p-like phosphatidylinositol transfer family protein
AT1G22190.1	AT1G22190	AT1G22190	838824	coding	Arabidopsis thaliana	1	2358919	Integrase-type DNA-binding superfamily protein
AT1G22200.1	AT1G22200	AT1G22200	838825	coding	Arabidopsis thaliana	1	2365494	Endoplasmic reticulum vesicle transporter protein
AT1G22250.1	AT1G22250	AT1G22250	838830	coding	Arabidopsis thaliana	1	2443291
AT1G22270.1	AT1G22270	AT1G22270	838833	coding	Arabidopsis thaliana	1	2467031	Trm112p-like protein
AT1G22280.1	PAPP2C	AT1G22280	838835	coding	Arabidopsis thaliana	1	2498076	phytochrome-associated protein phosphatase type 2C
AT1G22300.1	GRF10	AT1G22300	838837	coding	Arabidopsis thaliana	1	2515974	ral regulatory factor 10
AT1G22370.2	UGT85A5	AT1G22370	838844	coding	Arabidopsis thaliana	1	2585735	UDP-glucosyl transferase 85A5
AT1G22380.1	UGT85A3	AT1G22380	838845	coding	Arabidopsis thaliana	1	2594866	UDP-glucosyl transferase 85A3
AT1G22400.1	UGT85A1	AT1G22400	838846	coding	Arabidopsis thaliana	1	2606919	UDP-Glycosyltransferase superfamily protein
AT1G22410.1	AT1G22410	AT1G22410	838847	coding	Arabidopsis thaliana	1	2636503	Class-II DAHP synthetase family protein
AT1G22450.1	COX6B	AT1G22450	838851	coding	Arabidopsis thaliana	1	2685081	cytochrome C oxidase 6B
AT1G22500.1	ATL15	AT1G22500	838856	coding	Arabidopsis thaliana	1	2774200	RING/U-box superfamily protein
AT1G22510.1	AT1G22510	AT1G22510	838857	coding	Arabidopsis thaliana	1	2778948	E3 ubiquitin-protein ligase RNF170-like protein (DUF 1232)
AT1G22520.1	AT1G22520	AT1G22520	838858	coding	Arabidopsis thaliana	1	2786983	MICOS complex subunit Mic10-like protein (DUF543)
AT1G22600.1	AT1G22600	AT1G22600	838866	coding	Arabidopsis thaliana	1	2911531	Late embryosis abundant protein (LEA) family protein
AT1G22620.1	ATSAC1	AT1G22620	838868	coding	Arabidopsis thaliana	1	2937463	Phosphoinositide phosphatase family protein
AT1G22710.1	SUC2	AT1G22710	838877	coding	Arabidopsis thaliana	1	8.0306	sucrose-proton symporter 2
AT1G22730.1	AT1G22730	AT1G22730	838879	coding	Arabidopsis thaliana	1	8.0461	MA3 domain-containing protein
AT1G22740.1	RABG3B	AT1G22740	838880	coding	Arabidopsis thaliana	1	8.0491	RAB GTPase homolog G3B
AT1G22780.1	PFL	AT1G22780	838884	coding	Arabidopsis thaliana	1	8.0679	Ribosomal protein S13/S18 family
AT1G22790.2	AT1G22790	AT1G22790	838885	coding	Arabidopsis thaliana	1	8.0694	Low affinity potassium transport system protein
AT1G22840.1	CYTC-1	AT1G22840	838889	coding	Arabidopsis thaliana	1	8.0793	CYTOCHROME C-1
AT1G22850.1	AT1G22850	AT1G22850	838890	coding	Arabidopsis thaliana	1	8.0805	SNARE associated Golgi protein family
AT1G22880.2	CEL5	AT1G22880	838893	coding	Arabidopsis thaliana	1	8.0954	cellulase 5
AT1G22890.1	AT1G22890	AT1G22890	838896	coding	Arabidopsis thaliana	1	8.1027	transmembrane protein
AT1G22920.1	CSN5A	AT1G22920	838899	coding	Arabidopsis thaliana	1	8.1096	COP9 signalosome 5A
AT1G22930.2	AT1G22930	AT1G22930	838900	coding	Arabidopsis thaliana	1	8.1173	T-complex protein 11
AT1G22940.1	TH1	AT1G22940	838901	coding	Arabidopsis thaliana	1	8.1223	thiamin biosynthesis protein
AT1G22950.1	AT1G22950	AT1G22950	838902	coding	Arabidopsis thaliana	1	8.1250	2-oxoglutarate (2OG) and Fe(II)-dependent oxygenase superfamily protein
AT1G22970.1	AT1G22970	AT1G22970	838904	coding	Arabidopsis thaliana	1	8.1306	cyclin-D1-binding protein
AT1G22985.1	CRF7	AT1G22985	838906	coding	Arabidopsis thaliana	1	8.1352	Integrase-type DNA-binding superfamily protein
AT1G23040.1	AT1G23040	AT1G23040	838912	coding	Arabidopsis thaliana	1	8.1648	hydroxyproline-rich glycoprotein family protein
AT1G23070.1	AT1G23070	AT1G23070	838915	coding	Arabidopsis thaliana	1	8.1738	organic solute transporter ostalpha protein (DUF300)
AT1G23100.1	AT1G23100	AT1G23100	838918	coding	Arabidopsis thaliana	1	21398	GroES-like family protein
AT1G23120.1	AT1G23120	AT1G23120	838920	coding	Arabidopsis thaliana	1	31625	Polyketide cyclase/dehydrase and lipid transport superfamily protein
AT1G23180.1	AT1G23180	AT1G23180	838926	coding	Arabidopsis thaliana	1	94082	ARM repeat superfamily protein
AT1G23190.1	PGM3	AT1G23190	838927	coding	Arabidopsis thaliana	1	109057	Phosphoglucomutase/phosphomannomutase family protein
AT1G23220.1	AT1G23220	AT1G23220	838931	coding	Arabidopsis thaliana	1	191602	Dynein light chain type 1 family protein
AT1G23260.1	MMZ1	AT1G23260	838935	coding	Arabidopsis thaliana	1	244562	MMS ZWEI homologue 1
AT1G23280.1	AT1G23280	AT1G23280	838937	coding	Arabidopsis thaliana	1	258075	MAK16 protein-like protein
AT1G23290.1	RPL27AB	AT1G23290	838938	coding	Arabidopsis thaliana	1	266476	Ribosomal protein L18e/L15 superfamily protein
AT1G23310.1	GGT1	AT1G23310	838940	coding	Arabidopsis thaliana	1	286565	glutamate:glyoxylate aminotransferase
AT1G23380.1	KNAT6	AT1G23380	838946	coding	Arabidopsis thaliana	1	391755	homeobox protein knotted-1-like 6
AT1G23400.1	CAF2	AT1G23400	838948	coding	Arabidopsis thaliana	1	445810	RNA-binding CRS1 / YhbY (CRM) domain-containing protein
AT1G23440.3	AT1G23440	AT1G23440	838952	coding	Arabidopsis thaliana	1	480874	Peptidase C15, pyroglutamyl peptidase I-like protein
AT1G23490.1	ARF1	AT1G23490	838957	coding	Arabidopsis thaliana	1	535660	ADP-ribosylation factor 1
AT1G23550.1	SRO2	AT1G23550	838965	coding	Arabidopsis thaliana	1	587158	similar to RCD one 2
AT1G23710.1	AT1G23710	AT1G23710	838981	coding	Arabidopsis thaliana	1	713168
AT1G23740.1	AOR	AT1G23740	838984	coding	Arabidopsis thaliana	1	760284	Oxidoreductase, zinc-binding dehydrogenase family protein
AT1G23780.1	AT1G23780	AT1G23780	838989	coding	Arabidopsis thaliana	1	791695	F-box family protein
AT1G23820.1	SPDS1	AT1G23820	838993	coding	Arabidopsis thaliana	1	841367	spermidine synthase
AT1G23860.1	RSZ21	AT1G23860	838997	coding	Arabidopsis thaliana	1	866935	RS-containing zinc finger protein 21
AT1G23950.2	AT1G23950	AT1G23950	839006	coding	Arabidopsis thaliana	1	1021067
AT1G23960.1	AT1G23960	AT1G23960	839007	coding	Arabidopsis thaliana	1	1053574
AT1G23970.2	AT1G23970	AT1G23970	839008	coding	Arabidopsis thaliana	1	1066723
AT1G23980.1	AT1G23980	AT1G23980	839010	coding	Arabidopsis thaliana	1	1076584	RING/U-box superfamily protein
AT1G24040.1	AT1G24040	AT1G24040	839016	coding	Arabidopsis thaliana	1	1146345	Acyl-CoA N-acyltransferases (NAT) superfamily protein
AT1G24050.1	AT1G24050	AT1G24050	839017	coding	Arabidopsis thaliana	1	1158033	RNA-processing, Lsm domain-containing protein
AT1G24090.1	AT1G24090	AT1G24090	839020	coding	Arabidopsis thaliana	1	1206976	RNase H family protein
AT1G24100.1	UGT74B1	AT1G24100	839022	coding	Arabidopsis thaliana	1	1224873	UDP-glucosyl transferase 74B1
AT1G24120.1	ARL1	AT1G24120	839024	coding	Arabidopsis thaliana	1	1238752	ARG1-like 1
AT1G24180.1	IAR4	AT1G24180	839031	coding	Arabidopsis thaliana	1	1353073	Thiamin diphosphate-binding fold (THDP-binding) superfamily protein
AT1G24210.1	AT1G24210	AT1G24210	839035	coding	Arabidopsis thaliana	1	1400919	Paired amphipathic helix (PAH2) superfamily protein
AT1G24265.1	AT1G24265	AT1G24265	839041	coding	Arabidopsis thaliana	1	1499170	bZIP transcription factor, putative (DUF1664)
AT1G24267.1	AT1G24267	AT1G24267	839042	coding	Arabidopsis thaliana	1	1512319	bZIP transcription factor, putative (DUF1664)
AT1G24350.1	AT1G24350	AT1G24350	839051	coding	Arabidopsis thaliana	1	1638327	Acid phosphatase/vanadium-dependent haloperoxidase-related protein
AT1G24360.1	AT1G24360	AT1G24360	839053	coding	Arabidopsis thaliana	1	1645997	NAD(P)-binding Rossmann-fold superfamily protein
AT1G24440.1	AT1G24440	AT1G24440	839060	coding	Arabidopsis thaliana	1	1723428	RING/U-box superfamily protein
AT1G24450.1	NFD2	AT1G24450	839061	coding	Arabidopsis thaliana	1	1731829	Ribonuclease III family protein
AT1G24490.1	ALB4	AT1G24490	839065	coding	Arabidopsis thaliana	1	1797938	OxaA/YidC-like membrane insertion protein
AT1G24510.1	AT1G24510	AT1G24510	839066	coding	Arabidopsis thaliana	1	1809261	TCP-1/cpn60 chaperonin family protein
AT1G24520.1	BCP1	AT1G24520	839067	coding	Arabidopsis thaliana	1	1821314	homolog of Brassica campestris pollen protein 1
AT1G24580.1	AT1G24580	AT1G24580	2745762	coding	Arabidopsis thaliana	1	1899110	RING/U-box superfamily protein
AT1G24600.1	AT1G24600	AT1G24600	839074	coding	Arabidopsis thaliana	1	1937095
AT1G24735.1	AT1G24735	AT1G24735	839082	coding	Arabidopsis thaliana	1	2074426	S-adenosyl-L-methionine-dependent methyltransferases superfamily protein
AT1G24881.1	AT1G24881	AT1G24881	6241166	coding	Arabidopsis thaliana	1	2169755	F-box family protein
AT1G25145.1	LpxC4	AT1G25145	10723064	coding	Arabidopsis thaliana	1	2297225	UDP-3-O-acyl N-acetylglycosamine deacetylase family protein
AT1G25220.1	ASB1	AT1G25220	839103	coding	Arabidopsis thaliana	1	2362603	anthranilate synthase beta subunit 1
AT1G25260.1	AT1G25260	AT1G25260	839109	coding	Arabidopsis thaliana	1	2423598	Ribosomal protein L10 family protein
AT1G25275.1	AT1G25275	AT1G25275	839111	coding	Arabidopsis thaliana	1	2449165	thionin-like protein
AT1G25280.1	TLP10	AT1G25280	839112	coding	Arabidopsis thaliana	1	2461218	tubby like protein 10
AT1G25310.1	MEE8	AT1G25310	839115	coding	Arabidopsis thaliana	1	2498838	basic helix-loop-helix (bHLH) DNA-binding family protein
AT1G25350.1	OVA9	AT1G25350	839120	coding	Arabidopsis thaliana	1	2553260	glutamine-tRNA ligase, putative / glutaminyl-tRNA synthetase, putative / GlnRS
AT1G25420.1	AT1G25420	AT1G25420	839128	coding	Arabidopsis thaliana	1	2651509	Regulator of Vps4 activity in the MVB pathway protein
AT1G25422.1	AT1G25422	AT1G25422	7922317	coding	Arabidopsis thaliana	1	2662102
AT1G25470.2	CRF12	AT1G25470	839133	coding	Arabidopsis thaliana	1	2756334	AP2 domain-containing transcription factor family protein
AT1G25490.1	RCN1	AT1G25490	839135	coding	Arabidopsis thaliana	1	2780440	ARM repeat superfamily protein
AT1G25530.1	AT1G25530	AT1G25530	839139	coding	Arabidopsis thaliana	1	2829018	Transmembrane amino acid transporter family protein
AT1G25580.1	SOG1	AT1G25580	839145	coding	Arabidopsis thaliana	1	2946625	NAC (No Apical Meristem) domain transcriptional regulator superfamily protein
AT1G25682.1	AT1G25682	AT1G25682	839146	coding	Arabidopsis thaliana	1	9.0023	coiled-coil protein (DUF572)
AT1G26090.1	AT1G26090	AT1G26090	839150	coding	Arabidopsis thaliana	1	9.0204	P-loop containing nucleoside triphosphate hydrolases superfamily protein
AT1G26110.1	DCP5	AT1G26110	839152	coding	Arabidopsis thaliana	1	9.0243	decapping 5
AT1G26160.1	AT1G26160	AT1G26160	839157	coding	Arabidopsis thaliana	1	9.0444	Metal-dependent phosphohydrolase
AT1G26270.1	AT1G26270	AT1G26270	839168	coding	Arabidopsis thaliana	1	9.0895	Phosphatidylinositol 3- and 4-kinase family protein
AT1G26300.1	AT1G26300	AT1G26300	839171	coding	Arabidopsis thaliana	1	9.0958	BSD domain-containing protein
AT1G26340.1	CB5-A	AT1G26340	839176	coding	Arabidopsis thaliana	1	9.1139	cytochrome B5
AT1G26400.1	AT1G26400	AT1G26400	839182	coding	Arabidopsis thaliana	1	9.1333	FAD-binding Berberine family protein
AT1G26460.1	AT1G26460	AT1G26460	839187	coding	Arabidopsis thaliana	1	9.1516	Tetratricopeptide repeat (TPR)-like superfamily protein
AT1G26470.1	AT1G26470	AT1G26470	839188	coding	Arabidopsis thaliana	1	9.1551	chromatin modification-like protein
AT1G26550.1	AT1G26550	AT1G26550	839195	coding	Arabidopsis thaliana	1	9.1711	FKBP-like peptidyl-prolyl cis-trans isomerase family protein
AT1G26580.2	AT1G26580	AT1G26580	839198	coding	Arabidopsis thaliana	1	9.1846	ELM2 domain protein
AT1G26630.1	FBR12	AT1G26630	839203	coding	Arabidopsis thaliana	1	57954	Eukaryotic translation initiation factor 5A-1 (eIF-5A 1) protein
AT1G26640.1	AT1G26640	AT1G26640	839204	coding	Arabidopsis thaliana	1	63798	Amino acid kinase family protein
AT1G26650.1	AT1G26650	AT1G26650	839205	coding	Arabidopsis thaliana	1	73659	Son of sevenless protein
AT1G26660.1	AT1G26660	AT1G26660	839206	coding	Arabidopsis thaliana	1	79138	Prefoldin chaperone subunit family protein
AT1G26665.1	AT1G26665	AT1G26665	839207	coding	Arabidopsis thaliana	1	88269	Mediator complex, subunit Med10
AT1G26670.1	VTI1B	AT1G26670	839208	coding	Arabidopsis thaliana	1	94478	Vesicle transport v-SNARE family protein
AT1G26740.1	AT1G26740	AT1G26740	839215	coding	Arabidopsis thaliana	1	201129	Ribosomal L32p protein family
AT1G26750.1	AT1G26750	AT1G26750	839216	coding	Arabidopsis thaliana	1	208069
AT1G26800.1	AT1G26800	AT1G26800	839223	coding	Arabidopsis thaliana	1	347226	RING/U-box superfamily protein
AT1G26830.1	CUL3	AT1G26830	839226	coding	Arabidopsis thaliana	1	385942	cullin 3
AT1G26850.1	AT1G26850	AT1G26850	839229	coding	Arabidopsis thaliana	1	404934	S-adenosyl-L-methionine-dependent methyltransferases superfamily protein
AT1G26880.1	AT1G26880	AT1G26880	838331	coding	Arabidopsis thaliana	1	457894	Ribosomal protein L34e superfamily protein
AT1G26910.1	RPL10B	AT1G26910	837036	coding	Arabidopsis thaliana	1	480905	Ribosomal protein L16p/L10e family protein
AT1G27000.1	AT1G27000	AT1G27000	839590	coding	Arabidopsis thaliana	1	671926	GRIP/coiled-coil protein, putative (DUF1664)
AT1G27050.1	AT1G27050	AT1G27050	839594	coding	Arabidopsis thaliana	1	744244	homeobox leucine zipper protein
AT1G27070.1	AT1G27070	AT1G27070	839596	coding	Arabidopsis thaliana	1	755201	5'-AMP-activated protein kinase-like protein
AT1G27090.1	AT1G27090	AT1G27090	839598	coding	Arabidopsis thaliana	1	781134	glycine-rich protein
AT1G27130.1	GSTU13	AT1G27130	839602	coding	Arabidopsis thaliana	1	859661	glutathione S-transferase tau 13
AT1G27150.1	AT1G27150	AT1G27150	839604	coding	Arabidopsis thaliana	1	873175	Tetratricopeptide repeat (TPR)-like superfamily protein
AT1G27300.1	AT1G27300	AT1G27300	839619	coding	Arabidopsis thaliana	1	1071137	transmembrane protein
AT1G27310.1	NTF2A	AT1G27310	839620	coding	Arabidopsis thaliana	1	1075154	nuclear transport factor 2A
AT1G27330.1	AT1G27330	AT1G27330	839622	coding	Arabidopsis thaliana	1	1106200	Ribosome associated membrane protein RAMP4
AT1G27350.1	AT1G27350	AT1G27350	839624	coding	Arabidopsis thaliana	1	1125193	Ribosome associated membrane protein RAMP4
AT1G27385.3	AT1G27385	AT1G27385	839628	coding	Arabidopsis thaliana	1	1170847	phosphoribosylformylglycinamidine synthase
AT1G27390.1	TOM20-2	AT1G27390	839629	coding	Arabidopsis thaliana	1	1180343	translocase outer membrane 20-2
AT1G27400.1	AT1G27400	AT1G27400	839630	coding	Arabidopsis thaliana	1	1187648	Ribosomal protein L22p/L17e family protein
AT1G27435.1	AT1G27435	AT1G27435	839634	coding	Arabidopsis thaliana	1	1232939
AT1G27450.4	APT1	AT1G27450	839636	coding	Arabidopsis thaliana	1	1248644	adenine phosphoribosyl transferase 1
AT1G27461.1	AT1G27461	AT1G27461	6240762	coding	Arabidopsis thaliana	1	1270194
AT1G27470.1	AT1G27470	AT1G27470	839638	coding	Arabidopsis thaliana	1	1278594	transducin family protein / WD-40 repeat family protein
AT1G27500.2	KLCR3	AT1G27500	839641	coding	Arabidopsis thaliana	1	1320596	Tetratricopeptide repeat (TPR)-like superfamily protein
AT1G27510.1	EX2	AT1G27510	839642	coding	Arabidopsis thaliana	1	1332284	UvrB/UvrC domain protein (DUF3506)
AT1G27530.1	AT1G27530	AT1G27530	839644	coding	Arabidopsis thaliana	1	1360774	ubiquitin-fold modifier-conjugating enzyme
AT1G27565.1	AT1G27565	AT1G27565	5007731	coding	Arabidopsis thaliana	1	1404968
AT1G27595.2	AT1G27595	AT1G27595	839651	coding	Arabidopsis thaliana	1	1468885	symplekin
AT1G27600.1	IRX9-L	AT1G27600	839652	coding	Arabidopsis thaliana	1	1509428	Nucleotide-diphospho-sugar transferases superfamily protein
AT1G27630.1	CYCT1;3	AT1G27630	839655	coding	Arabidopsis thaliana	1	1538281	cyclin T 1
AT1G27650.2	ATU2AF35A	AT1G27650	839657	coding	Arabidopsis thaliana	1	1551065	U2 snRNP auxiliary factor small subunit
AT1G27695.1	AT1G27695	AT1G27695	839662	coding	Arabidopsis thaliana	1	1640184	glycine-rich protein
AT1G27730.1	STZ	AT1G27730	839666	coding	Arabidopsis thaliana	1	1673057	salt tolerance zinc finger
AT1G27900.1	AT1G27900	AT1G27900	839683	coding	Arabidopsis thaliana	1	1918864	RNA helicase family protein
AT1G27950.1	LTPG1	AT1G27950	839688	coding	Arabidopsis thaliana	1	2010905	glycosylphosphatidylinositol-anchored lipid protein transfer 1
AT1G27970.1	NTF2B	AT1G27970	839690	coding	Arabidopsis thaliana	1	2033550	nuclear transport factor 2B
AT1G27980.1	DPL1	AT1G27980	839691	coding	Arabidopsis thaliana	1	2040125	dihydrosphingosine phosphate lyase
AT1G27990.1	AT1G27990	AT1G27990	839692	coding	Arabidopsis thaliana	1	2055464	transmembrane protein
AT1G28030.1	AT1G28030	AT1G28030	839696	coding	Arabidopsis thaliana	1	2125226	2-oxoglutarate (2OG) and Fe(II)-dependent oxygenase superfamily protein
AT1G28050.1	BBX13	AT1G28050	839698	coding	Arabidopsis thaliana	1	2138740	B-box type zinc finger protein with CCT domain-containing protein
AT1G28120.1	AT1G28120	AT1G28120	839705	coding	Arabidopsis thaliana	1	2275341	ubiquitin thioesterase otubain-like protein
AT1G28140.1	AT1G28140	AT1G28140	839708	coding	Arabidopsis thaliana	1	2344736	integral membrane family protein
AT1G28150.1	AT1G28150	AT1G28150	839709	coding	Arabidopsis thaliana	1	2354598
AT1G28200.1	FIP1	AT1G28200	839714	coding	Arabidopsis thaliana	1	2410116	FH interacting protein 1
AT1G28210.2	ATJ1	AT1G28210	839715	coding	Arabidopsis thaliana	1	2427282	DNAJ heat shock family protein
AT1G28230.1	PUP1	AT1G28230	839717	coding	Arabidopsis thaliana	1	2454675	purine permease 1
AT1G28250.1	AT1G28250	AT1G28250	839719	coding	Arabidopsis thaliana	1	2499234	transmembrane protein
AT1G28330.1	DYL1	AT1G28330	839729	coding	Arabidopsis thaliana	1	2716919	dormancy-associated protein-like 1
AT1G28340.1	RLP4	AT1G28340	839730	coding	Arabidopsis thaliana	1	2739564	receptor like protein 4
AT1G28360.1	ERF12	AT1G28360	839732	coding	Arabidopsis thaliana	1	2782662	ERF domain protein 12
AT1G28370.2	ERF11	AT1G28370	839733	coding	Arabidopsis thaliana	1	2797272	ERF domain protein 11
AT1G28410.2	AT1G28410	AT1G28410	839739	coding	Arabidopsis thaliana	1	2871782	myosin heavy chain-like protein
AT1G28490.1	SYP61	AT1G28490	839749	coding	Arabidopsis thaliana	1	10.0159	syntaxin of plants 61
AT1G28540.1	AT1G28540	AT1G28540	839754	coding	Arabidopsis thaliana	1	10.0356	transmembrane protein
AT1G28560.3	SRD2	AT1G28560	839756	coding	Arabidopsis thaliana	1	10.0380	snRNA activating complex family protein
AT1G28640.1	AT1G28640	AT1G28640	839764	coding	Arabidopsis thaliana	1	10.0676	GDSL-like Lipase/Acylhydrolase superfamily protein
AT1G29030.1	AT1G29030	AT1G29030	839777	coding	Arabidopsis thaliana	1	10.1290	Apoptosis inhibitory protein 5 (API5)
AT1G29060.1	AT1G29060	AT1G29060	839780	coding	Arabidopsis thaliana	1	10.1476	Target SNARE coiled-coil domain protein
AT1G29070.1	AT1G29070	AT1G29070	839781	coding	Arabidopsis thaliana	1	10.1498	Ribosomal protein L34
AT1G29150.1	ATS9	AT1G29150	839789	coding	Arabidopsis thaliana	1	10.1803	non-ATPase subunit 9
AT1G29195.1	AT1G29195	AT1G29195	839794	coding	Arabidopsis thaliana	1	45566	phosphatidylinositol 4-phosphate 5-kinase MSS4-like protein
AT1G29220.1	AT1G29220	AT1G29220	839796	coding	Arabidopsis thaliana	1	75150	transcriptional regulator family protein
AT1G29250.1	AT1G29250	AT1G29250	839799	coding	Arabidopsis thaliana	1	121901	Alba DNA/RNA-binding protein
AT1G29260.1	PEX7	AT1G29260	839800	coding	Arabidopsis thaliana	1	127380	peroxin 7
AT1G29320.1	AT1G29320	AT1G29320	839806	coding	Arabidopsis thaliana	1	238779	Transducin/WD40 repeat-like superfamily protein
AT1G29330.1	ERD2	AT1G29330	839807	coding	Arabidopsis thaliana	1	249371	ER lumen protein retaining receptor family protein
AT1G29340.1	PUB17	AT1G29340	839808	coding	Arabidopsis thaliana	1	270555	plant U-box 17
AT1G29350.1	AT1G29350	AT1G29350	839809	coding	Arabidopsis thaliana	1	286626	RNA polymerase II degradation factor-like protein (DUF1296)
AT1G29370.2	AT1G29370	AT1G29370	839812	coding	Arabidopsis thaliana	1	320593	RNA polymerase II degradation factor-like protein (DUF1296)
AT1G29400.1	ML5	AT1G29400	839816	coding	Arabidopsis thaliana	1	365518	MEI2-like protein 5
AT1G29418.1		AT1G29418	NA	coding	Arabidopsis thaliana	1	404233
AT1G29465.1	AT1G29465	AT1G29465	6240728	coding	Arabidopsis thaliana	1	433088	transmembrane protein
AT1G29640.1	AT1G29640	AT1G29640	839841	coding	Arabidopsis thaliana	1	605117	senescence regulator (Protein of unknown function, DUF584)
AT1G29680.1	AT1G29680	AT1G29680	839845	coding	Arabidopsis thaliana	1	686201	histone acetyltransferase (DUF1264)
AT1G29760.1	AT1G29760	AT1G29760	839854	coding	Arabidopsis thaliana	1	848733	Putative adipose-regulatory protein (Seipin)
AT1G29790.1	AT1G29790	AT1G29790	839857	coding	Arabidopsis thaliana	1	875762	S-adenosyl-L-methionine-dependent methyltransferases superfamily protein
AT1G29800.1	AT1G29800	AT1G29800	839858	coding	Arabidopsis thaliana	1	886353	RING/FYVE/PHD-type zinc finger family protein
AT1G29810.1	AT1G29810	AT1G29810	839859	coding	Arabidopsis thaliana	1	896580	Transcriptional coactivator/pterin dehydratase
AT1G29820.1	AT1G29820	AT1G29820	839860	coding	Arabidopsis thaliana	1	904981	Magnesium transporter CorA-like family protein
AT1G29850.1	AT1G29850	AT1G29850	839863	coding	Arabidopsis thaliana	1	940045	double-stranded DNA-binding family protein
AT1G29880.1	AT1G29880	AT1G29880	839866	coding	Arabidopsis thaliana	1	984604	glycyl-tRNA synthetase / glycine-tRNA ligase
AT1G29910.1	CAB3	AT1G29910	839869	coding	Arabidopsis thaliana	1	1031354	chlorophyll A/B binding protein 3
AT1G29930.1	CAB1	AT1G29930	839871	coding	Arabidopsis thaliana	1	1051808	chlorophyll A/B binding protein 1
AT1G29965.1	AT1G29965	AT1G29965	839875	coding	Arabidopsis thaliana	1	1126318	Ribosomal protein L18ae/LX family protein
AT1G29970.1	RPL18AA	AT1G29970	839876	coding	Arabidopsis thaliana	1	1126684	60S ribosomal protein L18A-1
AT1G29980.1	AT1G29980	AT1G29980	839877	coding	Arabidopsis thaliana	1	1144215	choice-of-anchor C domain protein, putative (Protein of unknown function, DUF642)
AT1G29990.1	PFD6	AT1G29990	839878	coding	Arabidopsis thaliana	1	1159920	prefoldin 6
AT1G30070.1	AT1G30070	AT1G30070	839886	coding	Arabidopsis thaliana	1	1302365	SGS domain-containing protein
AT1G30090.1	AT1G30090	AT1G30090	839888	coding	Arabidopsis thaliana	1	1349846	Galactose oxidase/kelch repeat superfamily protein
AT1G30110.1	NUDX25	AT1G30110	839890	coding	Arabidopsis thaliana	1	1430930	nudix hydrolase homolog 25
AT1G30190.1	AT1G30190	AT1G30190	839899	coding	Arabidopsis thaliana	1	1566801	cotton fiber protein
AT1G30200.1	AT1G30200	AT1G30200	839900	coding	Arabidopsis thaliana	1	1589080	F-box family protein
AT1G30230.1	eEF-1Bb1	AT1G30230	839903	coding	Arabidopsis thaliana	1	1639849	translation elongation factor EF1B/ribosomal protein S6 family protein
AT1G30260.1	AT1G30260	AT1G30260	839906	coding	Arabidopsis thaliana	1	1683678	galactosyltransferase family protein
AT1G30360.1	ERD4	AT1G30360	839916	coding	Arabidopsis thaliana	1	1919624	Early-responsive to dehydration stress protein (ERD4)
AT1G30380.1	PSAK	AT1G30380	839918	coding	Arabidopsis thaliana	1	1944096	photosystem I subunit K
AT1G30475.3	AT1G30475	AT1G30475	2745766	coding	Arabidopsis thaliana	1	2185156
AT1G30480.1	DRT111	AT1G30480	839927	coding	Arabidopsis thaliana	1	2191730	D111/G-patch domain-containing protein
AT1G30500.2	NF-YA7	AT1G30500	839929	coding	Arabidopsis thaliana	1	2244326	nuclear factor Y, subunit A7
AT1G30540.1	AT1G30540	AT1G30540	839934	coding	Arabidopsis thaliana	1	2288885	Actin-like ATPase superfamily protein
AT1G30580.1	AT1G30580	AT1G30580	839938	coding	Arabidopsis thaliana	1	2344036	GTP binding protein
AT1G30630.1	AT1G30630	AT1G30630	839943	coding	Arabidopsis thaliana	1	2440826	Coatomer epsilon subunit
AT1G30680.1	AT1G30680	AT1G30680	839948	coding	Arabidopsis thaliana	1	2525927	toprim domain-containing protein
AT1G30810.2	JMJ18	AT1G30810	839963	coding	Arabidopsis thaliana	1	2727907	Transcription factor jumonji (jmj) family protein / zinc finger (C5HC2 type) family protein
AT1G30860.1	AT1G30860	AT1G30860	839970	coding	Arabidopsis thaliana	1	2909432	RING/U-box superfamily protein
AT1G30880.1	AT1G30880	AT1G30880	839972	coding	Arabidopsis thaliana	1	2933172
AT1G30910.1	AT1G30910	AT1G30910	839975	coding	Arabidopsis thaliana	1	11.0009	Molybdenum cofactor sulfurase family protein
AT1G30960.1	AT1G30960	AT1G30960	839983	coding	Arabidopsis thaliana	1	11.0376	GTP-binding family protein
AT1G30970.1	SUF4	AT1G30970	839984	coding	Arabidopsis thaliana	1	11.0403	zinc finger (C2H2 type) family protein
AT1G31010.1	OSB4	AT1G31010	839987	coding	Arabidopsis thaliana	1	11.0547	organellar single-stranded DNA binding protein 4
AT1G31020.1	TO2	AT1G31020	839988	coding	Arabidopsis thaliana	1	11.0571	thioredoxin O2
AT1G31130.1	AT1G31130	AT1G31130	839998	coding	Arabidopsis thaliana	1	11.1147	polyadenylate-binding protein 1-B-binding protein
AT1G31160.1	HINT 2	AT1G31160	840001	coding	Arabidopsis thaliana	1	11.1226	HISTIDINE TRIAD NUCLEOTIDE-BINDING 2
AT1G31170.2	SRX	AT1G31170	840004	coding	Arabidopsis thaliana	1	11.1334	sulfiredoxin
AT1G31180.1	IMD3	AT1G31180	840006	coding	Arabidopsis thaliana	1	11.1425	isopropylmalate dehydrogenase 3
AT1G31220.1	AT1G31220	AT1G31220	840010	coding	Arabidopsis thaliana	1	11.1567	Formyl transferase
AT1G31320.1	LBD4	AT1G31320	840020	coding	Arabidopsis thaliana	1	84312	LOB domain-containing protein 4
AT1G31340.1	RUB1	AT1G31340	840023	coding	Arabidopsis thaliana	1	101479	related to ubiquitin 1
AT1G31410.1	AT1G31410	AT1G31410	840031	coding	Arabidopsis thaliana	1	207765	putrescine-binding periplasmic protein-like protein
AT1G31440.1	AT1G31440	AT1G31440	840034	coding	Arabidopsis thaliana	1	240636	SH3 domain-containing protein
AT1G31460.1	AT1G31460	AT1G31460	840036	coding	Arabidopsis thaliana	1	261089	vitellogenin-2 protein
AT1G31480.1	SGR2	AT1G31480	840038	coding	Arabidopsis thaliana	1	277160	shoot gravitropism 2 (SGR2)
AT1G31660.1	AT1G31660	AT1G31660	840053	coding	Arabidopsis thaliana	1	514933	bystin-like protein
AT1G31730.1	AT1G31730	AT1G31730	840060	coding	Arabidopsis thaliana	1	619392	Adaptin family protein
AT1G31750.1	AT1G31750	AT1G31750	840062	coding	Arabidopsis thaliana	1	659934	proline-rich family protein
AT1G31760.1	AT1G31760	AT1G31760	840063	coding	Arabidopsis thaliana	1	666509	SWIB/MDM2 domain superfamily protein
AT1G31790.1	AT1G31790	AT1G31790	840066	coding	Arabidopsis thaliana	1	747957	Tetratricopeptide repeat (TPR)-like superfamily protein
AT1G31812.1	ACBP6	AT1G31812	840069	coding	Arabidopsis thaliana	1	806762	acyl-CoA-binding protein 6
AT1G31817.1	NFD3	AT1G31817	840071	coding	Arabidopsis thaliana	1	821006	Ribosomal L18p/L5e family protein
AT1G31830.2	PUT2	AT1G31830	840073	coding	Arabidopsis thaliana	1	835251	Amino acid permease family protein
AT1G31835.1	AT1G31835	AT1G31835	2745771	coding	Arabidopsis thaliana	1	849860
AT1G31850.4	AT1G31850	AT1G31850	840075	coding	Arabidopsis thaliana	1	877253	S-adenosyl-L-methionine-dependent methyltransferases superfamily protein
AT1G31860.1	AT-IE	AT1G31860	840076	coding	Arabidopsis thaliana	1	891863	histidine biosynthesis bifunctional protein (HISIE)
AT1G31870.1	AT1G31870	AT1G31870	840077	coding	Arabidopsis thaliana	1	901359	pre-mRNA-splicing factor of RES complex protein
AT1G31910.2	AT1G31910	AT1G31910	840081	coding	Arabidopsis thaliana	1	974774	GHMP kinase family protein
AT1G31930.3	XLG3	AT1G31930	840083	coding	Arabidopsis thaliana	1	1004358	extra-large GTP-binding protein 3
AT1G31940.1	AT1G31940	AT1G31940	840084	coding	Arabidopsis thaliana	1	1023350	cystic fibrosis transmembrane conductance regulator
AT1G31970.1	STRS1	AT1G31970	840087	coding	Arabidopsis thaliana	1	1058779	DEA(D/H)-box RNA helicase family protein
AT1G32050.1	SCAMP5	AT1G32050	840097	coding	Arabidopsis thaliana	1	1236288	SCAMP family protein
AT1G32127.1	AT1G32127	AT1G32127	28717288	coding	Arabidopsis thaliana	1	1339650	plant viral-response family protein
AT1G32130.1	IWS1	AT1G32130	840105	coding	Arabidopsis thaliana	1	1347321	Transcription elongation factor (TFIIS) family protein
AT1G32160.1	AT1G32160	AT1G32160	840108	coding	Arabidopsis thaliana	1	1383480	beta-casein (DUF760)
AT1G32210.1	ATDAD1	AT1G32210	840113	coding	Arabidopsis thaliana	1	1518255	Defender against death (DAD family) protein
AT1G32220.1	AT1G32220	AT1G32220	840114	coding	Arabidopsis thaliana	1	1526655	NAD(P)-binding Rossmann-fold superfamily protein
AT1G32230.2	RCD1	AT1G32230	840115	coding	Arabidopsis thaliana	1	1541264	WWE protein-protein interaction domain protein family
AT1G32260.1	AT1G32260	AT1G32260	840118	coding	Arabidopsis thaliana	1	1646089	envelope glycoprotein
AT1G32310.1	SAMBA	AT1G32310	840123	coding	Arabidopsis thaliana	1	1693205	valine-tRNA ligase
AT1G32340.1	NHL8	AT1G32340	840126	coding	Arabidopsis thaliana	1	1727903	NDR1/HIN1-like 8
AT1G32360.1	AT1G32360	AT1G32360	840128	coding	Arabidopsis thaliana	1	1763697	Zinc finger (CCCH-type) family protein
AT1G32380.1	PRS2	AT1G32380	840131	coding	Arabidopsis thaliana	1	1796204	phosphoribosyl pyrophosphate (PRPP) synthase 2
AT1G32400.1	TOM2A	AT1G32400	840133	coding	Arabidopsis thaliana	1	1823232	tobamovirus multiplication 2A
AT1G32410.3	AT1G32410	AT1G32410	840134	coding	Arabidopsis thaliana	1	1840398	Vacuolar protein sorting 55 (VPS55) family protein
AT1G32460.1	AT1G32460	AT1G32460	840140	coding	Arabidopsis thaliana	1	2002201
AT1G32500.1	ABCI7	AT1G32500	840144	coding	Arabidopsis thaliana	1	2044934	non-intrinsic ABC protein 6
AT1G32520.1	AT1G32520	AT1G32520	840146	coding	Arabidopsis thaliana	1	2075614	TLDc domain protein
AT1G32530.1	AT1G32530	AT1G32530	840147	coding	Arabidopsis thaliana	1	2079997	RING/U-box superfamily protein
AT1G32550.1	FdC2	AT1G32550	840149	coding	Arabidopsis thaliana	1	2124557	2Fe-2S ferredoxin-like superfamily protein
AT1G32560.1	AtLEA4-1	AT1G32560	840150	coding	Arabidopsis thaliana	1	2135149	Late embryosis abundant protein, group 1 protein
AT1G32580.1	AT1G32580	AT1G32580	840152	coding	Arabidopsis thaliana	1	2168020	plastid developmental protein DAG
AT1G32630.2	AT1G32630	AT1G32630	840157	coding	Arabidopsis thaliana	1	2218424	FAM50A-like protein
AT1G32700.1	AT1G32700	AT1G32700	840164	coding	Arabidopsis thaliana	1	2328362	PLATZ transcription factor family protein
AT1G32710.1	AT1G32710	AT1G32710	840165	coding	Arabidopsis thaliana	1	2349180	Cytochrome c oxidase, subunit Vib family protein
AT1G32730.1	AT1G32730	AT1G32730	840167	coding	Arabidopsis thaliana	1	2377670	electron carrier/iron ion-binding protein
AT1G32760.1	AT1G32760	AT1G32760	840170	coding	Arabidopsis thaliana	1	2440492	Glutaredoxin family protein
AT1G32790.1	CID11	AT1G32790	840173	coding	Arabidopsis thaliana	1	2500391	CTC-interacting domain 11
AT1G32870.1	NAC13	AT1G32870	840181	coding	Arabidopsis thaliana	1	2635896	NAC domain protein 13
AT1G32920.1	AT1G32920	AT1G32920	28717292	coding	Arabidopsis thaliana	1	2698719
AT1G32928.1	AT1G32928	AT1G32928	3766886	coding	Arabidopsis thaliana	1	2707118	Avr9/Cf-9 rapidly elicited protein
AT1G32990.1	PRPL11	AT1G32990	840194	coding	Arabidopsis thaliana	1	2796968	plastid ribosomal protein l11
AT1G33040.1	NACA5	AT1G33040	840199	coding	Arabidopsis thaliana	1	2836050	nascent polypeptide-associated complex subunit alpha-like protein 5
AT1G33050.1	AT1G33050	AT1G33050	840200	coding	Arabidopsis thaliana	1	2841163
AT1G33055.1	AT1G33055	AT1G33055	840201	coding	Arabidopsis thaliana	1	2853946
AT1G33102.1	AT1G33102	AT1G33102	6241127	coding	Arabidopsis thaliana	1	12.0022
AT1G33110.1	AT1G33110	AT1G33110	840207	coding	Arabidopsis thaliana	1	12.0049	MATE efflux family protein
AT1G33120.1	AT1G33120	AT1G33120	840208	coding	Arabidopsis thaliana	1	12.0109	Ribosomal protein L6 family
AT1G33140.1	PGY2	AT1G33140	840211	coding	Arabidopsis thaliana	1	12.0232	Ribosomal protein L6 family
AT1G33230.1	AT1G33230	AT1G33230	840217	coding	Arabidopsis thaliana	1	12.0464	TMPIT-like protein
AT1G33250.1	AT1G33250	AT1G33250	840219	coding	Arabidopsis thaliana	1	12.0572	beta-1,3-n-acetylglucosaminyltransferase radical fringe protein, putative (DUF604)
AT1G33265.1	AT1G33265	AT1G33265	840221	coding	Arabidopsis thaliana	1	12.0666	Transmembrane proteins 14C
AT1G33270.1	AT1G33270	AT1G33270	840222	coding	Arabidopsis thaliana	1	12.0681	Acyl transferase/acyl hydrolase/lysophospholipase superfamily protein
AT1G33420.1	AT1G33420	AT1G33420	840235	coding	Arabidopsis thaliana	1	12.1209	RING/FYVE/PHD zinc finger superfamily protein
AT1G33490.1	AT1G33490	AT1G33490	840243	coding	Arabidopsis thaliana	1	12.1507	E3 ubiquitin-protein ligase
AT1G33520.1	MOS2	AT1G33520	840246	coding	Arabidopsis thaliana	1	12.1571	D111/G-patch domain-containing protein
AT1G33780.1	AT1G33780	AT1G33780	840269	coding	Arabidopsis thaliana	1	199759	electron transporter, putative (DUF179)
AT1G33810.1	AT1G33810	AT1G33810	840273	coding	Arabidopsis thaliana	1	273903	zinc finger/BTB domain protein
AT1G33970.4	AT1G33970	AT1G33970	840294	coding	Arabidopsis thaliana	1	582168	P-loop containing nucleoside triphosphate hydrolases superfamily protein
AT1G33990.1	MES14	AT1G33990	840296	coding	Arabidopsis thaliana	1	605178	methyl esterase 14
AT1G34000.1	OHP2	AT1G34000	840297	coding	Arabidopsis thaliana	1	613578	one-helix protein 2
AT1G34030.1	AT1G34030	AT1G34030	840300	coding	Arabidopsis thaliana	1	658138	Ribosomal protein S13/S18 family
AT1G34150.1	AT1G34150	AT1G34150	840314	coding	Arabidopsis thaliana	1	898467	Pseudouridine synthase family protein
AT1G34190.1	NAC017	AT1G34190	840318	coding	Arabidopsis thaliana	1	955080	NAC domain containing protein 17
AT1G34200.1	AT1G34200	AT1G34200	840319	coding	Arabidopsis thaliana	1	970786	Glyceraldehyde-3-phosphate dehydrogenase-like family protein
AT1G34220.2	AT1G34220	AT1G34220	840321	coding	Arabidopsis thaliana	1	996718	Regulator of Vps4 activity in the MVB pathway protein
AT1G34300.1	AT1G34300	AT1G34300	840330	coding	Arabidopsis thaliana	1	1145006	lectin protein kinase family protein
AT1G34350.1	AT1G34350	AT1G34350	840336	coding	Arabidopsis thaliana	1	1258232	Tmem18
AT1G34570.1	AT1G34570	AT1G34570	840360	coding	Arabidopsis thaliana	1	1698349	Essential protein Yae1, N-terminal
AT1G34580.1	AT1G34580	AT1G34580	840362	coding	Arabidopsis thaliana	1	1718802	Major facilitator superfamily protein
AT1G34630.1	AT1G34630	AT1G34630	840367	coding	Arabidopsis thaliana	1	1809018	transmembrane protein
AT1G34640.1	AT1G34640	AT1G34640	840368	coding	Arabidopsis thaliana	1	1817784	peptidase
AT1G34760.2	GRF11	AT1G34760	840380	coding	Arabidopsis thaliana	1	2022684	ral regulatory factor 11
AT1G34770.1	AT1G34770	AT1G34770	840381	coding	Arabidopsis thaliana	1	2032546	melanoma-associated antigen G1-like protein
AT1G34780.1	APRL4	AT1G34780	840382	coding	Arabidopsis thaliana	1	2040581	APR-like 4
AT1G35160.1	GF14 PHI	AT1G35160	840403	coding	Arabidopsis thaliana	1	2473393	GF14 protein phi chain
AT1G35190.1	AT1G35190	AT1G35190	840408	coding	Arabidopsis thaliana	1	2558495	2-oxoglutarate (2OG) and Fe(II)-dependent oxygenase superfamily protein
AT1G35460.1	FBH1	AT1G35460	840438	coding	Arabidopsis thaliana	1	13.0397	basic helix-loop-helix (bHLH) DNA-binding superfamily protein
AT1G35470.2	RanBPM	AT1G35470	840440	coding	Arabidopsis thaliana	1	13.0512	SPla/RYanodine receptor (SPRY) domain-containing protein
AT1G35516.1	AT1G35516	AT1G35516	5007770	coding	Arabidopsis thaliana	1	13.0784	myb-like transcription factor family protein
AT1G35620.1	PDIL5-2	AT1G35620	840461	coding	Arabidopsis thaliana	1	13.1563	PDI-like 5-2
AT1G35680.1	RPL21C	AT1G35680	840472	coding	Arabidopsis thaliana	1	13.2087	Ribosomal protein L21
AT1G35720.1	ANNAT1	AT1G35720	840476	coding	Arabidopsis thaliana	1	13.2252	annexin 1
AT1G36050.2	AT1G36050	AT1G36050	840509	coding	Arabidopsis thaliana	1	13.4501	Endoplasmic reticulum vesicle transporter protein
AT1G36060.1	AT1G36060	AT1G36060	840510	coding	Arabidopsis thaliana	1	13.4545	Integrase-type DNA-binding superfamily protein
AT1G36070.1	AT1G36070	AT1G36070	840511	coding	Arabidopsis thaliana	1	13.4667	Transducin/WD40 repeat-like superfamily protein
AT1G36310.1	AT1G36310	AT1G36310	840538	coding	Arabidopsis thaliana	1	13.6694	S-adenosyl-L-methionine-dependent methyltransferases superfamily protein
AT1G36320.1	AT1G36320	AT1G36320	840539	coding	Arabidopsis thaliana	1	13.6718
AT1G36370.1	SHM7	AT1G36370	840543	coding	Arabidopsis thaliana	1	13.6960	serine hydroxymethyltransferase 7
AT1G36380.1	AT1G36380	AT1G36380	840544	coding	Arabidopsis thaliana	1	13.7008	transmembrane protein
AT1G36730.1	AT1G36730	AT1G36730	840582	coding	Arabidopsis thaliana	1	13.8982	Translation initiation factor IF2/IF5
AT1G36980.2	AT1G36980	AT1G36980	840608	coding	Arabidopsis thaliana	1	14.0246	transmembrane 50A-like protein
AT1G41830.1	SKS6	AT1G41830	840792	coding	Arabidopsis thaliana	1	15.6036	SKU5-similar 6
AT1G41880.1	AT1G41880	AT1G41880	840799	coding	Arabidopsis thaliana	1	15.6506	Ribosomal protein L35Ae family protein
AT1G42440.1	AT1G42440	AT1G42440	840848	coding	Arabidopsis thaliana	1	15.8952	pre-rRNA-processing TSR1-like protein
AT1G42960.1	AT1G42960	AT1G42960	840894	coding	Arabidopsis thaliana	1	16.1257	inner membrane localized protein
AT1G42990.1	BZIP60	AT1G42990	840897	coding	Arabidopsis thaliana	1	16.1357	basic region/leucine zipper motif 60
AT1G43130.1	LCV2	AT1G43130	840912	coding	Arabidopsis thaliana	1	16.2282	like COV 2
AT1G43160.1	RAP2.6	AT1G43160	840915	coding	Arabidopsis thaliana	1	16.2638	related to AP2 6
AT1G43170.2	RP1	AT1G43170	840916	coding	Arabidopsis thaliana	1	16.2666	ribosomal protein 1
AT1G43245.1	AT1G43245	AT1G43245	840925	coding	Arabidopsis thaliana	1	16.3085	SET domain-containing protein
AT1G43560.1	ty2	AT1G43560	840939	coding	Arabidopsis thaliana	1	16.3980	thioredoxin Y2
AT1G43670.1	FBP	AT1G43670	840953	coding	Arabidopsis thaliana	1	16.4673	Inositol monophosphatase family protein
AT1G43690.1	AT1G43690	AT1G43690	840956	coding	Arabidopsis thaliana	1	16.4782	ubiquitin interaction motif-containing protein
AT1G43700.1	VIP1	AT1G43700	840957	coding	Arabidopsis thaliana	1	16.4842	VIRE2-interacting protein 1
AT1G43710.1	EMB1075	AT1G43710	840958	coding	Arabidopsis thaliana	1	16.4862	Pyridoxal phosphate (PLP)-dependent transferases superfamily protein
AT1G43800.1	FTM1	AT1G43800	840977	coding	Arabidopsis thaliana	1	16.5775	Plant stearoyl-acyl-carrier-protein desaturase family protein
AT1G43860.1	AT1G43860	AT1G43860	840982	coding	Arabidopsis thaliana	1	16.6208	sequence-specific DNA binding transcription factor
AT1G43890.2	RAB18	AT1G43890	840987	coding	Arabidopsis thaliana	1	16.6467	RAB GTPASE HOMOLOG B18
AT1G43900.1	AT1G43900	AT1G43900	840989	coding	Arabidopsis thaliana	1	16.6540	Protein phosphatase 2C family protein
AT1G44100.1	AAP5	AT1G44100	841013	coding	Arabidopsis thaliana	1	16.7644	amino acid permease 5
AT1G44350.1	ILL6	AT1G44350	841026	coding	Arabidopsis thaliana	1	16.8342	IAA-amino acid hydrolase ILR1-like 6
AT1G44414.1	AT1G44414	AT1G44414	841028	coding	Arabidopsis thaliana	1	16.8477	zinc-ribbon domain protein
AT1G44446.4	CH1	AT1G44446	841029	coding	Arabidopsis thaliana	1	16.8483	Pheophorbide a oxygenase family protein with Rieske 2Fe-2S domain-containing protein
AT1G44770.1	AT1G44770	AT1G44770	841041	coding	Arabidopsis thaliana	1	16.9075	elongation factor
AT1G44810.1	AT1G44810	AT1G44810	841045	coding	Arabidopsis thaliana	1	16.9234	DNA-binding storekeeper protein-related transcriptional regulator
AT1G44820.1	AT1G44820	AT1G44820	841046	coding	Arabidopsis thaliana	1	16.9263	Peptidase M20/M25/M40 family protein
AT1G44890.1	AT1G44890	AT1G44890	841055	coding	Arabidopsis thaliana	1	16.9631	inner membrane OXA1-like protein
AT1G44920.1	AT1G44920	AT1G44920	841058	coding	Arabidopsis thaliana	1	16.9829	transmembrane protein
AT1G44960.1	AT1G44960	AT1G44960	841061	coding	Arabidopsis thaliana	1	16.9994	SNARE associated Golgi protein family
AT1G45000.1	AT1G45000	AT1G45000	841065	coding	Arabidopsis thaliana	1	17.0091	AAA-type ATPase family protein
AT1G45050.1	ATUBC2-1	AT1G45050	841072	coding	Arabidopsis thaliana	1	17.0312	Ubiquitin-conjugating enzyme family protein
AT1G45110.1	AT1G45110	AT1G45110	841078	coding	Arabidopsis thaliana	1	17.0525	Tetrapyrrole (Corrin/Porphyrin) Methylase
AT1G45145.1	TRX5	AT1G45145	841082	coding	Arabidopsis thaliana	1	17.0749	thioredoxin H-type 5
AT1G45150.1	AT1G45150	AT1G45150	841083	coding	Arabidopsis thaliana	1	17.0774	alpha-1,6-mannosyl-glycoprotein 2-beta-N-acetylglucosaminyltransferase
AT1G45170.1	AT1G45170	AT1G45170	841085	coding	Arabidopsis thaliana	1	17.0960	outer envelope pore 24B-like protein
AT1G45233.2	THO5	AT1G45233	841093	coding	Arabidopsis thaliana	1	17.1529	THO complex, subunit 5
AT1G45230.1	AT1G45230	AT1G45230	841096	coding	Arabidopsis thaliana	1	17.1694	DCL protein (DUF3223)
AT1G45474.2	Lhca5	AT1G45474	841099	coding	Arabidopsis thaliana	1	17.1792	photosystem I light harvesting complex protein 5
AT1G45976.1	SBP1	AT1G45976	841106	coding	Arabidopsis thaliana	1	17.1993	S-ribonuclease binding protein 1
AT1G46768.1	RAP2.1	AT1G46768	841117	coding	Arabidopsis thaliana	1	17.2656	related to AP2 1
AT1G47056.1	VFB1	AT1G47056	841121	coding	Arabidopsis thaliana	1	17.2759	VIER F-box protein 1
AT1G47128.1	RD21A	AT1G47128	841122	coding	Arabidopsis thaliana	1	17.2827	Granulin repeat cysteine protease family protein
AT1G47200.1	WPP2	AT1G47200	841123	coding	Arabidopsis thaliana	1	17.2978	WPP domain protein 2
AT1G47230.1	CYCA3;4	AT1G47230	841126	coding	Arabidopsis thaliana	1	17.3066	CYCLIN A3
AT1G47240.1	NRAMP2	AT1G47240	841127	coding	Arabidopsis thaliana	1	17.3088	NRAMP metal ion transporter 2
AT1G47250.1	PAF2	AT1G47250	841128	coding	Arabidopsis thaliana	1	17.3191	20S proteasome alpha subunit F2
AT1G47260.1	GAMMA CA2	AT1G47260	841129	coding	Arabidopsis thaliana	1	17.3196	gamma carbonic anhydrase 2
AT1G47310.1	AT1G47310	AT1G47310	841134	coding	Arabidopsis thaliana	1	17.3427	signal peptidase I
AT1G47330.1	AT1G47330	AT1G47330	841136	coding	Arabidopsis thaliana	1	17.3510	methyltransferase, putative (DUF21)
AT1G47340.2	AT1G47340	AT1G47340	841137	coding	Arabidopsis thaliana	1	17.3538	F-box and associated interaction domains-containing protein
AT1G47420.1	SDH5	AT1G47420	841147	coding	Arabidopsis thaliana	1	17.3955	succinate dehydrogenase 5
AT1G47490.1	RBP47C	AT1G47490	841157	coding	Arabidopsis thaliana	1	17.4245	RNA-binding protein 47C
AT1G47500.1	RBP47C'	AT1G47500	841159	coding	Arabidopsis thaliana	1	17.4324	RNA-binding protein 47C'
AT1G47530.1	AT1G47530	AT1G47530	841162	coding	Arabidopsis thaliana	1	17.4516	MATE efflux family protein
AT1G47540.1	AT1G47540	AT1G47540	841163	coding	Arabidopsis thaliana	1	17.4555	Scorpion toxin-like knottin superfamily protein
AT1G47550.2	SEC3A	AT1G47550	841164	coding	Arabidopsis thaliana	1	17.4570	exocyst complex component sec3A
AT1G47570.2	AT1G47570	AT1G47570	841166	coding	Arabidopsis thaliana	1	17.4776	RING/U-box superfamily protein
AT1G47640.1	AT1G47640	AT1G47640	841173	coding	Arabidopsis thaliana	1	17.5180	seven transmembrane domain protein
AT1G47710.2	SERPIN1	AT1G47710	841182	coding	Arabidopsis thaliana	1	17.5571	Serine protease inhibitor (SERPIN) family protein
AT1G47720.1	OSB1	AT1G47720	841183	coding	Arabidopsis thaliana	1	17.5613	Primosome PriB/single-strand DNA-binding protein
AT1G47750.1	PEX11A	AT1G47750	841186	coding	Arabidopsis thaliana	1	17.5693	peroxin 11A
AT1G47760.1	AGL102	AT1G47760	841187	coding	Arabidopsis thaliana	1	17.5724	AGAMOUS-like 102
AT1G47830.1	AT1G47830	AT1G47830	841199	coding	Arabidopsis thaliana	1	17.6130	SNARE-like superfamily protein
AT1G47960.2	C/VIF1	AT1G47960	841214	coding	Arabidopsis thaliana	1	17.6812	cell wall / vacuolar inhibitor of fructosidase 1
AT1G47970.1	AT1G47970	AT1G47970	841215	coding	Arabidopsis thaliana	1	17.6870	nucleolin
AT1G47980.1	AT1G47980	AT1G47980	841216	coding	Arabidopsis thaliana	1	17.6918	desiccation-like protein
AT1G48000.1	MYB112	AT1G48000	841218	coding	Arabidopsis thaliana	1	17.7041	myb domain protein 112
AT1G48020.1	PMEI1	AT1G48020	841220	coding	Arabidopsis thaliana	1	17.7161	pectin methylesterase inhibitor 1
AT1G48030.5	mtLPD1	AT1G48030	841221	coding	Arabidopsis thaliana	1	17.7169	mitochondrial lipoamide dehydrogenase 1
AT1G48040.1	AT1G48040	AT1G48040	841222	coding	Arabidopsis thaliana	1	17.7196	Protein phosphatase 2C family protein
AT1G48130.1	PER1	AT1G48130	841231	coding	Arabidopsis thaliana	1	17.7804	1-cysteine peroxiredoxin 1
AT1G48140.1	DPMS3	AT1G48140	841232	coding	Arabidopsis thaliana	1	17.7820	dolichol-phosphate mannosyltransferase-like protein
AT1G48160.2	AT1G48160	AT1G48160	841235	coding	Arabidopsis thaliana	1	17.7865	signal recognition particle 19 kDa protein, putative / SRP19
AT1G48170.1	AT1G48170	AT1G48170	841236	coding	Arabidopsis thaliana	1	17.7888	proteasome assembly chaperone
AT1G48200.1	AT1G48200	AT1G48200	841240	coding	Arabidopsis thaliana	1	17.7968
AT1G48210.7	AT1G48210	AT1G48210	841241	coding	Arabidopsis thaliana	1	17.7984	Protein kinase superfamily protein
AT1G48240.1	NPSN12	AT1G48240	841244	coding	Arabidopsis thaliana	1	17.8090	Putative plant snare 12
AT1G48300.1	DGAT3	AT1G48300	841250	coding	Arabidopsis thaliana	1	17.8470	diacylglycerol acyltransferase
AT1G48350.1	EMB3105	AT1G48350	841255	coding	Arabidopsis thaliana	1	17.8671	Ribosomal L18p/L5e family protein
AT1G48380.1	RHL1	AT1G48380	841258	coding	Arabidopsis thaliana	1	17.8770	root hair initiation protein root hairless 1 (RHL1)
AT1G48410.1	AGO1	AT1G48410	841262	coding	Arabidopsis thaliana	1	17.8856	Stabilizer of iron transporter SufD / Polynucleotidyl transferase
AT1G48420.3	D-CDES	AT1G48420	841263	coding	Arabidopsis thaliana	1	17.8958	D-cysteine desulfhydrase
AT1G48430.1	AT1G48430	AT1G48430	841264	coding	Arabidopsis thaliana	1	17.9026	Dihydroxyacetone kinase
AT1G48440.1	AT1G48440	AT1G48440	841265	coding	Arabidopsis thaliana	1	17.9069	B-cell receptor-associated 31-like protein
AT1G48450.1	AT1G48450	AT1G48450	841266	coding	Arabidopsis thaliana	1	17.9085	alanine-tRNA ligase, putative (DUF760)
AT1G48460.1	AT1G48460	AT1G48460	841267	coding	Arabidopsis thaliana	1	17.9108	tRNA-processing ribonuclease BN
AT1G48470.1	GLN1;5	AT1G48470	841268	coding	Arabidopsis thaliana	1	17.9137	glutamine synthetase 1
AT1G48530.1	AT1G48530	AT1G48530	841274	coding	Arabidopsis thaliana	1	17.9432	proteasome inhibitor-like protein
AT1G48550.1	AT1G48550	AT1G48550	841276	coding	Arabidopsis thaliana	1	17.9506	Vacuolar protein sorting-associated protein 26
AT1G48570.1	AT1G48570	AT1G48570	841278	coding	Arabidopsis thaliana	1	17.9539	zinc finger (Ran-binding) family protein
AT1G48620.1	HON5	AT1G48620	841283	coding	Arabidopsis thaliana	1	17.9736	high mobility group A5
AT1G48635.1	PEX3	AT1G48635	841285	coding	Arabidopsis thaliana	1	17.9836	peroxin 3
AT1G48660.2	AT1G48660	AT1G48660	841288	coding	Arabidopsis thaliana	1	17.9958	Auxin-responsive GH3 family protein
AT1G48745.1	AT1G48745	AT1G48745	5007786	coding	Arabidopsis thaliana	1	18.0307
AT1G48750.1	AT1G48750	AT1G48750	841297	coding	Arabidopsis thaliana	1	18.0360	Bifunctional inhibitor/lipid-transfer protein/seed storage 2S albumin superfamily protein
AT1G48790.1	AMSH1	AT1G48790	841301	coding	Arabidopsis thaliana	1	18.0437	associated molecule with the SH3 domain of STAM 1
AT1G48830.1	AT1G48830	AT1G48830	841305	coding	Arabidopsis thaliana	1	18.0594	Ribosomal protein S7e family protein
AT1G48840.1	AT1G48840	AT1G48840	841306	coding	Arabidopsis thaliana	1	18.0614	heat-inducible transcription repressor (DUF639)
AT1G48850.1	EMB1144	AT1G48850	841307	coding	Arabidopsis thaliana	1	18.0649	chorismate synthase, putative / 5-enolpyruvylshikimate-3-phosphate phospholyase
AT1G48860.1	AT1G48860	AT1G48860	841308	coding	Arabidopsis thaliana	1	18.0687	RNA 3'-terminal phosphate cyclase/enolpyruvate transferase, alpha/beta
AT1G48900.1	AT1G48900	AT1G48900	841312	coding	Arabidopsis thaliana	1	18.0847	Signal recognition particle, SRP54 subunit protein
AT1G48920.1	NUC-L1	AT1G48920	841314	coding	Arabidopsis thaliana	1	18.0981	nucleolin like 1
AT1G48950.1	AT1G48950	AT1G48950	841317	coding	Arabidopsis thaliana	1	18.1069	C3HC zinc finger-like protein
AT1G48960.1	AT1G48960	AT1G48960	841318	coding	Arabidopsis thaliana	1	18.1125	Adenine nucleotide alpha hydrolases-like superfamily protein
AT1G48990.1	AT1G48990	AT1G48990	841321	coding	Arabidopsis thaliana	1	18.1214	Oleosin family protein
AT1G49000.1	AT1G49000	AT1G49000	841322	coding	Arabidopsis thaliana	1	18.1231	transmembrane protein
AT1G49032.2	AT1G49032	AT1G49032	6240812	coding	Arabidopsis thaliana	1	18.1380
AT1G49140.1	AT1G49140	AT1G49140	841337	coding	Arabidopsis thaliana	1	18.1768	NADH dehydrogenase ubiquinone 1 beta subcomplex subunit 10-B-like protein (Complex I subunit NDUFS6)
AT1G49170.1	AT1G49170	AT1G49170	841340	coding	Arabidopsis thaliana	1	18.1832
AT1G49240.1	ACT8	AT1G49240	841347	coding	Arabidopsis thaliana	1	18.2158	actin 8
AT1G49245.1	AT1G49245	AT1G49245	841348	coding	Arabidopsis thaliana	1	18.2183	Prefoldin chaperone subunit family protein
AT1G49300.1	RABG3E	AT1G49300	841353	coding	Arabidopsis thaliana	1	18.2347	RAB GTPase homolog G3E
AT1G49350.1	AT1G49350	AT1G49350	841358	coding	Arabidopsis thaliana	1	18.2649	pfkB-like carbohydrate kinase family protein
AT1G49390.1	AT1G49390	AT1G49390	841362	coding	Arabidopsis thaliana	1	18.2796	2-oxoglutarate (2OG) and Fe(II)-dependent oxygenase superfamily protein
AT1G49400.1	emb1129	AT1G49400	841363	coding	Arabidopsis thaliana	1	18.2830	Nucleic acid-binding, OB-fold-like protein
AT1G49410.1	TOM6	AT1G49410	841365	coding	Arabidopsis thaliana	1	18.2853	translocase of the outer mitochondrial membrane 6
AT1G49475.1	AT1G49475	AT1G49475	841371	coding	Arabidopsis thaliana	1	18.3129	AP2/B3-like transcriptional factor family protein
AT1G49480.3	RTV1	AT1G49480	841372	coding	Arabidopsis thaliana	1	18.3141	related to vernalization1 1
AT1G49500.1	AT1G49500	AT1G49500	841374	coding	Arabidopsis thaliana	1	18.3205	transcription initiation factor TFIID subunit 1b-like protein
AT1G49560.1	AT1G49560	AT1G49560	841380	coding	Arabidopsis thaliana	1	18.3425	Homeodomain-like superfamily protein
AT1G49600.1	RBP47A	AT1G49600	841384	coding	Arabidopsis thaliana	1	18.3568	RNA-binding protein 47A
AT1G49620.1	ICK5	AT1G49620	841386	coding	Arabidopsis thaliana	1	18.3653	Cyclin-dependent kinase inhibitor family protein
AT1G49650.1	AT1G49650	AT1G49650	841389	coding	Arabidopsis thaliana	1	18.3772	alpha/beta-Hydrolases superfamily protein
AT1G49660.1	CXE5	AT1G49660	841390	coding	Arabidopsis thaliana	1	18.3786	carboxyesterase 5
AT1G49670.1	NQR	AT1G49670	841391	coding	Arabidopsis thaliana	1	18.3808	ARP protein (REF)
AT1G49710.1	FUT12	AT1G49710	841394	coding	Arabidopsis thaliana	1	18.3913	fucosyltransferase 12
AT1G49740.1	AT1G49740	AT1G49740	841397	coding	Arabidopsis thaliana	1	18.4074	PLC-like phosphodiesterases superfamily protein
AT1G49780.1	PUB26	AT1G49780	841401	coding	Arabidopsis thaliana	1	18.4288	plant U-box 26
AT1G49850.1	AT1G49850	AT1G49850	841408	coding	Arabidopsis thaliana	1	18.4548	RING/U-box superfamily protein
AT1G49880.1	Erv1	AT1G49880	841411	coding	Arabidopsis thaliana	1	18.4640	Erv1/Alr family protein
AT1G49950.2	TRB1	AT1G49950	841418	coding	Arabidopsis thaliana	1	18.4940	telomere repeat binding factor 1
AT1G49970.1	CLPR1	AT1G49970	841420	coding	Arabidopsis thaliana	1	18.5016	CLP protease proteolytic subunit 1
AT1G49980.9	AT1G49980	AT1G49980	841422	coding	Arabidopsis thaliana	1	18.5079	DNA/RNA polymerases superfamily protein
AT1G50000.1	AT1G50000	AT1G50000	841424	coding	Arabidopsis thaliana	1	18.5151	methyltransferase
AT1G50010.1	TUA2	AT1G50010	841425	coding	Arabidopsis thaliana	1	18.5176	tubulin alpha-2 chain
AT1G50020.1	AT1G50020	AT1G50020	841426	coding	Arabidopsis thaliana	1	18.5199	tubulin alpha-6 chain
AT1G50170.1	SIRB	AT1G50170	841439	coding	Arabidopsis thaliana	1	18.5820	sirohydrochlorin ferrochelatase B
AT1G50200.1	ALATS	AT1G50200	841442	coding	Arabidopsis thaliana	1	18.5912	Alanyl-tRNA synthetase
AT1G50290.1	AT1G50290	AT1G50290	841451	coding	Arabidopsis thaliana	1	18.6276
AT1G50320.1	THX	AT1G50320	841454	coding	Arabidopsis thaliana	1	18.6384	thioredoxin X
AT1G50370.1	FYPP1	AT1G50370	841459	coding	Arabidopsis thaliana	1	18.6585	Calcineurin-like metallo-phosphoesterase superfamily protein
AT1G50380.1	AT1G50380	AT1G50380	841460	coding	Arabidopsis thaliana	1	18.6623	Prolyl oligopeptidase family protein
AT1G50420.1	SCL3	AT1G50420	841464	coding	Arabidopsis thaliana	1	18.6777	scarecrow-like 3
AT1G50440.1	AT1G50440	AT1G50440	841466	coding	Arabidopsis thaliana	1	18.6858	RING/FYVE/PHD zinc finger superfamily protein
AT1G50450.1	AT1G50450	AT1G50450	841467	coding	Arabidopsis thaliana	1	18.6878	Saccharopine dehydrogenase
AT1G50460.1	HKL1	AT1G50460	841468	coding	Arabidopsis thaliana	1	18.6936	hexokinase-like 1
AT1G50480.1	THFS	AT1G50480	841470	coding	Arabidopsis thaliana	1	18.7019	10-formyltetrahydrofolate synthetase
AT1G50490.1	UBC20	AT1G50490	841471	coding	Arabidopsis thaliana	1	18.7048	ubiquitin-conjugating enzyme 20
AT1G50510.1	AT1G50510	AT1G50510	841473	coding	Arabidopsis thaliana	1	18.7161	indigoidine synthase A family protein
AT1G50570.1	AT1G50570	AT1G50570	841478	coding	Arabidopsis thaliana	1	18.7262	Calcium-dependent lipid-binding (CaLB domain) family protein
AT1G50600.1	SCL5	AT1G50600	841482	coding	Arabidopsis thaliana	1	18.7371	scarecrow-like 5
AT1G50640.1	ERF3	AT1G50640	841486	coding	Arabidopsis thaliana	1	18.7570	ethylene responsive element binding factor 3
AT1G50740.1	AT1G50740	AT1G50740	841496	coding	Arabidopsis thaliana	1	18.8077	Transmembrane proteins 14C
AT1G50920.1	AT1G50920	AT1G50920	841514	coding	Arabidopsis thaliana	1	18.8701	Nucleolar GTP-binding protein
AT1G51060.1	HTA10	AT1G51060	841528	coding	Arabidopsis thaliana	1	18.9268	histone H2A 10
AT1G51090.1	AT1G51090	AT1G51090	841532	coding	Arabidopsis thaliana	1	18.9328	Heavy metal transport/detoxification superfamily protein
AT1G51100.1	CRR41	AT1G51100	841533	coding	Arabidopsis thaliana	1	18.9343	potassium/sodium hyperpolarization-activated cyclic nucleotide-gated channel protein
AT1G51130.1	AT1G51130	AT1G51130	841536	coding	Arabidopsis thaliana	1	18.9392	Nse4, component of Smc5/6 DNA repair complex
AT1G51140.1	FBH3	AT1G51140	841537	coding	Arabidopsis thaliana	1	18.9434	basic helix-loop-helix (bHLH) DNA-binding superfamily protein
AT1G51200.1	AT1G51200	AT1G51200	841543	coding	Arabidopsis thaliana	1	18.9843	A20/AN1-like zinc finger family protein
AT1G51250.1	AT1G51250	AT1G51250	841548	coding	Arabidopsis thaliana	1	19.0014	Plant self-incompatibility protein S1 family
AT1G51310.1	AT1G51310	AT1G51310	841554	coding	Arabidopsis thaliana	1	19.0189	tRNA (5-methylaminomethyl-2-thiouridylate)-methyltransferase
AT1G51360.1	DABB1	AT1G51360	841560	coding	Arabidopsis thaliana	1	19.0442	dimeric A/B barrel domainS-protein 1
AT1G51370.1	AT1G51370	AT1G51370	841561	coding	Arabidopsis thaliana	1	19.0451	F-box/RNI-like/FBD-like domains-containing protein
AT1G51380.1	AT1G51380	AT1G51380	841562	coding	Arabidopsis thaliana	1	19.0477	DEA(D/H)-box RNA helicase family protein
AT1G51390.1	NFU5	AT1G51390	841563	coding	Arabidopsis thaliana	1	19.0503	NFU domain protein 5
AT1G51400.1	AT1G51400	AT1G51400	841564	coding	Arabidopsis thaliana	1	19.0520	Photosystem II 5 kD protein
AT1G51450.1	TRO	AT1G51450	841570	coding	Arabidopsis thaliana	1	19.0743	TRAUCO
AT1G51510.1	Y14	AT1G51510	841576	coding	Arabidopsis thaliana	1	19.1028	RNA-binding (RRM/RBD/RNP motifs) family protein
AT1G51540.1	AT1G51540	AT1G51540	841579	coding	Arabidopsis thaliana	1	19.1156	Galactose oxidase/kelch repeat superfamily protein
AT1G51560.1	AT1G51560	AT1G51560	841581	coding	Arabidopsis thaliana	1	19.1196	Pyridoxamine 5'-phosphate oxidase family protein
AT1G51590.1	MNS1	AT1G51590	841584	coding	Arabidopsis thaliana	1	19.1281	alpha-mannosidase 1
AT1G51600.1	ZML2	AT1G51600	841585	coding	Arabidopsis thaliana	1	19.1322	ZIM-LIKE 2
AT1G51630.1	MSR2	AT1G51630	841588	coding	Arabidopsis thaliana	1	19.1418	O-fucosyltransferase family protein
AT1G51650.1	AT1G51650	AT1G51650	841590	coding	Arabidopsis thaliana	1	19.1525	ATP synthase epsilon chain
AT1G51690.2	B ALPHA	AT1G51690	841594	coding	Arabidopsis thaliana	1	19.1638	protein phosphatase 2A 55 kDa regulatory subunit B alpha
AT1G51700.1	DOF1	AT1G51700	841595	coding	Arabidopsis thaliana	1	19.1739	DOF zinc finger protein 1
AT1G51710.1	UBP6	AT1G51710	841596	coding	Arabidopsis thaliana	1	19.1756	ubiquitin-specific protease 6
AT1G51730.1	AT1G51730	AT1G51730	841598	coding	Arabidopsis thaliana	1	19.1865	Ubiquitin-conjugating enzyme family protein
AT1G51740.1	SYP81	AT1G51740	841599	coding	Arabidopsis thaliana	1	19.1888	syntaxin of plants 81
AT1G51760.1	IAR3	AT1G51760	841602	coding	Arabidopsis thaliana	1	19.1994	peptidase M20/M25/M40 family protein
AT1G51980.1	AT1G51980	AT1G51980	841627	coding	Arabidopsis thaliana	1	19.3231	Insulinase (Peptidase family M16) protein
AT1G52220.1	AT1G52220	AT1G52220	841652	coding	Arabidopsis thaliana	1	19.4534	CURVATURE THYLAKOID protein
AT1G52245.1	AT1G52245	AT1G52245	28717345	coding	Arabidopsis thaliana	1	19.4586	dynein light chain LC6, flagellar outer arm-like protein
AT1G52300.1	AT1G52300	AT1G52300	841660	coding	Arabidopsis thaliana	1	19.4749	Zinc-binding ribosomal protein family protein
AT1G52320.5	AT1G52320	AT1G52320	841662	coding	Arabidopsis thaliana	1	19.4842	kinesin-like protein
AT1G52340.1	ABA2	AT1G52340	841665	coding	Arabidopsis thaliana	1	19.4898	NAD(P)-binding Rossmann-fold superfamily protein
AT1G52342.1	AT1G52342	AT1G52342	28717346	coding	Arabidopsis thaliana	1	19.4918
AT1G52360.1	AT1G52360	AT1G52360	841666	coding	Arabidopsis thaliana	1	19.4991	Coatomer, beta' subunit
AT1G52380.1	AT1G52380	AT1G52380	841668	coding	Arabidopsis thaliana	1	19.5089	NUP50 (Nucleoporin 50 kDa) protein
AT1G52510.1	AT1G52510	AT1G52510	841682	coding	Arabidopsis thaliana	1	19.5615	alpha/beta-Hydrolases superfamily protein
AT1G52520.1	FRS6	AT1G52520	841683	coding	Arabidopsis thaliana	1	19.5656	FAR1-related sequence 6
AT1G52550.1	AT1G52550	AT1G52550	841686	coding	Arabidopsis thaliana	1	19.5728	transmembrane protein
AT1G52560.1	AT1G52560	AT1G52560	841687	coding	Arabidopsis thaliana	1	19.5745	HSP20-like chaperones superfamily protein
AT1G52590.1	AT1G52590	AT1G52590	841691	coding	Arabidopsis thaliana	1	19.5890	Putative thiol-disulfide oxidoreductase DCC
AT1G52600.1	AT1G52600	AT1G52600	841692	coding	Arabidopsis thaliana	1	19.5904	Peptidase S24/S26A/S26B/S26C family protein
AT1G52618.1	AT1G52618	AT1G52618	5007794	coding	Arabidopsis thaliana	1	19.6031
AT1G52690.2	LEA7	AT1G52690	841701	coding	Arabidopsis thaliana	1	19.6197	Late embryosis abundant protein (LEA) family protein
AT1G52720.1		AT1G52720	NA	coding	Arabidopsis thaliana	1	19.6405
AT1G52740.1	HTA9	AT1G52740	841707	coding	Arabidopsis thaliana	1	19.6452	histone H2A protein 9
AT1G52760.1	LysoPL2	AT1G52760	841709	coding	Arabidopsis thaliana	1	19.6512	lysophospholipase 2
AT1G52827.1	CDT1	AT1G52827	2745823	coding	Arabidopsis thaliana	1	19.6713	cadmium tolerance 1
AT1G52855.1	AT1G52855	AT1G52855	2745824	coding	Arabidopsis thaliana	1	19.6828
AT1G52870.2	AT1G52870	AT1G52870	841720	coding	Arabidopsis thaliana	1	19.6855	Peroxisomal membrane 22 kDa (Mpv17/PMP22) family protein
AT1G52890.1	NAC019	AT1G52890	841722	coding	Arabidopsis thaliana	1	19.6969	NAC domain containing protein 19
AT1G52905.1	AT1G52905	AT1G52905	2745825	coding	Arabidopsis thaliana	1	19.7060
AT1G52920.1	GPCR	AT1G52920	841725	coding	Arabidopsis thaliana	1	19.7093	G protein coupled receptor
AT1G52930.1	AT1G52930	AT1G52930	841726	coding	Arabidopsis thaliana	1	19.7112	Ribosomal RNA processing Brix domain protein
AT1G52980.1	AtNug2	AT1G52980	841731	coding	Arabidopsis thaliana	1	19.7374	GTP-binding family protein
AT1G53000.2	CKS	AT1G53000	841733	coding	Arabidopsis thaliana	1	19.7449	Nucleotide-diphospho-sugar transferases superfamily protein
AT1G53030.1	AT1G53030	AT1G53030	841736	coding	Arabidopsis thaliana	1	19.7600	Cytochrome C oxidase copper chaperone (COX17)
AT1G53120.1	AT1G53120	AT1G53120	841746	coding	Arabidopsis thaliana	1	19.7928	RNA-binding S4 domain-containing protein
AT1G53170.1	ERF8	AT1G53170	NA	coding	Arabidopsis thaliana	1	19.8213
AT1G53200.1	AT1G53200	AT1G53200	841754	coding	Arabidopsis thaliana	1	19.8404	TAF RNA polymerase I subunit A
AT1G53210.1	AT1G53210	AT1G53210	841755	coding	Arabidopsis thaliana	1	19.8444	sodium/calcium exchanger family protein / calcium-binding EF hand family protein
AT1G53240.1	mMDH1	AT1G53240	841757	coding	Arabidopsis thaliana	1	19.8546	Lactate/malate dehydrogenase family protein
AT1G53280.1	DJ1B	AT1G53280	841762	coding	Arabidopsis thaliana	1	19.8647	Class I glutamine amidotransferase-like superfamily protein
AT1G53320.1	TLP7	AT1G53320	841766	coding	Arabidopsis thaliana	1	19.8909	tubby like protein 7
AT1G53380.1	AT1G53380	AT1G53380	841774	coding	Arabidopsis thaliana	1	19.9130
AT1G53400.1	AT1G53400	AT1G53400	841776	coding	Arabidopsis thaliana	1	19.9247	Ubiquitin domain-containing protein
AT1G53450.2	AT1G53450	AT1G53450	841780	coding	Arabidopsis thaliana	1	19.9510	epstein-barr nuclear antigen
AT1G53460.1	AT1G53460	AT1G53460	841781	coding	Arabidopsis thaliana	1	19.9544	craniofacial development protein
AT1G53480.2	MRD1	AT1G53480	841783	coding	Arabidopsis thaliana	1	19.9630	mto 1 responding down 1
AT1G53540.1	AT1G53540	AT1G53540	841789	coding	Arabidopsis thaliana	1	19.9803	HSP20-like chaperones superfamily protein
AT1G53560.1	AT1G53560	AT1G53560	841791	coding	Arabidopsis thaliana	1	19.9845	Ribosomal protein L18ae family
AT1G53580.1	GLY3	AT1G53580	841793	coding	Arabidopsis thaliana	1	19.9913	glyoxalase II 3
AT1G53645.1	AT1G53645	AT1G53645	841801	coding	Arabidopsis thaliana	1	20.0260	hydroxyproline-rich glycoprotein family protein
AT1G53670.1	MSRB1	AT1G53670	841804	coding	Arabidopsis thaliana	1	20.0366	methionine sulfoxide reductase B 1
AT1G53680.1	GSTU28	AT1G53680	841805	coding	Arabidopsis thaliana	1	20.0383	glutathione S-transferase TAU 28
AT1G53690.1	AT1G53690	AT1G53690	841806	coding	Arabidopsis thaliana	1	20.0425	DNA directed RNA polymerase, 7 kDa subunit
AT1G53750.1	RPT1A	AT1G53750	841812	coding	Arabidopsis thaliana	1	20.0654	regulatory particle triple-A 1A
AT1G53760.1	AT1G53760	AT1G53760	841813	coding	Arabidopsis thaliana	1	20.0690	K+-H+ exchange-like protein
AT1G53790.2	AT1G53790	AT1G53790	841816	coding	Arabidopsis thaliana	1	20.0791	F-box and associated interaction domains-containing protein
AT1G53830.1	PME2	AT1G53830	841820	coding	Arabidopsis thaliana	1	20.0985	pectin methylesterase 2
AT1G53850.1	PAE1	AT1G53850	841822	coding	Arabidopsis thaliana	1	20.1038	20S proteasome alpha subunit E1
AT1G53880.1	AT1G53880	AT1G53880	841825	coding	Arabidopsis thaliana	1	20.1159	translation initiation factor eIF-2B subunit alpha
AT1G54030.1	MVP1	AT1G54030	841841	coding	Arabidopsis thaliana	1	20.1676	GDSL-like Lipase/Acylhydrolase superfamily protein
AT1G54050.1	AT1G54050	AT1G54050	841843	coding	Arabidopsis thaliana	1	20.1794	HSP20-like chaperones superfamily protein
AT1G54060.1	ASIL1	AT1G54060	841844	coding	Arabidopsis thaliana	1	20.1806	6B-interacting protein 1-like 1
AT1G54070.1	AT1G54070	AT1G54070	841845	coding	Arabidopsis thaliana	1	20.1826	Dormancy/auxin associated family protein
AT1G54080.1	UBP1A	AT1G54080	841846	coding	Arabidopsis thaliana	1	20.1835	oligouridylate-binding protein 1A
AT1G54090.1	EXO70D2	AT1G54090	841847	coding	Arabidopsis thaliana	1	20.1895	exocyst subunit exo70 family protein D2
AT1G54100.1	ALDH7B4	AT1G54100	841849	coding	Arabidopsis thaliana	1	20.1947	aldehyde dehydrogenase 7B4
AT1G54110.1	AT1G54110	AT1G54110	841850	coding	Arabidopsis thaliana	1	20.1993	Membrane fusion protein Use1
AT1G54115.1	CCX4	AT1G54115	841851	coding	Arabidopsis thaliana	1	20.2018	cation calcium exchanger 4
AT1G54120.1	AT1G54120	AT1G54120	841852	coding	Arabidopsis thaliana	1	20.2069
AT1G54130.1	RSH3	AT1G54130	841853	coding	Arabidopsis thaliana	1	20.2108	RELA/SPOT homolog 3
AT1G54140.1	TAFII21	AT1G54140	841854	coding	Arabidopsis thaliana	1	20.2139	TATA binding protein associated factor 21kDa subunit
AT1G54150.1	SPL2	AT1G54150	841855	coding	Arabidopsis thaliana	1	20.2154	E3 Ubiquitin ligase family protein
AT1G54170.1	CID3	AT1G54170	841857	coding	Arabidopsis thaliana	1	20.2210	CTC-interacting domain 3
AT1G54250.1	NRPB8A	AT1G54250	841866	coding	Arabidopsis thaliana	1	20.2549	RNA polymerase Rpb8
AT1G54290.1	AT1G54290	AT1G54290	841870	coding	Arabidopsis thaliana	1	20.2685	Translation initiation factor SUI1 family protein
AT1G54310.1	AT1G54310	AT1G54310	841872	coding	Arabidopsis thaliana	1	20.2736	S-adenosyl-L-methionine-dependent methyltransferases superfamily protein
AT1G54320.1	AT1G54320	AT1G54320	841873	coding	Arabidopsis thaliana	1	20.2755	LEM3 (ligand-effect modulator 3) family protein / CDC50 family protein
AT1G54370.1	NHX5	AT1G54370	841878	coding	Arabidopsis thaliana	1	20.2932	sodium hydrogen exchanger 5
AT1G54380.1	AT1G54380	AT1G54380	841879	coding	Arabidopsis thaliana	1	20.2978	spliceosome protein-like protein
AT1G54410.1	AT1G54410	AT1G54410	841883	coding	Arabidopsis thaliana	1	20.3095	dehydrin family protein
AT1G54460.1	AT1G54460	AT1G54460	841888	coding	Arabidopsis thaliana	1	20.3406	TPX2 (targeting protein for Xklp2) protein family
AT1G54500.1	AT1G54500	AT1G54500	841892	coding	Arabidopsis thaliana	1	20.3570	Rubredoxin-like superfamily protein
AT1G54520.1	AT1G54520	AT1G54520	841894	coding	Arabidopsis thaliana	1	20.3634	myelin-associated oligodendrocyte basic protein
AT1G54580.1	ACP2	AT1G54580	841900	coding	Arabidopsis thaliana	1	20.3893	acyl carrier protein 2
AT1G54630.1	ACP3	AT1G54630	841905	coding	Arabidopsis thaliana	1	20.4014	acyl carrier protein 3
AT1G54690.1	GAMMA-H2AX	AT1G54690	841910	coding	Arabidopsis thaliana	1	20.4143	gamma histone
AT1G54710.1	ATG18H	AT1G54710	841912	coding	Arabidopsis thaliana	1	20.4168	autophagy 18h-like protein
AT1G54740.1	AT1G54740	AT1G54740	841915	coding	Arabidopsis thaliana	1	20.4308	FANTASTIC four-like protein (DUF3049)
AT1G54770.2	AT1G54770	AT1G54770	841918	coding	Arabidopsis thaliana	1	20.4346	Fcf2 pre-rRNA processing protein
AT1G54850.1	AT1G54850	AT1G54850	841924	coding	Arabidopsis thaliana	1	20.4544	HSP20-like chaperones superfamily protein
AT1G54860.1	AT1G54860	AT1G54860	841925	coding	Arabidopsis thaliana	1	20.4573	Glycoprotein membrane GPI-anchored
AT1G54870.1	AT1G54870	AT1G54870	841926	coding	Arabidopsis thaliana	1	20.4590	NAD(P)-binding Rossmann-fold superfamily protein
AT1G54957.1	AT1G54957	AT1G54957	28717357	coding	Arabidopsis thaliana	1	20.4979	transmembrane protein
AT1G54990.1	AXR4	AT1G54990	841941	coding	Arabidopsis thaliana	1	20.5115	alpha/beta-Hydrolases superfamily protein
AT1G55020.1	LOX1	AT1G55020	841944	coding	Arabidopsis thaliana	1	20.5257	lipoxygenase 1
AT1G55080.1	MED9	AT1G55080	841951	coding	Arabidopsis thaliana	1	20.5529	mediator of RNA polymerase II transcription subunit-like protein
AT1G55090.1	AT1G55090	AT1G55090	841952	coding	Arabidopsis thaliana	1	20.5544	carbon-nitrogen hydrolase family protein
AT1G55110.1	IDD7	AT1G55110	841954	coding	Arabidopsis thaliana	1	20.5603	indeterminate(ID)-domain 7
AT1G55140.1	AT1G55140	AT1G55140	841957	coding	Arabidopsis thaliana	1	20.5724	Ribonuclease III family protein
AT1G55150.1	RH20	AT1G55150	841958	coding	Arabidopsis thaliana	1	20.5745	DEA(D/H)-box RNA helicase family protein
AT1G55160.1	AT1G55160	AT1G55160	841959	coding	Arabidopsis thaliana	1	20.5774	WAS/WASL-interacting family protein
AT1G55152.1	AT1G55152	AT1G55152	6240977	coding	Arabidopsis thaliana	1	20.5774
AT1G55170.1	AT1G55170	AT1G55170	841960	coding	Arabidopsis thaliana	1	20.5803	DNA double-strand break repair protein
AT1G55205.1	AT1G55205	AT1G55205	5007805	coding	Arabidopsis thaliana	1	20.5944
AT1G55210.2	AT1G55210	AT1G55210	841964	coding	Arabidopsis thaliana	1	20.5977	Disease resistance-responsive (dirigent-like protein) family protein
AT1G55280.1	AT1G55280	AT1G55280	841973	coding	Arabidopsis thaliana	1	20.6229	Lipase/lipooxygenase, PLAT/LH2 family protein
AT1G55300.1	TAF7	AT1G55300	841975	coding	Arabidopsis thaliana	1	20.6279	TBP-associated factor 7
AT1G55365.1	AT1G55365	AT1G55365	28717359	coding	Arabidopsis thaliana	1	20.6735
AT1G55460.1	AT1G55460	AT1G55460	841993	coding	Arabidopsis thaliana	1	20.7073	DNA/RNA-binding protein Kin17, conserved region
AT1G55480.1	ZKT	AT1G55480	841995	coding	Arabidopsis thaliana	1	20.7135	protein containing PDZ domain, a K-box domain, and a TPR region
AT1G55500.5	ECT4	AT1G55500	841997	coding	Arabidopsis thaliana	1	20.7195	evolutionarily conserved C-terminal region 4
AT1G55510.1	BCDH BETA1	AT1G55510	841998	coding	Arabidopsis thaliana	1	20.7233	branched-chain alpha-keto acid decarboxylase E1 beta subunit
AT1G55520.1	TBP2	AT1G55520	841999	coding	Arabidopsis thaliana	1	20.7255	TATA binding protein 2
AT1G55530.1	AT1G55530	AT1G55530	842000	coding	Arabidopsis thaliana	1	20.7291	RING/U-box superfamily protein
AT1G55590.1	AT1G55590	AT1G55590	842008	coding	Arabidopsis thaliana	1	20.7693	RNI-like superfamily protein
AT1G55630.1	AT1G55630	AT1G55630	842012	coding	Arabidopsis thaliana	1	20.7916	Pentatricopeptide repeat (PPR) superfamily protein
AT1G55675.1	AT1G55675	AT1G55675	2745832	coding	Arabidopsis thaliana	1	20.8037	transmembrane protein
AT1G55680.1	AT1G55680	AT1G55680	842017	coding	Arabidopsis thaliana	1	20.8046	Transducin/WD40 repeat-like superfamily protein
AT1G55750.6	AT1G55750	AT1G55750	842024	coding	Arabidopsis thaliana	1	20.8401	BSD domain (BTF2-like transcription factors, Synapse-associated proteins and DOS2-like proteins)
AT1G55805.1	AT1G55805	AT1G55805	842030	coding	Arabidopsis thaliana	1	20.8586	BolA-like family protein
AT1G55840.1	AT1G55840	AT1G55840	842034	coding	Arabidopsis thaliana	1	20.8734	Sec14p-like phosphatidylinositol transfer family protein
AT1G55850.1	CSLE1	AT1G55850	842035	coding	Arabidopsis thaliana	1	20.8764	cellulose synthase like E1
AT1G55870.1	AHG2	AT1G55870	842037	coding	Arabidopsis thaliana	1	20.8956	Polynucleotidyl transferase, ribonuclease H-like superfamily protein
AT1G55880.1	AT1G55880	AT1G55880	842038	coding	Arabidopsis thaliana	1	20.8988	Pyridoxal-5'-phosphate-dependent enzyme family protein
AT1G55890.1	AT1G55890	AT1G55890	842039	coding	Arabidopsis thaliana	1	20.9012	Tetratricopeptide repeat (TPR)-like superfamily protein
AT1G55900.1	TIM50	AT1G55900	842040	coding	Arabidopsis thaliana	1	20.9031	Haloacid dehalogenase-like hydrolase (HAD) superfamily protein
AT1G55960.1	AT1G55960	AT1G55960	842047	coding	Arabidopsis thaliana	1	20.9276	Polyketide cyclase/dehydrase and lipid transport superfamily protein
AT1G56000.1	AT1G56000	AT1G56000	842051	coding	Arabidopsis thaliana	1	20.9441	FAD/NAD(P)-binding oxidoreductase family protein
AT1G56045.1	AT1G56045	AT1G56045	2745833	coding	Arabidopsis thaliana	1	20.9626	Ribosomal protein L41 family
AT1G56070.1	LOS1	AT1G56070	842058	coding	Arabidopsis thaliana	1	20.9677	Ribosomal protein S5/Elongation factor G/III/V family protein
AT1G56090.1	AT1G56090	AT1G56090	842061	coding	Arabidopsis thaliana	1	20.9775	Tetratricopeptide repeat (TPR)-like superfamily protein
AT1G56110.1	NOP56	AT1G56110	842063	coding	Arabidopsis thaliana	1	20.9843	NOP56-like pre RNA processing ribonucleoprotein
AT1G56170.1	NF-YC2	AT1G56170	842070	coding	Arabidopsis thaliana	1	21.0245	nuclear factor Y, subunit C2
AT1G56180.2	AT1G56180	AT1G56180	842071	coding	Arabidopsis thaliana	1	21.0245	ATP-dependent zinc metalloprotease
AT1G56200.1	EMB1303	AT1G56200	842073	coding	Arabidopsis thaliana	1	21.0308	embryo defective 1303
AT1G56220.1	AT1G56220	AT1G56220	842075	coding	Arabidopsis thaliana	1	21.0430	Dormancy/auxin associated family protein
AT1G56280.1	DI19	AT1G56280	842081	coding	Arabidopsis thaliana	1	21.0729	drought-induced 19
AT1G56300.1	AT1G56300	AT1G56300	842083	coding	Arabidopsis thaliana	1	21.0780	Chaperone DnaJ-domain superfamily protein
AT1G56330.1	SAR1B	AT1G56330	842086	coding	Arabidopsis thaliana	1	21.0865	secretion-associated RAS 1B
AT1G56340.1	CRT1a	AT1G56340	842087	coding	Arabidopsis thaliana	1	21.0896	calreticulin 1a
AT1G56420.1	AT1G56420	AT1G56420	842095	coding	Arabidopsis thaliana	1	21.1226	antigenic heat-stable protein
AT1G56423.1	AT1G56423	AT1G56423	6240792	coding	Arabidopsis thaliana	1	21.1289
AT1G56440.1	TPR5	AT1G56440	842097	coding	Arabidopsis thaliana	1	21.1385	Tetratricopeptide repeat (TPR)-like superfamily protein
AT1G56450.1	PBG1	AT1G56450	842098	coding	Arabidopsis thaliana	1	21.1416	20S proteasome beta subunit G1
AT1G56460.1	AT1G56460	AT1G56460	842099	coding	Arabidopsis thaliana	1	21.1462	HIT zinc finger and PAPA-1-like domain-containing protein
AT1G56560.1	A/N-InvA	AT1G56560	842110	coding	Arabidopsis thaliana	1	21.1921	Plant neutral invertase family protein
AT1G56580.1	SVB	AT1G56580	842112	coding	Arabidopsis thaliana	1	21.1980	plant/protein (Protein of unknown function, DUF538)
AT1G56600.1	GolS2	AT1G56600	842114	coding	Arabidopsis thaliana	1	21.2075	galactinol synthase 2
AT1G56610.2	AT1G56610	AT1G56610	842116	coding	Arabidopsis thaliana	1	21.2117	Protein with RNI-like/FBD-like domain
AT1G56660.2	AT1G56660	AT1G56660	842121	coding	Arabidopsis thaliana	1	21.2378	MAEBL domain protein
AT1G56700.2	AT1G56700	AT1G56700	842126	coding	Arabidopsis thaliana	1	21.2560	Peptidase C15, pyroglutamyl peptidase I-like protein
AT1G57540.1	AT1G57540	AT1G57540	842129	coding	Arabidopsis thaliana	1	21.3099	40S ribosomal protein
AT1G57660.1	AT1G57660	AT1G57660	842142	coding	Arabidopsis thaliana	1	21.3555	Translation protein SH3-like family protein
AT1G57720.2	AT1G57720	AT1G57720	842147	coding	Arabidopsis thaliana	1	21.3773	Translation elongation factor EF1B, gamma chain
AT1G57765.1	AT1G57765	AT1G57765	5007810	coding	Arabidopsis thaliana	1	21.3931	transmembrane protein
AT1G57860.1	AT1G57860	AT1G57860	842161	coding	Arabidopsis thaliana	1	21.4298	Translation protein SH3-like family protein
AT1G58025.1	AT1G58025	AT1G58025	842169	coding	Arabidopsis thaliana	1	21.4577	DNA-binding bromodomain-containing protein
AT1G58030.1	CAT2	AT1G58030	842170	coding	Arabidopsis thaliana	1	21.4640	cationic amino acid transporter 2
AT1G58080.1	ATP-PRT1	AT1G58080	842175	coding	Arabidopsis thaliana	1	21.5043	ATP phosphoribosyl transferase 1
AT1G58100.1	TCP8	AT1G58100	842177	coding	Arabidopsis thaliana	1	21.5123	TCP family transcription factor
AT1G58210.1	EMB1674	AT1G58210	28717376	coding	Arabidopsis thaliana	1	21.5535	EMBRYO DEFECTIVE protein
AT1G58235.1	AT1G58235	AT1G58235	842192	coding	Arabidopsis thaliana	1	21.5796
AT1G58360.1	AAP1	AT1G58360	842205	coding	Arabidopsis thaliana	1	21.6764	amino acid permease 1
AT1G58380.1	XW6	AT1G58380	842207	coding	Arabidopsis thaliana	1	21.6889	Ribosomal protein S5 family protein
AT1G58440.1	XF1	AT1G58440	842213	coding	Arabidopsis thaliana	1	21.7138	FAD/NAD(P)-binding oxidoreductase family protein
AT1G58470.1	RBP1	AT1G58470	842216	coding	Arabidopsis thaliana	1	21.7270	RNA-binding protein 1
AT1G58983.1	AT1G58983	AT1G58983	842229	coding	Arabidopsis thaliana	1	21.8059	Ribosomal protein S5 family protein
AT1G59510.1	CF9	AT1G59510	842241	coding	Arabidopsis thaliana	1	21.8595	Carbohydrate-binding protein
AT1G59520.1	CW7	AT1G59520	842242	coding	Arabidopsis thaliana	1	21.8613	CW7
AT1G59600.1	ZCW7	AT1G59600	842250	coding	Arabidopsis thaliana	1	21.8896	ZCW7
AT1G59610.1	DL3	AT1G59610	842251	coding	Arabidopsis thaliana	1	21.8931	dynamin-like 3
AT1G59640.1	BPEp	AT1G59640	842254	coding	Arabidopsis thaliana	1	21.9091	transcription factor BIG PETAL P (BPE)
AT1G59700.1	GSTU16	AT1G59700	842261	coding	Arabidopsis thaliana	1	21.9363	glutathione S-transferase TAU 16
AT1G59750.3	ARF1	AT1G59750	842268	coding	Arabidopsis thaliana	1	21.9793	auxin response factor 1
AT1G59830.1	PP2A-1	AT1G59830	842276	coding	Arabidopsis thaliana	1	22.0204	protein phosphatase 2A-2
AT1G59860.1	AT1G59860	AT1G59860	842280	coding	Arabidopsis thaliana	1	22.0313	HSP20-like chaperones superfamily protein
AT1G59900.1	E1 ALPHA	AT1G59900	842284	coding	Arabidopsis thaliana	1	22.0511	pyruvate dehydrogenase complex E1 alpha subunit
AT1G60080.1	AT1G60080	AT1G60080	842303	coding	Arabidopsis thaliana	1	22.1522	3'-5'-exoribonuclease family protein
AT1G60170.1	emb1220	AT1G60170	842312	coding	Arabidopsis thaliana	1	22.1928	pre-mRNA processing ribonucleoprotein binding region-containing protein
AT1G60190.1	PUB19	AT1G60190	842314	coding	Arabidopsis thaliana	1	22.1983	ARM repeat superfamily protein
AT1G60200.1	AT1G60200	AT1G60200	842315	coding	Arabidopsis thaliana	1	22.2007	splicing factor PWI domain-containing protein / RNA recognition motif (RRM)-containing protein
AT1G60420.1	AT1G60420	AT1G60420	842337	coding	Arabidopsis thaliana	1	22.2618	DC1 domain-containing protein
AT1G60490.1	VPS34	AT1G60490	842344	coding	Arabidopsis thaliana	1	22.2856	vacuolar protein sorting 34
AT1G60550.1	ECHID	AT1G60550	842350	coding	Arabidopsis thaliana	1	22.3058	enoyl-CoA hydratase/isomerase D
AT1G60610.2	AT1G60610	AT1G60610	842355	coding	Arabidopsis thaliana	1	22.3278	SBP (S-ribonuclease binding protein) family protein
AT1G60620.1	RPAC43	AT1G60620	842356	coding	Arabidopsis thaliana	1	22.3309	RNA polymerase I subunit 43
AT1G60640.1	AT1G60640	AT1G60640	842358	coding	Arabidopsis thaliana	1	22.3373	stress response protein
AT1G60650.1	AtRZ-1b	AT1G60650	842359	coding	Arabidopsis thaliana	1	22.3398	RNA-binding (RRM/RBD/RNP motifs) family protein with retrovirus zinc finger-like domain-containing protein
AT1G60670.2	AT1G60670	AT1G60670	842361	coding	Arabidopsis thaliana	1	22.3436
AT1G60680.1	AT1G60680	AT1G60680	842362	coding	Arabidopsis thaliana	1	22.3476	NAD(P)-linked oxidoreductase superfamily protein
AT1G60710.1	ATB2	AT1G60710	842365	coding	Arabidopsis thaliana	1	22.3547	NAD(P)-linked oxidoreductase superfamily protein
AT1G60730.1	AT1G60730	AT1G60730	842367	coding	Arabidopsis thaliana	1	22.3580	NAD(P)-linked oxidoreductase superfamily protein
AT1G60740.1	AT1G60740	AT1G60740	842368	coding	Arabidopsis thaliana	1	22.3610	Thioredoxin superfamily protein
AT1G60750.1	AT1G60750	AT1G60750	3767587	coding	Arabidopsis thaliana	1	22.3623	NAD(P)-linked oxidoreductase superfamily protein
AT1G60780.1	HAP13	AT1G60780	842372	coding	Arabidopsis thaliana	1	22.3690	Clathrin adaptor complexes medium subunit family protein
AT1G60790.1	TBL2	AT1G60790	842373	coding	Arabidopsis thaliana	1	22.3800	trichome birefringence-like protein (DUF828)
AT1G60850.2	ATRPAC42	AT1G60850	842377	coding	Arabidopsis thaliana	1	22.3979	DNA-directed RNA polymerase family protein
AT1G60900.1	AT1G60900	AT1G60900	842382	coding	Arabidopsis thaliana	1	22.4239	U2 snRNP auxilliary factor, large subunit, splicing factor
AT1G60940.1	SNRK2.10	AT1G60940	842385	coding	Arabidopsis thaliana	1	22.4391	SNF1-related protein kinase 2.10
AT1G60950.1	FED A	AT1G60950	842386	coding	Arabidopsis thaliana	1	22.4443	2Fe-2S ferredoxin-like superfamily protein
AT1G60970.1	AT1G60970	AT1G60970	842388	coding	Arabidopsis thaliana	1	22.4478	SNARE-like superfamily protein
AT1G60989.1	SCRL7	AT1G60989	3767593	coding	Arabidopsis thaliana	1	22.4622	SCR-like 7
AT1G61030.1	AT1G61030	AT1G61030	842394	coding	Arabidopsis thaliana	1	22.4779	WAPL (Wings apart-like protein regulation of heterochromatin) protein
AT1G61040.1	VIP5	AT1G61040	842395	coding	Arabidopsis thaliana	1	22.4831	plus-3 domain-containing protein
AT1G61065.1	AT1G61065	AT1G61065	842398	coding	Arabidopsis thaliana	1	22.4902	1,3-beta-glucan synthase component (DUF1218)
AT1G61240.8	AT1G61240	AT1G61240	842417	coding	Arabidopsis thaliana	1	22.5813	lysine ketoglutarate reductase trans-splicing-like protein (DUF707)
AT1G61250.1	SC3	AT1G61250	842418	coding	Arabidopsis thaliana	1	22.5858	secretory carrier 3
AT1G61280.1	AT1G61280	AT1G61280	842422	coding	Arabidopsis thaliana	1	22.6036	Phosphatidylinositol N-acetylglucosaminyltransferase, GPI19/PIG-P subunit
AT1G61340.1	FBS1	AT1G61340	842428	coding	Arabidopsis thaliana	1	22.6283	F-box family protein
AT1G61520.1	LHCA3	AT1G61520	842446	coding	Arabidopsis thaliana	1	22.6997	PSI type III chlorophyll a/b-binding protein
AT1G61563.1	RALFL8	AT1G61563	842451	coding	Arabidopsis thaliana	1	22.7149	ralf-like 8
AT1G61566.1	RALFL9	AT1G61566	842452	coding	Arabidopsis thaliana	1	22.7171	ralf-like 9
AT1G61570.1	TIM13	AT1G61570	842453	coding	Arabidopsis thaliana	1	22.7185	translocase of the inner mitochondrial membrane 13
AT1G61620.1	AT1G61620	AT1G61620	842458	coding	Arabidopsis thaliana	1	22.7375	phosphoinositide binding protein
AT1G61670.1	AT1G61670	AT1G61670	842464	coding	Arabidopsis thaliana	1	22.7694	Lung seven transmembrane receptor family protein
AT1G61730.1	AT1G61730	AT1G61730	842470	coding	Arabidopsis thaliana	1	22.7932	DNA-binding storekeeper protein-related transcriptional regulator
AT1G61740.1	AT1G61740	AT1G61740	842471	coding	Arabidopsis thaliana	1	22.7980	Sulfite exporter TauE/SafE family protein
AT1G61770.1	AT1G61770	AT1G61770	842474	coding	Arabidopsis thaliana	1	22.8101	Chaperone DnaJ-domain superfamily protein
AT1G61780.1	AT1G61780	AT1G61780	842475	coding	Arabidopsis thaliana	1	22.8126	postsynaptic protein-like protein
AT1G61790.2	AT1G61790	AT1G61790	842476	coding	Arabidopsis thaliana	1	22.8142	Oligosaccharyltransferase complex/magnesium transporter family protein
AT1G61870.1	PPR336	AT1G61870	842484	coding	Arabidopsis thaliana	1	22.8650	pentatricopeptide repeat 336
AT1G61890.1	AT1G61890	AT1G61890	842485	coding	Arabidopsis thaliana	1	22.8677	MATE efflux family protein
AT1G61900.1	AT1G61900	AT1G61900	842486	coding	Arabidopsis thaliana	1	22.8822
AT1G62040.1	ATG8C	AT1G62040	842499	coding	Arabidopsis thaliana	1	22.9328	Ubiquitin-like superfamily protein
AT1G62180.1	APR2	AT1G62180	842514	coding	Arabidopsis thaliana	1	22.9755	5'adenylylphosphosulfate reductase 2
AT1G62250.3	AT1G62250	AT1G62250	842522	coding	Arabidopsis thaliana	1	22.9945	orotidine 5'-phosphate decarboxylase
AT1G62290.1	AT1G62290	AT1G62290	842526	coding	Arabidopsis thaliana	1	23.0099	Saposin-like aspartyl protease family protein
AT1G62350.1	AT1G62350	AT1G62350	842533	coding	Arabidopsis thaliana	1	23.0564	Pentatricopeptide repeat (PPR) superfamily protein
AT1G62370.1	AT1G62370	AT1G62370	842535	coding	Arabidopsis thaliana	1	23.0722	RING/U-box superfamily protein
AT1G62380.1	ACO2	AT1G62380	842536	coding	Arabidopsis thaliana	1	23.0820	ACC oxidase 2
AT1G62390.1	Phox2	AT1G62390	842537	coding	Arabidopsis thaliana	1	23.0843	Octicosapeptide/Phox/Bem1p (PB1) domain-containing protein / tetratricopeptide repeat (TPR)-containing protein
AT1G62422.1	AT1G62422	AT1G62422	5007832	coding	Arabidopsis thaliana	1	23.1001
AT1G62420.1	AT1G62420	AT1G62420	842540	coding	Arabidopsis thaliana	1	23.1028	DUF506 family protein (DUF506)
AT1G62430.1	CDS1	AT1G62430	842541	coding	Arabidopsis thaliana	1	23.1059	CDP-diacylglycerol synthase 1
AT1G62510.1	AT1G62510	AT1G62510	842548	coding	Arabidopsis thaliana	1	23.1364	Bifunctional inhibitor/lipid-transfer protein/seed storage 2S albumin superfamily protein
AT1G62600.1	AT1G62600	AT1G62600	842557	coding	Arabidopsis thaliana	1	23.1795	Flavin-binding monooxygenase family protein
AT1G62710.1	BETA-VPE	AT1G62710	842569	coding	Arabidopsis thaliana	1	23.2239	beta vacuolar processing enzyme
AT1G62730.1	AT1G62730	AT1G62730	842571	coding	Arabidopsis thaliana	1	23.2291	Terpenoid synthases superfamily protein
AT1G62740.1	Hop2	AT1G62740	842572	coding	Arabidopsis thaliana	1	23.2309	stress-inducible protein
AT1G62780.1	AT1G62780	AT1G62780	842577	coding	Arabidopsis thaliana	1	23.2491	dimethylallyl, adenosine tRNA methylthiotransferase
AT1G62810.1	CuAO1	AT1G62810	842580	coding	Arabidopsis thaliana	1	23.2576	Copper amine oxidase family protein
AT1G62820.1	AT1G62820	AT1G62820	842581	coding	Arabidopsis thaliana	1	23.2632	Calcium-binding EF-hand family protein
AT1G62880.1	AT1G62880	AT1G62880	842589	coding	Arabidopsis thaliana	1	23.2919	Cornichon family protein
AT1G62960.1	ACS10	AT1G62960	842598	coding	Arabidopsis thaliana	1	23.3182	ACC synthase 10
AT1G63000.1	NRS/ER	AT1G63000	842603	coding	Arabidopsis thaliana	1	23.3422	nucleotide-rhamnose synthase/epimerase-reductase
AT1G63050.1	LPLAT2	AT1G63050	842608	coding	Arabidopsis thaliana	1	23.3759	MBOAT (membrane bound O-acyl transferase) family protein
AT1G63090.1	PP2-A11	AT1G63090	842612	coding	Arabidopsis thaliana	1	23.3910	phloem protein 2-A11
AT1G63120.1	RBL2	AT1G63120	842616	coding	Arabidopsis thaliana	1	23.4088	RHOMBOID-like 2
AT1G63160.1	RFC2	AT1G63160	842620	coding	Arabidopsis thaliana	1	23.4218	replication factor C 2
AT1G63170.1	AT1G63170	AT1G63170	842621	coding	Arabidopsis thaliana	1	23.4254	Zinc finger, C3HC4 type (RING finger) family protein
AT1G63180.1	UGE3	AT1G63180	842622	coding	Arabidopsis thaliana	1	23.4274	UDP-D-glucose/UDP-D-galactose 4-epimerase 3
AT1G63240.1	AT1G63240	AT1G63240	842629	coding	Arabidopsis thaliana	1	23.4557
AT1G63270.1	ABCI1	AT1G63270	842633	coding	Arabidopsis thaliana	1	23.4696	non-intrinsic ABC protein 10
AT1G63290.1	AT1G63290	AT1G63290	842635	coding	Arabidopsis thaliana	1	23.4718	Aldolase-type TIM barrel family protein
AT1G63500.1	BSK7	AT1G63500	842656	coding	Arabidopsis thaliana	1	23.5554	kinase with tetratricopeptide repeat domain-containing protein
AT1G63720.1	AT1G63720	AT1G63720	842676	coding	Arabidopsis thaliana	1	23.6357	hydroxyproline-rich glycoprotein family protein
AT1G63770.4	AT1G63770	AT1G63770	842681	coding	Arabidopsis thaliana	1	23.6575	Peptidase M1 family protein
AT1G63780.1	IMP4	AT1G63780	842682	coding	Arabidopsis thaliana	1	23.6648	Ribosomal RNA processing Brix domain protein
AT1G63800.1	UBC5	AT1G63800	842683	coding	Arabidopsis thaliana	1	23.6676	ubiquitin-conjugating enzyme 5
AT1G63820.1	AT1G63820	AT1G63820	842685	coding	Arabidopsis thaliana	1	23.6823	CCT motif family protein
AT1G63840.1	AT1G63840	AT1G63840	842687	coding	Arabidopsis thaliana	1	23.6896	RING/U-box superfamily protein
AT1G63900.1	DAL1	AT1G63900	842693	coding	Arabidopsis thaliana	1	23.7166	E3 Ubiquitin ligase family protein
AT1G63970.1	ISPF	AT1G63970	842700	coding	Arabidopsis thaliana	1	23.7387	isoprenoid F
AT1G63980.1	AT1G63980	AT1G63980	842701	coding	Arabidopsis thaliana	1	23.7405	D111/G-patch domain-containing protein
AT1G64040.1	TOPP3	AT1G64040	842708	coding	Arabidopsis thaliana	1	23.7582	type one serine/threonine protein phosphatase 3
AT1G64065.1	AT1G64065	AT1G64065	2745848	coding	Arabidopsis thaliana	1	23.7783	Late embryosis abundant (LEA) hydroxyproline-rich glycoprotein family
AT1G64090.1	RTNLB3	AT1G64090	842713	coding	Arabidopsis thaliana	1	23.7891	Reticulan like protein B3
AT1G64105.1	NAC027	AT1G64105	842715	coding	Arabidopsis thaliana	1	23.7950	NAC domain containing protein 27
AT1G64110.4	DAA1	AT1G64110	842716	coding	Arabidopsis thaliana	1	23.7967	P-loop containing nucleoside triphosphate hydrolases superfamily protein
AT1G64140.1	AT1G64140	AT1G64140	842718	coding	Arabidopsis thaliana	1	23.8038	WRKY transcription factor
AT1G64185.1	AT1G64185	AT1G64185	842723	coding	Arabidopsis thaliana	1	23.8245	Lactoylglutathione lyase / glyoxalase I family protein
AT1G64190.1	AT1G64190	AT1G64190	842724	coding	Arabidopsis thaliana	1	23.8253	6-phosphogluconate dehydrogenase family protein
AT1G64230.1	UBC28	AT1G64230	842728	coding	Arabidopsis thaliana	1	23.8335	ubiquitin-conjugating enzyme 28
AT1G64280.1	NPR1	AT1G64280	842733	coding	Arabidopsis thaliana	1	23.8527	regulatory protein (NPR1)
AT1G64330.1	AT1G64330	AT1G64330	842739	coding	Arabidopsis thaliana	1	23.8709	myosin heavy chain-like protein
AT1G64350.1	SEH1H	AT1G64350	842741	coding	Arabidopsis thaliana	1	23.8815	Transducin/WD40 repeat-like superfamily protein
AT1G64355.1	AT1G64355	AT1G64355	842742	coding	Arabidopsis thaliana	1	23.8860	1-acyl-sn-glycerol-3-phosphate acyltransferase
AT1G64385.1	AT1G64385	AT1G64385	842746	coding	Arabidopsis thaliana	1	23.9000	transmembrane protein
AT1G64440.1	RHD1	AT1G64440	842752	coding	Arabidopsis thaliana	1	23.9370	NAD(P)-binding Rossmann-fold superfamily protein
AT1G64490.1		AT1G64490	NA	coding	Arabidopsis thaliana	1	23.9521
AT1G64510.1	AT1G64510	AT1G64510	842759	coding	Arabidopsis thaliana	1	23.9548	Translation elongation factor EF1B/ribosomal protein S6 family protein
AT1G64520.1	RPN12a	AT1G64520	842760	coding	Arabidopsis thaliana	1	23.9563	regulatory particle non-ATPase 12A
AT1G64550.1	ABCF3	AT1G64550	842763	coding	Arabidopsis thaliana	1	23.9688	ral control non-repressible 3
AT1G64600.1	AT1G64600	AT1G64600	842768	coding	Arabidopsis thaliana	1	23.9959	copper ion binding / methyltransferase
AT1G64610.1	AT1G64610	AT1G64610	842769	coding	Arabidopsis thaliana	1	23.9987	Transducin/WD40 repeat-like superfamily protein
AT1G64660.1	MGL	AT1G64660	842774	coding	Arabidopsis thaliana	1	24.0288	methionine gamma-lyase
AT1G64720.1	CP5	AT1G64720	842780	coding	Arabidopsis thaliana	1	24.0466	Polyketide cyclase/dehydrase and lipid transport superfamily protein
AT1G64740.1	TUA1	AT1G64740	842782	coding	Arabidopsis thaliana	1	24.0500	alpha-1 tubulin
AT1G64750.1	DSS1(I)	AT1G64750	842783	coding	Arabidopsis thaliana	1	24.0524	deletion of SUV3 suppressor 1(I)
AT1G64810.1	APO1	AT1G64810	842789	coding	Arabidopsis thaliana	1	24.0866	APO RNA-binding protein (DUF794)
AT1G64840.1	AT1G64840	AT1G64840	842792	coding	Arabidopsis thaliana	1	24.0935	LOW protein: F-box/kelch-repeat protein (DUF295)
AT1G64850.1	AT1G64850	AT1G64850	842793	coding	Arabidopsis thaliana	1	24.0963	Calcium-binding EF hand family protein
AT1G64900.1	CYP89A2	AT1G64900	842798	coding	Arabidopsis thaliana	1	24.1131	cytochrome P450, family 89, subfamily A, polypeptide 2
AT1G64950.1	CYP89A5	AT1G64950	842803	coding	Arabidopsis thaliana	1	24.1275	cytochrome P450, family 89, subfamily A, polypeptide 5
AT1G64980.1	CDI	AT1G64980	842806	coding	Arabidopsis thaliana	1	24.1374	Nucleotide-diphospho-sugar transferases superfamily protein
AT1G65000.1	AT1G65000	AT1G65000	842808	coding	Arabidopsis thaliana	1	24.1469	F-box only protein
AT1G65020.1	AT1G65020	AT1G65020	842810	coding	Arabidopsis thaliana	1	24.1543	plasma protein
AT1G65030.1	AT1G65030	AT1G65030	842811	coding	Arabidopsis thaliana	1	24.1567	Transducin/WD40 repeat-like superfamily protein
AT1G65032.1	AT1G65032	AT1G65032	6240339	coding	Arabidopsis thaliana	1	24.1587	COMPLEX 1 LYR-like protein
AT1G65040.6	Hrd1B	AT1G65040	842812	coding	Arabidopsis thaliana	1	24.1597	RING/U-box superfamily protein
AT1G65090.1	AT1G65090	AT1G65090	842817	coding	Arabidopsis thaliana	1	24.1808	nucleolin
AT1G65220.1	AT1G65220	AT1G65220	842829	coding	Arabidopsis thaliana	1	24.2260	ARM repeat superfamily protein
AT1G65260.1	PTAC4	AT1G65260	842833	coding	Arabidopsis thaliana	1	24.2361	plastid transcriptionally active 4
AT1G65270.2	AT1G65270	AT1G65270	842834	coding	Arabidopsis thaliana	1	24.2417	ER membrane protein complex subunit-like protein
AT1G65280.1	AT1G65280	AT1G65280	842835	coding	Arabidopsis thaliana	1	24.2451	DNAJ heat shock N-terminal domain-containing protein
AT1G65290.1	mtACP2	AT1G65290	842836	coding	Arabidopsis thaliana	1	24.2487	mitochondrial acyl carrier protein 2
AT1G65320.1	CBSX6	AT1G65320	842840	coding	Arabidopsis thaliana	1	24.2599	Cystathionine beta-synthase (CBS) family protein
AT1G65410.1	ABCI13	AT1G65410	842852	coding	Arabidopsis thaliana	1	24.2952	non-intrinsic ABC protein 11
AT1G65430.1	ARI8	AT1G65430	842854	coding	Arabidopsis thaliana	1	24.3008	IBR domain-containing protein
AT1G65510.1	AT1G65510	AT1G65510	842863	coding	Arabidopsis thaliana	1	24.3593	transmembrane protein
AT1G65520.1	ECI1	AT1G65520	842864	coding	Arabidopsis thaliana	1	24.3610	delta(3), delta(2)-enoyl CoA isomerase 1
AT1G65560.1	AT1G65560	AT1G65560	842867	coding	Arabidopsis thaliana	1	24.3714	Zinc-binding dehydrogenase family protein
AT1G65650.1	UCH2	AT1G65650	842876	coding	Arabidopsis thaliana	1	24.4150	Peptidase C12, ubiquitin carboxyl-terminal hydrolase 1
AT1G65660.1	SMP1	AT1G65660	842877	coding	Arabidopsis thaliana	1	24.4181	Pre-mRNA splicing Prp18-interacting factor
AT1G65700.1	LSM8	AT1G65700	842881	coding	Arabidopsis thaliana	1	24.4342	Small nuclear ribonucleoprotein family protein
AT1G65720.1	AT1G65720	AT1G65720	842883	coding	Arabidopsis thaliana	1	24.4397	transmembrane protein
AT1G65730.1	YSL7	AT1G65730	842884	coding	Arabidopsis thaliana	1	24.4424	YELLOW STRIPE like 7
AT1G65820.1	AT1G65820	AT1G65820	842893	coding	Arabidopsis thaliana	1	24.4850	microsomal glutathione s-transferase
AT1G65930.1	cICDH	AT1G65930	842905	coding	Arabidopsis thaliana	1	24.5389	cytosolic NADP+-dependent isocitrate dehydrogenase
AT1G65970.1	TPX2	AT1G65970	842909	coding	Arabidopsis thaliana	1	24.5574	thioredoxin-dependent peroxidase 2
AT1G65980.1	TPX1	AT1G65980	842910	coding	Arabidopsis thaliana	1	24.5593	thioredoxin-dependent peroxidase 1
AT1G66070.1	AT1G66070	AT1G66070	842921	coding	Arabidopsis thaliana	1	24.5958	Translation initiation factor eIF3 subunit
AT1G66080.1	AT1G66080	AT1G66080	842922	coding	Arabidopsis thaliana	1	24.5999	hikeshi-like protein
AT1G66130.1	AT1G66130	AT1G66130	842927	coding	Arabidopsis thaliana	1	24.6148	NAD(P)-binding Rossmann-fold superfamily protein
AT1G66240.1	ATX1	AT1G66240	842940	coding	Arabidopsis thaliana	1	24.6861	homolog of anti-oxidant 1
AT1G66330.1	AT1G66330	AT1G66330	842950	coding	Arabidopsis thaliana	1	24.7296	senescence-associated family protein
AT1G66340.1	ETR1	AT1G66340	842951	coding	Arabidopsis thaliana	1	24.7342	Signal transduction histidine kinase, hybrid-type, ethylene sensor
AT1G66410.1	CAM4	AT1G66410	842959	coding	Arabidopsis thaliana	1	24.7741	calmodulin 4
AT1G66500.1	AT1G66500	AT1G66500	842968	coding	Arabidopsis thaliana	1	24.8111	Pre-mRNA cleavage complex II
AT1G66510.4	AT1G66510	AT1G66510	842969	coding	Arabidopsis thaliana	1	24.8128	AAR2 protein family
AT1G66580.1	SAG24	AT1G66580	842976	coding	Arabidopsis thaliana	1	24.8391	senescence associated 24
AT1G66650.1	AT1G66650	AT1G66650	842983	coding	Arabidopsis thaliana	1	24.8599	Protein with RING/U-box and TRAF-like domain
AT1G66670.1	CLPP3	AT1G66670	842985	coding	Arabidopsis thaliana	1	24.8637	CLP protease proteolytic subunit 3
AT1G66680.1	AR401	AT1G66680	842986	coding	Arabidopsis thaliana	1	24.8661	S-adenosyl-L-methionine-dependent methyltransferases superfamily protein
AT1G66740.1	SGA2	AT1G66740	842992	coding	Arabidopsis thaliana	1	24.8923	ASF1 like histone chaperone
AT1G66750.1	CAK4	AT1G66750	842993	coding	Arabidopsis thaliana	1	24.8945	CDK-activating kinase 4
AT1G66760.2	AT1G66760	AT1G66760	842994	coding	Arabidopsis thaliana	1	24.9019	MATE efflux family protein
AT1G66770.1	SWEET6	AT1G66770	842995	coding	Arabidopsis thaliana	1	24.9065	Nodulin MtN3 family protein
AT1G66820.1	AT1G66820	AT1G66820	843000	coding	Arabidopsis thaliana	1	24.9299	glycine-rich protein
AT1G67070.1	DIN9	AT1G67070	843027	coding	Arabidopsis thaliana	1	25.0418	Mannose-6-phosphate isomerase, type I
AT1G67090.1	RBCS1A	AT1G67090	843029	coding	Arabidopsis thaliana	1	25.0482	ribulose bisphosphate carboxylase small chain 1A
AT1G67100.1	LBD40	AT1G67100	843030	coding	Arabidopsis thaliana	1	25.0537	LOB domain-containing protein 40
AT1G67170.1	AT1G67170	AT1G67170	843037	coding	Arabidopsis thaliana	1	25.1272	sarcolemmal membrane-associated protein
AT1G67250.1	AT1G67250	AT1G67250	843045	coding	Arabidopsis thaliana	1	25.1636	Proteasome maturation factor UMP1
AT1G67280.1	AT1G67280	AT1G67280	843048	coding	Arabidopsis thaliana	1	25.1882	Glyoxalase/Bleomycin resistance protein/Dioxygenase superfamily protein
AT1G67340.1	AT1G67340	AT1G67340	843055	coding	Arabidopsis thaliana	1	25.2302	HCP-like superfamily protein with MYND-type zinc finger
AT1G67350.1	AT1G67350	AT1G67350	843056	coding	Arabidopsis thaliana	1	25.2353	NADH-ubiquinone oxidoreductase
AT1G67360.2	AT1G67360	AT1G67360	843057	coding	Arabidopsis thaliana	1	25.2368	Rubber elongation factor protein (REF)
AT1G67430.1	AT1G67430	AT1G67430	843063	coding	Arabidopsis thaliana	1	25.2621	Ribosomal protein L22p/L17e family protein
AT1G67480.3	AT1G67480	AT1G67480	843069	coding	Arabidopsis thaliana	1	25.2762	Galactose oxidase/kelch repeat superfamily protein
AT1G67580.1	AT1G67580	AT1G67580	843079	coding	Arabidopsis thaliana	1	25.3273	Protein kinase superfamily protein
AT1G67600.1	AT1G67600	AT1G67600	843081	coding	Arabidopsis thaliana	1	25.3362	Acid phosphatase/vanadium-dependent haloperoxidase-related protein
AT1G67620.1	AT1G67620	AT1G67620	843083	coding	Arabidopsis thaliana	1	25.3404	Lojap-related protein
AT1G67660.1	AT1G67660	AT1G67660	843091	coding	Arabidopsis thaliana	1	25.3635	Restriction endonuclease, type II-like superfamily protein
AT1G67680.1	AT1G67680	AT1G67680	843093	coding	Arabidopsis thaliana	1	25.3658	SRP72 RNA-binding domain-containing protein
AT1G67700.2	AT1G67700	AT1G67700	843095	coding	Arabidopsis thaliana	1	25.3741	multidrug resistance protein
AT1G67730.1	KCR1	AT1G67730	843098	coding	Arabidopsis thaliana	1	25.3913	beta-ketoacyl reductase 1
AT1G67785.1	AT1G67785	AT1G67785	843104	coding	Arabidopsis thaliana	1	25.4158
AT1G67810.1	SUFE2	AT1G67810	843107	coding	Arabidopsis thaliana	1	25.4262	sulfur E2
AT1G67820.1	AT1G67820	AT1G67820	843108	coding	Arabidopsis thaliana	1	25.4297	Protein phosphatase 2C family protein
AT1G67856.1		AT1G67856	NA	coding	Arabidopsis thaliana	1	25.4424
AT1G67920.1	AT1G67920	AT1G67920	843120	coding	Arabidopsis thaliana	1	25.4735
AT1G67970.1	HSFA8	AT1G67970	843125	coding	Arabidopsis thaliana	1	25.4844	heat shock transcription factor A8
AT1G68000.1	PIS1	AT1G68000	843128	coding	Arabidopsis thaliana	1	25.4909	phosphatidylinositol synthase 1
AT1G68070.1	AT1G68070	AT1G68070	843135	coding	Arabidopsis thaliana	1	25.5152	Zinc finger, C3HC4 type (RING finger) family protein
AT1G68140.1	AT1G68140	AT1G68140	843142	coding	Arabidopsis thaliana	1	25.5389	zinc finger/BTB domain protein, putative (DUF1644)
AT1G68160.1	AT1G68160	AT1G68160	843144	coding	Arabidopsis thaliana	1	25.5458	ZZ-type zinc finger protein, putative (DUF3755)
AT1G68185.1	AT1G68185	AT1G68185	843147	coding	Arabidopsis thaliana	1	25.5564	Ubiquitin-like superfamily protein
AT1G68190.1	BBX27	AT1G68190	843148	coding	Arabidopsis thaliana	1	25.5588	B-box zinc finger family protein
AT1G68220.1	AT1G68220	AT1G68220	843151	coding	Arabidopsis thaliana	1	25.5701	aerobic coproporphyrinogen-III oxidase (DUF1218)
AT1G68240.1	AT1G68240	AT1G68240	843153	coding	Arabidopsis thaliana	1	25.5749	basic helix-loop-helix (bHLH) DNA-binding superfamily protein
AT1G68250.1	AT1G68250	AT1G68250	843154	coding	Arabidopsis thaliana	1	25.5794
AT1G68300.1	AT1G68300	AT1G68300	843159	coding	Arabidopsis thaliana	1	25.5983	Adenine nucleotide alpha hydrolases-like superfamily protein
AT1G68310.2	AE7	AT1G68310	843160	coding	Arabidopsis thaliana	1	25.5995	MIP18 family protein (DUF59)
AT1G68340.1	AT1G68340	AT1G68340	843163	coding	Arabidopsis thaliana	1	25.6139
AT1G68370.1	ARG1	AT1G68370	843166	coding	Arabidopsis thaliana	1	25.6317	Chaperone DnaJ-domain superfamily protein
AT1G68410.4	AT1G68410	AT1G68410	843170	coding	Arabidopsis thaliana	1	25.6496	Protein phosphatase 2C family protein
AT1G68490.1	AT1G68490	AT1G68490	843178	coding	Arabidopsis thaliana	1	25.6934	translocase subunit seca
AT1G68500.1	AT1G68500	AT1G68500	843179	coding	Arabidopsis thaliana	1	25.7018
AT1G68550.1	CRF10	AT1G68550	843184	coding	Arabidopsis thaliana	1	25.7255	Integrase-type DNA-binding superfamily protein
AT1G68580.2	AT1G68580	AT1G68580	843187	coding	Arabidopsis thaliana	1	25.7526	At and bromo-adjacent homology (BAH) domain-containing protein
AT1G68590.1	PSRP3/1	AT1G68590	843189	coding	Arabidopsis thaliana	1	25.7574	Ribosomal protein PSRP-3/Ycf65
AT1G68660.1	AT1G68660	AT1G68660	843196	coding	Arabidopsis thaliana	1	25.7779	Ribosomal protein L12/ ATP-dependent Clp protease adaptor protein ClpS family protein
AT1G68670.1	AT1G68670	AT1G68670	843197	coding	Arabidopsis thaliana	1	25.7818	myb-like transcription factor family protein
AT1G68680.1	AT1G68680	AT1G68680	843198	coding	Arabidopsis thaliana	1	25.7855	SH3/FCH domain protein
AT1G68730.1	AT1G68730	AT1G68730	843204	coding	Arabidopsis thaliana	1	25.8103	Zim17-type zinc finger protein
AT1G68820.1	AT1G68820	AT1G68820	843214	coding	Arabidopsis thaliana	1	25.8655	Transmembrane Fragile-X-F-associated protein
AT1G68830.1	STN7	AT1G68830	843215	coding	Arabidopsis thaliana	1	25.8724	Serine/Threonine kinase domain protein
AT1G68945.1	AT1G68945	AT1G68945	843229	coding	Arabidopsis thaliana	1	25.9268
AT1G69010.1	BIM2	AT1G69010	843233	coding	Arabidopsis thaliana	1	25.9416	BES1-interacting Myc-like protein 2
AT1G69030.1	AT1G69030	AT1G69030	843235	coding	Arabidopsis thaliana	1	25.9472	BSD domain-containing protein
AT1G69210.1	AT1G69210	AT1G69210	843252	coding	Arabidopsis thaliana	1	26.0184	Uncharacterized protein family UPF0090
AT1G69250.1	AT1G69250	AT1G69250	843256	coding	Arabidopsis thaliana	1	26.0326	Nuclear transport factor 2 (NTF2) family protein with RNA binding (RRM-RBD-RNP motifs) domain-containing protein
AT1G69260.1	AFP1	AT1G69260	843257	coding	Arabidopsis thaliana	1	26.0389	ABI five binding protein
AT1G69270.1	RPK1	AT1G69270	843258	coding	Arabidopsis thaliana	1	26.0407	receptor-like protein kinase 1
AT1G69295.2	PDCB4	AT1G69295	843261	coding	Arabidopsis thaliana	1	26.0501	plasmodesmata callose-binding protein 4
AT1G69340.1	AT1G69340	AT1G69340	843266	coding	Arabidopsis thaliana	1	26.0657	appr-1-p processing enzyme family protein
AT1G69380.1	RRG	AT1G69380	843270	coding	Arabidopsis thaliana	1	26.0816	sporulation protein (DUF155)
AT1G69390.1	MINE1	AT1G69390	843271	coding	Arabidopsis thaliana	1	26.0846	homologue of bacterial MinE 1
AT1G69400.1	AT1G69400	AT1G69400	843272	coding	Arabidopsis thaliana	1	26.0869	Transducin/WD40 repeat-like superfamily protein
AT1G69410.1	ELF5A-3	AT1G69410	843273	coding	Arabidopsis thaliana	1	26.0890	eukaryotic elongation factor 5A-3
AT1G69460.1	AT1G69460	AT1G69460	843278	coding	Arabidopsis thaliana	1	26.1117	emp24/gp25L/p24 family/GOLD family protein
AT1G69510.3	AT1G69510	AT1G69510	843284	coding	Arabidopsis thaliana	1	26.1263	cAMP-regulated phosphoprotein 19-related protein
AT1G69540.1	AGL94	AT1G69540	843289	coding	Arabidopsis thaliana	1	26.1450	AGAMOUS-like 94
AT1G69600.1	ZFHD1	AT1G69600	843296	coding	Arabidopsis thaliana	1	26.1822	zinc finger homeodomain 1
AT1G69620.1	RPL34	AT1G69620	843298	coding	Arabidopsis thaliana	1	26.1898	ribosomal protein L34
AT1G69640.1	SBH1	AT1G69640	843300	coding	Arabidopsis thaliana	1	26.1936	sphingoid base hydroxylase 1
AT1G69680.1	AT1G69680	AT1G69680	843304	coding	Arabidopsis thaliana	1	26.2048	ran guanine nucleotide release factor, putative (Mog1/PsbP/DUF1795-like photosystem II reaction center PsbP family protein)
AT1G69740.1	HEMB1	AT1G69740	843310	coding	Arabidopsis thaliana	1	26.2316	Aldolase superfamily protein
AT1G69750.5	COX19-2	AT1G69750	843311	coding	Arabidopsis thaliana	1	26.2351	cytochrome c oxidase 19-2
AT1G69760.1	AT1G69760	AT1G69760	843312	coding	Arabidopsis thaliana	1	26.2393	suppressor SRP40-like protein
AT1G69800.2	AT1G69800	AT1G69800	843316	coding	Arabidopsis thaliana	1	26.2742	Cystathionine beta-synthase (CBS) protein
AT1G69870.1	NRT1.7	AT1G69870	843323	coding	Arabidopsis thaliana	1	26.3158	nitrate transporter 1.7
AT1G69890.1	AT1G69890	AT1G69890	843325	coding	Arabidopsis thaliana	1	26.3231	actin cross-linking protein (DUF569)
AT1G69935.1	SHW1	AT1G69935	843330	coding	Arabidopsis thaliana	1	26.3415	short hypocotyl in white light1
AT1G69960.1	PP2A	AT1G69960	843333	coding	Arabidopsis thaliana	1	26.3487	serine/threonine protein phosphatase 2A
AT1G69980.1	AT1G69980	AT1G69980	843335	coding	Arabidopsis thaliana	1	26.3559	structural polyprotein
AT1G70140.1	FH8	AT1G70140	843350	coding	Arabidopsis thaliana	1	26.4125	formin 8
AT1G70150.1	AT1G70150	AT1G70150	843351	coding	Arabidopsis thaliana	1	26.4169	zinc ion binding protein
AT1G70160.1	AT1G70160	AT1G70160	843352	coding	Arabidopsis thaliana	1	26.4199	zinc finger MYND domain protein
AT1G70180.2	AT1G70180	AT1G70180	843354	coding	Arabidopsis thaliana	1	26.4263	Sterile alpha motif (SAM) domain-containing protein
AT1G70190.1	AT1G70190	AT1G70190	843355	coding	Arabidopsis thaliana	1	26.4305	ribosomal protein L7/L12 domain-containing protein
AT1G70290.2	TPS8	AT1G70290	843365	coding	Arabidopsis thaliana	1	26.4708	trehalose-6-phosphatase synthase S8
AT1G70310.1	SPDS2	AT1G70310	843367	coding	Arabidopsis thaliana	1	26.4852	spermidine synthase 2
AT1G70330.1	ENT1	AT1G70330	843369	coding	Arabidopsis thaliana	1	26.5029	equilibrative nucleotide transporter 1
AT1G70350.1	AT1G70350	AT1G70350	843371	coding	Arabidopsis thaliana	1	26.5070
AT1G70360.2	AT1G70360	AT1G70360	843372	coding	Arabidopsis thaliana	1	26.5085	F-box family protein
AT1G70410.2	BCA4	AT1G70410	843377	coding	Arabidopsis thaliana	1	26.5338	beta carbonic anhydrase 4
AT1G70420.1	AT1G70420	AT1G70420	843378	coding	Arabidopsis thaliana	1	26.5395	DNA ligase-like protein, putative (DUF1645)
AT1G70490.1	ARFA1D	AT1G70490	843385	coding	Arabidopsis thaliana	1	26.5637	Ras-related small GTP-binding family protein
AT1G70570.1	AT1G70570	AT1G70570	843394	coding	Arabidopsis thaliana	1	26.6086	anthranilate phosphoribosyltransferase
AT1G70580.3	AOAT2	AT1G70580	843395	coding	Arabidopsis thaliana	1	26.6124	alanine-2-oxoglutarate aminotransferase 2
AT1G70590.1	AT1G70590	AT1G70590	843396	coding	Arabidopsis thaliana	1	26.6181	F-box family protein
AT1G70600.1	AT1G70600	AT1G70600	843397	coding	Arabidopsis thaliana	1	26.6208	Ribosomal protein L18e/L15 superfamily protein
AT1G70610.1	ABCB26	AT1G70610	843398	coding	Arabidopsis thaliana	1	26.6219	transporter associated with antigen processing protein 1
AT1G70660.1	MMZ2	AT1G70660	843403	coding	Arabidopsis thaliana	1	26.6406	MMS ZWEI homologue 2
AT1G70770.1	AT1G70770	AT1G70770	843414	coding	Arabidopsis thaliana	1	26.6878	transmembrane protein (Protein of unknown function DUF2359, transmembrane)
AT1G70780.1	AT1G70780	AT1G70780	843415	coding	Arabidopsis thaliana	1	26.6952
AT1G70790.3	AT1G70790	AT1G70790	843416	coding	Arabidopsis thaliana	1	26.6993	Calcium-dependent lipid-binding (CaLB domain) family protein
AT1G70800.1	EHB1	AT1G70800	843417	coding	Arabidopsis thaliana	1	26.7025	Calcium-dependent lipid-binding (CaLB domain) family protein
AT1G70810.1	AT1G70810	AT1G70810	843418	coding	Arabidopsis thaliana	1	26.7040	Calcium-dependent lipid-binding (CaLB domain) family protein
AT1G70840.1	MLP31	AT1G70840	843421	coding	Arabidopsis thaliana	1	26.7130	MLP-like protein 31
AT1G70900.1	AT1G70900	AT1G70900	843429	coding	Arabidopsis thaliana	1	26.7318
AT1G70980.1	SYNC3	AT1G70980	843436	coding	Arabidopsis thaliana	1	26.7620	Class II aminoacyl-tRNA and biotin synthetases superfamily protein
AT1G70985.1	AT1G70985	AT1G70985	843437	coding	Arabidopsis thaliana	1	26.7647	hydroxyproline-rich glycoprotein family protein
AT1G71000.1	AT1G71000	AT1G71000	843439	coding	Arabidopsis thaliana	1	26.7688	Chaperone DnaJ-domain superfamily protein
AT1G71080.1	AT1G71080	AT1G71080	843448	coding	Arabidopsis thaliana	1	26.8097	RNA polymerase II transcription elongation factor
AT1G71090.1	AT1G71090	AT1G71090	843449	coding	Arabidopsis thaliana	1	26.8122	Auxin efflux carrier family protein
AT1G71100.1	RSW10	AT1G71100	843450	coding	Arabidopsis thaliana	1	26.8143	Ribose 5-phosphate isomerase, type A protein
AT1G71130.1	CRF8	AT1G71130	843453	coding	Arabidopsis thaliana	1	26.8225	Integrase-type DNA-binding superfamily protein
AT1G71140.1	AT1G71140	AT1G71140	843454	coding	Arabidopsis thaliana	1	26.8246	MATE efflux family protein
AT1G71170.1	AT1G71170	AT1G71170	843457	coding	Arabidopsis thaliana	1	26.8306	6-phosphogluconate dehydrogenase family protein
AT1G71190.1	SAG18	AT1G71190	843459	coding	Arabidopsis thaliana	1	26.8334	senescence associated 18
AT1G71250.1	AT1G71250	AT1G71250	843466	coding	Arabidopsis thaliana	1	26.8601	GDSL-like Lipase/Acylhydrolase superfamily protein
AT1G71260.1	ATWHY2	AT1G71260	843467	coding	Arabidopsis thaliana	1	26.8617	WHIRLY 2
AT1G71310.2	RAD52-1	AT1G71310	843472	coding	Arabidopsis thaliana	1	26.8777	cobalt ion binding protein
AT1G71330.1	NAP5	AT1G71330	843474	coding	Arabidopsis thaliana	1	26.8840	non-intrinsic ABC protein 5
AT1G71340.1	GDPD4	AT1G71340	843475	coding	Arabidopsis thaliana	1	26.8852	PLC-like phosphodiesterases superfamily protein
AT1G71350.1	AT1G71350	AT1G71350	843476	coding	Arabidopsis thaliana	1	26.8884	eukaryotic translation initiation factor SUI1 family protein
AT1G71430.1	AT1G71430	AT1G71430	843484	coding	Arabidopsis thaliana	1	26.9204
AT1G71500.1	AT1G71500	AT1G71500	843491	coding	Arabidopsis thaliana	1	26.9360	Rieske (2Fe-2S) domain-containing protein
AT1G71530.1	AT1G71530	AT1G71530	843493	coding	Arabidopsis thaliana	1	26.9396	Protein kinase superfamily protein
AT1G71695.1	AT1G71695	AT1G71695	843498	coding	Arabidopsis thaliana	1	26.9641	Peroxidase superfamily protein
AT1G71720.1	PDE338	AT1G71720	843502	coding	Arabidopsis thaliana	1	26.9836	Nucleic acid-binding proteins superfamily
AT1G71730.1	AT1G71730	AT1G71730	843503	coding	Arabidopsis thaliana	1	26.9860
AT1G71750.1	HGPT	AT1G71750	843505	coding	Arabidopsis thaliana	1	26.9878	Hypoxanthine-guanine phosphoribosyltransferase
AT1G71780.1	AT1G71780	AT1G71780	843508	coding	Arabidopsis thaliana	1	26.9950	WD repeat protein
AT1G71790.1	CPB	AT1G71790	843509	coding	Arabidopsis thaliana	1	26.9968	Subunits of heterodimeric actin filament capping protein Capz superfamily
AT1G71820.1	SEC6	AT1G71820	843512	coding	Arabidopsis thaliana	1	27.0096	SEC6
AT1G71840.1	AT1G71840	AT1G71840	843514	coding	Arabidopsis thaliana	1	27.0221	transducin family protein / WD-40 repeat family protein
AT1G71850.1	AT1G71850	AT1G71850	843515	coding	Arabidopsis thaliana	1	27.0247	Ubiquitin carboxyl-terminal hydrolase family protein
AT1G71865.1	AT1G71865	AT1G71865	843517	coding	Arabidopsis thaliana	1	27.0291	PyrD
AT1G71940.1	AT1G71940	AT1G71940	843525	coding	Arabidopsis thaliana	1	27.0785	SNARE associated Golgi protein family
AT1G71950.1	AT1G71950	AT1G71950	843526	coding	Arabidopsis thaliana	1	27.0802	Proteinase inhibitor, propeptide
AT1G71960.1	ABCG25	AT1G71960	843527	coding	Arabidopsis thaliana	1	27.0824	ATP-binding casette family G25
AT1G71980.1	AT1G71980	AT1G71980	843529	coding	Arabidopsis thaliana	1	27.0977	Protease-associated (PA) RING/U-box zinc finger family protein
AT1G72020.1	AT1G72020	AT1G72020	843533	coding	Arabidopsis thaliana	1	27.1093	TonB-dependent heme receptor A
AT1G72040.1	dNK	AT1G72040	843535	coding	Arabidopsis thaliana	1	27.1119	P-loop containing nucleoside triphosphate hydrolases superfamily protein
AT1G72060.1	AT1G72060	AT1G72060	843537	coding	Arabidopsis thaliana	1	27.1182	serine-type endopeptidase inhibitor
AT1G72100.1	AT1G72100	AT1G72100	843541	coding	Arabidopsis thaliana	1	27.1272	late embryosis abundant domain-containing protein / LEA domain-containing protein
AT1G72120.1	AT1G72120	AT1G72120	843543	coding	Arabidopsis thaliana	1	27.1320	Major facilitator superfamily protein
AT1G72160.1	AT1G72160	AT1G72160	843547	coding	Arabidopsis thaliana	1	27.1536	Sec14p-like phosphatidylinositol transfer family protein
AT1G72170.1	AT1G72170	AT1G72170	843548	coding	Arabidopsis thaliana	1	27.1563	MICOS complex subunit, putative (DUF543)
AT1G72175.1	AT1G72175	AT1G72175	843549	coding	Arabidopsis thaliana	1	27.1579	E3 ubiquitin-protein ligase RNF170-like protein (DUF 1232)
AT1G72190.1	AT1G72190	AT1G72190	843551	coding	Arabidopsis thaliana	1	27.1674	D-isomer specific 2-hydroxyacid dehydrogenase family protein
AT1G72200.1	AT1G72200	AT1G72200	843552	coding	Arabidopsis thaliana	1	27.1698	RING/U-box superfamily protein
AT1G72280.1	ERO1	AT1G72280	843560	coding	Arabidopsis thaliana	1	27.2118	endoplasmic reticulum oxidoreductins 1
AT1G72330.1	ALAAT2	AT1G72330	843565	coding	Arabidopsis thaliana	1	27.2334	alanine aminotransferase 2
AT1G72340.2	AT1G72340	AT1G72340	843566	coding	Arabidopsis thaliana	1	27.2368	NagB/RpiA/CoA transferase-like superfamily protein
AT1G72360.2	ERF73	AT1G72360	843568	coding	Arabidopsis thaliana	1	27.2417	Integrase-type DNA-binding superfamily protein
AT1G72370.1	P40	AT1G72370	843569	coding	Arabidopsis thaliana	1	27.2428	40s ribosomal protein SA
AT1G72430.1	AT1G72430	AT1G72430	843575	coding	Arabidopsis thaliana	1	27.2646	SAUR-like auxin-responsive protein family
AT1G72550.1	AT1G72550	AT1G72550	843587	coding	Arabidopsis thaliana	1	27.3197	tRNA synthetase beta subunit family protein
AT1G72630.1	ELF4-L2	AT1G72630	843595	coding	Arabidopsis thaliana	1	27.3442	ELF4-like 2
AT1G72650.1	TRFL6	AT1G72650	843597	coding	Arabidopsis thaliana	1	27.3494	TRF-like 6
AT1G72660.3	AT1G72660	AT1G72660	843598	coding	Arabidopsis thaliana	1	27.3538	P-loop containing nucleoside triphosphate hydrolases superfamily protein
AT1G72680.1	CAD1	AT1G72680	843600	coding	Arabidopsis thaliana	1	27.3591	cinnamyl-alcohol dehydrogenase
AT1G72690.1	AT1G72690	AT1G72690	843601	coding	Arabidopsis thaliana	1	27.3611	neurofilament heavy protein
AT1G72710.1	CKL2	AT1G72710	843603	coding	Arabidopsis thaliana	1	27.3722	casein kinase 1-like protein 2
AT1G72740.2	AT1G72740	AT1G72740	843606	coding	Arabidopsis thaliana	1	27.3803	Homeodomain-like/winged-helix DNA-binding family protein
AT1G72750.1	TIM23-2	AT1G72750	843607	coding	Arabidopsis thaliana	1	27.3833	translocase inner membrane subunit 23-2
AT1G72880.2	AT1G72880	AT1G72880	843619	coding	Arabidopsis thaliana	1	27.4234	Survival protein SurE-like phosphatase/nucleotidase
AT1G72970.1	HTH	AT1G72970	843628	coding	Arabidopsis thaliana	1	27.4527	Glucose-methanol-choline (GMC) oxidoreductase family protein
AT1G73010.1	PS2	AT1G73010	843632	coding	Arabidopsis thaliana	1	27.4645	inorganic pyrophosphatase 1
AT1G73030.1	VPS46.2	AT1G73030	843634	coding	Arabidopsis thaliana	1	27.4738	SNF7 family protein
AT1G73060.1	LPA3	AT1G73060	843637	coding	Arabidopsis thaliana	1	27.4790	Low PSII Accumulation 3
AT1G73080.1	PEPR1	AT1G73080	843639	coding	Arabidopsis thaliana	1	27.4842	PEP1 receptor 1
AT1G73090.1	AT1G73090	AT1G73090	843640	coding	Arabidopsis thaliana	1	27.4882	WD repeat protein
AT1G73120.1	AT1G73120	AT1G73120	843643	coding	Arabidopsis thaliana	1	27.4972	F-box/RNI superfamily protein
AT1G73177.1	BNS	AT1G73177	843651	coding	Arabidopsis thaliana	1	27.5166	bonsai
AT1G73180.1	AT1G73180	AT1G73180	843652	coding	Arabidopsis thaliana	1	27.5179	Eukaryotic translation initiation factor eIF2A family protein
AT1G73190.1	TIP3;1	AT1G73190	843653	coding	Arabidopsis thaliana	1	27.5219	Aquaporin-like superfamily protein
AT1G73200.1	AT1G73200	AT1G73200	843654	coding	Arabidopsis thaliana	1	27.5230	testis-expressed sequence 2-like protein (DUF2404)
AT1G73210.1	AT1G73210	AT1G73210	843655	coding	Arabidopsis thaliana	1	27.5278
AT1G73230.1	AT1G73230	AT1G73230	843657	coding	Arabidopsis thaliana	1	27.5402	Nascent polypeptide-associated complex NAC
AT1G73320.1	AT1G73320	AT1G73320	843666	coding	Arabidopsis thaliana	1	27.5654	S-adenosyl-L-methionine-dependent methyltransferases superfamily protein
AT1G73380.1	AT1G73380	AT1G73380	843673	coding	Arabidopsis thaliana	1	27.5890
AT1G73440.1	AT1G73440	AT1G73440	843678	coding	Arabidopsis thaliana	1	27.6114	calmodulin-like protein
AT1G73480.1	AT1G73480	AT1G73480	843683	coding	Arabidopsis thaliana	1	27.6287	alpha/beta-Hydrolases superfamily protein
AT1G73500.1	MKK9	AT1G73500	843685	coding	Arabidopsis thaliana	1	27.6391	MAP kinase kinase 9
AT1G73530.1	AT1G73530	AT1G73530	843687	coding	Arabidopsis thaliana	1	27.6436	RNA-binding (RRM/RBD/RNP motifs) family protein
AT1G73540.1	NUDT21	AT1G73540	843688	coding	Arabidopsis thaliana	1	27.6456	nudix hydrolase homolog 21
AT1G73655.1	AT1G73655	AT1G73655	843700	coding	Arabidopsis thaliana	1	27.6903	FKBP-like peptidyl-prolyl cis-trans isomerase family protein
AT1G73720.1	SMU1	AT1G73720	843707	coding	Arabidopsis thaliana	1	27.7250	transducin family protein / WD-40 repeat family protein
AT1G73730.1	EIL3	AT1G73730	843708	coding	Arabidopsis thaliana	1	27.7300	ETHYLENE-INSENSITIVE3-like 3
AT1G73790.1	GIP2	AT1G73790	843714	coding	Arabidopsis thaliana	1	27.7446	mitotic-spindle organizing 1B-like protein (DUF3743)
AT1G73840.1	ESP1	AT1G73840	843720	coding	Arabidopsis thaliana	1	27.7636	hydroxyproline-rich glycoprotein family protein
AT1G73875.1	AT1G73875	AT1G73875	843724	coding	Arabidopsis thaliana	1	27.7809	DNAse I-like superfamily protein
AT1G73880.1	UGT89B1	AT1G73880	843725	coding	Arabidopsis thaliana	1	27.7849	UDP-glucosyl transferase 89B1
AT1G73885.1	AT1G73885	AT1G73885	843726	coding	Arabidopsis thaliana	1	27.7869	AT-rich interactive domain protein
AT1G73920.1	AT1G73920	AT1G73920	843729	coding	Arabidopsis thaliana	1	27.7907	alpha/beta-Hydrolases superfamily protein
AT1G73940.1	AT1G73940	AT1G73940	843731	coding	Arabidopsis thaliana	1	27.7982	tumor necrosis factor receptor family protein
AT1G73950.1	AT1G73950	AT1G73950	843732	coding	Arabidopsis thaliana	1	27.7997	Transmembrane Fragile-X-F-associated protein
AT1G73980.1	AT1G73980	AT1G73980	843736	coding	Arabidopsis thaliana	1	27.8201	Phosphoribulokinase / Uridine kinase family
AT1G73990.1	SPPA	AT1G73990	843737	coding	Arabidopsis thaliana	1	27.8244	signal peptide peptidase
AT1G74020.1	SS2	AT1G74020	843740	coding	Arabidopsis thaliana	1	27.8351	strictosidine synthase 2
AT1G74050.1	AT1G74050	AT1G74050	843744	coding	Arabidopsis thaliana	1	27.8470	Ribosomal protein L6 family protein
AT1G74060.1	AT1G74060	AT1G74060	843746	coding	Arabidopsis thaliana	1	27.8492	Ribosomal protein L6 family protein
AT1G74100.1	SOT16	AT1G74100	843750	coding	Arabidopsis thaliana	1	27.8643	sulfotransferase 16
AT1G74210.1	GDPD5	AT1G74210	843761	coding	Arabidopsis thaliana	1	27.9103	PLC-like phosphodiesterases superfamily protein
AT1G74230.1	GR-RBP5	AT1G74230	843763	coding	Arabidopsis thaliana	1	27.9146	glycine-rich RNA-binding protein 5
AT1G74270.1	AT1G74270	AT1G74270	843767	coding	Arabidopsis thaliana	1	27.9282	Ribosomal protein L35Ae family protein
AT1G74280.1	AT1G74280	AT1G74280	843768	coding	Arabidopsis thaliana	1	27.9296	alpha/beta-Hydrolases superfamily protein
AT1G74310.1	HSP101	AT1G74310	843771	coding	Arabidopsis thaliana	1	27.9365	heat shock protein 101
AT1G74320.1	AT1G74320	AT1G74320	843772	coding	Arabidopsis thaliana	1	27.9406	Protein kinase superfamily protein
AT1G74340.1	DPMS2	AT1G74340	843775	coding	Arabidopsis thaliana	1	27.9480	dolichol phosphate-mannose biosynthesis regulatory protein-like protein
AT1G74370.1	AT1G74370	AT1G74370	843778	coding	Arabidopsis thaliana	1	27.9581	RING/U-box superfamily protein
AT1G74380.1	XXT5	AT1G74380	843779	coding	Arabidopsis thaliana	1	27.9595	xyloglucan xylosyltransferase 5
AT1G74410.1	AT1G74410	AT1G74410	843782	coding	Arabidopsis thaliana	1	27.9655	RING/U-box superfamily protein
AT1G74520.2	HVA22A	AT1G74520	843793	coding	Arabidopsis thaliana	1	28.0080	HVA22 homologue A
AT1G74560.1	NRP1	AT1G74560	843797	coding	Arabidopsis thaliana	1	28.0176	NAP1-related protein 1
AT1G74680.1	AT1G74680	AT1G74680	843807	coding	Arabidopsis thaliana	1	28.0591	Exostosin family protein
AT1G74710.1	EDS16	AT1G74710	843810	coding	Arabidopsis thaliana	1	28.0703	ADC synthase superfamily protein
AT1G74720.1	QKY	AT1G74720	843811	coding	Arabidopsis thaliana	1	28.0749	C2 calcium/lipid-binding plant phosphoribosyltransferase family protein
AT1G74740.1	CPK30	AT1G74740	843813	coding	Arabidopsis thaliana	1	28.0799	calcium-dependent protein kinase 30
AT1G74780.1	AT1G74780	AT1G74780	843817	coding	Arabidopsis thaliana	1	28.0957	Nodulin-like / Major Facilitator Superfamily protein
AT1G74840.1	AT1G74840	AT1G74840	843823	coding	Arabidopsis thaliana	1	28.1154	Homeodomain-like superfamily protein
AT1G74860.1	AT1G74860	AT1G74860	843825	coding	Arabidopsis thaliana	1	28.1233
AT1G74920.1	ALDH10A8	AT1G74920	843831	coding	Arabidopsis thaliana	1	28.1390	aldehyde dehydrogenase 10A8
AT1G74950.1	TIFY10B	AT1G74950	843834	coding	Arabidopsis thaliana	1	28.1486	TIFY domain/Divergent CCT motif family protein
AT1G74970.1	RPS9	AT1G74970	843836	coding	Arabidopsis thaliana	1	28.1574	ribosomal protein S9
AT1G75170.2	AT1G75170	AT1G75170	843854	coding	Arabidopsis thaliana	1	28.2137	Sec14p-like phosphatidylinositol transfer family protein
AT1G75220.1	ERDL6	AT1G75220	843859	coding	Arabidopsis thaliana	1	28.2290	Major facilitator superfamily protein
AT1G75230.1	AT1G75230	AT1G75230	843860	coding	Arabidopsis thaliana	1	28.2341	DNA glycosylase superfamily protein
AT1G75240.1	HB33	AT1G75240	843861	coding	Arabidopsis thaliana	1	28.2410	homeobox protein 33
AT1G75270.1	DHAR2	AT1G75270	843864	coding	Arabidopsis thaliana	1	28.2501	dehydroascorbate reductase 2
AT1G75280.1	AT1G75280	AT1G75280	843865	coding	Arabidopsis thaliana	1	28.2516	NmrA-like negative transcriptional regulator family protein
AT1G75330.1	OTC	AT1G75330	843869	coding	Arabidopsis thaliana	1	28.2663	ornithine carbamoyltransferase
AT1G75335.1	AT1G75335	AT1G75335	6240462	coding	Arabidopsis thaliana	1	28.2685	nucleolar-like protein
AT1G75350.1	emb2184	AT1G75350	843871	coding	Arabidopsis thaliana	1	28.2721	Ribosomal protein L31
AT1G75370.1	AT1G75370	AT1G75370	843873	coding	Arabidopsis thaliana	1	28.2763	Sec14p-like phosphatidylinositol transfer family protein
AT1G75380.3	BBD1	AT1G75380	843874	coding	Arabidopsis thaliana	1	28.2812	bifunctional nuclease in basal defense response 1
AT1G75400.1	AT1G75400	AT1G75400	843876	coding	Arabidopsis thaliana	1	28.2969	RING/U-box superfamily protein
AT1G75420.1	AT1G75420	AT1G75420	843878	coding	Arabidopsis thaliana	1	28.3052	UDP-Glycosyltransferase superfamily protein
AT1G75440.1	UBC16	AT1G75440	843880	coding	Arabidopsis thaliana	1	28.3134	ubiquitin-conjugating enzyme 16
AT1G75490.1	AT1G75490	AT1G75490	843885	coding	Arabidopsis thaliana	1	28.3355	Integrase-type DNA-binding superfamily protein
AT1G75510.1	AT1G75510	AT1G75510	843887	coding	Arabidopsis thaliana	1	28.3470	Transcription initiation factor IIF, beta subunit
AT1G75540.1	BBX21	AT1G75540	843890	coding	Arabidopsis thaliana	1	28.3658	salt tolerance homolog2
AT1G75560.1	AT1G75560	AT1G75560	843892	coding	Arabidopsis thaliana	1	28.3711	zinc knuckle (CCHC-type) family protein
AT1G75580.1	AT1G75580	AT1G75580	843893	coding	Arabidopsis thaliana	1	28.3774	SAUR-like auxin-responsive protein family
AT1G75630.1	AVA-P4	AT1G75630	843898	coding	Arabidopsis thaliana	1	28.4004	vacuolar H+-pumping ATPase 16 kDa proteolipid subunit 4
AT1G75660.1	XRN3	AT1G75660	843900	coding	Arabidopsis thaliana	1	28.4081	5'-3' exoribonuclease 3
AT1G75670.2	AT1G75670	AT1G75670	843901	coding	Arabidopsis thaliana	1	28.4152	DNA-directed RNA polymerase
AT1G75760.1	AT1G75760	AT1G75760	843909	coding	Arabidopsis thaliana	1	28.4466	ER lumen protein retaining receptor family protein
AT1G75770.1	AT1G75770	AT1G75770	843910	coding	Arabidopsis thaliana	1	28.4499
AT1G75800.1	AT1G75800	AT1G75800	843913	coding	Arabidopsis thaliana	1	28.4587	Pathosis-related thaumatin superfamily protein
AT1G75810.1		AT1G75810	NA	coding	Arabidopsis thaliana	1	28.4614
AT1G75830.1	LCR67	AT1G75830	843916	coding	Arabidopsis thaliana	1	28.4724	low-molecular-weight cysteine-rich 67
AT1G75840.1	ARAC5	AT1G75840	843917	coding	Arabidopsis thaliana	1	28.4756	RAC-like GTP binding protein 5
AT1G75850.2	VPS35B	AT1G75850	843918	coding	Arabidopsis thaliana	1	28.4778	VPS35 homolog B
AT1G75860.1	AT1G75860	AT1G75860	843919	coding	Arabidopsis thaliana	1	28.4841	DNA ligase
AT1G75950.1	SKP1	AT1G75950	843928	coding	Arabidopsis thaliana	1	28.5165	S phase kinase-associated protein 1
AT1G75980.1	AT1G75980	AT1G75980	843930	coding	Arabidopsis thaliana	1	28.5226	Single hybrid motif superfamily protein
AT1G76010.1	AT1G76010	AT1G76010	843932	coding	Arabidopsis thaliana	1	28.5281	Alba DNA/RNA-binding protein
AT1G76020.1	AT1G76020	AT1G76020	843933	coding	Arabidopsis thaliana	1	28.5320	Thioredoxin superfamily protein
AT1G76030.1	VAB1	AT1G76030	843934	coding	Arabidopsis thaliana	1	28.5337	ATPase, V1 complex, subunit B protein
AT1G76050.2	AT1G76050	AT1G76050	843937	coding	Arabidopsis thaliana	1	28.5408	Pseudouridine synthase family protein
AT1G76060.1	EMB1793	AT1G76060	843938	coding	Arabidopsis thaliana	1	28.5431	LYR family of Fe/S cluster biosis protein
AT1G76065.1	AT1G76065	AT1G76065	5007850	coding	Arabidopsis thaliana	1	28.5443	LYR family of Fe/S cluster biosis protein
AT1G76070.1	AT1G76070	AT1G76070	843939	coding	Arabidopsis thaliana	1	28.5464
AT1G76080.1	CDSP32	AT1G76080	843940	coding	Arabidopsis thaliana	1	28.5478	chloroplastic drought-induced stress protein of 32 kD
AT1G76090.1	SMT3	AT1G76090	843941	coding	Arabidopsis thaliana	1	28.5502	sterol methyltransferase 3
AT1G76110.1	AT1G76110	AT1G76110	843943	coding	Arabidopsis thaliana	1	28.5550	HMG (high mobility group) box protein with ARID/BRIGHT DNA-binding domain-containing protein
AT1G76130.1	AMY2	AT1G76130	843945	coding	Arabidopsis thaliana	1	28.5606	alpha-amylase-like 2
AT1G76140.1	AT1G76140	AT1G76140	843946	coding	Arabidopsis thaliana	1	28.5711	Prolyl oligopeptidase family protein
AT1G76150.1	ECH2	AT1G76150	843947	coding	Arabidopsis thaliana	1	28.5747	enoyl-CoA hydratase 2
AT1G76180.2	ERD14	AT1G76180	843950	coding	Arabidopsis thaliana	1	28.5867	Dehydrin family protein
AT1G76185.1	AT1G76185	AT1G76185	843951	coding	Arabidopsis thaliana	1	28.5903	NADH-ubiquinone oxidoreductase chain
AT1G76200.1	AT1G76200	AT1G76200	843953	coding	Arabidopsis thaliana	1	28.5932	NADH dehydrogenase ubiquinone 1 beta subcomplex subunit
AT1G76300.1	SmD3	AT1G76300	843963	coding	Arabidopsis thaliana	1	28.6259	snRNP core protein SMD3
AT1G76340.1	GONST3	AT1G76340	843966	coding	Arabidopsis thaliana	1	28.6349	golgi nucleotide sugar transporter 3
[truncated: 6,060 more rows]

## Sheet: List2
Genes isolated from pre-monosomal (R) and monosomal (M) fractions of Col genotype in freshly harvested (FH) stage.
Pasted	Symbol	Ensembl Gene ID	Entrez	Type	Species	Chr	Position (Mbp)	Description
AT1G04103.1	AT1G04103	AT1G04103	28716052	lncRNA	Arabidopsis thaliana	1	0.4591	ncRNA
AT1G07128.1	AT1G07128	AT1G07128	10723134	lncRNA	Arabidopsis thaliana	1	2.1876	ncRNA
AT1G05613.1	AT1G05613	AT1G05613	28716342	lncRNA	Arabidopsis thaliana	1	3367-07-01	ncRNA
AT1G05727.1	AT1G05727	AT1G05727	28716364	lncRNA	Arabidopsis thaliana	1	8297-07-01	ncRNA
AT1G05913.1	AT1G05913	AT1G05913	28716398	lncRNA	Arabidopsis thaliana	1	7563-08-01	ncRNA
AT1G25098.1	AT1G25098	AT1G25098	5007722	lncRNA	Arabidopsis thaliana	1	8127-08-01	ncRNA
AT1G05927.1	AT1G05927	AT1G05927	28716400	lncRNA	Arabidopsis thaliana	1	8354-08-01	ncRNA
AT1G54355.2	AT1G54355	AT1G54355	28717353	lncRNA	Arabidopsis thaliana	1	20.2885	ncRNA
AT1G08317.1	AT1G08317	AT1G08317	28716816	lncRNA	Arabidopsis thaliana	1	22.2637	ncRNA
AT1G08853.1	AT1G08853	AT1G08853	28716924	lncRNA	Arabidopsis thaliana	1	24.9455	ncRNA
AT1G09207.1	AT1G09207	AT1G09207	28717025	lncRNA	Arabidopsis thaliana	1	26.7726	ncRNA
AT1G09433.1	AT1G09433	AT1G09433	28717072	lncRNA	Arabidopsis thaliana	1	27.9354	ncRNA
AT2G04885.1	AT2G04885	AT2G04885	28717606	lncRNA	Arabidopsis thaliana	2	9270-01-01	ncRNA
AT2G09795.3	AT2G09795	AT2G09795	5007869	lncRNA	Arabidopsis thaliana	2	6699-03-01	ncRNA
AT2G13665.1	AT2G13665	AT2G13665	5007873	lncRNA	Arabidopsis thaliana	2	6921-05-01	ncRNA
AT2G23672.1	AT2G23672	AT2G23672	6241136	lncRNA	Arabidopsis thaliana	2	10.0631	ncRNA
AT2G24545.3	AT2G24545	AT2G24545	5007906	lncRNA	Arabidopsis thaliana	2	4253-10-01	ncRNA
AT2G08660.1	AT2G08660	AT2G08660	28718000	lncRNA	Arabidopsis thaliana	2	14.5143	ncRNA
AT2G41178.2	AT2G41178	AT2G41178	5007950	lncRNA	Arabidopsis thaliana	2	17.1649	ncRNA
AT2G44798.10	AT2G44798	AT2G44798	5007962	lncRNA	Arabidopsis thaliana	2	18.4661	ncRNA
AT3G02505.1	AT3G02505	AT3G02505	28718578	lncRNA	Arabidopsis thaliana	3	9601-03-01	ncRNA
AT3G03165.1	AT3G03165	AT3G03165	28718636	lncRNA	Arabidopsis thaliana	3	3803-05-01	ncRNA
AT3G03215.1	AT3G03215	AT3G03215	28718640	lncRNA	Arabidopsis thaliana	3	4444-05-01	ncRNA
AT3G03815.1	AT3G03815	AT3G03815	28718696	lncRNA	Arabidopsis thaliana	3	6872-06-01	ncRNA
AT3G24518.2	AT3G24518	AT3G24518	5008028	lncRNA	Arabidopsis thaliana	3	9383-08-01	ncRNA
AT3G05085.1	AT3G05085	AT3G05085	28718810	lncRNA	Arabidopsis thaliana	3	8607-09-01	ncRNA
AT3G07155.1	AT3G07155	AT3G07155	28718974	lncRNA	Arabidopsis thaliana	3	16.7155	ncRNA
AT3G07555.1	AT3G07555	AT3G07555	28719006	lncRNA	Arabidopsis thaliana	3	17.2547	ncRNA
AT3G09685.1	AT3G09685	AT3G09685	28719236	lncRNA	Arabidopsis thaliana	3	22.8122	ncRNA
AT3G09995.1	AT3G09995	AT3G09995	28719261	lncRNA	Arabidopsis thaliana	3	23.4478	ncRNA
AT4G05005.1	AT4G05005	AT4G05005	28719600	lncRNA	Arabidopsis thaliana	4	4519-02-01	ncRNA
AT4G05755.2	AT4G05755	AT4G05755	28719670	lncRNA	Arabidopsis thaliana	4	2691-06-01	ncRNA
AT4G06775.1	AT4G06775	AT4G06775	28719811	lncRNA	Arabidopsis thaliana	4	10.1517	ncRNA
AT4G06880.1	AT4G06880	AT4G06880	28719831	lncRNA	Arabidopsis thaliana	4	5792-10-01	ncRNA
AT5G00820.1	AT5G00820	AT5G00820	28720318	lncRNA	Arabidopsis thaliana	5	0.4244	ncRNA
AT5G02875.1	AT5G02875	AT5G02875	28720506	lncRNA	Arabidopsis thaliana	5	9875-05-01	ncRNA
AT5G03955.1	AT5G03955	AT5G03955	28720596	lncRNA	Arabidopsis thaliana	5	7769-08-01	ncRNA
AT5G06235.1	AT5G06235	AT5G06235	28720790	lncRNA	Arabidopsis thaliana	5	16.7580	ncRNA
AT5G06575.1	AT5G06575	AT5G06575	28720819	lncRNA	Arabidopsis thaliana	5	17.9499	ncRNA
AT5G07815.1	AT5G07815	AT5G07815	28720921	lncRNA	Arabidopsis thaliana	5	21.0294	ncRNA
AT1G11185.1	AT1G11185	AT1G11185	5007682	ncRNA	Arabidopsis thaliana	1	7495-03-01	ncRNA
AT1G50055.1	TAS1B	AT1G50055	3767421	ncRNA	Arabidopsis thaliana	1	18.5492	ncRNA
AT1G52347.1	AT1G52347	AT1G52347	5007793	ncRNA	Arabidopsis thaliana	1	19.4965	ncRNA
AT1G58590.1	AT1G58590	AT1G58590	5007816	ncRNA	Arabidopsis thaliana	1	21.7429	ncRNA
AT2G05518.1	AT2G05518	AT2G05518	7922291	ncRNA	Arabidopsis thaliana	2	2.0233	ncRNA
AT2G18440.1	GUT15	AT2G18440	816358	ncRNA	Arabidopsis thaliana	2	9949-07-01	ncRNA
AT2G32795.1	AT2G32795	AT2G32795	5007922	ncRNA	Arabidopsis thaliana	2	13.9094	ncRNA
AT2G45780.1	AT2G45780	AT2G45780	819186	ncRNA	Arabidopsis thaliana	2	18.8546	ncRNA
AT3G02832.1	AT3G02832	AT3G02832	10723024	ncRNA	Arabidopsis thaliana	3	0.6164	ncRNA
AT3G06125.3	AT3G06125	AT3G06125	5007986	ncRNA	Arabidopsis thaliana	3	8488-01-01	ncRNA
AT3G61118.1	AT3G61118	AT3G61118	5008102	ncRNA	Arabidopsis thaliana	3	22.6166	ncRNA
AT4G00975.2	AT4G00975	AT4G00975	5008109	ncRNA	Arabidopsis thaliana	4	0.4220	ncRNA
AT4G04223.1	AT4G04223	AT4G04223	5008122	ncRNA	Arabidopsis thaliana	4	2.0365	ncRNA
AT5G23155.2	AT5G23155	AT5G23155	5008220	ncRNA	Arabidopsis thaliana	5	7927-07-01	ncRNA
AT5G23410.1	AT5G23410	AT5G23410	832407	ncRNA	Arabidopsis thaliana	5	8856-07-01	ncRNA
AT5G37485.1	AT5G37485	AT5G37485	5008281	ncRNA	Arabidopsis thaliana	5	14.8862	ncRNA
AT5G38005.1	AT5G38005	AT5G38005	5008282	ncRNA	Arabidopsis thaliana	5	15.1551	ncRNA
AT1G01020.1	ARV1	AT1G01020	839569	coding	Arabidopsis thaliana	1	0.0068	ARV1 family protein
AT1G01355.2	AT1G01355	AT1G01355	6241268	coding	Arabidopsis thaliana	1	0.1385	Putative endonuclease or glycosyl hydrolase
AT1G01920.2	AT1G01920	AT1G01920	839313	coding	Arabidopsis thaliana	1	0.3160	SET domain-containing protein
AT1G02400.1	GA2OX6	AT1G02400	839508	coding	Arabidopsis thaliana	1	0.4868	gibberellin 2-oxidase 6
AT1G02450.1	NIMIN1	AT1G02450	837800	coding	Arabidopsis thaliana	1	0.4979	NIM1-interacting 1
AT1G03470.3	NET3A	AT1G03470	839494	coding	Arabidopsis thaliana	1	0.8659	Kinase interacting (KIP1-like) family protein
AT1G04570.1	AT1G04570	AT1G04570	839486	coding	Arabidopsis thaliana	1	2466-01-01	Major facilitator superfamily protein
AT1G05970.1	AT1G05970	AT1G05970	837107	coding	Arabidopsis thaliana	1	8158-01-01	RNA-binding (RRM/RBD/RNP motifs) family protein
AT1G06050.1	AT1G06050	AT1G06050	837114	coding	Arabidopsis thaliana	1	8305-01-01	ENHANCED DISEASE RESISTANCE-like protein (DUF1336)
AT1G07280.2	AT1G07280	AT1G07280	837239	coding	Arabidopsis thaliana	1	2380-02-01	Tetratricopeptide repeat (TPR)-like superfamily protein
AT1G07480.1	AT1G07480	AT1G07480	837262	coding	Arabidopsis thaliana	1	2960-02-01	Transcription factor IIA, alpha/beta subunit
AT1G07700.1	AT1G07700	AT1G07700	837283	coding	Arabidopsis thaliana	1	3796-02-01	Thioredoxin superfamily protein
AT1G07745.4	RAD51D	AT1G07745	837289	coding	Arabidopsis thaliana	1	4006-02-01	DNA repair RAD51-like protein
AT1G07780.10	PAI1	AT1G07780	837292	coding	Arabidopsis thaliana	1	4099-02-01	phosphoribosylanthranilate isomerase 1
AT1G08340.1	AT1G08340	AT1G08340	837354	coding	Arabidopsis thaliana	1	6309-02-01	Rho GTPase activating protein with PAK-box/P21-Rho-binding domain-containing protein
AT1G08570.4	ACHT4	AT1G08570	837379	coding	Arabidopsis thaliana	1	7127-02-01	atypical CYS HIS rich thioredoxin 4
AT1G08610.1	AT1G08610	AT1G08610	837383	coding	Arabidopsis thaliana	1	7336-02-01	Pentatricopeptide repeat (PPR) superfamily protein
AT1G09665.1	AT1G09665	AT1G09665	837495	coding	Arabidopsis thaliana	1	3.1330	Toll-Interleukin-Resistance (TIR) domain family protein
AT1G09910.3	AT1G09910	AT1G09910	837523	coding	Arabidopsis thaliana	1	2200-03-01	Rhamnogalacturonate lyase family protein
AT1G10070.1	BCAT-2	AT1G10070	837543	coding	Arabidopsis thaliana	1	2881-03-01	branched-chain amino acid transaminase 2
AT1G10610.1	AT1G10610	AT1G10610	837604	coding	Arabidopsis thaliana	1	5062-03-01	basic helix-loop-helix (bHLH) DNA-binding superfamily protein
AT1G12110.1	NRT1.1	AT1G12110	837763	coding	Arabidopsis thaliana	1	4.1052	nitrate transporter 1.1
AT1G12790.1	AT1G12790	AT1G12790	837835	coding	Arabidopsis thaliana	1	3589-04-01	DNA ligase-like protein
AT1G13280.1	AOC4	AT1G13280	837888	coding	Arabidopsis thaliana	1	5474-04-01	allene oxide cyclase 4
AT1G13320.3	PP2AA3	AT1G13320	837892	coding	Arabidopsis thaliana	1	5634-04-01	protein phosphatase 2A subunit A3
AT1G13560.3	AAPT1	AT1G13560	837917	coding	Arabidopsis thaliana	1	6385-04-01	aminoalcoholphosphotransferase 1
AT1G15050.1	IAA34	AT1G15050	838070	coding	Arabidopsis thaliana	1	5.1820	indole-3-acetic acid inducible 34
AT1G15125.1	AT1G15125	AT1G15125	838076	coding	Arabidopsis thaliana	1	2043-05-01	S-adenosyl-L-methionine-dependent methyltransferases superfamily protein
AT1G15885.1	AT1G15885	AT1G15885	5007698	coding	Arabidopsis thaliana	1	4605-05-01
AT1G16820.2	AT1G16820	AT1G16820	838253	coding	Arabidopsis thaliana	1	7568-05-01	vacuolar ATP synthase catalytic subunit-related / V-ATPase-related / vacuolar proton pump-like protein
AT1G16930.1	AT1G16930	AT1G16930	838264	coding	Arabidopsis thaliana	1	7897-05-01	F-box/RNI-like/FBD-like domains-containing protein
AT1G17170.1	GSTU24	AT1G17170	838288	coding	Arabidopsis thaliana	1	8695-05-01	glutathione S-transferase TAU 24
AT1G17200.1	AT1G17200	AT1G17200	838291	coding	Arabidopsis thaliana	1	8784-05-01	Uncharacterized protein family (UPF0497)
AT1G17640.3	AT1G17640	AT1G17640	838341	coding	Arabidopsis thaliana	1	6.0671	RNA-binding (RRM/RBD/RNP motifs) family protein
AT1G19000.1	AT1G19000	AT1G19000	838481	coding	Arabidopsis thaliana	1	5605-06-01	Homeodomain-like superfamily protein
AT1G19200.1	AT1G19200	AT1G19200	838503	coding	Arabidopsis thaliana	1	6250-06-01	cyclin-dependent kinase, putative (DUF581)
AT1G19394.1	AT1G19394	AT1G19394	2745756	coding	Arabidopsis thaliana	1	7098-06-01
AT1G20450.1	ERD10	AT1G20450	838633	coding	Arabidopsis thaliana	1	7.0879	Dehydrin family protein
AT1G21370.2	AT1G21370	AT1G21370	838736	coding	Arabidopsis thaliana	1	4838-07-01	transmembrane protein
AT1G21940.1	AT1G21940	AT1G21940	838796	coding	Arabidopsis thaliana	1	7152-07-01	transmembrane protein
AT1G22110.3	AT1G22110	AT1G22110	838816	coding	Arabidopsis thaliana	1	8005-07-01	structural constituent of ribosome
AT1G22360.1	UGT85A2	AT1G22360	838843	coding	Arabidopsis thaliana	1	8948-07-01	UDP-glucosyl transferase 85A2
AT1G22590.1	AGL87	AT1G22590	838865	coding	Arabidopsis thaliana	1	9817-07-01	AGAMOUS-like 87
AT1G23150.1	AT1G23150	AT1G23150	838923	coding	Arabidopsis thaliana	1	2065-08-01
AT1G23201.1	AT1G23201	AT1G23201	6240274	coding	Arabidopsis thaliana	1	2300-08-01	GCK domain protein
AT1G23350.1	AT1G23350	AT1G23350	838944	coding	Arabidopsis thaliana	1	2930-08-01	Plant invertase/pectin methylesterase inhibitor superfamily protein
AT1G24480.1	AT1G24480	AT1G24480	839064	coding	Arabidopsis thaliana	1	6764-08-01	S-adenosyl-L-methionine-dependent methyltransferases superfamily protein
AT1G24880.3	LpxC2	AT1G24880	839088	coding	Arabidopsis thaliana	1	7759-08-01	UDP-3-O-acyl N-acetylglycosamine deacetylase family protein
AT1G25211.1	AT1G25211	AT1G25211	6241255	coding	Arabidopsis thaliana	1	8354-08-01	F-box family protein
AT1G27030.1	AT1G27030	AT1G27030	839592	coding	Arabidopsis thaliana	1	3815-09-01
AT1G29140.1	AT1G29140	AT1G29140	839788	coding	Arabidopsis thaliana	1	10.1789	Pollen Ole e 1 allergen and extensin family protein
AT1G30135.1	JAZ8	AT1G30135	839893	coding	Arabidopsis thaliana	1	5964-10-01	jasmonate-zim-domain protein 8
AT1G31500.1	AT1G31500	AT1G31500	840040	coding	Arabidopsis thaliana	1	2736-11-01	DNAse I-like superfamily protein
AT1G31830.1	PUT2	AT1G31830	840073	coding	Arabidopsis thaliana	1	4186-11-01	Amino acid permease family protein
AT1G32450.1	NRT1.5	AT1G32450	840139	coding	Arabidopsis thaliana	1	7151-11-01	nitrate transporter 1.5
AT1G37150.8	HCS2	AT1G37150	840632	coding	Arabidopsis thaliana	1	14.1748	holocarboxylase synthetase 2
AT1G43190.1	PTB3	AT1G43190	840918	coding	Arabidopsis thaliana	1	16.2751	polypyrimidine tract-binding protein 3
AT1G43650.1	UMAMIT22	AT1G43650	840949	coding	Arabidopsis thaliana	1	16.4436	nodulin MtN21 /EamA-like transporter family protein
AT1G45474.1	Lhca5	AT1G45474	841099	coding	Arabidopsis thaliana	1	17.1792	photosystem I light harvesting complex protein 5
AT1G50670.3	AT1G50670	AT1G50670	841489	coding	Arabidopsis thaliana	1	18.7748	OTU-like cysteine protease family protein
AT1G51430.1	AT1G51430	AT1G51430	841568	coding	Arabidopsis thaliana	1	19.0682	cTAGE family protein
AT1G52565.1	AT1G52565	AT1G52565	841688	coding	Arabidopsis thaliana	1	19.5798	cytochrome P450 family protein
AT1G52825.2	AT1G52825	AT1G52825	841716	coding	Arabidopsis thaliana	1	19.6704	sporulation-specific protein
AT1G53780.4	AT1G53780	AT1G53780	841815	coding	Arabidopsis thaliana	1	20.0740	26S proteasome regulatory complex ATPase
AT1G53910.3	RAP2.12	AT1G53910	841829	coding	Arabidopsis thaliana	1	20.1348	related to AP2 12
AT1G54210.1	ATG12A	AT1G54210	841861	coding	Arabidopsis thaliana	1	20.2412	Ubiquitin-like superfamily protein
AT1G54260.1	AT1G54260	AT1G54260	841867	coding	Arabidopsis thaliana	1	20.2569	winged-helix DNA-binding transcription factor family protein
AT1G54830.1	NF-YC3	AT1G54830	841922	coding	Arabidopsis thaliana	1	20.4511	nuclear factor Y, subunit C3
AT1G55310.7	SCL33	AT1G55310	841976	coding	Arabidopsis thaliana	1	20.6297	SC35-like splicing factor 33
AT1G55330.1	AGP21	AT1G55330	841979	coding	Arabidopsis thaliana	1	20.6485	arabinogalactan protein 21
AT1G55730.2	CAX5	AT1G55730	842022	coding	Arabidopsis thaliana	1	20.8310	cation exchanger 5
AT1G58025.5	AT1G58025	AT1G58025	842169	coding	Arabidopsis thaliana	1	21.4577	DNA-binding bromodomain-containing protein
AT1G61580.1	RPL3B	AT1G61580	842454	coding	Arabidopsis thaliana	1	22.7206	R-protein L3 B
AT1G61930.1	AT1G61930	AT1G61930	842488	coding	Arabidopsis thaliana	1	22.8931	senescence regulator (Protein of unknown function, DUF584)
AT1G61960.1	AT1G61960	AT1G61960	842491	coding	Arabidopsis thaliana	1	22.9021	Mitochondrial transcription termination factor family protein
AT1G61980.3	AT1G61980	AT1G61980	842493	coding	Arabidopsis thaliana	1	22.9080	Mitochondrial transcription termination factor family protein
AT1G61990.1	AT1G61990	AT1G61990	842494	coding	Arabidopsis thaliana	1	22.9112	Mitochondrial transcription termination factor family protein
AT1G62000.1	AT1G62000	AT1G62000	842495	coding	Arabidopsis thaliana	1	22.9134	transmembrane protein
AT1G62045.1	AT1G62045	AT1G62045	842500	coding	Arabidopsis thaliana	1	22.9347	ankyrin repeat protein
AT1G62060.1	AT1G62060	AT1G62060	842502	coding	Arabidopsis thaliana	1	22.9416	transmembrane protein
AT1G62080.1	AT1G62080	AT1G62080	842504	coding	Arabidopsis thaliana	1	22.9462	transmembrane protein
AT1G62225.1	AT1G62225	AT1G62225	842519	coding	Arabidopsis thaliana	1	22.9896	transmembrane protein
AT1G62610.2	AT1G62610	AT1G62610	842558	coding	Arabidopsis thaliana	1	23.1815	NAD(P)-binding Rossmann-fold superfamily protein
AT1G62620.1	AT1G62620	AT1G62620	842559	coding	Arabidopsis thaliana	1	23.1826	Flavin-binding monooxygenase family protein
AT1G62840.1	AT1G62840	AT1G62840	842584	coding	Arabidopsis thaliana	1	23.2714	ankyrin repeat/KH domain protein (DUF1442)
AT1G64561.1	AT1G64561	AT1G64561	6240702	coding	Arabidopsis thaliana	1	23.9740
AT1G64710.3	AT1G64710	AT1G64710	842779	coding	Arabidopsis thaliana	1	24.0447	GroES-like zinc-binding alcohol dehydrogenase family protein
AT1G66480.1	AT1G66480	AT1G66480	842966	coding	Arabidopsis thaliana	1	24.8054	plastid movement impaired 2
AT1G67440.2	emb1688	AT1G67440	843064	coding	Arabidopsis thaliana	1	25.2638	Minichromosome maintenance (MCM2/3/5) family protein
AT1G68120.1	BPC3	AT1G68120	843140	coding	Arabidopsis thaliana	1	25.5263	BASIC PENTACYSTEINE protein
AT1G69370.1	CM3	AT1G69370	843269	coding	Arabidopsis thaliana	1	26.0800	chorismate mutase 3
AT1G69540.3	AGL94	AT1G69540	843289	coding	Arabidopsis thaliana	1	26.1450	AGAMOUS-like 94
AT1G69790.1	AT1G69790	AT1G69790	843315	coding	Arabidopsis thaliana	1	26.2666	Protein kinase superfamily protein
AT1G69840.1	AT1G69840	AT1G69840	843320	coding	Arabidopsis thaliana	1	26.2936	SPFH/Band 7/PHB domain-containing membrane-associated protein family
AT1G69940.1	PPME1	AT1G69940	843331	coding	Arabidopsis thaliana	1	26.3433	Pectin lyase-like superfamily protein
AT1G70640.1	AT1G70640	AT1G70640	843401	coding	Arabidopsis thaliana	1	26.6361	octicosapeptide/Phox/Bem1p (PB1) domain-containing protein
AT1G71200.3	AT1G71200	AT1G71200	843460	coding	Arabidopsis thaliana	1	26.8352	basic helix-loop-helix (bHLH) DNA-binding superfamily protein
AT1G72640.2	AT1G72640	AT1G72640	843596	coding	Arabidopsis thaliana	1	27.3462	NAD(P)-binding Rossmann-fold superfamily protein
AT1G72645.1	AT1G72645	AT1G72645	2745853	coding	Arabidopsis thaliana	1	27.3483	transmembrane protein
AT1G73390.7	AT1G73390	AT1G73390	843674	coding	Arabidopsis thaliana	1	27.5908	Endosomal targeting BRO1-like domain-containing protein
AT1G73490.1	AT1G73490	AT1G73490	843684	coding	Arabidopsis thaliana	1	27.6332	RNA-binding (RRM/RBD/RNP motifs) family protein
AT1G74670.1	GASA6	AT1G74670	843806	coding	Arabidopsis thaliana	1	28.0530	Gibberellin-regulated family protein
AT1G76170.1	AT1G76170	AT1G76170	843949	coding	Arabidopsis thaliana	1	28.5839	2-thiocytidine tRNA biosynthesis protein, TtcA
AT1G76650.3	CML38	AT1G76650	843998	coding	Arabidopsis thaliana	1	28.7667	calmodulin-like 38
AT1G76800.1	AT1G76800	AT1G76800	844014	coding	Arabidopsis thaliana	1	28.8292	Vacuolar iron transporter (VIT) family protein
AT1G76955.1	AT1G76955	AT1G76955	2745854	coding	Arabidopsis thaliana	1	28.9188	Expressed protein
AT1G77080.4	MAF1	AT1G77080	844042	coding	Arabidopsis thaliana	1	28.9555	K-box region and MADS-box transcription factor family protein
AT1G77525.1	AT1G77525	AT1G77525	6241320	coding	Arabidopsis thaliana	1	29.1339	defensin-like protein
AT1G77885.1	AT1G77885	AT1G77885	2745855	coding	Arabidopsis thaliana	1	29.2899
AT1G78660.3	GGH1	AT1G78660	844202	coding	Arabidopsis thaliana	1	29.5857	gamma-glutamyl hydrolase 1
AT1G80650.1	RTL1	AT1G80650	844404	coding	Arabidopsis thaliana	1	30.3145	RNAse THREE-like protein 1
AT1G80710.1	DRS1	AT1G80710	844410	coding	Arabidopsis thaliana	1	30.3334	DROUGHT SENSITIVE 1
AT1G80950.1	AT1G80950	AT1G80950	844435	coding	Arabidopsis thaliana	1	30.4121	Phospholipid/glycerol acyltransferase family protein
AT2G01090.4	AT2G01090	AT2G01090	814638	coding	Arabidopsis thaliana	2	0.0798	Ubiquinol-cytochrome C reductase hinge protein
AT2G01400.1	AT2G01400	AT2G01400	814668	coding	Arabidopsis thaliana	2	0.1742
AT2G02360.1	PP2-B10	AT2G02360	814767	coding	Arabidopsis thaliana	2	0.6193	phloem protein 2-B10
AT2G02370.1	AT2G02370	AT2G02370	814768	coding	Arabidopsis thaliana	2	0.6211	SNARE associated Golgi protein family
AT2G02800.1	APK2B	AT2G02800	814810	coding	Arabidopsis thaliana	2	0.7955	protein kinase 2B
AT2G03090.1	EXPA15	AT2G03090	814838	coding	Arabidopsis thaliana	2	0.9168	expansin A15
AT2G05185.1	AT2G05185	AT2G05185	2745428	coding	Arabidopsis thaliana	2	8769-01-01
AT2G05250.1	AT2G05250	AT2G05250	815073	coding	Arabidopsis thaliana	2	9133-01-01	DNAJ heat shock N-terminal domain-containing protein
AT2G05655.2	AT2G05655	AT2G05655	28717667	coding	Arabidopsis thaliana	2	2.1192
AT2G07777.1	AT2G07777	AT2G07777	2745461	coding	Arabidopsis thaliana	2	2494-03-01	ATP synthase 9 mitochondrial
AT2G07768.1	AT2G07768	AT2G07768	3767772	coding	Arabidopsis thaliana	2	2736-03-01	Cytochrome C assembly protein
AT2G07678.1	AT2G07678	AT2G07678	815354	coding	Arabidopsis thaliana	2	2811-03-01
AT2G07629.2	AT2G07629	AT2G07629	28717815	coding	Arabidopsis thaliana	2	3129-03-01
AT2G07689.1	AT2G07689	AT2G07689	815366	coding	Arabidopsis thaliana	2	3361-03-01	NADH-Ubiquinone/plastoquinone (complex I) protein
AT2G07695.1	AT2G07695	AT2G07695	815371	coding	Arabidopsis thaliana	2	3459-03-01	Cytochrome C oxidase subunit II-like, transmembrane domain-containing protein
AT2G07785.1	AT2G07785	AT2G07785	2745467	coding	Arabidopsis thaliana	2	3480-03-01	NADH dehydrogenase family protein
AT2G07708.1	AT2G07708	AT2G07708	815383	coding	Arabidopsis thaliana	2	3869-03-01
AT2G07715.1	AT2G07715	AT2G07715	815389	coding	Arabidopsis thaliana	2	4106-03-01	Nucleic acid-binding, OB-fold-like protein
AT2G07719.1	AT2G07719	AT2G07719	815393	coding	Arabidopsis thaliana	2	4321-03-01	Putative membrane lipoprotein
AT2G07665.1	AT2G07665	AT2G07665	28717837	coding	Arabidopsis thaliana	2	5001-03-01
AT2G11522.1	AT2G11522	AT2G11522	28718250	coding	Arabidopsis thaliana	2	6221-04-01
AT2G13547.1	AT2G13547	AT2G13547	28718260	coding	Arabidopsis thaliana	2	6466-05-01
AT2G13965.1	AT2G13965	AT2G13965	28718264	coding	Arabidopsis thaliana	2	8643-05-01	transmembrane protein
AT2G14045.1	AT2G14045	AT2G14045	815889	coding	Arabidopsis thaliana	2	9064-05-01	c-Myc-binding protein
AT2G14247.1	AT2G14247	AT2G14247	2745524	coding	Arabidopsis thaliana	2	6.0343	Expressed protein
AT2G14285.1	AT2G14285	AT2G14285	5007874	coding	Arabidopsis thaliana	2	6.0523	Small nuclear ribonucleoprotein family protein
AT2G17500.4	AT2G17500	AT2G17500	816256	coding	Arabidopsis thaliana	2	6067-07-01	Auxin efflux carrier family protein
AT2G18420.1	AT2G18420	AT2G18420	816357	coding	Arabidopsis thaliana	2	9938-07-01	Gibberellin-regulated family protein
AT2G18600.1	AT2G18600	AT2G18600	816375	coding	Arabidopsis thaliana	2	8.0732	Ubiquitin-conjugating enzyme family protein
AT2G18780.1	AT2G18780	AT2G18780	816393	coding	Arabidopsis thaliana	2	8.1367	F-box and associated interaction domains-containing protein
AT2G21860.1	AT2G21860	AT2G21860	816722	coding	Arabidopsis thaliana	2	3181-09-01	violaxanthin de-epoxidase-like protein
AT2G22270.2	AT2G22270	AT2G22270	816760	coding	Arabidopsis thaliana	2	4636-09-01	hematological/neurological-like protein
AT2G22425.2	AT2G22425	AT2G22425	816774	coding	Arabidopsis thaliana	2	5147-09-01	Microsomal signal peptidase 12 kDa subunit (SPC12)
AT2G22720.3	AT2G22720	AT2G22720	816802	coding	Arabidopsis thaliana	2	6573-09-01	SPT2 chromatin protein
AT2G23210.1	AT2G23210	AT2G23210	816853	coding	Arabidopsis thaliana	2	8813-09-01	UDP-Glycosyltransferase superfamily protein
AT2G24260.2	LRL1	AT2G24260	816961	coding	Arabidopsis thaliana	2	3192-10-01	LJRHL1-like 1
AT2G24790.1	COL3	AT2G24790	817016	coding	Arabidopsis thaliana	2	5668-10-01	CONSTANS-like 3
AT2G26010.1	PDF1.3	AT2G26010	817142	coding	Arabidopsis thaliana	2	11.0873	plant defensin 1.3
AT2G26030.5	AT2G26030	AT2G26030	817144	coding	Arabidopsis thaliana	2	11.0913	F-box/RNI-like/FBD-like domains-containing protein
AT2G26810.1	AT2G26810	AT2G26810	817222	coding	Arabidopsis thaliana	2	4337-11-01	Putative methyltransferase family protein
AT2G26980.4	CIPK3	AT2G26980	817240	coding	Arabidopsis thaliana	2	5146-11-01	CBL-interacting protein kinase 3
AT2G27190.1	PAP12	AT2G27190	817261	coding	Arabidopsis thaliana	2	6212-11-01	purple acid phosphatase 12
AT2G27580.1	AT2G27580	AT2G27580	817304	coding	Arabidopsis thaliana	2	7764-11-01	A20/AN1-like zinc finger family protein
AT2G28330.1	AT2G28330	AT2G28330	817380	coding	Arabidopsis thaliana	2	12.0997
AT2G29045.1	LCR62	AT2G29045	3767774	coding	Arabidopsis thaliana	2	4764-12-01	low-molecular-weight cysteine-rich 62
AT2G29570.1	PCNA2	AT2G29570	817506	coding	Arabidopsis thaliana	2	6499-12-01	proliferating cell nuclear antigen 2
AT2G29660.1	AT2G29660	AT2G29660	817516	coding	Arabidopsis thaliana	2	6789-12-01	zinc finger (C2H2 type) family protein
AT2G30930.1	AT2G30930	AT2G30930	817644	coding	Arabidopsis thaliana	2	13.1621
AT2G31990.2	AT2G31990	AT2G31990	817758	coding	Arabidopsis thaliana	2	13.6113	Exostosin family protein
AT2G32295.1	AT2G32295	AT2G32295	817790	coding	Arabidopsis thaliana	2	13.7188	EXS (ERD1/XPR1/SYG1) family protein
AT2G33380.1	RD20	AT2G33380	817901	coding	Arabidopsis thaliana	2	14.1448	Caleosin-related family protein
AT2G33775.1	RALFL19	AT2G33775	817944	coding	Arabidopsis thaliana	2	14.2883	ralf-like 19
AT2G35010.1	TO1	AT2G35010	818065	coding	Arabidopsis thaliana	2	14.7542	thioredoxin O1
AT2G35550.2	BPC7	AT2G35550	818120	coding	Arabidopsis thaliana	2	14.9292	basic pentacysteine 7
AT2G36680.1	AT2G36680	AT2G36680	818240	coding	Arabidopsis thaliana	2	15.3688	Modifier of rudimentary (Mod(r)) protein
AT2G37410.1	TIM17-2	AT2G37410	818317	coding	Arabidopsis thaliana	2	15.6978	translocase inner membrane subunit 17-2
AT2G37640.2	EXP3	AT2G37640	818341	coding	Arabidopsis thaliana	2	15.7875	Barwin-like endoglucanases superfamily protein
AT2G37940.1	AtIPCS2	AT2G37940	818371	coding	Arabidopsis thaliana	2	15.8767	Inositol phosphorylceramide synthase 2
AT2G38610.1	AT2G38610	AT2G38610	818443	coding	Arabidopsis thaliana	2	16.1471	RNA-binding KH domain-containing protein
AT2G38660.3	AT2G38660	AT2G38660	818448	coding	Arabidopsis thaliana	2	16.1659	Amino acid dehydrogenase family protein
AT2G39120.1	WTF9	AT2G39120	818498	coding	Arabidopsis thaliana	2	16.3217	Ubiquitin carboxyl-terminal hydrolase family protein
AT2G40020.1	AT2G40020	AT2G40020	818590	coding	Arabidopsis thaliana	2	16.7109	Nucleolar histone methyltransferase-related protein
AT2G41225.1	AT2G41225	AT2G41225	6240955	coding	Arabidopsis thaliana	2	17.1910	transmembrane protein
AT2G42590.1	GRF9	AT2G42590	818859	coding	Arabidopsis thaliana	2	17.7318	ral regulatory factor 9
AT2G43070.4	SPPL3	AT2G43070	818909	coding	Arabidopsis thaliana	2	17.9105	SIGNAL PEPTIDE PEPTIDASE-LIKE 3
AT2G43500.8	AT2G43500	AT2G43500	818951	coding	Arabidopsis thaliana	2	18.0617	Plant regulator RWP-RK family protein
AT2G43930.2	AT2G43930	AT2G43930	818997	coding	Arabidopsis thaliana	2	18.1931	Protein kinase superfamily protein
AT2G45490.1	AUR3	AT2G45490	819157	coding	Arabidopsis thaliana	2	18.7475	ataurora3
AT2G45740.2	PEX11D	AT2G45740	819182	coding	Arabidopsis thaliana	2	18.8394	peroxin 11D
AT2G46200.2	AT2G46200	AT2G46200	819227	coding	Arabidopsis thaliana	2	18.9744	U11/U12 small nuclear ribonucleoprotein
AT2G47110.1	UBQ6	AT2G47110	819323	coding	Arabidopsis thaliana	2	19.3446	ubiquitin 6
AT2G47900.2	TLP3	AT2G47900	819402	coding	Arabidopsis thaliana	2	19.6109	tubby like protein 3
AT3G01480.1	CYP38	AT3G01480	821137	coding	Arabidopsis thaliana	3	0.1883	cyclophilin 38
AT3G02860.2	AT3G02860	AT3G02860	821212	coding	Arabidopsis thaliana	3	0.6252	zinc ion binding protein
AT3G04700.1	AT3G04700	AT3G04700	819628	coding	Arabidopsis thaliana	3	2767-01-01	carboxylate clamp-TPR protein (DUF1685)
AT3G05165.2	AT3G05165	AT3G05165	819680	coding	Arabidopsis thaliana	3	4574-01-01	Major facilitator superfamily protein
AT3G07030.4	AT3G07030	AT3G07030	3768790	coding	Arabidopsis thaliana	3	2225-02-01	Alba DNA/RNA-binding protein
AT3G07120.1	AT3G07120	AT3G07120	819898	coding	Arabidopsis thaliana	3	2545-02-01	RING/U-box superfamily protein
AT3G07180.1	AT3G07180	AT3G07180	819905	coding	Arabidopsis thaliana	3	2822-02-01	GPI transamidase component PIG-S-like protein
AT3G07510.2	AT3G07510	AT3G07510	819939	coding	Arabidopsis thaliana	3	3937-02-01	maternal effect embryo arrest protein
AT3G07820.1	AT3G07820	AT3G07820	819973	coding	Arabidopsis thaliana	3	4963-02-01	Pectin lyase-like superfamily protein
AT3G08700.1	UBC12	AT3G08700	820017	coding	Arabidopsis thaliana	3	6431-02-01	ubiquitin-conjugating enzyme 12
AT3G09260.1	PYK10	AT3G09260	820082	coding	Arabidopsis thaliana	3	8405-02-01	Glycosyl hydrolase superfamily protein
AT3G09640.2	APX2	AT3G09640	820121	coding	Arabidopsis thaliana	3	9562-02-01	ascorbate peroxidase 2
AT3G12820.1	MYB10	AT3G12820	820464	coding	Arabidopsis thaliana	3	4.0739	myb domain protein 10
AT3G13240.1	AT3G13240	AT3G13240	820523	coding	Arabidopsis thaliana	3	2755-04-01
AT3G13430.1	AT3G13430	AT3G13430	820543	coding	Arabidopsis thaliana	3	3672-04-01	RING/U-box superfamily protein
AT3G13674.1	AT3G13674	AT3G13674	820574	coding	Arabidopsis thaliana	3	4746-04-01
AT3G13740.2	AT3G13740	AT3G13740	820583	coding	Arabidopsis thaliana	3	5041-04-01	Ribonuclease III family protein
AT3G13857.1	AT3G13857	AT3G13857	2745883	coding	Arabidopsis thaliana	3	5611-04-01
AT3G13920.3	EIF4A1	AT3G13920	820605	coding	Arabidopsis thaliana	3	5922-04-01	eukaryotic translation initiation factor 4A1
AT3G15395.4	AT3G15395	AT3G15395	2745885	coding	Arabidopsis thaliana	3	2006-05-01	HrpN-interacting protein from malus protein
AT3G18750.3	WNK6	AT3G18750	821406	coding	Arabidopsis thaliana	3	4540-06-01	with no lysine (K) kinase 6
AT3G19200.1	AT3G19200	AT3G19200	821454	coding	Arabidopsis thaliana	3	6492-06-01
AT3G19520.1	AT3G19520	AT3G19520	821488	coding	Arabidopsis thaliana	3	7726-06-01
AT3G19770.2	VPS9A	AT3G19770	821514	coding	Arabidopsis thaliana	3	8667-06-01	Vacuolar sorting protein 9 (VPS9) domain-containing protein
AT3G19860.1	bHLH121	AT3G19860	821523	coding	Arabidopsis thaliana	3	9038-06-01	basic helix-loop-helix (bHLH) DNA-binding superfamily protein
AT3G20070.2	TTN9	AT3G20070	821546	coding	Arabidopsis thaliana	3	7.0047	titan9
AT3G21175.1	ZML1	AT3G21175	821670	coding	Arabidopsis thaliana	3	4220-07-01	ZIM-like 1
AT3G22183.1	AT3G22183	AT3G22183	6240265	coding	Arabidopsis thaliana	3	8311-07-01
AT3G22260.1	AT3G22260	AT3G22260	821796	coding	Arabidopsis thaliana	3	8708-07-01	Cysteine proteinases superfamily protein
AT3G23260.1	AT3G23260	AT3G23260	821905	coding	Arabidopsis thaliana	3	3133-08-01	F-box and associated interaction domains-containing protein
AT3G26360.1	AT3G26360	AT3G26360	822240	coding	Arabidopsis thaliana	3	6555-09-01	Ribosomal protein S21 family protein
AT3G27470.3	AT3G27470	AT3G27470	822368	coding	Arabidopsis thaliana	3	10.1630	lysine ketoglutarate reductase trans-splicing protein (DUF707)
AT3G28155.1	AT3G28155	AT3G28155	822441	coding	Arabidopsis thaliana	3	4848-10-01
AT3G28500.1	AT3G28500	AT3G28500	822480	coding	Arabidopsis thaliana	3	6820-10-01	60S acidic ribosomal protein family
AT3G29330.1	AT3G29330	AT3G29330	822591	coding	Arabidopsis thaliana	3	2577-11-01	zinc finger RNA-binding-like protein
AT3G30305.4	AT3G30305	AT3G30305	28719347	coding	Arabidopsis thaliana	3	9247-11-01
AT3G43110.1	AT3G43110	AT3G43110	823370	coding	Arabidopsis thaliana	3	15.0915	transmembrane protein
AT3G44006.1	AT3G44006	AT3G44006	28719368	coding	Arabidopsis thaliana	3	15.7961
AT3G44290.2	NAC060	AT3G44290	823554	coding	Arabidopsis thaliana	3	15.9727	NAC domain containing protein 60
AT3G44430.1	AT3G44430	AT3G44430	823568	coding	Arabidopsis thaliana	3	16.0683	transmembrane protein
AT3G44590.1	AT3G44590	AT3G44590	823584	coding	Arabidopsis thaliana	3	16.1637	60S acidic ribosomal protein family
AT3G45110.1	AT3G45110	AT3G45110	823647	coding	Arabidopsis thaliana	3	16.5082
AT3G45443.1	AT3G45443	AT3G45443	823683	coding	Arabidopsis thaliana	3	16.6676
AT3G46070.1	AT3G46070	AT3G46070	823750	coding	Arabidopsis thaliana	3	16.9204	C2H2-type zinc finger family protein
AT3G46845.1	AT3G46845	AT3G46845	28719386	coding	Arabidopsis thaliana	3	17.2544
AT3G46940.1	DUT1	AT3G46940	823847	coding	Arabidopsis thaliana	3	17.2881	DUTP-PYROPHOSPHATASE-LIKE 1
AT3G47160.1	AT3G47160	AT3G47160	823869	coding	Arabidopsis thaliana	3	17.3598	RING/U-box superfamily protein
AT3G47500.1	CDF3	AT3G47500	823904	coding	Arabidopsis thaliana	3	17.5039	cycling DOF factor 3
AT3G47680.1	AT3G47680	AT3G47680	823922	coding	Arabidopsis thaliana	3	17.5774	DNA binding protein
AT3G47990.1	SIS3	AT3G47990	823954	coding	Arabidopsis thaliana	3	17.7131	SUGAR-INSENSITIVE 3
AT3G48360.1	BT2	AT3G48360	823994	coding	Arabidopsis thaliana	3	17.9078	BTB and TAZ domain protein 2
AT3G50480.1	HR4	AT3G50480	824212	coding	Arabidopsis thaliana	3	18.7330	homolog of RPW8 4
AT3G51240.1	F3H	AT3G51240	824287	coding	Arabidopsis thaliana	3	19.0252	flavanone 3-hydroxylase
AT3G51300.1	ROP1	AT3G51300	824293	coding	Arabidopsis thaliana	3	19.0429	RHO-related protein from plants 1
AT3G52210.1	AT3G52210	AT3G52210	824386	coding	Arabidopsis thaliana	3	19.3670	S-adenosyl-L-methionine-dependent methyltransferases superfamily protein
AT3G52340.2	SPP2	AT3G52340	824399	coding	Arabidopsis thaliana	3	19.4069	sucrose-6F-phosphate phosphohydrolase 2
AT3G52770.1	ZPR3	AT3G52770	824443	coding	Arabidopsis thaliana	3	19.5575	binding protein
AT3G53650.1	AT3G53650	AT3G53650	28719403	coding	Arabidopsis thaliana	3	19.8893	Histone superfamily protein
AT3G54363.1	AT3G54363	AT3G54363	6241488	coding	Arabidopsis thaliana	3	20.1321
AT3G56950.1	SIP2;1	AT3G56950	824862	coding	Arabidopsis thaliana	3	21.0783	small and basic intrinsic protein 2
AT3G57750.1	AT3G57750	AT3G57750	824944	coding	Arabidopsis thaliana	3	21.3940	Protein kinase superfamily protein
AT3G58510.3	AT3G58510	AT3G58510	825020	coding	Arabidopsis thaliana	3	21.6400	DEA(D/H)-box RNA helicase family protein
AT3G58760.1	AT3G58760	AT3G58760	825045	coding	Arabidopsis thaliana	3	21.7281	Integrin-linked protein kinase family
AT3G59360.2	UTR6	AT3G59360	825105	coding	Arabidopsis thaliana	3	21.9353	UDP-galactose transporter 6
AT3G59810.1	LSM6A	AT3G59810	825150	coding	Arabidopsis thaliana	3	22.0965	Small nuclear ribonucleoprotein family protein
AT3G59930.1	AT3G59930	AT3G59930	825163	coding	Arabidopsis thaliana	3	22.1395	defensin-like protein
AT3G60390.1	HAT3	AT3G60390	825210	coding	Arabidopsis thaliana	3	22.3206	homeobox-leucine zipper protein 3
AT3G61113.1	AT3G61113	AT3G61113	6241165	coding	Arabidopsis thaliana	3	22.6144	Ubiquitin related modifier 1
AT3G62820.1	AT3G62820	AT3G62820	825457	coding	Arabidopsis thaliana	3	23.2294	Plant invertase/pectin methylesterase inhibitor superfamily protein
AT4G00335.1	RHB1A	AT4G00335	828093	coding	Arabidopsis thaliana	4	0.1459	RING-H2 finger B1A
AT4G00590.1	AT4G00590	AT4G00590	827968	coding	Arabidopsis thaliana	4	0.2528	N-terminal nucleophile aminohydrolases (Ntn hydrolases) superfamily protein
AT4G02550.2	AT4G02550	AT4G02550	827910	coding	Arabidopsis thaliana	4	1.1204	Myb/SANT-like DNA-binding domain protein
AT4G02880.2	AT4G02880	AT4G02880	828150	coding	Arabidopsis thaliana	4	2745-01-01	ELKS/Rab6-interacting/CAST family protein
AT4G03290.1	AT4G03290	AT4G03290	827993	coding	Arabidopsis thaliana	4	4425-01-01	EF hand calcium-binding protein family
AT4G05120.1	FUR1	AT4G05120	825857	coding	Arabidopsis thaliana	4	6325-02-01	Major facilitator superfamily protein
AT4G07410.1	PCN	AT4G07410	826172	coding	Arabidopsis thaliana	4	2005-04-01	Transducin family protein / WD-40 repeat family protein
AT4G07408.1	AT4G07408	AT4G07408	28719922	coding	Arabidopsis thaliana	4	2006-04-01
AT4G07455.1	AT4G07455	AT4G07455	28719924	coding	Arabidopsis thaliana	4	3114-04-01
AT4G09200.1	AT4G09200	AT4G09200	826514	coding	Arabidopsis thaliana	4	8592-05-01	SPla/RYanodine receptor (SPRY) domain-containing protein
AT4G09310.1	AT4G09200	AT4G09310	826514	coding	Arabidopsis thaliana	4	9028-05-01	SPla/RYanodine receptor (SPRY) domain-containing protein
AT4G10000.2	AT4G10000	AT4G10000	826591	coding	Arabidopsis thaliana	4	2603-06-01	Thioredoxin family protein
AT4G10130.5	AT4G10130	AT4G10130	826604	coding	Arabidopsis thaliana	4	3199-06-01	DNAJ heat shock N-terminal domain-containing protein
AT4G11370.1	RHA1A	AT4G11370	826739	coding	Arabidopsis thaliana	4	9075-06-01	RING-H2 finger A1A
AT4G12382.1	AT4G12382	AT4G12382	6241074	coding	Arabidopsis thaliana	4	3339-07-01	F-box family protein
AT4G12410.1	AT4G12410	AT4G12410	826850	coding	Arabidopsis thaliana	4	3428-07-01	SAUR-like auxin-responsive protein family
AT4G12990.10	AT4G12990	AT4G12990	826912	coding	Arabidopsis thaliana	4	5942-07-01	transmembrane protein
AT4G13280.2	TPS12	AT4G13280	826958	coding	Arabidopsis thaliana	4	7331-07-01	terpenoid synthase 12
AT4G14030.1	SBP1	AT4G14030	827039	coding	Arabidopsis thaliana	4	8.0978	selenium-binding protein 1
AT4G14240.1	AT4G14240	AT4G14240	827065	coding	Arabidopsis thaliana	4	2043-08-01	CBS domain protein with a domain protein (DUF21)
AT4G15010.1	AT4G15010	AT4G15010	827160	coding	Arabidopsis thaliana	4	5728-08-01	Mitochondrial substrate carrier family protein
AT4G15563.9	AT4G15563	AT4G15563	827231	coding	Arabidopsis thaliana	4	8902-08-01	F-box-like protein
AT4G17410.1	AT4G17410	AT4G17410	827452	coding	Arabidopsis thaliana	4	7158-09-01	DWNN domain, a CCHC-type zinc finger
AT4G20360.1	RABE1b	AT4G20360	827784	coding	Arabidopsis thaliana	4	9899-10-01	RAB GTPase homolog E1B
AT4G21902.1	AT4G21902	AT4G21902	6241319	coding	Arabidopsis thaliana	4	6197-11-01
AT4G23895.1	AT4G23895	AT4G23895	2745723	coding	Arabidopsis thaliana	4	4220-12-01	Pleckstrin homology (PH) domain-containing protein
AT4G24030.1	AT4G24030	AT4G24030	828503	coding	Arabidopsis thaliana	4	4862-12-01
AT4G24640.1	APPB1	AT4G24640	828566	coding	Arabidopsis thaliana	4	7178-12-01	Plant invertase/pectin methylesterase inhibitor superfamily protein
AT4G24660.1	HB22	AT4G24660	828568	coding	Arabidopsis thaliana	4	7229-12-01	homeobox protein 22
AT4G24920.1	AT4G24920	AT4G24920	828594	coding	Arabidopsis thaliana	4	8192-12-01	secE/sec61-gamma protein transport protein
AT4G25380.1	SAP10	AT4G25380	828641	coding	Arabidopsis thaliana	4	9758-12-01	stress-associated protein 10
AT4G26040.1	AT4G26040	AT4G26040	828710	coding	Arabidopsis thaliana	4	13.2068
AT4G27310.1	BBX28	AT4G27310	828839	coding	Arabidopsis thaliana	4	13.6755	B-box type zinc finger family protein
AT4G27650.1	PEL1	AT4G27650	828876	coding	Arabidopsis thaliana	4	13.8033	Eukaryotic release factor 1 (eRF1) family protein
AT4G27900.1	AT4G27900	AT4G27900	828903	coding	Arabidopsis thaliana	4	13.8905	CCT motif family protein
AT4G28740.1	AT4G28740	AT4G28740	828995	coding	Arabidopsis thaliana	4	14.2009	LOW PSII ACCUMULATION-like protein
AT4G29590.1	AT4G29590	AT4G29590	829080	coding	Arabidopsis thaliana	4	14.5120	S-adenosyl-L-methionine-dependent methyltransferases superfamily protein
AT4G32690.1	GLB3	AT4G32690	829404	coding	Arabidopsis thaliana	4	15.7651	hemoglobin 3
AT4G33380.1	AT4G33380	AT4G33380	829475	coding	Arabidopsis thaliana	4	16.0717	dimethylallyl, adenosine tRNA methylthiotransferase
AT4G33560.1	AT4G33560	AT4G33560	829495	coding	Arabidopsis thaliana	4	16.1352	Wound-responsive family protein
AT4G33800.1	AT4G33800	AT4G33800	829522	coding	Arabidopsis thaliana	4	16.2100
AT4G35040.1	bZIP19	AT4G35040	829656	coding	Arabidopsis thaliana	4	16.6802	Basic-leucine zipper (bZIP) transcription factor family protein
AT4G35110.2	AT4G35110	AT4G35110	829663	coding	Arabidopsis thaliana	4	16.7123	phospholipase-like protein (PEARLI 4) family protein
AT4G35300.11	TMT2	AT4G35300	829684	coding	Arabidopsis thaliana	4	16.7958	tonoplast monosaccharide transporter2
AT4G36600.2	AT4G36600	AT4G36600	829812	coding	Arabidopsis thaliana	4	17.2636	Late embryosis abundant (LEA) protein
AT4G37483.1	AT4G37483	AT4G37483	6240500	coding	Arabidopsis thaliana	4	17.6216
AT4G39780.1	AT4G39780	AT4G39780	830136	coding	Arabidopsis thaliana	4	18.4579	Integrase-type DNA-binding superfamily protein
AT4G39925.1	AT4G39925	AT4G39925	10723046	coding	Arabidopsis thaliana	4	18.5174	AT hook motif DNA-binding family protein
AT5G01300.1	AT5G01300	AT5G01300	830983	coding	Arabidopsis thaliana	5	0.1215	PEBP (phosphatidylethanolamine-binding protein) family protein
AT5G01410.1	RSR4	AT5G01410	831738	coding	Arabidopsis thaliana	5	0.1719	Aldolase-type TIM barrel family protein
AT5G01445.1	AT5G01445	AT5G01445	5008195	coding	Arabidopsis thaliana	5	0.1818
AT5G02270.1	ABCI20	AT5G02270	831709	coding	Arabidopsis thaliana	5	0.4670	non-intrinsic ABC protein 9
AT5G03040.2	iqd2	AT5G03040	831696	coding	Arabidopsis thaliana	5	0.7099	IQ-domain 2
AT5G04320.2	AT5G04320	AT5G04320	830311	coding	Arabidopsis thaliana	5	2092-01-01	Shugoshin C terminus
AT5G05290.1	EXPA2	AT5G05290	830411	coding	Arabidopsis thaliana	5	5687-01-01	expansin A2
AT5G05635.1	AT5G05635	AT5G05635	28720740	coding	Arabidopsis thaliana	5	6846-01-01
AT5G07510.1	GRP14	AT5G07510	830644	coding	Arabidopsis thaliana	5	3777-02-01	glycine-rich protein 14
AT5G08750.1	AT5G08750	AT5G08750	830776	coding	Arabidopsis thaliana	5	8518-02-01	RING/FYVE/PHD zinc finger superfamily protein
AT5G10030.1	TGA4	AT5G10030	830866	coding	Arabidopsis thaliana	5	3.1373	TGACG motif-binding factor 4
AT5G14030.4	AT5G14030	AT5G14030	831251	coding	Arabidopsis thaliana	5	5268-04-01	translocon-associated protein beta (TRAPB) family protein
AT5G14550.2	AT5G14550	AT5G14550	831306	coding	Arabidopsis thaliana	5	6910-04-01	Core-2/I-branching beta-1,6-N-acetylglucosaminyltransferase family protein
AT5G14995.1	AT5G14995	AT5G14995	5008212	coding	Arabidopsis thaliana	5	8534-04-01	ECA1 gametosis related family protein
AT5G15700.1	AT5G15700	AT5G15700	831424	coding	Arabidopsis thaliana	5	5.1148	DNA/RNA polymerases superfamily protein
AT5G17150.1	AT5G17150	AT5G17150	831579	coding	Arabidopsis thaliana	5	6385-05-01	Cystatin/monellin superfamily protein
AT5G17530.1	AT5G17530	AT5G17530	831619	coding	Arabidopsis thaliana	5	7775-05-01	phosphoglucosamine mutase family protein
AT5G18040.1	AT5G18040	AT5G18040	831925	coding	Arabidopsis thaliana	5	9724-05-01	target of trans acting-siR480/255 protein
AT5G18640.1	AT5G18640	AT5G18640	831982	coding	Arabidopsis thaliana	5	2128-06-01	alpha/beta-Hydrolases superfamily protein
AT5G20300.1	Toc90	AT5G20300	832152	coding	Arabidopsis thaliana	5	8533-06-01	Avirulence induced (AIG1) family protein
AT5G20960.1	AO1	AT5G20960	832221	coding	Arabidopsis thaliana	5	7.1165	aldehyde oxidase 1
AT5G20990.3	B73	AT5G20990	832224	coding	Arabidopsis thaliana	5	7.1285	molybdopterin biosynthesis CNX1 protein / molybdenum cofactor biosynthesis enzyme CNX1 (CNX1)
AT5G22510.1	INV-E	AT5G22510	832312	coding	Arabidopsis thaliana	5	4746-07-01	alkaline/neutral invertase
AT5G22540.1	AT5G22540	AT5G22540	832315	coding	Arabidopsis thaliana	5	4814-07-01	transmembrane protein, putative (DUF247)
AT5G22545.1	AT5G22545	AT5G22545	832316	coding	Arabidopsis thaliana	5	4832-07-01
AT5G22875.2	AT5G22875	AT5G22875	832351	coding	Arabidopsis thaliana	5	6506-07-01	transmembrane protein
AT5G23510.3	AT5G23510	AT5G23510	832416	coding	Arabidopsis thaliana	5	9269-07-01
AT5G24520.3	TTG1	AT5G24520	832523	coding	Arabidopsis thaliana	5	3703-08-01	Transducin/WD40 repeat-like superfamily protein
AT5G25460.1	DGR2	AT5G25460	832620	coding	Arabidopsis thaliana	5	8632-08-01	transmembrane protein, putative (Protein of unknown function, DUF642)
AT5G28840.1	GME	AT5G28840	833002	coding	Arabidopsis thaliana	5	8620-10-01	GDP-D-mannose 3',5'-epimerase
AT5G35375.1	AT5G35375	AT5G35375	5008240	coding	Arabidopsis thaliana	5	13.5922	transmembrane protein
AT5G37400.1	AT5G37400	AT5G37400	833715	coding	Arabidopsis thaliana	5	14.8342
AT5G38040.1	AT5G38040	AT5G38040	833784	coding	Arabidopsis thaliana	5	15.1849	UDP-Glycosyltransferase superfamily protein
AT5G38220.1	AT5G38220	AT5G38220	833804	coding	Arabidopsis thaliana	5	15.2687	alpha/beta-Hydrolases superfamily protein
AT5G38760.1	AT5G38760	AT5G38760	833867	coding	Arabidopsis thaliana	5	15.5242	Late embryosis abundant protein (LEA) family protein
AT5G39660.1	CDF2	AT5G39660	833962	coding	Arabidopsis thaliana	5	15.8787	cycling DOF factor 2
AT5G39715.1	AT5G39715	AT5G39715	28721234	coding	Arabidopsis thaliana	5	15.8982	lysine histidine transporter-like protein
AT5G39880.1	AT5G39880	AT5G39880	833985	coding	Arabidopsis thaliana	5	15.9709	transmembrane protein
AT5G41590.1	AT5G41590	AT5G41590	834161	coding	Arabidopsis thaliana	5	16.6321	LURP-one-like protein (DUF567)
AT5G41860.1	AT5G41860	AT5G41860	834191	coding	Arabidopsis thaliana	5	16.7580	transmembrane protein
AT5G42090.1	AT5G42090	AT5G42090	834214	coding	Arabidopsis thaliana	5	16.8265	Lung seven transmembrane receptor family protein
AT5G42240.1	scpl42	AT5G42240	834229	coding	Arabidopsis thaliana	5	16.8876	serine carboxypeptidase-like 42
AT5G42965.1	AT5G42965	AT5G42965	834311	coding	Arabidopsis thaliana	5	17.2367	Polynucleotidyl transferase, ribonuclease H-like superfamily protein
AT5G43050.1	NPQ6	AT5G43050	834320	coding	Arabidopsis thaliana	5	17.2678	YCF20-like protein (DUF565)
AT5G43170.1	ZF3	AT5G43170	834334	coding	Arabidopsis thaliana	5	17.3309	zinc-finger protein 3
AT5G44290.4	AT5G44290	AT5G44290	834452	coding	Arabidopsis thaliana	5	17.8404	Protein kinase superfamily protein
AT5G44410.1	AT5G44410	AT5G44410	834467	coding	Arabidopsis thaliana	5	17.8911	FAD-binding Berberine family protein
AT5G44560.1	VPS2.2	AT5G44560	834483	coding	Arabidopsis thaliana	5	17.9459	SNF7 family protein
AT5G45280.2	AT5G45280	AT5G45280	834564	coding	Arabidopsis thaliana	5	18.3455	Pectinacetylesterase family protein
AT5G46720.1	AT5G46720	AT5G46720	834715	coding	Arabidopsis thaliana	5	18.9591	AIG2-like (avirulence induced family protein
AT5G46800.1	BOU	AT5G46800	834724	coding	Arabidopsis thaliana	5	18.9886	Mitochondrial substrate carrier family protein
AT5G47100.1	CBL9	AT5G47100	834756	coding	Arabidopsis thaliana	5	19.1296	calcineurin B-like protein 9
AT5G47630.1	mtACP3	AT5G47630	834813	coding	Arabidopsis thaliana	5	19.3061	mitochondrial acyl carrier protein 3
AT5G48760.1	AT5G48760	AT5G48760	834934	coding	Arabidopsis thaliana	5	19.7711	Ribosomal protein L13 family protein
AT5G50440.1	MEMB12	AT5G50440	835112	coding	Arabidopsis thaliana	5	20.5374	membrin 12
AT5G50565.6	AT5G50565	AT5G50565	835137	coding	Arabidopsis thaliana	5	20.5801
AT5G50665.1	AT5G50565	AT5G50665	835137	coding	Arabidopsis thaliana	5	20.6135
AT5G55130.3	CNX5	AT5G55130	835604	coding	Arabidopsis thaliana	5	22.3732	co-factor for nitrate, reductase and xanthine dehydrogenase 5
AT5G55460.1	AT5G55460	AT5G55460	835639	coding	Arabidopsis thaliana	5	22.4686	Bifunctional inhibitor/lipid-transfer protein/seed storage 2S albumin superfamily protein
AT5G55790.1	AT5G55790	AT5G55790	835673	coding	Arabidopsis thaliana	5	22.5787
AT5G56020.1	AT5G56020	AT5G56020	835700	coding	Arabidopsis thaliana	5	22.6844	Got1/Sft2-like vescicle transport protein family
AT5G56369.1	AT5G56369	AT5G56369	3771520	coding	Arabidopsis thaliana	5	22.8354	Defensin-like (DEFL) family protein
AT5G56370.1	AT5G56370	AT5G56370	835738	coding	Arabidopsis thaliana	5	22.8359	F-box/RNI-like/FBD-like domains-containing protein
AT5G56540.1	AGP14	AT5G56540	835755	coding	Arabidopsis thaliana	5	22.8932	arabinogalactan protein 14
AT5G57685.1	GDU3	AT5G57685	835875	coding	Arabidopsis thaliana	5	23.3658	glutamine dumper 3
AT5G57810.1	TET15	AT5G57810	835890	coding	Arabidopsis thaliana	5	23.4243	tetraspanin15
AT5G58220.3	TTL	AT5G58220	835934	coding	Arabidopsis thaliana	5	23.5544	transthyretin-like protein
AT5G59590.1	UGT76E2	AT5G59590	836078	coding	Arabidopsis thaliana	5	24.0089	UDP-glucosyl transferase 76E2
AT5G59970.1	AT5G59970	AT5G59970	836119	coding	Arabidopsis thaliana	5	24.1458	Histone superfamily protein
AT5G60430.2	AT5G60430	AT5G60430	836164	coding	Arabidopsis thaliana	5	24.3015	antiporter/ drug transporter
AT5G61620.1	AT5G61620	AT5G61620	836284	coding	Arabidopsis thaliana	5	24.7723	myb-like transcription factor family protein
AT5G61670.1	AT5G61670	AT5G61670	836289	coding	Arabidopsis thaliana	5	24.7834	orange protein
AT5G63970.1	RGLG3	AT5G63970	836518	coding	Arabidopsis thaliana	5	25.6068	Copine (Calcium-dependent phospholipid-binding protein) family
AT5G64240.2	MC3	AT5G64240	836545	coding	Arabidopsis thaliana	5	25.6956	metacaspase 3
AT5G66110.1	HIPP27	AT5G66110	836743	coding	Arabidopsis thaliana	5	26.4301	Heavy metal transport/detoxification superfamily protein
AT5G66440.1	AT5G66440	AT5G66440	836776	coding	Arabidopsis thaliana	5	26.5299	tRNA-methyltransferase non-catalytic subunit trm6MTase subunit
ATMG00090.1	rps3	ATMG00090	NA	coding	Arabidopsis thaliana	Mt	0.0255
ATCG00330.1	rps14	ATCG00330	NA	coding	Arabidopsis thaliana	Pt	0.0369
ATMG00180.1	ccmFC	ATMG00180	NA	coding	Arabidopsis thaliana	Mt	0.0513
ATMG00510.1	nad7	ATMG00510	NA	coding	Arabidopsis thaliana	Mt	0.1321
ATMG00560.1	rpl2	ATMG00560	NA	coding	Arabidopsis thaliana	Mt	0.1547
ATMG01275.1		ATMG01275	NA	coding	Arabidopsis thaliana	Mt	0.3180
AT1G09715.1	NA	Not mapped	NA	NA	NA	NA	NA	NA
AT1G25098.3	NA	Not mapped	NA	NA	NA	NA	NA	NA
AT2G00340.1	NA	Not mapped	NA	NA	NA	NA	NA	NA
AT2G00390.1	NA	Not mapped	NA	NA	NA	NA	NA	NA
AT2G05235.1	NA	Not mapped	NA	NA	NA	NA	NA	NA
AT2G05325.1	NA	Not mapped	NA	NA	NA	NA	NA	NA
AT2G05375.1	NA	Not mapped	NA	NA	NA	NA	NA	NA
AT2G05385.1	NA	Not mapped	NA	NA	NA	NA	NA	NA
AT2G08145.1	NA	Not mapped	NA	NA	NA	NA	NA	NA
AT3G00500.1	NA	Not mapped	NA	NA	NA	NA	NA	NA
AT3G00520.1	NA	Not mapped	NA	NA	NA	NA	NA	NA
AT3G00580.2	NA	Not mapped	NA	NA	NA	NA	NA	NA
AT3G00590.1	NA	Not mapped	NA	NA	NA	NA	NA	NA
AT3G00800.1	NA	Not mapped	NA	NA	NA	NA	NA	NA
AT3G00810.1	NA	Not mapped	NA	NA	NA	NA	NA	NA
AT3G01335.1	NA	Not mapped	NA	NA	NA	NA	NA	NA
AT3G60930.2	NA	Not mapped	NA	NA	NA	NA	NA	NA
AT4G08735.1	NA	Not mapped	NA	NA	NA	NA	NA	NA
AT4G37620.1	NA	Not mapped	NA	NA	NA	NA	NA	NA
AT5G00335.2	NA	Not mapped	NA	NA	NA	NA	NA	NA
AT5G00430.1	NA	Not mapped	NA	NA	NA	NA	NA	NA
AT5G00535.1	NA	Not mapped	NA	NA	NA	NA	NA	NA
AT5G02585.1	NA	Not mapped	NA	NA	NA	NA	NA	NA
AT5G08155.1	NA	Not mapped	NA	NA	NA	NA	NA	NA
AT5G09115.1	NA	Not mapped	NA	NA	NA	NA	NA	NA
AT5G28626.1	NA	Not mapped	NA	NA	NA	NA	NA	NA
AT5G37400.2	NA	Not mapped	NA	NA	NA	NA	NA	NA
AT5G56747.1	NA	Not mapped	NA	NA	NA	NA	NA	NA

## Sheet: List3
Genes isolated from pre-monosomal (R) fraction of Col genotype in freshly harvested (FH) stage.
Pasted	Symbol	Ensembl Gene ID	Entrez	Type	Species	Chr	Position (Mbp)	Description
AT1G01480.1	ACS2	AT1G01480	837082	coding	Arabidopsis thaliana	1	0.1757	1-amino-cyclopropane-1-carboxylate synthase 2
AT5G11380.3	DXPS3	AT5G11380	831009	coding	Arabidopsis thaliana	5	6300-03-01	1-deoxy-D-xylulose 5-phosphate synthase 3
AT5G66120.1	AT5G66120	AT5G66120	836744	coding	Arabidopsis thaliana	5	26.4314	3-dehydroquinate synthase
AT3G04770.2	RPSAb	AT3G04770	819637	coding	Arabidopsis thaliana	3	3093-01-01	40s ribosomal protein SA B
AT3G52050.8	AT3G52050	AT3G52050	824368	coding	Arabidopsis thaliana	3	19.3049	5'-3' exonuclease family protein
AT5G26680.2	AT5G26680	AT5G26680	832721	coding	Arabidopsis thaliana	5	3114-09-01	5'-3' exonuclease family protein
AT2G16700.2	ADF5	AT2G16700	816171	coding	Arabidopsis thaliana	2	2445-07-01	actin depolymerizing factor 5
AT1G44170.3	ALDH3H1	AT1G44170	841020	coding	Arabidopsis thaliana	1	16.7964	aldehyde dehydrogenase 3H1
AT3G14150.2	HAOX2	AT3G14150	820632	coding	Arabidopsis thaliana	3	6904-04-01	Aldolase-type TIM barrel family protein
AT1G73680.4	ALPHA DOX2	AT1G73680	843703	coding	Arabidopsis thaliana	1	27.7039	alpha dioxygenase
AT4G14290.4	AT4G14290	AT4G14290	827070	coding	Arabidopsis thaliana	4	2253-08-01	alpha/beta-Hydrolases superfamily protein
AT5G16510.1	RGP5	AT5G16510	831513	coding	Arabidopsis thaliana	5	3926-05-01	Alpha-1,4-glucan-protein synthase family protein
AT3G56190.2	ALPHA-SNAP2	AT3G56190	824785	coding	Arabidopsis thaliana	3	20.8457	alpha-soluble NSF attachment protein 2
AT5G50840.2	AT5G50840	AT5G50840	835156	coding	Arabidopsis thaliana	5	20.6858	alpha-taxilin-like protein
AT2G37330.1	ALS3	AT2G37330	818310	coding	Arabidopsis thaliana	2	15.6691	aluminum sensitive 3
AT5G44240.1	ALA2	AT5G44240	834447	coding	Arabidopsis thaliana	5	17.8169	aminophospholipid ATPase 2
AT3G05870.6	APC11	AT3G05870	819756	coding	Arabidopsis thaliana	3	7533-01-01	anaphase-promoting complex/cyclosome 11
AT1G50900.1	GDC1	AT1G50900	841512	coding	Arabidopsis thaliana	1	18.8662	Ankyrin repeat family protein
AT3G12360.1	ITN1	AT3G12360	820414	coding	Arabidopsis thaliana	3	9340-03-01	Ankyrin repeat family protein
AT5G66055.2	AKRP	AT5G66055	836737	coding	Arabidopsis thaliana	5	26.4172	ankyrin repeat protein
AT3G61640.1	AGP20	AT3G61640	825337	coding	Arabidopsis thaliana	3	22.8100	arabinogalactan protein 20
AT2G37550.2	AGD7	AT2G37550	818331	coding	Arabidopsis thaliana	2	15.7551	ARF-GAP domain 7
AT2G30970.1	ASP1	AT2G30970	817648	coding	Arabidopsis thaliana	2	13.1788	aspartate aminotransferase 1
AT4G32530.2	AT4G32530	AT4G32530	829388	coding	Arabidopsis thaliana	4	15.6931	ATPase, F0/V0 complex, subunit C protein
AT4G38510.3	VAB2	AT4G38510	830008	coding	Arabidopsis thaliana	4	18.0108	ATPase, V1 complex, subunit B protein
AT2G40810.2	ATG18C	AT2G40810	818678	coding	Arabidopsis thaliana	2	17.0324	autophagy-like protein
AT2G33310.2	IAA13	AT2G33310	817894	coding	Arabidopsis thaliana	2	14.1130	auxin-induced protein 13
AT1G48660.1	AT1G48660	AT1G48660	841288	coding	Arabidopsis thaliana	1	17.9958	Auxin-responsive GH3 family protein
AT5G13360.1	AT5G13360	AT5G13360	831177	coding	Arabidopsis thaliana	5	2834-04-01	Auxin-responsive GH3 family protein
AT5G08130.6	BIM1	AT5G08130	830708	coding	Arabidopsis thaliana	5	6060-02-01	basic helix-loop-helix (bHLH) DNA-binding superfamily protein
AT2G21240.2	BPC4	AT2G21240	816663	coding	Arabidopsis thaliana	2	9.1013	basic pentacysteine 4
AT4G27830.2	BGLU10	AT4G27830	828896	coding	Arabidopsis thaliana	4	13.8616	beta glucosidase 10
AT3G62750.2	BGLU8	AT3G62750	825450	coding	Arabidopsis thaliana	3	23.2142	beta glucosidase 8
AT4G01995.3	AT4G01995	AT4G01995	828173	coding	Arabidopsis thaliana	4	0.8729	beta-carotene isomerase D27
AT1G66850.1	AT1G66850	AT1G66850	843003	coding	Arabidopsis thaliana	1	24.9369	Bifunctional inhibitor/lipid-transfer protein/seed storage 2S albumin superfamily protein
AT4G33355.1	AT4G33355	AT4G33355	829472	coding	Arabidopsis thaliana	4	16.0670	Bifunctional inhibitor/lipid-transfer protein/seed storage 2S albumin superfamily protein
AT5G38180.1	AT5G38180	AT5G38180	833798	coding	Arabidopsis thaliana	5	15.2298	Bifunctional inhibitor/lipid-transfer protein/seed storage 2S albumin superfamily protein
AT5G04430.1	BTR1L	AT5G04430	830322	coding	Arabidopsis thaliana	5	2502-01-01	binding to TOMV RNA 1L (long form)
AT5G14270.1	BET9	AT5G14270	831277	coding	Arabidopsis thaliana	5	6046-04-01	bromodomain and extraterminal domain protein 9
AT5G65210.3	TGA1	AT5G65210	836646	coding	Arabidopsis thaliana	5	26.0575	bZIP transcription factor family protein
AT1G24265.2	AT1G24265	AT1G24265	839041	coding	Arabidopsis thaliana	1	6004-08-01	bZIP transcription factor, putative (DUF1664)
AT1G34370.2	STOP1	AT1G34370	840339	coding	Arabidopsis thaliana	1	5503-12-01	C2H2 and C2HC zinc fingers superfamily protein
AT3G59450.2	AT3G59450	AT3G59450	825114	coding	Arabidopsis thaliana	3	21.9728	Calcium-binding EF-hand family protein
AT1G76650.1	CML38	AT1G76650	843998	coding	Arabidopsis thaliana	1	28.7667	calmodulin-like 38
AT3G27740.2	CARA	AT3G27740	822396	coding	Arabidopsis thaliana	3	2812-10-01	carbamoyl phosphate synthetase A
AT5G18420.1	AT5G18420	AT5G18420	831960	coding	Arabidopsis thaliana	5	6.1053	CCR4-NOT transcription complex subunit
AT5G03830.2	AT5G03830	AT5G03830	831702	coding	Arabidopsis thaliana	5	1.0183	CDK inhibitor P21 binding protein
AT1G30845.1	AT1G30845	AT1G30845	839968	coding	Arabidopsis thaliana	1	9796-10-01	cell growth defect protein
AT1G62850.2	AT1G62850	AT1G62850	842585	coding	Arabidopsis thaliana	1	23.2717	Class I peptide chain release factor
AT1G55830.3	AT1G55830	AT1G55830	842033	coding	Arabidopsis thaliana	1	20.8676	coiled-coil protein
AT3G48860.3	AT3G48860	AT3G48860	824047	coding	Arabidopsis thaliana	3	18.1172	coiled-coil protein
AT3G14010.2	CID4	AT3G14010	820615	coding	Arabidopsis thaliana	3	6361-04-01	CTC-interacting domain 4
AT5G56900.1	AT5G56900	AT5G56900	835792	coding	Arabidopsis thaliana	5	23.0192	CwfJ-like family protein / zinc finger (CCCH-type) family protein
AT5G45190.3	AT5G45190	AT5G45190	834555	coding	Arabidopsis thaliana	5	18.2771	Cyclin family protein
AT4G30820.27	AT4G30820	AT4G30820	829205	coding	Arabidopsis thaliana	4	15.0065	cyclin-dependent kinase-activating kinase assembly factor-related / CDK-activating kinase assembly factor-like protein
AT3G57050.5	CBL	AT3G57050	824872	coding	Arabidopsis thaliana	3	21.1117	cystathionine beta-lyase
AT2G38025.2	AT2G38025	AT2G38025	818381	coding	Arabidopsis thaliana	2	15.9150	Cysteine proteinases superfamily protein
AT1G20990.1	AT1G20990	AT1G20990	838693	coding	Arabidopsis thaliana	1	3303-07-01	Cysteine/Histidine-rich C1 domain family protein
AT3G16895.1	AT3G16895	AT3G16895	2745886	coding	Arabidopsis thaliana	3	7709-05-01	Cysteine-rich protein
AT3G17155.1	AT3G17155	AT3G17155	3768820	coding	Arabidopsis thaliana	3	8507-05-01	Cysteine-rich protein
AT5G19172.1	AT5G19172	AT5G19172	3770620	coding	Arabidopsis thaliana	5	4481-06-01	Cysteine-rich protein
AT1G02410.3	AT1G02410	AT1G02410	839364	coding	Arabidopsis thaliana	1	0.4909	cytochrome c oxidase assembly protein CtaG / Cox11 family
AT5G05690.3	CPD	AT5G05690	830453	coding	Arabidopsis thaliana	5	7026-01-01	Cytochrome P450 superfamily protein
AT1G01190.1	CYP78A8	AT1G01190	839233	coding	Arabidopsis thaliana	1	0.0830	cytochrome P450, family 78, subfamily A, polypeptide 8
AT5G26610.3	AT5G26610	AT5G26610	832729	coding	Arabidopsis thaliana	5	3751-09-01	D111/G-patch domain-containing protein
AT3G54970.4	AT3G54970	AT3G54970	824662	coding	Arabidopsis thaliana	3	20.3681	D-aminoacid aminotransferase-like PLP-dependent enzymes superfamily protein
AT5G26742.2	emb1138	AT5G26742	832713	coding	Arabidopsis thaliana	5	2846-09-01	DEAD box RNA helicase (RH3)
AT3G13660.1	AT3G13660	AT3G13660	820570	coding	Arabidopsis thaliana	3	4648-04-01	Disease resistance-responsive (dirigent-like protein) family protein
AT3G12210.1	AT3G12210	AT3G12210	820401	coding	Arabidopsis thaliana	3	8948-03-01	DNA binding protein
AT1G60850.4	ATRPAC42	AT1G60850	842377	coding	Arabidopsis thaliana	1	22.3979	DNA-directed RNA polymerase family protein
AT3G08970.2	ATERDJ3A	AT3G08970	820049	coding	Arabidopsis thaliana	3	7373-02-01	DNAJ heat shock N-terminal domain-containing protein
AT5G14960.2	DEL2	AT5G14960	831348	coding	Arabidopsis thaliana	5	8439-04-01	DP-E2F-like 2
AT5G42080.3	DL1	AT5G42080	834213	coding	Arabidopsis thaliana	5	16.8203	dynamin-like protein
AT4G35165.1	AT4G35165	AT4G35165	829669	coding	Arabidopsis thaliana	4	16.7351	egg cell-secreted-like protein (DUF1278)
AT1G03620.5	AT1G03620	AT1G03620	839448	coding	Arabidopsis thaliana	1	0.9040	ELMO/CED-12 family protein
AT5G06780.2	EML2	AT5G06780	830567	coding	Arabidopsis thaliana	5	2.0939	Emsy N Terminus (ENT)/ plant Tudor-like domains-containing protein
AT1G68110.1	AT1G68110	AT1G68110	843139	coding	Arabidopsis thaliana	1	25.5247	ENTH/ANTH/VHS superfamily protein
AT5G03540.2	EXO70A1	AT5G03540	831809	coding	Arabidopsis thaliana	5	0.8894	exocyst subunit exo70 family protein A1
AT2G48100.7	AT2G48100	AT2G48100	819422	coding	Arabidopsis thaliana	2	19.6704	Exonuclease family protein
AT5G03545.1	AT5G03545	AT5G03545	831795	coding	Arabidopsis thaliana	5	0.8946	expressed in response to phosphate starvation protein
AT1G77932.1	AT1G77932	AT1G77932	6241386	coding	Arabidopsis thaliana	1	29.3027	FANTASTIC four protein, putative (DUF3049)
AT2G26860.2	AT2G26860	AT2G26860	817227	coding	Arabidopsis thaliana	2	4520-11-01	FBD, F-box and Leucine Rich Repeat domains containing protein
AT1G47340.1	AT1G47340	AT1G47340	841137	coding	Arabidopsis thaliana	1	17.3538	F-box and associated interaction domains-containing protein
AT2G40920.2	AT2G40920	AT2G40920	818689	coding	Arabidopsis thaliana	2	17.0724	F-box and associated interaction domains-containing protein
AT3G19470.1	AT3G19470	AT3G19470	821481	coding	Arabidopsis thaliana	3	7494-06-01	F-box and associated interaction domains-containing protein
AT1G80960.6	AT1G80960	AT1G80960	844436	coding	Arabidopsis thaliana	1	30.4151	F-box and Leucine Rich Repeat domains containing protein
AT1G30200.2	AT1G30200	AT1G30200	839900	coding	Arabidopsis thaliana	1	6250-10-01	F-box family protein
AT1G49360.5	AT1G49360	AT1G49360	841359	coding	Arabidopsis thaliana	1	18.2672	F-box family protein
AT5G39250.1	AT5G39250	AT5G39250	833921	coding	Arabidopsis thaliana	5	15.7245	F-box family protein
AT4G08980.1	FBW2	AT4G08980	826476	coding	Arabidopsis thaliana	4	7580-05-01	F-BOX WITH WD-40 2
AT2G17020.2	AT2G17020	AT2G17020	816205	coding	Arabidopsis thaliana	2	3963-07-01	F-box/RNI-like superfamily protein
AT3G12340.2	AT3G12340	AT3G12340	820412	coding	Arabidopsis thaliana	3	9255-03-01	FKBP-like peptidyl-prolyl cis-trans isomerase family protein
AT4G13260.1	YUC2	AT4G13260	826956	coding	Arabidopsis thaliana	4	7215-07-01	Flavin-binding monooxygenase family protein
AT1G17990.1	AT1G17990	AT1G17990	838379	coding	Arabidopsis thaliana	1	1920-06-01	FMN-linked oxidoreductases superfamily protein
AT5G27830.5	AT5G27830	AT5G27830	832845	coding	Arabidopsis thaliana	5	8612-09-01	folate receptor family protein
AT1G06430.1	FTSH8	AT1G06430	837154	coding	Arabidopsis thaliana	1	9600-01-01	FTSH protease 8
AT5G48980.1	AT5G48980	AT5G48980	834957	coding	Arabidopsis thaliana	5	19.8607	Galactose oxidase/kelch repeat superfamily protein
AT3G05930.1	GLP8	AT3G05930	819762	coding	Arabidopsis thaliana	3	7703-01-01	germin-like protein 8
AT3G63420.2	GG1	AT3G63420	825517	coding	Arabidopsis thaliana	3	23.4172	Ggamma-subunit 1
AT4G30450.1	AT4G30450	AT4G30450	829168	coding	Arabidopsis thaliana	4	14.8860	glycine-rich protein
AT5G20390.1	AT5G20390	AT5G20390	832161	coding	Arabidopsis thaliana	5	8927-06-01	Glycosyl hydrolase superfamily protein
AT2G31350.2	GLX2-5	AT2G31350	817693	coding	Arabidopsis thaliana	2	13.3681	glyoxalase 2-5
AT2G30700.2	AT2G30700	AT2G30700	817621	coding	Arabidopsis thaliana	2	13.0818	GPI-anchored protein
AT1G75210.3	AT1G75210	AT1G75210	843858	coding	Arabidopsis thaliana	1	28.2238	HAD-superfamily hydrolase, subfamily IG, 5'-nucleotidase
AT2G19960.2	AT2G19960	AT2G19960	28718288	coding	Arabidopsis thaliana	2	6220-08-01	hAT family dimerization domain-containing protein
AT3G07770.1	Hsp89.1	AT3G07770	819968	coding	Arabidopsis thaliana	3	4789-02-01	HEAT SHOCK PROTEIN 89.1
AT2G03020.2	AT2G03020	AT2G03020	814831	coding	Arabidopsis thaliana	2	0.8826	Heat shock protein HSP20/alpha crystallin family
AT2G40710.1	AT2G40710	AT2G40710	818666	coding	Arabidopsis thaliana	2	16.9809	hemolysin-III related integral membrane protein
AT4G16566.3	HINT4	AT4G16566	827357	coding	Arabidopsis thaliana	4	3336-09-01	histidine triad nucleotide-binding 4
AT3G29350.1	AHP2	AT3G29350	822593	coding	Arabidopsis thaliana	3	2641-11-01	histidine-containing phosphotransmitter 2
AT2G38810.4	HTA8	AT2G38810	818463	coding	Arabidopsis thaliana	2	16.2192	histone H2A 8
AT5G25220.2	KNAT3	AT5G25220	832593	coding	Arabidopsis thaliana	5	7359-08-01	homeobox protein knotted-1-like 3
AT3G46640.2	PCL1	AT3G46640	823817	coding	Arabidopsis thaliana	3	17.1830	Homeodomain-like superfamily protein
AT3G23180.2	AT3G23180	AT3G23180	821896	coding	Arabidopsis thaliana	3	2768-08-01	HR-like lesion-inducing protein-like protein
AT3G03773.2	AT3G03773	AT3G03773	821159	coding	Arabidopsis thaliana	3	0.9516	HSP20-like chaperones superfamily protein
AT1G29120.2	AT1G29120	AT1G29120	839787	coding	Arabidopsis thaliana	1	10.1742	Hydrolase-like protein family
AT5G58210.2	AT5G58210	AT5G58210	835933	coding	Arabidopsis thaliana	5	23.5521	hydroxyproline-rich glycoprotein family protein
AT1G72070.2	AT1G72070	AT1G72070	843538	coding	Arabidopsis thaliana	1	27.1186	Chaperone DnaJ-domain superfamily protein
AT5G37380.3	AT5G37380	AT5G37380	833712	coding	Arabidopsis thaliana	5	14.8167	Chaperone DnaJ-domain superfamily protein
AT3G06400.2	CHR11	AT3G06400	819814	coding	Arabidopsis thaliana	3	9409-01-01	chromatin-remodeling protein 11
AT1G09270.2	IMPA-4	AT1G09270	837448	coding	Arabidopsis thaliana	1	9943-02-01	importin alpha
AT1G79700.4	WRI4	AT1G79700	844309	coding	Arabidopsis thaliana	1	29.9903	Integrase-type DNA-binding superfamily protein
AT3G07530.2	AT3G07530	AT3G07530	819942	coding	Arabidopsis thaliana	3	4005-02-01	integrator complex subunit
AT2G17130.2	IDH2	AT2G17130	816218	coding	Arabidopsis thaliana	2	4608-07-01	isocitrate dehydrogenase subunit 2
AT5G27607.1	AT5G27607	AT5G27607	28721203	coding	Arabidopsis thaliana	5	7606-09-01	JAB1/Mov34/MPN/PAD-1 ubiquitin protease
AT1G08110.1	AT1G08110	AT1G08110	837330	coding	Arabidopsis thaliana	1	5353-02-01	lactoylglutathione lyase family protein / glyoxalase I family protein
AT3G02600.3	LPP3	AT3G02600	821299	coding	Arabidopsis thaliana	3	0.5510	lipid phosphate phosphatase 3
AT4G28088.1	AT4G28088	AT4G28088	2745729	coding	Arabidopsis thaliana	4	13.9611	Low temperature and salt responsive protein family
AT1G73607.1	LCR65	AT1G73607	3767693	coding	Arabidopsis thaliana	1	27.6762	low-molecular-weight cysteine-rich 65
AT2G14365.1	LCR84	AT2G14365	3768590	coding	Arabidopsis thaliana	2	6.0883	low-molecular-weight cysteine-rich 84
AT1G67850.5	AT1G67850	AT1G67850	843111	coding	Arabidopsis thaliana	1	25.4379	lysine ketoglutarate reductase trans-splicing protein (DUF707)
AT4G25080.1	CHLM	AT4G25080	828611	coding	Arabidopsis thaliana	4	8768-12-01	magnesium-protoporphyrin IX methyltransferase
AT4G22990.1	AT4G22990	AT4G22990	828398	coding	Arabidopsis thaliana	4	12.0482	Major Facilitator Superfamily with SPX (SYG1/Pho81/XPR1) domain-containing protein
AT2G25980.2	AT2G25980	AT2G25980	817139	coding	Arabidopsis thaliana	2	11.0774	Mannose-binding lectin superfamily protein
AT2G01450.2	MPK17	AT2G01450	814673	coding	Arabidopsis thaliana	2	0.1995	MAP kinase 17
AT3G06110.1	MKP2	AT3G06110	819784	coding	Arabidopsis thaliana	3	8434-01-01	MAPK phosphatase 2
AT3G07510.3	AT3G07510	AT3G07510	819939	coding	Arabidopsis thaliana	3	3937-02-01	maternal effect embryo arrest protein
AT3G26890.2	AT3G26890	AT3G26890	822305	coding	Arabidopsis thaliana	3	9071-09-01	meiosis chromosome segregation family protein
AT1G30300.3	AT1G30300	AT1G30300	839910	coding	Arabidopsis thaliana	1	6730-10-01	Metallo-hydrolase/oxidoreductase superfamily protein
AT5G44610.3	MAP18	AT5G44610	834489	coding	Arabidopsis thaliana	5	17.9935	microtubule-associated protein 18
AT5G57870.2	eIFiso4G1	AT5G57870	835897	coding	Arabidopsis thaliana	5	23.4395	MIF4G domain-containing protein / MA3 domain-containing protein
AT5G40440.6	MKK3	AT5G40440	834042	coding	Arabidopsis thaliana	5	16.1816	mitogen-activated protein kinase kinase 3
AT1G24020.2	MLP423	AT1G24020	839014	coding	Arabidopsis thaliana	1	5001-08-01	MLP-like protein 423
AT1G67700.1	AT1G67700	AT1G67700	843095	coding	Arabidopsis thaliana	1	25.3741	multidrug resistance protein
AT3G12820.2	MYB10	AT3G12820	820464	coding	Arabidopsis thaliana	3	4.0739	myb domain protein 10
AT1G08593.1	NA	Not mapped	NA	NA	NA	NA	NA	NA
AT1G09105.1	NA	Not mapped	NA	NA	NA	NA	NA	NA
AT1G09165.1	NA	Not mapped	NA	NA	NA	NA	NA	NA
AT1G09595.1	NA	Not mapped	NA	NA	NA	NA	NA	NA
AT2G00360.1	NA	Not mapped	NA	NA	NA	NA	NA	NA
AT2G00470.1	NA	Not mapped	NA	NA	NA	NA	NA	NA
AT3G01455.1	NA	Not mapped	NA	NA	NA	NA	NA	NA
AT3G05870.7	NA	Not mapped	NA	NA	NA	NA	NA	NA
AT3G06400.3	NA	Not mapped	NA	NA	NA	NA	NA	NA
AT4G03045.1	NA	Not mapped	NA	NA	NA	NA	NA	NA
AT4G03325.1	NA	Not mapped	NA	NA	NA	NA	NA	NA
AT4G03345.1	NA	Not mapped	NA	NA	NA	NA	NA	NA
AT4G06180.1	NA	Not mapped	NA	NA	NA	NA	NA	NA
AT4G08980.4	NA	Not mapped	NA	NA	NA	NA	NA	NA
AT5G00415.1	NA	Not mapped	NA	NA	NA	NA	NA	NA
AT5G00420.1	NA	Not mapped	NA	NA	NA	NA	NA	NA
AT5G00460.1	NA	Not mapped	NA	NA	NA	NA	NA	NA
AT5G09330.4	NAC082	AT5G09330	830792	coding	Arabidopsis thaliana	5	8923-02-01	NAC domain containing protein 82
AT1G78590.2	NADK3	AT1G78590	844195	coding	Arabidopsis thaliana	1	29.5642	NAD(H) kinase 3
AT1G17890.2	GER2	AT1G17890	838368	coding	Arabidopsis thaliana	1	6.1543	NAD(P)-binding Rossmann-fold superfamily protein
AT4G31530.2	AT4G31530	AT4G31530	829280	coding	Arabidopsis thaliana	4	15.2822	NAD(P)-binding Rossmann-fold superfamily protein
AT2G37760.1	AKR4C8	AT2G37760	818353	coding	Arabidopsis thaliana	2	15.8317	NAD(P)-linked oxidoreductase superfamily protein
AT1G17350.3	AT1G17350	AT1G17350	838307	coding	Arabidopsis thaliana	1	9415-05-01	NADH:ubiquinone oxidoreductase intermediate-associated protein 30
AT3G49470.2	NACA2	AT3G49470	824109	coding	Arabidopsis thaliana	3	18.3409	nascent polypeptide-associated complex subunit alpha-like protein 2
AT1G04157.1	AT1G04157	AT1G04157	28716063	lncRNA	Arabidopsis thaliana	1	0.7423	ncRNA
AT1G05667.1	AT1G05667	AT1G05667	28716353	lncRNA	Arabidopsis thaliana	1	4913-07-01	ncRNA
AT1G05973.1	AT1G05973	AT1G05973	28716409	lncRNA	Arabidopsis thaliana	1	9.0204	ncRNA
AT1G06483.1	AT1G06483	AT1G06483	28716503	lncRNA	Arabidopsis thaliana	1	4731-11-01	ncRNA
AT1G08003.1	AT1G08003	AT1G08003	28716758	lncRNA	Arabidopsis thaliana	1	20.4521	ncRNA
AT1G08023.1	AT1G08023	AT1G08023	28716763	lncRNA	Arabidopsis thaliana	1	20.4954	ncRNA
AT1G08027.1	AT1G08027	AT1G08027	28716764	lncRNA	Arabidopsis thaliana	1	20.4968	ncRNA
AT1G08103.1	AT1G08103	AT1G08103	28716777	lncRNA	Arabidopsis thaliana	1	21.0523	ncRNA
AT1G08213.1	AT1G08213	AT1G08213	28716797	lncRNA	Arabidopsis thaliana	1	21.6165	ncRNA
AT1G08567.1	AT1G08567	AT1G08567	28716861	lncRNA	Arabidopsis thaliana	1	23.2544	ncRNA
AT1G09197.1	AT1G09197	AT1G09197	28717022	lncRNA	Arabidopsis thaliana	1	26.6974	ncRNA
AT1G09507.1	AT1G09507	AT1G09507	28717093	lncRNA	Arabidopsis thaliana	1	28.0565	ncRNA
AT1G09753.1	AT1G09753	AT1G09753	28717159	lncRNA	Arabidopsis thaliana	1	29.2089	ncRNA
AT2G04295.1	AT2G04295	AT2G04295	28717560	lncRNA	Arabidopsis thaliana	2	0.7716	ncRNA
AT2G04805.1	AT2G04805	AT2G04805	28717600	lncRNA	Arabidopsis thaliana	2	6047-01-01	ncRNA
AT2G05465.1	AT2G05465	AT2G05465	28717652	lncRNA	Arabidopsis thaliana	2	9367-03-01	ncRNA
AT2G06525.1	AT2G06525	AT2G06525	28717724	lncRNA	Arabidopsis thaliana	2	9345-06-01	ncRNA
AT2G08440.1	AT2G08440	AT2G08440	28717957	lncRNA	Arabidopsis thaliana	2	13.4395	ncRNA
AT2G08460.1	AT2G08460	AT2G08460	28717961	lncRNA	Arabidopsis thaliana	2	13.5044	ncRNA
AT2G08525.1	AT2G08525	AT2G08525	28717974	lncRNA	Arabidopsis thaliana	2	13.7898	ncRNA
AT2G09470.1	AT2G09470	AT2G09470	28718156	lncRNA	Arabidopsis thaliana	2	18.0260	ncRNA
AT2G09565.1	AT2G09565	AT2G09565	28718174	lncRNA	Arabidopsis thaliana	2	18.5016	ncRNA
AT3G01295.1	AT3G01295	AT3G01295	28718474	lncRNA	Arabidopsis thaliana	3	0.8730	ncRNA
AT3G02325.1	AT3G02325	AT3G02325	28718562	lncRNA	Arabidopsis thaliana	3	2527-03-01	ncRNA
AT3G03605.1	AT3G03605	AT3G03605	28718675	lncRNA	Arabidopsis thaliana	3	6.1790	ncRNA
AT3G03965.1	AT3G03965	AT3G03965	28718709	lncRNA	Arabidopsis thaliana	3	7.0560	ncRNA
AT3G04135.1	AT3G04135	AT3G04135	28718725	lncRNA	Arabidopsis thaliana	3	5825-07-01	ncRNA
AT3G07795.1	AT3G07795	AT3G07795	28719028	lncRNA	Arabidopsis thaliana	3	17.5751	ncRNA
AT3G07805.1	AT3G07805	AT3G07805	28719029	lncRNA	Arabidopsis thaliana	3	17.5944	ncRNA
AT3G08130.1	AT3G08130	AT3G08130	28719068	lncRNA	Arabidopsis thaliana	3	18.7904	ncRNA
AT3G08235.1	AT3G08235	AT3G08235	28719087	lncRNA	Arabidopsis thaliana	3	19.3247	ncRNA
AT4G05015.1	AT4G05015	AT4G05015	28719601	lncRNA	Arabidopsis thaliana	4	4604-02-01	ncRNA
AT4G05935.1	AT4G05935	AT4G05935	28719702	lncRNA	Arabidopsis thaliana	4	7.1826	ncRNA
AT4G06870.1	AT4G06870	AT4G06870	28719829	lncRNA	Arabidopsis thaliana	4	4541-10-01	ncRNA
AT4G07260.1	AT4G07260	AT4G07260	28719903	lncRNA	Arabidopsis thaliana	4	6116-12-01	ncRNA
AT4G08785.2	AT4G08785	AT4G08785	28720014	lncRNA	Arabidopsis thaliana	4	16.0546	ncRNA
AT4G09295.1	AT4G09295	AT4G09295	28720060	lncRNA	Arabidopsis thaliana	4	17.1834	ncRNA
AT5G00855.1	AT5G00855	AT5G00855	28720325	lncRNA	Arabidopsis thaliana	5	0.5457	ncRNA
AT5G00910.1	AT5G00910	AT5G00910	28720335	lncRNA	Arabidopsis thaliana	5	0.8013	ncRNA
AT5G02645.1	AT5G02645	AT5G02645	28720486	lncRNA	Arabidopsis thaliana	5	6742-05-01	ncRNA
AT5G02755.1	AT5G02755	AT5G02755	28720496	lncRNA	Arabidopsis thaliana	5	8106-05-01	ncRNA
AT5G03835.1	AT5G03835	AT5G03835	28720587	lncRNA	Arabidopsis thaliana	5	5309-08-01	ncRNA
AT5G07795.1	AT5G07795	AT5G07795	28720919	lncRNA	Arabidopsis thaliana	5	21.0193	ncRNA
AT5G09185.1	AT5G09185	AT5G09185	28721075	lncRNA	Arabidopsis thaliana	5	25.6704	ncRNA
AT3G61198.1	AT3G61198	AT3G61198	5008103	ncRNA	Arabidopsis thaliana	3	22.6559	ncRNA
AT4G02005.5	AT4G02005	AT4G02005	5008113	ncRNA	Arabidopsis thaliana	4	0.8769	ncRNA
AT4G03811.1	AT4G03811	AT4G03811	5008120	ncRNA	Arabidopsis thaliana	4	7566-01-01	ncRNA
AT4G13495.1	AT4G13495	AT4G13495	5008139	ncRNA	Arabidopsis thaliana	4	8430-07-01	ncRNA
AT5G44569.1	AT5G44569	AT5G44569	10723061	ncRNA	Arabidopsis thaliana	5	17.9633	ncRNA
AT5G14100.1	ABCI11	AT5G14100	831259	coding	Arabidopsis thaliana	5	5494-04-01	non-intrinsic ABC protein 14
AT1G03180.1	AT1G03180	AT1G03180	839560	coding	Arabidopsis thaliana	1	0.7734	non-structural protein
AT4G10925.1	AT4G10925	AT4G10925	826691	coding	Arabidopsis thaliana	4	7027-06-01	Nuclear transport factor 2 (NTF2) family protein
AT2G03640.2	AT2G03640	AT2G03640	814893	coding	Arabidopsis thaliana	2	1.1043	Nuclear transport factor 2 (NTF2) family protein with RNA binding (RRM-RBD-RNP motifs) domain-containing protein
AT5G47650.5	NUDT2	AT5G47650	834816	coding	Arabidopsis thaliana	5	19.3102	nudix hydrolase homolog 2
AT2G19340.2	AT2G19340	AT2G19340	816451	coding	Arabidopsis thaliana	2	3738-08-01	Oligosaccharyltransferase complex/magnesium transporter family protein
AT1G62250.2	AT1G62250	AT1G62250	842522	coding	Arabidopsis thaliana	1	22.9945	orotidine 5'-phosphate decarboxylase
AT4G08590.3	ORTHL	AT4G08590	826420	coding	Arabidopsis thaliana	4	4638-05-01	ORTHRUS-like protein
AT4G08180.1	ORP1C	AT4G08180	826368	coding	Arabidopsis thaliana	4	5.1695	OSBP(oxysterol binding protein)-related protein 1C
AT4G20350.7	AT4G20350	AT4G20350	827783	coding	Arabidopsis thaliana	4	9880-10-01	oxidoreductase
AT4G17370.2	AT4G17370	AT4G17370	827449	coding	Arabidopsis thaliana	4	7058-09-01	Oxidoreductase family protein
AT4G35360.3	AT4G35360	AT4G35360	829689	coding	Arabidopsis thaliana	4	16.8121	pantothenate kinase
AT2G14610.1	PR1	AT2G14610	815949	coding	Arabidopsis thaliana	2	2416-06-01	pathosis-related protein 1
AT5G60640.3	PDIL1-4	AT5G60640	836185	coding	Arabidopsis thaliana	5	24.3708	PDI-like 1-4
AT4G18975.1	AT4G18975	AT4G18975	827633	coding	Arabidopsis thaliana	4	3919-10-01	Pentatricopeptide repeat (PPR) superfamily protein
AT5G46050.2	PTR3	AT5G46050	834646	coding	Arabidopsis thaliana	5	18.6750	peptide transporter 3
AT5G47000.1	AT5G47000	AT5G47000	834746	coding	Arabidopsis thaliana	5	19.0688	Peroxidase superfamily protein
AT1G66430.1	AT1G66430	AT1G66430	842961	coding	Arabidopsis thaliana	1	24.7783	pfkB-like carbohydrate kinase family protein
AT5G37850.1	SOS4	AT5G37850	833763	coding	Arabidopsis thaliana	5	15.0653	pfkB-like carbohydrate kinase family protein
AT1G54390.6	ING2	AT1G54390	841881	coding	Arabidopsis thaliana	1	20.3045	PHD finger protein-like protein
AT4G23860.3	AT4G23860	AT4G23860	828485	coding	Arabidopsis thaliana	4	4090-12-01	PHD finger protein-like protein
AT1G44446.1	CH1	AT1G44446	841029	coding	Arabidopsis thaliana	1	16.8483	Pheophorbide a oxygenase family protein with Rieske 2Fe-2S domain-containing protein
AT2G06925.2	PLA2-ALPHA	AT2G06925	815261	coding	Arabidopsis thaliana	2	8420-02-01	Phospholipase A2 family protein
AT1G27385.2	AT1G27385	AT1G27385	839628	coding	Arabidopsis thaliana	1	5105-09-01	phosphoribosylformylglycinamidine synthase
AT5G64040.1	PSAN	AT5G64040	836525	coding	Arabidopsis thaliana	5	25.6285	photosystem I reaction center subunit PSI-N, chloroplast, putative / PSI-N, putative (PSAN)
AT1G52230.1	PSAH2	AT1G52230	841653	coding	Arabidopsis thaliana	1	19.4548	photosystem I subunit H2
AT3G05410.1	AT3G05410	AT3G05410	819705	coding	Arabidopsis thaliana	3	5547-01-01	Photosystem II reaction center PsbP family protein
AT2G20180.1	PIL5	AT2G20180	816538	coding	Arabidopsis thaliana	2	7040-08-01	phytochrome interacting factor 3-like 5
AT2G17780.10	MCA2	AT2G17780	816287	coding	Arabidopsis thaliana	2	7244-07-01	PLAC8 family protein
AT2G40935.2	AT2G40935	AT2G40935	818692	coding	Arabidopsis thaliana	2	17.0827	PLAC8 family protein
AT2G43500.6	AT2G43500	AT2G43500	818951	coding	Arabidopsis thaliana	2	18.0617	Plant regulator RWP-RK family protein
AT4G35100.1	PIP3	AT4G35100	829662	coding	Arabidopsis thaliana	4	16.7084	plasma membrane intrinsic protein 3
AT1G72530.2	AT1G72530	AT1G72530	843585	coding	Arabidopsis thaliana	1	27.3130	plastid developmental protein DAG
AT5G59440.3	ZEU1	AT5G59440	836063	coding	Arabidopsis thaliana	5	23.9711	P-loop containing nucleoside triphosphate hydrolases superfamily protein
AT3G13062.3	AT3G13062	AT3G13062	820493	coding	Arabidopsis thaliana	3	4.1843	Polyketide cyclase/dehydrase and lipid transport superfamily protein
AT1G55870.4	AHG2	AT1G55870	842037	coding	Arabidopsis thaliana	1	20.8956	Polynucleotidyl transferase, ribonuclease H-like superfamily protein
AT4G32650.3	KAT3	AT4G32650	829400	coding	Arabidopsis thaliana	4	15.7513	potassium channel protein
AT2G02148.1	AT2G02148	AT2G02148	10723082	coding	Arabidopsis thaliana	2	0.5471	PPR containing protein
AT5G62640.2	ELF5	AT5G62640	836385	coding	Arabidopsis thaliana	5	25.1493	proline-rich family protein
AT3G21570.1	AT3G21570	AT3G21570	821711	coding	Arabidopsis thaliana	3	5998-07-01	proline-rich nuclear receptor coactivator
AT3G01560.2	AT3G01560	AT3G01560	821110	coding	Arabidopsis thaliana	3	0.2196	proline-rich receptor-like kinase, putative (DUF1421)
AT3G07700.2	AT3G07700	AT3G07700	819961	coding	Arabidopsis thaliana	3	4595-02-01	Protein kinase superfamily protein
AT3G61080.2	AT3G61080	AT3G61080	825280	coding	Arabidopsis thaliana	3	22.6071	Protein kinase superfamily protein
AT5G57565.6	AT5G57565	AT5G57565	2746216	coding	Arabidopsis thaliana	5	23.3103	Protein kinase superfamily protein
AT1G10430.2	PP2A-2	AT1G10430	837583	coding	Arabidopsis thaliana	1	4285-03-01	protein phosphatase 2A-2
AT1G78200.3	AT1G78200	AT1G78200	844156	coding	Arabidopsis thaliana	1	29.4195	Protein phosphatase 2C family protein
AT3G05640.1	AT3G05640	AT3G05640	819731	coding	Arabidopsis thaliana	3	6403-01-01	Protein phosphatase 2C family protein
AT4G28400.3	AT4G28400	AT4G28400	828957	coding	Arabidopsis thaliana	4	14.0483	Protein phosphatase 2C family protein
AT5G39790.1	AT5G39790	AT5G39790	833975	coding	Arabidopsis thaliana	5	15.9325	PROTEIN TARGETING TO STARCH (PTST)
AT3G48330.4	PIMT1	AT3G48330	823991	coding	Arabidopsis thaliana	3	17.8927	protein-l-isoaspartate methyltransferase 1
AT4G00310.1	EDA8	AT4G00310	827417	coding	Arabidopsis thaliana	4	0.1336	Putative membrane lipoprotein
AT2G04690.2	AT2G04690	AT2G04690	815012	coding	Arabidopsis thaliana	2	6445-01-01	Pyridoxamine 5'-phosphate oxidase family protein
AT5G08570.1	AT5G08570	AT5G08570	830758	coding	Arabidopsis thaliana	5	7780-02-01	Pyruvate kinase family protein
AT5G03530.2	RABC2A	AT5G03530	831810	coding	Arabidopsis thaliana	5	0.8854	RAB GTPase homolog C2A
AT3G19460.5	AT3G19460	AT3G19460	821480	coding	Arabidopsis thaliana	3	7473-06-01	Reticulon family protein
AT2G37600.1	AT2G37600	AT2G37600	818337	coding	Arabidopsis thaliana	2	15.7740	Ribosomal protein L36e family protein
AT5G63070.1	AT5G63070	AT5G63070	836427	coding	Arabidopsis thaliana	5	25.2992	Ribosomal protein S19 family protein
AT5G14420.1	RGLG2	AT5G14420	831293	coding	Arabidopsis thaliana	5	6481-04-01	RING domain ligase2
AT2G02960.1	AT2G02960	AT2G02960	814825	coding	Arabidopsis thaliana	2	0.8620	RING/FYVE/PHD zinc finger superfamily protein
AT1G53190.1	AT1G53190	AT1G53190	841753	coding	Arabidopsis thaliana	1	19.8371	RING/U-box superfamily protein
AT4G18110.1	AT4G18110	AT4G18110	827536	coding	Arabidopsis thaliana	4	10.0371	RING/U-box superfamily protein
AT4G39140.5	AT4G39140	AT4G39140	830069	coding	Arabidopsis thaliana	4	18.2291	RING/U-box superfamily protein
AT3G28956.3	AT3G28956	AT3G28956	822534	coding	Arabidopsis thaliana	3	9804-10-01	RNA polymerase II, Rpb4, core protein
AT1G06960.2	AT1G06960	AT1G06960	837206	coding	Arabidopsis thaliana	1	2.1358	RNA-binding (RRM/RBD/RNP motifs) family protein
AT2G27790.1	AT2G27790	AT2G27790	817326	coding	Arabidopsis thaliana	2	8471-11-01	RNA-binding (RRM/RBD/RNP motifs) family protein
AT2G44710.3	AT2G44710	AT2G44710	819079	coding	Arabidopsis thaliana	2	18.4327	RNA-binding (RRM/RBD/RNP motifs) family protein
AT5G19030.2	AT5G19030	AT5G19030	832022	coding	Arabidopsis thaliana	5	3574-06-01	RNA-binding (RRM/RBD/RNP motifs) family protein
AT5G52545.2	AT5G52545	AT5G52545	835331	coding	Arabidopsis thaliana	5	21.3238	RNA-binding protein-like RNA recognition motif protein
AT5G16023.1	RTFL18	AT5G16023	28721166	coding	Arabidopsis thaliana	5	2325-05-01	ROTUNDIFOLIA like 18
AT1G23860.2	RSZ21	AT1G23860	838997	coding	Arabidopsis thaliana	1	4273-08-01	RS-containing zinc finger protein 21
AT3G05500.2	AT3G05500	AT3G05500	819715	coding	Arabidopsis thaliana	3	5932-01-01	Rubber elongation factor protein (REF)
AT3G13440.1	AT3G13440	AT3G13440	820545	coding	Arabidopsis thaliana	3	3771-04-01	S-adenosyl-L-methionine-dependent methyltransferases superfamily protein
AT5G46410.3	SSP4	AT5G46410	834684	coding	Arabidopsis thaliana	5	18.8251	SCP1-like small phosphatase 4
AT1G55840.2	AT1G55840	AT1G55840	842034	coding	Arabidopsis thaliana	1	20.8734	Sec14p-like phosphatidylinositol transfer family protein
AT3G54390.2	AT3G54390	AT3G54390	824605	coding	Arabidopsis thaliana	3	20.1376	sequence-specific DNA binding transcription factor
AT5G43570.1	AT5G43570	AT5G43570	834377	coding	Arabidopsis thaliana	5	17.5064	Serine protease inhibitor, potato inhibitor I-type family protein
AT5G53900.1	AT5G53900	AT5G53900	835472	coding	Arabidopsis thaliana	5	21.8811	Serine/threonine-protein kinase WNK (With No Lysine)-like protein
AT5G06620.2	SDG38	AT5G06620	830550	coding	Arabidopsis thaliana	5	2.0338	SET domain protein 38
AT3G55080.2	AT3G55080	AT3G55080	824674	coding	Arabidopsis thaliana	3	20.4113	SET domain-containing protein
AT3G27460.2	SGF29a	AT3G27460	822367	coding	Arabidopsis thaliana	3	10.1592	SGF29 tudor-like domain-containing protein
AT5G09230.7	SRT2	AT5G09230	830782	coding	Arabidopsis thaliana	5	8714-02-01	sirtuin 2
AT1G30470.2	AT1G30470	AT1G30470	839926	coding	Arabidopsis thaliana	1	7791-10-01	SIT4 phosphatase-associated family protein
AT4G34470.1	SK12	AT4G34470	829598	coding	Arabidopsis thaliana	4	16.4800	SKP1-like 12
AT3G61415.2	SK21	AT3G61415	825314	coding	Arabidopsis thaliana	3	22.7227	SKP1-like 21
AT4G14950.3	KMS1	AT4G14950	827153	coding	Arabidopsis thaliana	4	5450-08-01	SNARE associated Golgi protein family
AT2G23030.1	SNRK2.9	AT2G23030	816833	coding	Arabidopsis thaliana	2	8035-09-01	SNF1-related protein kinase 2.9
AT5G19910.2	MED31	AT5G19910	832113	coding	Arabidopsis thaliana	5	7310-06-01	SOH1 family protein
AT1G23820.2	SPDS1	AT1G23820	838993	coding	Arabidopsis thaliana	1	4203-08-01	spermidine synthase
AT1G52825.1	AT1G52825	AT1G52825	841716	coding	Arabidopsis thaliana	1	19.6704	sporulation-specific protein
AT2G38920.5	AT2G38920	AT2G38920	818477	coding	Arabidopsis thaliana	2	16.2481	SPX (SYG1/Pho81/XPR1) domain-containing protein / zinc finger (C3HC4-type RING finger) protein-like protein
AT3G19080.3	AT3G19080	AT3G19080	821442	coding	Arabidopsis thaliana	3	5953-06-01	SWIB complex BAF60b domain-containing protein
AT3G48600.1	AT3G48600	AT3G48600	824020	coding	Arabidopsis thaliana	3	18.0100	SWIB complex BAF60b domain-containing protein
AT4G20230.2	AT4G20230	AT4G20230	827770	coding	Arabidopsis thaliana	4	9241-10-01	terpenoid synthase superfamily protein
AT1G72260.1	THI2.1	AT1G72260	843558	coding	Arabidopsis thaliana	1	27.1984	thionin 2.1
AT5G64816.2	AT5G64816	AT5G64816	836604	coding	Arabidopsis thaliana	5	25.9130	thionin-like protein
AT3G04520.3	THA2	AT3G04520	819608	coding	Arabidopsis thaliana	3	2172-01-01	threonine aldolase 2
AT1G32370.2	TOM2B	AT1G32370	840129	coding	Arabidopsis thaliana	1	6769-11-01	tobamovirus multiplication 2B
AT3G28220.1	AT3G28220	AT3G28220	822448	coding	Arabidopsis thaliana	3	5242-10-01	TRAF-like family protein
AT5G39240.1	AT5G39240	AT5G39240	833920	coding	Arabidopsis thaliana	5	15.7125	transcription factor UPBEAT-like protein
AT5G08560.1	AT5G08560	AT5G08560	830756	coding	Arabidopsis thaliana	5	7708-02-01	transducin family protein / WD-40 repeat family protein
AT1G01570.2	AT1G01570	AT1G01570	837183	coding	Arabidopsis thaliana	1	0.2049	transferring glycosyl group transferase (DUF604)
AT3G47630.5	AT3G47630	AT3G47630	823917	coding	Arabidopsis thaliana	3	17.5629	translocator assembly/maintenance protein
AT5G05000.2	TOC34	AT5G05000	830382	coding	Arabidopsis thaliana	5	4740-01-01	translocon at the outer envelope membrane of chloroplasts 34
AT1G68820.4	AT1G68820	AT1G68820	843214	coding	Arabidopsis thaliana	1	25.8655	Transmembrane Fragile-X-F-associated protein
AT1G06135.1	AT1G06135	AT1G06135	2745743	coding	Arabidopsis thaliana	1	8622-01-01	transmembrane protein
AT1G17285.1	AT1G17285	AT1G17285	2745753	coding	Arabidopsis thaliana	1	9205-05-01	transmembrane protein
AT1G30757.1	AT1G30757	AT1G30757	839957	coding	Arabidopsis thaliana	1	9090-10-01	transmembrane protein
AT1G35430.1	AT1G35430	AT1G35430	840435	coding	Arabidopsis thaliana	1	13.0306	transmembrane protein
AT1G67860.1	AT1G67860	AT1G67860	843113	coding	Arabidopsis thaliana	1	25.4448	transmembrane protein
AT1G74675.2	AT1G74675	AT1G74675	28717425	coding	Arabidopsis thaliana	1	28.0539	transmembrane protein
AT3G17950.3	AT3G17950	AT3G17950	820807	coding	Arabidopsis thaliana	3	6.1460	transmembrane protein
AT5G39570.1	AT5G39570	AT5G39570	833953	coding	Arabidopsis thaliana	5	15.8439	transmembrane protein
AT3G46590.1	TRFL1	AT3G46590	823812	coding	Arabidopsis thaliana	3	17.1525	TRF-like 1
AT1G48460.2	AT1G48460	AT1G48460	841267	coding	Arabidopsis thaliana	1	17.9108	tRNA-processing ribonuclease BN
AT2G36250.4	FTSZ2-1	AT2G36250	818197	coding	Arabidopsis thaliana	2	15.1974	Tubulin/FtsZ family protein
AT3G50670.2	U1-70K	AT3G50670	824230	coding	Arabidopsis thaliana	3	18.8262	U1 small nuclear ribonucleoprotein-70K
AT3G58520.1	AT3G58520	AT3G58520	825021	coding	Arabidopsis thaliana	3	21.6438	Ubiquitin carboxyl-terminal hydrolase family protein
AT3G13235.3	DDI1	AT3G13235	820522	coding	Arabidopsis thaliana	3	2712-04-01	ubiquitin family protein
AT1G51710.2	UBP6	AT1G51710	841596	coding	Arabidopsis thaliana	1	19.1756	ubiquitin-specific protease 6
AT3G45100.2	SETH2	AT3G45100	823646	coding	Arabidopsis thaliana	3	16.5043	UDP-Glycosyltransferase superfamily protein
AT4G14695.1	AT4G14695	AT4G14695	827120	coding	Arabidopsis thaliana	4	4196-08-01	Uncharacterized protein family (UPF0041)
AT3G53850.1	AT3G53850	AT3G53850	824552	coding	Arabidopsis thaliana	3	19.9481	Uncharacterized protein family (UPF0497)
AT4G31800.1	WRKY18	AT4G31800	829308	coding	Arabidopsis thaliana	4	15.3828	WRKY DNA-binding protein 18
AT5G48720.2	XRI1	AT5G48720	834930	coding	Arabidopsis thaliana	5	19.7589	x-ray induced transcript 1
AT4G29950.2	AT4G29950	AT4G29950	829118	coding	Arabidopsis thaliana	4	14.6570	Ypt/Rab-GAP domain of gyp1p superfamily protein
AT4G11970.1	AT4G11970	AT4G11970	826804	coding	Arabidopsis thaliana	4	7.1803	YTH family protein
AT1G51600.2	ZML2	AT1G51600	841585	coding	Arabidopsis thaliana	1	19.1322	ZIM-LIKE 2
AT4G19550.1	AT4G19550	AT4G19550	827697	coding	Arabidopsis thaliana	4	6593-10-01	zinc ion binding / transcription regulator
AT3G60520.2	AT3G60520	AT3G60520	825223	coding	Arabidopsis thaliana	3	22.3614	zinc ion-binding protein
AT5G37340.3	AT5G37340	AT5G37340	833708	coding	Arabidopsis thaliana	5	14.7872	ZPR1 zinc-finger domain protein
AT1G53887.1	AT1G53887	AT1G53887	6240736	coding	Arabidopsis thaliana	1	20.1223
AT1G54773.1	AT1G54773	AT1G54773	31370864	coding	Arabidopsis thaliana	1	20.4365
AT1G63610.2	AT1G63610	AT1G63610	842666	coding	Arabidopsis thaliana	1	23.5832
AT1G67865.2	AT1G67865	AT1G67865	28717407	coding	Arabidopsis thaliana	1	25.4460
AT2G05655.1	AT2G05655	AT2G05655	28717667	coding	Arabidopsis thaliana	2	2.1192
AT2G17442.5	AT2G17442	AT2G17442	3768659	coding	Arabidopsis thaliana	2	5738-07-01
AT2G34224.2	AT2G34224	AT2G34224	28718322	coding	Arabidopsis thaliana	2	14.4539
AT3G02975.1	AT3G02975	AT3G02975	28718618	coding	Arabidopsis thaliana	3	0.6692
AT3G09162.1	AT3G09162	AT3G09162	2745877	coding	Arabidopsis thaliana	3	8072-02-01
AT3G22436.1	AT3G22436	AT3G22436	6240392	coding	Arabidopsis thaliana	3	9579-07-01
AT3G30305.3	AT3G30305	AT3G30305	28719347	coding	Arabidopsis thaliana	3	9247-11-01
AT3G55420.1	AT3G55420	AT3G55420	824708	coding	Arabidopsis thaliana	3	20.5477
AT3G57787.1	AT3G57787	AT3G57787	28719411	coding	Arabidopsis thaliana	3	21.4048
AT4G10843.2	AT4G10843	AT4G10843	826681	coding	Arabidopsis thaliana	4	6621-06-01
AT4G21865.1	AT4G21865	AT4G21865	828275	coding	Arabidopsis thaliana	4	6017-11-01
AT4G23910.2	AT4G23910	AT4G23910	828491	coding	Arabidopsis thaliana	4	4265-12-01
AT4G28755.1	AT4G28755	AT4G28755	28720188	coding	Arabidopsis thaliana	4	14.2036
AT4G31354.1	AT4G31354	AT4G31354	28720193	coding	Arabidopsis thaliana	4	15.2181
AT5G39785.1	AT5G39785	AT5G39785	833974	coding	Arabidopsis thaliana	5	15.9288
AT5G52655.1	AT5G52655	AT5G52655	28721268	coding	Arabidopsis thaliana	5	21.3578
AT5G60400.2	AT5G60400	AT5G60400	836162	coding	Arabidopsis thaliana	5	24.2910
ATCG01060.1	psaC	ATCG01060	NA	coding	Arabidopsis thaliana	Pt	0.1173

## Sheet: List4
Genes isolated from monosomal (M) fraction of Col genotype in freshly harvested (FH) stage.
Pasted	Symbol	Ensembl Gene ID	Entrez	Type	Species	Chr	Position (Mbp)	Description
AT1G76680.1	OPR1	AT1G76680	844001	coding	Arabidopsis thaliana	1	28.7766	12-oxophytodienoate reductase 1
AT2G38240.1	AT2G38240	AT2G38240	818403	coding	Arabidopsis thaliana	2	16.0125	2-oxoglutarate (2OG) and Fe(II)-dependent oxygenase superfamily protein
AT3G50210.1	AT3G50210	AT3G50210	824183	coding	Arabidopsis thaliana	3	18.6141	2-oxoglutarate (2OG) and Fe(II)-dependent oxygenase superfamily protein
AT5G43660.2	AT5G43660	AT5G43660	834386	coding	Arabidopsis thaliana	5	17.5360	2-oxoglutarate (2OG) and Fe(II)-dependent oxygenase superfamily protein
AT4G03050.2	AOP3	AT4G03050	828104	coding	Arabidopsis thaliana	4	3438-01-01	2-oxoglutarate-dependent dioxygenase
AT1G76170.5	AT1G76170	AT1G76170	843949	coding	Arabidopsis thaliana	1	28.5839	2-thiocytidine tRNA biosynthesis protein, TtcA
AT3G52050.1	AT3G52050	AT3G52050	824368	coding	Arabidopsis thaliana	3	19.3049	5'-3' exonuclease family protein
AT2G30230.1	AT2G30230	AT2G30230	817573	coding	Arabidopsis thaliana	2	8971-12-01	6,7-dimethyl-8-ribityllumazine synthase
AT5G45720.1	AT5G45720	AT5G45720	834611	coding	Arabidopsis thaliana	5	18.5430	AAA-type ATPase family protein
AT1G45249.1	ABF2	AT1G45249	841095	coding	Arabidopsis thaliana	1	17.1651	abscisic acid responsive elements-binding factor 2
AT3G01990.7	ACR6	AT3G01990	821217	coding	Arabidopsis thaliana	3	0.3301	ACT domain repeat 6
AT1G12420.1	ACR8	AT1G12420	837798	coding	Arabidopsis thaliana	1	2262-04-01	ACT domain repeat 8
AT5G55400.3	AT5G55400	AT5G55400	835633	coding	Arabidopsis thaliana	5	22.4554	Actin binding Calponin homology (CH) domain-containing protein
AT5G43500.2	ARP9	AT5G43500	834370	coding	Arabidopsis thaliana	5	17.4695	actin-related protein 9
AT2G30910.1	ARPC1A	AT2G30910	817641	coding	Arabidopsis thaliana	2	13.1528	actin-related protein C1A
AT1G60430.1	ARPC3	AT1G60430	842338	coding	Arabidopsis thaliana	1	22.2644	actin-related protein C3
AT3G05420.2	ACBP4	AT3G05420	819707	coding	Arabidopsis thaliana	3	5617-01-01	acyl-CoA binding protein 4
AT2G38130.1	ATMAK3	AT2G38130	818391	coding	Arabidopsis thaliana	2	15.9784	Acyl-CoA N-acyltransferases (NAT) superfamily protein
AT4G00520.2	AT4G00520	AT4G00520	827955	coding	Arabidopsis thaliana	4	0.2276	Acyl-CoA thioesterase family protein
AT2G04650.2	AT2G04650	AT2G04650	815007	coding	Arabidopsis thaliana	2	6217-01-01	ADP-glucose pyrophosphorylase family protein
AT5G57410.1	AT5G57410	AT5G57410	835847	coding	Arabidopsis thaliana	5	23.2643	Afadin/alpha-actinin-binding protein
AT2G41440.3	AT2G41440	AT2G41440	818742	coding	Arabidopsis thaliana	2	17.2711	agamous-like MADS-box protein
AT2G24390.1	AT2G24390	AT2G24390	816974	coding	Arabidopsis thaliana	2	3736-10-01	AIG2-like (avirulence induced family protein
AT5G65510.4	AIL7	AT5G65510	836677	coding	Arabidopsis thaliana	5	26.1856	AINTEGUMENTA-like 7
AT5G38460.1	AT5G38460	AT5G38460	833834	coding	Arabidopsis thaliana	5	15.3977	ALG6, ALG8 glycosyltransferase family
AT5G42650.1	AOS	AT5G42650	834273	coding	Arabidopsis thaliana	5	17.0976	allene oxide synthase
AT1G15060.1	AT1G15060	AT1G15060	838071	coding	Arabidopsis thaliana	1	5.1833	alpha/beta hydrolase family protein
AT1G35420.3	AT1G35420	AT1G35420	840434	coding	Arabidopsis thaliana	1	13.0262	alpha/beta-Hydrolases superfamily protein
AT1G73920.2	AT1G73920	AT1G73920	843729	coding	Arabidopsis thaliana	1	27.7907	alpha/beta-Hydrolases superfamily protein
AT1G74300.1	AT1G74300	AT1G74300	843770	coding	Arabidopsis thaliana	1	27.9352	alpha/beta-Hydrolases superfamily protein
AT3G19970.1	AT3G19970	AT3G19970	821535	coding	Arabidopsis thaliana	3	9585-06-01	alpha/beta-Hydrolases superfamily protein
AT5G20060.4	AT5G20060	AT5G20060	832128	coding	Arabidopsis thaliana	5	7761-06-01	alpha/beta-Hydrolases superfamily protein
AT5G38360.1	AT5G38360	AT5G38360	833818	coding	Arabidopsis thaliana	5	15.3317	alpha/beta-Hydrolases superfamily protein
AT4G38240.1	CGL1	AT4G38240	829981	coding	Arabidopsis thaliana	4	17.9316	alpha-1,3-mannosyl-glycoprotein beta-1,2-N-acetylglucosaminyltransferase
AT2G25940.1	ALPHA-VPE	AT2G25940	817135	coding	Arabidopsis thaliana	2	11.0633	alpha-vacuolar processing enzyme
AT1G68560.1	XYL1	AT1G68560	843185	coding	Arabidopsis thaliana	1	25.7341	alpha-xylosidase 1
AT3G22850.1	AT3G22850	AT3G22850	821857	coding	Arabidopsis thaliana	3	8.0888	aluminum induced protein with YGL and LRDR motifs
AT3G05380.4	ALY2	AT3G05380	819702	coding	Arabidopsis thaliana	3	5395-01-01	ALWAYS EARLY 2
AT3G25585.6	AAPT2	AT3G25585	825529	coding	Arabidopsis thaliana	3	2952-09-01	aminoalcoholphosphotransferase
AT2G38280.1	FAC1	AT2G38280	818408	coding	Arabidopsis thaliana	2	16.0333	AMP deaminase, putative / myoadenylate deaminase
AT3G15400.2	ATA20	AT3G15400	820779	coding	Arabidopsis thaliana	3	2016-05-01	anther 20
AT1G25470.1	CRF12	AT1G25470	839133	coding	Arabidopsis thaliana	1	9446-08-01	AP2 domain-containing transcription factor family protein
AT2G46870.1	NGA1	AT2G46870	819300	coding	Arabidopsis thaliana	2	19.2609	AP2/B3-like transcriptional factor family protein
AT1G01840.1	AT1G01840	AT1G01840	839291	coding	Arabidopsis thaliana	1	0.3035	AP2-like ethylene-responsive transcription factor SNZ
AT1G10870.2	AGD4	AT1G10870	837629	coding	Arabidopsis thaliana	1	6166-03-01	ARF-GAP domain 4
AT4G25500.1	RS40	AT4G25500	828654	coding	Arabidopsis thaliana	4	13.0245	arginine/serine-rich splicing factor 35
AT1G01830.1	AT1G01830	AT1G01830	839264	coding	Arabidopsis thaliana	1	0.2985	ARM repeat superfamily protein
AT2G45720.2	AT2G45720	AT2G45720	819180	coding	Arabidopsis thaliana	2	18.8331	ARM repeat superfamily protein
AT3G03970.4	AT3G03970	AT3G03970	819552	coding	Arabidopsis thaliana	3	1.0279	ARM repeat superfamily protein
AT3G06530.5	AT3G06530	AT3G06530	819831	coding	Arabidopsis thaliana	3	2.0224	ARM repeat superfamily protein
AT5G15680.1	AT5G15680	AT5G15680	831422	coding	Arabidopsis thaliana	5	5.1009	ARM repeat superfamily protein
AT5G37630.1	EMB2656	AT5G37630	833741	coding	Arabidopsis thaliana	5	14.9472	ARM repeat superfamily protein
AT5G34930.2	AT5G34930	AT5G34930	833436	coding	Arabidopsis thaliana	5	13.2334	arogenate dehydrogenase
AT1G07890.1	APX1	AT1G07890	837304	coding	Arabidopsis thaliana	1	4373-02-01	ascorbate peroxidase 1
AT2G33620.4	AT2G33620	AT2G33620	817928	coding	Arabidopsis thaliana	2	14.2340	AT hook motif DNA-binding family protein
AT5G46640.1	AT5G46640	AT5G46640	834707	coding	Arabidopsis thaliana	5	18.9244	AT hook motif DNA-binding family protein
AT4G12080.1	AHL1	AT4G12080	826816	coding	Arabidopsis thaliana	4	2392-07-01	AT-hook motif nuclear-localized protein 1
AT1G75460.1	AT1G75460	AT1G75460	843882	coding	Arabidopsis thaliana	1	28.3277	ATP-dependent protease La (LON) domain protein
AT1G56180.1	AT1G56180	AT1G56180	842071	coding	Arabidopsis thaliana	1	21.0245	ATP-dependent zinc metalloprotease
AT3G49590.1	ATG13	AT3G49590	824121	coding	Arabidopsis thaliana	3	18.3774	Autophagy-related protein 13
AT3G61830.2	ARF18	AT3G61830	825356	coding	Arabidopsis thaliana	3	22.8879	auxin response factor 18
AT4G12980.1	AT4G12980	AT4G12980	826910	coding	Arabidopsis thaliana	4	5892-07-01	Auxin-responsive family protein
AT5G08130.3	BIM1	AT5G08130	830708	coding	Arabidopsis thaliana	5	6060-02-01	basic helix-loop-helix (bHLH) DNA-binding superfamily protein
AT1G67880.1	AT1G67880	AT1G67880	843116	coding	Arabidopsis thaliana	1	25.4538	beta-1,4-N-acetylglucosaminyltransferase family protein
AT2G04378.1	AT2G04378	AT2G04378	6241027	coding	Arabidopsis thaliana	2	5250-01-01	Beta-galactosidase related protein
AT1G62500.1	AT1G62500	AT1G62500	842547	coding	Arabidopsis thaliana	1	23.1319	Bifunctional inhibitor/lipid-transfer protein/seed storage 2S albumin superfamily protein
AT4G14147.1	ARPC4	AT4G14147	3770404	coding	Arabidopsis thaliana	4	8.1538	binding protein
AT5G65770.3	LINC4	AT5G65770	836706	coding	Arabidopsis thaliana	5	26.3113	branched-chain amino acid aminotransferase 5 / branched-chain amino acid transaminase 5 (BCAT5)
AT3G30180.1	BR6OX2	AT3G30180	822709	coding	Arabidopsis thaliana	3	8107-11-01	brassinosteroid-6-oxidase 2
AT2G30600.1	AT2G30600	AT2G30600	817610	coding	Arabidopsis thaliana	2	13.0368	BTB/POZ domain-containing protein
AT5G60050.1	AT5G60050	AT5G60050	836127	coding	Arabidopsis thaliana	5	24.1836	BTB/POZ domain-containing protein
AT5G65210.5	TGA1	AT5G65210	836646	coding	Arabidopsis thaliana	5	26.0575	bZIP transcription factor family protein
AT1G14580.4	AT1G14580	AT1G14580	838020	coding	Arabidopsis thaliana	1	9896-04-01	C2H2-like zinc finger protein
AT1G14270.3	AT1G14270	AT1G14270	837988	coding	Arabidopsis thaliana	1	8749-04-01	CAAX amino terminal protease family protein
AT5G17860.1	CAX7	AT5G17860	831654	coding	Arabidopsis thaliana	5	9024-05-01	calcium exchanger 7
AT3G10190.1	AT3G10190	AT3G10190	820181	coding	Arabidopsis thaliana	3	3.1552	Calcium-binding EF-hand family protein
AT3G19830.3	NTMC2T5.2	AT3G19830	821520	coding	Arabidopsis thaliana	3	8847-06-01	Calcium-dependent lipid-binding (CaLB domain) family protein
AT5G61900.3	BON1	AT5G61900	836311	coding	Arabidopsis thaliana	5	24.8557	Calcium-dependent phospholipid-binding Copine family protein
AT4G34215.2	AT4G34215	AT4G34215	829570	coding	Arabidopsis thaliana	4	16.3796	carbohydrate esterase, putative (DUF303)
AT1G66870.2	AT1G66870	AT1G66870	843005	coding	Arabidopsis thaliana	1	24.9455	Carbohydrate-binding X8 domain superfamily protein
AT5G01260.2	AT5G01260	AT5G01260	831794	coding	Arabidopsis thaliana	5	0.1053	Carbohydrate-binding-like fold
AT5G38060.1	AT5G38060	AT5G38060	833786	coding	Arabidopsis thaliana	5	15.1894	carboxypeptidase
AT2G44680.1	CKB4	AT2G44680	819076	coding	Arabidopsis thaliana	2	18.4265	casein kinase II beta subunit 4
AT3G14070.1	CAX9	AT3G14070	820622	coding	Arabidopsis thaliana	3	6609-04-01	cation exchanger 9
AT5G07060.1	MAC5C	AT5G07060	830597	coding	Arabidopsis thaliana	5	1940-02-01	CCCH-type zinc fingerfamily protein with RNA-binding domain-containing protein
AT4G25990.1	CIL	AT4G25990	828705	coding	Arabidopsis thaliana	4	13.1911	CCT motif family protein
AT5G03830.3	AT5G03830	AT5G03830	831702	coding	Arabidopsis thaliana	5	1.0183	CDK inhibitor P21 binding protein
AT2G27970.1	CKS2	AT2G27970	817341	coding	Arabidopsis thaliana	2	9122-11-01	CDK-subunit 2
AT4G34020.1	DJ1C	AT4G34020	829548	coding	Arabidopsis thaliana	4	16.2983	Class I glutamine amidotransferase-like superfamily protein
AT2G20790.2	AT2G20790	AT2G20790	816608	coding	Arabidopsis thaliana	2	9495-08-01	clathrin adaptor complexes medium subunit family protein
AT3G28430.1	AT3G28430	AT3G28430	822473	coding	Arabidopsis thaliana	3	6570-10-01	CLEC16A-like protein
AT1G01290.1	CNX3	AT1G01290	839445	coding	Arabidopsis thaliana	1	0.1142	cofactor of nitrate reductase and xanthine dehydrogenase 3
AT3G20180.1	AT3G20180	AT3G20180	821562	coding	Arabidopsis thaliana	3	7.0434	Copper transport protein family
AT3G23070.1	CFM3A	AT3G23070	821881	coding	Arabidopsis thaliana	3	2034-08-01	CRM family member 3A
AT3G14010.1	CID4	AT3G14010	820615	coding	Arabidopsis thaliana	3	6361-04-01	CTC-interacting domain 4
AT2G23430.1	ICK1	AT2G23430	816875	coding	Arabidopsis thaliana	2	9766-09-01	Cyclin-dependent kinase inhibitor family protein
AT3G26240.1	AT3G26240	AT3G26240	822226	coding	Arabidopsis thaliana	3	6039-09-01	Cysteine/Histidine-rich C1 domain family protein
AT2G32200.2	AT2G32200	AT2G32200	817779	coding	Arabidopsis thaliana	2	13.6764	cysteine-rich/transmembrane domain A-like protein
AT2G07773.1	AT2G07773	AT2G07773	819509	coding	Arabidopsis thaliana	2	2405-03-01	cytochrome B/B6 protein
AT2G07718.1	AT2G07718	AT2G07718	28717841	coding	Arabidopsis thaliana	2	4247-03-01	Cytochrome b/b6 protein
AT2G12190.1	AT2G12190	AT2G12190	815688	coding	Arabidopsis thaliana	2	8916-04-01	Cytochrome P450 superfamily protein
AT5G45340.1	CYP707A3	AT5G45340	834570	coding	Arabidopsis thaliana	5	18.3685	cytochrome P450, family 707, subfamily A, polypeptide 3
AT4G23750.1	CRF2	AT4G23750	828475	coding	Arabidopsis thaliana	4	3761-12-01	cytokinin response factor 2
AT4G25020.1	AT4G25020	AT4G25020	828605	coding	Arabidopsis thaliana	4	8603-12-01	D111/G-patch domain-containing protein
AT5G64170.2	AT5G64170	AT5G64170	836538	coding	Arabidopsis thaliana	5	25.6725	dentin sialophosphoprotein-like protein
AT5G60590.1	AT5G60590	AT5G60590	836180	coding	Arabidopsis thaliana	5	24.3570	DHBP synthase RibB-like alpha/beta domain-containing protein
AT3G59630.3	AT3G59630	AT3G59630	825132	coding	Arabidopsis thaliana	3	22.0250	diphthamide synthesis DPH2 family protein
AT5G35450.2	AT5G35450	AT5G35450	833508	coding	Arabidopsis thaliana	5	13.6665	Disease resistance protein (CC-NBS-LRR class) family
AT3G44480.1	RPP1	AT3G44480	823573	coding	Arabidopsis thaliana	3	16.0905	Disease resistance protein (TIR-NBS-LRR class) family
AT5G22690.1	AT5G22690	AT5G22690	832332	coding	Arabidopsis thaliana	5	5411-07-01	Disease resistance protein (TIR-NBS-LRR class) family
AT1G02260.1	AT1G02260	AT1G02260	839344	coding	Arabidopsis thaliana	1	0.4402	Divalent ion symporter
AT4G26701.1	AT4G26701	AT4G26701	6241184	coding	Arabidopsis thaliana	4	13.4676	DNA binding / DNA topoisomerase type I
AT1G10520.1	Pol{lambda}	AT1G10520	837592	coding	Arabidopsis thaliana	1	4659-03-01	DNA polymerase lambda (POLL)
AT5G55300.3	TOP1ALPHA	AT5G55300	835623	coding	Arabidopsis thaliana	5	22.4245	DNA topoisomerase I alpha
AT3G18380.2	SHH2	AT3G18380	821367	coding	Arabidopsis thaliana	3	3107-06-01	DNA-BINDING TRANSCRIPTION FACTOR 2
AT5G06110.2	AT5G06110	AT5G06110	830498	coding	Arabidopsis thaliana	5	8408-01-01	DnaJ and myb-like DNA-binding domain-containing protein
AT3G62800.1	DRB4	AT3G62800	825455	coding	Arabidopsis thaliana	3	23.2255	double-stranded-RNA-binding protein 4
AT3G52180.1	SEX4	AT3G52180	824383	coding	Arabidopsis thaliana	3	19.3496	dual specificity protein phosphatase (DsPTP1) family protein
AT2G25690.2	AT2G25690	AT2G25690	817110	coding	Arabidopsis thaliana	2	9401-10-01	DUF581 family protein, putative (DUF581)
AT4G27040.1	VPS22	AT4G27040	828812	coding	Arabidopsis thaliana	4	13.5729	EAP30/Vps36 family protein
AT1G10090.1	AT1G10090	AT1G10090	837544	coding	Arabidopsis thaliana	1	2903-03-01	Early-responsive to dehydration stress protein (ERD4)
AT5G51105.1	AT5G51105	AT5G51105	835184	coding	Arabidopsis thaliana	5	20.7776	ECA1 gametosis family protein (DUF1278)
AT3G18980.1	ETP1	AT3G18980	821431	coding	Arabidopsis thaliana	3	5462-06-01	EIN2 targeting protein1
AT5G66600.3	AT5G66600	AT5G66600	836792	coding	Arabidopsis thaliana	5	26.5750	electron transporter, putative (Protein of unknown function, DUF547)
AT1G30755.5	AT1G30755	AT1G30755	839956	coding	Arabidopsis thaliana	1	9057-10-01	elongation factor G, putative (DUF668)
AT1G49540.1	ELP2	AT1G49540	841378	coding	Arabidopsis thaliana	1	18.3336	elongator protein 2
AT2G31340.1	emb1381	AT2G31340	817692	coding	Arabidopsis thaliana	2	13.3615	embryo defective 1381
AT1G73390.2	AT1G73390	AT1G73390	843674	coding	Arabidopsis thaliana	1	27.5908	Endosomal targeting BRO1-like domain-containing protein
AT3G61800.1	AT3G61800	AT3G61800	825353	coding	Arabidopsis thaliana	3	22.8744	ENTH/VHS protein
AT4G04340.1	AT4G04340	AT4G04340	825754	coding	Arabidopsis thaliana	4	2.1225	ERD (early-responsive to dehydration stress) family protein
AT5G35620.1	LSP1	AT5G35620	833534	coding	Arabidopsis thaliana	5	13.8244	Eukaryotic initiation factor 4E protein
AT5G25500.1	AT5G25500	AT5G25500	832625	coding	Arabidopsis thaliana	5	8809-08-01	exosome complex exonuclease
AT4G13990.2	AT4G13990	AT4G13990	827035	coding	Arabidopsis thaliana	4	8.0842	Exostosin family protein
AT1G69530.2	EXPA1	AT1G69530	843288	coding	Arabidopsis thaliana	1	26.1417	expansin A1
AT5G43185.1	AT5G43185	AT5G43185	2746184	coding	Arabidopsis thaliana	5	17.3383	Expressed protein
AT2G32295.2	AT2G32295	AT2G32295	817790	coding	Arabidopsis thaliana	2	13.7188	EXS (ERD1/XPR1/SYG1) family protein
AT5G03170.1	FLA11	AT5G03170	831914	coding	Arabidopsis thaliana	5	0.7528	FASCICLIN-like arabinogalactan-protein 11
AT2G29980.1	FAD3	AT2G29980	817548	coding	Arabidopsis thaliana	2	7815-12-01	fatty acid desaturase 3
AT5G12450.1	AT5G12450	AT5G12450	831120	coding	Arabidopsis thaliana	5	4.0409	FBD-like domain family protein
AT3G44120.1	AT3G44120	AT3G44120	823533	coding	Arabidopsis thaliana	3	15.8784	F-box and associated interaction domains-containing protein
AT3G57580.1	AT3G57580	AT3G57580	824925	coding	Arabidopsis thaliana	3	21.3205	F-box and associated interaction domains-containing protein
AT1G80960.2	AT1G80960	AT1G80960	844436	coding	Arabidopsis thaliana	1	30.4151	F-box and Leucine Rich Repeat domains containing protein
AT1G30920.1	AT1G30920	AT1G30920	839976	coding	Arabidopsis thaliana	1	11.0041	F-box family protein
AT2G36090.1	AT2G36090	AT2G36090	818182	coding	Arabidopsis thaliana	2	15.1586	F-box family protein
AT3G20710.1	AT3G20710	AT3G20710	821619	coding	Arabidopsis thaliana	3	2378-07-01	F-box family protein
AT1G52650.1	AT1G52650	AT1G52650	841697	coding	Arabidopsis thaliana	1	19.6109	F-box/RNI superfamily protein
AT4G27050.1	AT4G27050	AT4G27050	828813	coding	Arabidopsis thaliana	4	13.5757	F-box/RNI-like superfamily protein
AT5G18780.2	AT5G18780	AT5G18780	831996	coding	Arabidopsis thaliana	5	2642-06-01	F-box/RNI-like superfamily protein
AT1G16930.2	AT1G16930	AT1G16930	838264	coding	Arabidopsis thaliana	1	7897-05-01	F-box/RNI-like/FBD-like domains-containing protein
AT5G56380.1	AT5G56380	AT5G56380	835739	coding	Arabidopsis thaliana	5	22.8386	F-box/RNI-like/FBD-like domains-containing protein
AT3G27060.1	TSO2	AT3G27060	822324	coding	Arabidopsis thaliana	3	9798-09-01	Ferritin/ribonucleotide reductase-like family protein
AT1G50040.1	AT1G50040	AT1G50040	841428	coding	Arabidopsis thaliana	1	18.5421	formin-like protein, putative (DUF1005)
AT4G39560.2	AT4G39560	AT4G39560	830110	coding	Arabidopsis thaliana	4	18.3823	Galactose oxidase/kelch repeat superfamily protein
AT5G15710.2	AT5G15710	AT5G15710	831425	coding	Arabidopsis thaliana	5	5.1224	Galactose oxidase/kelch repeat superfamily protein
AT4G38270.2	GAUT3	AT4G38270	829984	coding	Arabidopsis thaliana	4	17.9384	galacturonosyltransferase 3
AT1G78660.1	GGH1	AT1G78660	844202	coding	Arabidopsis thaliana	1	29.5857	gamma-glutamyl hydrolase 1
AT4G29210.1	GGT4	AT4G29210	829042	coding	Arabidopsis thaliana	4	14.4009	gamma-glutamyl transpeptidase 4
AT2G31440.1	AT2G31440	AT2G31440	817702	coding	Arabidopsis thaliana	2	13.3991	gamma-secretase subunit APH1-like protein
AT5G05620.1	GCP2	AT5G05620	830445	coding	Arabidopsis thaliana	5	6792-01-01	gamma-tubulin complex protein 2
AT2G42330.1	AT2G42330	AT2G42330	818834	coding	Arabidopsis thaliana	2	17.6307	GC-rich sequence DNA-binding factor-like protein with Tuftelin interacting domain-containing protein
AT1G54010.1	AT1G54010	AT1G54010	841839	coding	Arabidopsis thaliana	1	20.1586	GDSL-like Lipase/Acylhydrolase superfamily protein
AT3G62020.1	GLP10	AT3G62020	825375	coding	Arabidopsis thaliana	3	22.9714	germin-like protein 10
AT1G65440.1	GTB1	AT1G65440	842855	coding	Arabidopsis thaliana	1	24.3065	global transcription factor group B1
AT1G61800.1	GPT2	AT1G61800	842477	coding	Arabidopsis thaliana	1	22.8244	glucose-6-phosphate/phosphate translocator 2
AT1G02930.1	GSTF6	AT1G02930	839515	coding	Arabidopsis thaliana	1	0.6611	glutathione S-transferase 6
AT1G78370.1	GSTU20	AT1G78370	844173	coding	Arabidopsis thaliana	1	29.4841	glutathione S-transferase TAU 20
AT1G78340.1	GSTU22	AT1G78340	844169	coding	Arabidopsis thaliana	1	29.4728	glutathione S-transferase TAU 22
AT1G13440.2	GAPC2	AT1G13440	837904	coding	Arabidopsis thaliana	1	6081-04-01	glyceraldehyde-3-phosphate dehydrogenase C2
AT3G29075.1	AT3G29075	AT3G29075	822552	coding	Arabidopsis thaliana	3	11.0512	glycine-rich protein
AT2G36120.1	DOT1	AT2G36120	3768574	coding	Arabidopsis thaliana	2	15.1652	Glycine-rich protein family
AT1G27520.1	AT1G27520	AT1G27520	839643	coding	Arabidopsis thaliana	1	5586-09-01	Glycosyl hydrolase family 47 protein
AT2G27500.1	AT2G27500	AT2G27500	817295	coding	Arabidopsis thaliana	2	7521-11-01	Glycosyl hydrolase superfamily protein
AT2G02730.1	AT2G02730	AT2G02730	814802	coding	Arabidopsis thaliana	2	0.7645	GRIP/coiled-coil protein, putative (DUF1664)
AT5G66470.1	AT5G66470	AT5G66470	836779	coding	Arabidopsis thaliana	5	26.5416	GTP-binding protein Era-like protein
AT4G03230.7	AT4G03230	AT4G03230	828018	coding	Arabidopsis thaliana	4	4188-01-01	G-type lectin S-receptor-like Serine/Threonine-kinase
AT2G16485.1	NERD	AT2G16485	816147	coding	Arabidopsis thaliana	2	7.1368	GW repeat- and PHD finger-containing protein NERD
AT3G22220.1	AT3G22220	AT3G22220	821786	coding	Arabidopsis thaliana	3	8395-07-01	hAT transposon superfamily
AT4G16540.2	AT4G16540	AT4G16540	827353	coding	Arabidopsis thaliana	4	3136-09-01	Heat shock protein HSP20/alpha crystallin family
AT4G14358.1	AT4G14358	AT4G14358	6240839	coding	Arabidopsis thaliana	4	2675-08-01	high affinity nitrate transporter
AT3G44530.4	HIRA	AT3G44530	823578	coding	Arabidopsis thaliana	3	16.1155	histone chaperone HIRA-like protein
AT3G53440.1	AT3G53440	AT3G53440	824512	coding	Arabidopsis thaliana	3	19.8107	Homeodomain-like superfamily protein
AT4G12670.2	AT4G12670	AT4G12670	826879	coding	Arabidopsis thaliana	4	4720-07-01	Homeodomain-like superfamily protein
AT5G19310.2	CHR23	AT5G19310	832051	coding	Arabidopsis thaliana	5	4987-06-01	homeotic protein regulator
AT1G31490.1	AT1G31490	AT1G31490	840039	coding	Arabidopsis thaliana	1	2712-11-01	HXXXD-type acyl-transferase family protein
AT5G06265.5	AT5G06265	AT5G06265	830514	coding	Arabidopsis thaliana	5	9050-01-01	hyaluronan mediated motility receptor-like protein
AT1G29120.8	AT1G29120	AT1G29120	839787	coding	Arabidopsis thaliana	1	10.1742	Hydrolase-like protein family
AT1G72770.1	HAB1	AT1G72770	843609	coding	Arabidopsis thaliana	1	27.3899	HYPERSENSITIVE TO ABA1
AT4G24190.1	SHD	AT4G24190	828520	coding	Arabidopsis thaliana	4	5516-12-01	Chaperone protein htpG family protein
AT2G25170.4	PKL	AT2G25170	817055	coding	Arabidopsis thaliana	2	7138-10-01	chromatin remodeling factor CHD3 (PICKLE)
AT3G13810.5	IDD11	AT3G13810	820593	coding	Arabidopsis thaliana	3	5444-04-01	indeterminate(ID)-domain 11
AT4G31060.1	AT4G31060	AT4G31060	829233	coding	Arabidopsis thaliana	4	15.1161	Integrase-type DNA-binding superfamily protein
AT5G25190.1	ESE3	AT5G25190	832590	coding	Arabidopsis thaliana	5	7067-08-01	Integrase-type DNA-binding superfamily protein
AT1G18840.3	IQD30	AT1G18840	838465	coding	Arabidopsis thaliana	1	5008-06-01	IQ-domain 30
AT1G60960.1	IRT3	AT1G60960	842387	coding	Arabidopsis thaliana	1	22.4453	iron regulated transporter 3
AT1G51550.1	AT1G51550	AT1G51550	841580	coding	Arabidopsis thaliana	1	19.1170	Kelch repeat-containing F-box family protein
AT1G77350.1	AT1G77350	AT1G77350	844071	coding	Arabidopsis thaliana	1	29.0702	keratinocyte-associated-like protein
AT1G18270.3	AT1G18270	AT1G18270	838407	coding	Arabidopsis thaliana	1	2834-06-01	ketose-bisphosphate aldolase class-II family protein
AT1G16270.1	AT1G16270	AT1G16270	838196	coding	Arabidopsis thaliana	1	5629-05-01	kinase superfamily with octicosapeptide/Phox/Bem1p domain-containing protein
AT3G24080.1	AT3G24080	AT3G24080	821994	coding	Arabidopsis thaliana	3	6949-08-01	KRR1 family protein
AT5G48480.1	AT5G48480	AT5G48480	834903	coding	Arabidopsis thaliana	5	19.6445	Lactoylglutathione lyase / glyoxalase I family protein
AT2G35460.1	AT2G35460	AT2G35460	818111	coding	Arabidopsis thaliana	2	14.9058	Late embryosis abundant (LEA) hydroxyproline-rich glycoprotein family
AT5G46150.1	AT5G46150	AT5G46150	834657	coding	Arabidopsis thaliana	5	18.7075	LEM3 (ligand-effect modulator 3) family protein / CDC50 family protein
AT1G65540.2	LETM2	AT1G65540	842865	coding	Arabidopsis thaliana	1	24.3620	LETM1-like protein
AT2G15320.1	AT2G15320	AT2G15320	816021	coding	Arabidopsis thaliana	2	6663-06-01	Leucine-rich repeat (LRR) family protein
AT5G05400.3	AT5G05400	AT5G05400	830422	coding	Arabidopsis thaliana	5	5974-01-01	LRR and NB-ARC domains-containing disease resistance protein
AT1G11170.6	AT1G11170	AT1G11170	837658	coding	Arabidopsis thaliana	1	7407-03-01	lysine ketoglutarate reductase trans-splicing-like protein (DUF707)
AT3G18850.1	LPAT5	AT3G18850	821418	coding	Arabidopsis thaliana	3	4993-06-01	lysophosphatidyl acyltransferase 5
AT1G22570.2	AT1G22570	AT1G22570	838863	coding	Arabidopsis thaliana	1	9764-07-01	Major facilitator superfamily protein
AT1G68570.2	AT1G68570	AT1G68570	843186	coding	Arabidopsis thaliana	1	25.7467	Major facilitator superfamily protein
AT3G01930.1	AT3G01930	AT3G01930	821218	coding	Arabidopsis thaliana	3	0.3191	Major facilitator superfamily protein
AT3G60070.2	AT3G60070	AT3G60070	825177	coding	Arabidopsis thaliana	3	22.1832	Major facilitator superfamily protein
AT4G04760.1	AT4G04760	AT4G04760	825812	coding	Arabidopsis thaliana	4	4240-02-01	Major facilitator superfamily protein
AT5G10190.3	AT5G10190	AT5G10190	830883	coding	Arabidopsis thaliana	5	1989-03-01	Major facilitator superfamily protein
AT5G62680.1	GTR2	AT5G62680	836389	coding	Arabidopsis thaliana	5	25.1651	Major facilitator superfamily protein
AT4G11810.3	AT4G11810	AT4G11810	826787	coding	Arabidopsis thaliana	4	7.1045	Major Facilitator Superfamily with SPX (SYG1/Pho81/XPR1) domain-containing protein
AT2G25980.1	AT2G25980	AT2G25980	817139	coding	Arabidopsis thaliana	2	11.0774	Mannose-binding lectin superfamily protein
AT1G15160.1	AT1G15160	AT1G15160	838081	coding	Arabidopsis thaliana	1	2153-05-01	MATE efflux family protein
AT1G15170.2	AT1G15170	AT1G15170	838083	coding	Arabidopsis thaliana	1	2204-05-01	MATE efflux family protein
AT5G23820.1	AT5G23820	AT5G23820	832447	coding	Arabidopsis thaliana	5	8.0312	MD-2-related lipid recognition domain-containing protein
AT1G15780.1	NRB4	AT1G15780	838147	coding	Arabidopsis thaliana	1	4300-05-01	mediator of RNA polymerase II transcription subunit 15a-like protein
AT1G50500.5	HIT1	AT1G50500	841472	coding	Arabidopsis thaliana	1	18.7079	Membrane trafficking VPS53 family protein
AT5G52870.1	MAKR5	AT5G52870	835364	coding	Arabidopsis thaliana	5	21.4278	membrane-associated kinase regulator
AT4G28760.2	TRM20	AT4G28760	828997	coding	Arabidopsis thaliana	4	14.2075	methyl-coenzyme M reductase II subunit gamma, putative (DUF3741)
AT1G22310.2	MBD8	AT1G22310	838838	coding	Arabidopsis thaliana	1	8815-07-01	methyl-CPG-binding domain 8
AT5G10620.2	AT5G10620	AT5G10620	830927	coding	Arabidopsis thaliana	5	3550-03-01	methyltransferase
AT1G10210.1	MPK1	AT1G10210	837559	coding	Arabidopsis thaliana	1	3491-03-01	mitogen-activated protein kinase 1
AT1G53570.1	MAP3KA	AT1G53570	841792	coding	Arabidopsis thaliana	1	19.9871	mitogen-activated protein kinase kinase kinase 3
AT2G46320.5	AT2G46320	AT2G46320	819240	coding	Arabidopsis thaliana	2	19.0158	Mitochondrial substrate carrier family protein
AT5G26200.1	AT5G26200	AT5G26200	832689	coding	Arabidopsis thaliana	5	9.1571	Mitochondrial substrate carrier family protein
AT2G03050.2	EMB93	AT2G03050	814834	coding	Arabidopsis thaliana	2	0.8997	Mitochondrial transcription termination factor family protein
AT1G63940.1	MDAR6	AT1G63940	842697	coding	Arabidopsis thaliana	1	23.7299	monodehydroascorbate reductase 6
AT1G73130.2	AT1G73130	AT1G73130	843644	coding	Arabidopsis thaliana	1	27.4989	mucin
AT3G11440.1	MYB65	AT3G11440	820317	coding	Arabidopsis thaliana	3	6020-03-01	myb domain protein 65
AT3G11850.2	AT3G11850	AT3G11850	820358	coding	Arabidopsis thaliana	3	7388-03-01	myosin-binding protein (Protein of unknown function, DUF593)
AT1G09105.2	NA	Not mapped	NA	NA	NA	NA	NA	NA
AT1G09455.1	NA	Not mapped	NA	NA	NA	NA	NA	NA
AT1G09943.1	NA	Not mapped	NA	NA	NA	NA	NA	NA
AT1G15300.1	NA	Not mapped	NA	NA	NA	NA	NA	NA
AT1G43675.1	NA	Not mapped	NA	NA	NA	NA	NA	NA
AT2G00490.1	NA	Not mapped	NA	NA	NA	NA	NA	NA
AT2G00510.1	NA	Not mapped	NA	NA	NA	NA	NA	NA
AT2G00520.1	NA	Not mapped	NA	NA	NA	NA	NA	NA
AT2G00800.1	NA	Not mapped	NA	NA	NA	NA	NA	NA
AT2G05165.1	NA	Not mapped	NA	NA	NA	NA	NA	NA
AT2G05225.1	NA	Not mapped	NA	NA	NA	NA	NA	NA
AT2G07735.1	NA	Not mapped	NA	NA	NA	NA	NA	NA
AT2G07767.1	NA	Not mapped	NA	NA	NA	NA	NA	NA
AT2G13970.1	NA	Not mapped	NA	NA	NA	NA	NA	NA
AT3G00810.2	NA	Not mapped	NA	NA	NA	NA	NA	NA
AT3G05380.5	NA	Not mapped	NA	NA	NA	NA	NA	NA
AT4G03065.2	NA	Not mapped	NA	NA	NA	NA	NA	NA
AT4G11200.1	NA	Not mapped	NA	NA	NA	NA	NA	NA
AT4G19500.2	NA	Not mapped	NA	NA	NA	NA	NA	NA
AT4G34020.4	NA	Not mapped	NA	NA	NA	NA	NA	NA
AT5G00420.2	NA	Not mapped	NA	NA	NA	NA	NA	NA
AT5G00545.2	NA	Not mapped	NA	NA	NA	NA	NA	NA
AT5G04235.1	NA	Not mapped	NA	NA	NA	NA	NA	NA
AT5G22690.4	NA	Not mapped	NA	NA	NA	NA	NA	NA
AT5G34930.3	NA	Not mapped	NA	NA	NA	NA	NA	NA
AT5G35420.1	NA	Not mapped	NA	NA	NA	NA	NA	NA
AT5G37530.2	NA	Not mapped	NA	NA	NA	NA	NA	NA
AT5G51080.3	NA	Not mapped	NA	NA	NA	NA	NA	NA
AT5G55896.1	NA	Not mapped	NA	NA	NA	NA	NA	NA
AT5G61270.3	NA	Not mapped	NA	NA	NA	NA	NA	NA
AT1G69490.1	NAP	AT1G69490	843282	coding	Arabidopsis thaliana	1	26.1221	NAC-like, activated by AP3/PI
AT1G05180.2	AXR1	AT1G05180	839286	coding	Arabidopsis thaliana	1	4981-01-01	NAD(P)-binding Rossmann-fold superfamily protein
AT1G75290.2	AT1G75290	AT1G75290	843866	coding	Arabidopsis thaliana	1	28.2537	NAD(P)-binding Rossmann-fold superfamily protein
AT3G61220.2	SDR1	AT3G61220	825294	coding	Arabidopsis thaliana	3	22.6628	NAD(P)-binding Rossmann-fold superfamily protein
AT5G37530.1	AT5G37530	AT5G37530	833731	coding	Arabidopsis thaliana	5	14.9064	NAD(P)-binding Rossmann-fold superfamily protein
AT1G25380.1	NDT2	AT1G25380	839124	coding	Arabidopsis thaliana	1	9034-08-01	NAD+ transporter 2
AT1G04017.1	AT1G04017	AT1G04017	28716035	lncRNA	Arabidopsis thaliana	1	0.0902	ncRNA
AT1G01448.1	AT1G01448	AT1G01448	5007657	lncRNA	Arabidopsis thaliana	1	0.1633	ncRNA
AT1G04117.1	AT1G04117	AT1G04117	28716055	lncRNA	Arabidopsis thaliana	1	0.4940	ncRNA
AT1G04427.1	AT1G04427	AT1G04427	28716117	lncRNA	Arabidopsis thaliana	1	7296-01-01	ncRNA
AT1G04837.1	AT1G04837	AT1G04837	28716191	lncRNA	Arabidopsis thaliana	1	7026-03-01	ncRNA
AT1G04873.1	AT1G04873	AT1G04873	28716197	lncRNA	Arabidopsis thaliana	1	9514-03-01	ncRNA
AT1G05143.1	AT1G05143	AT1G05143	28716255	lncRNA	Arabidopsis thaliana	1	5.1787	ncRNA
AT1G05297.1	AT1G05297	AT1G05297	28716286	lncRNA	Arabidopsis thaliana	1	8579-05-01	ncRNA
AT1G05517.1	AT1G05517	AT1G05517	28716325	lncRNA	Arabidopsis thaliana	1	9419-06-01	ncRNA
AT1G06093.1	AT1G06093	AT1G06093	28716433	lncRNA	Arabidopsis thaliana	1	5725-09-01	ncRNA
AT1G07567.1	AT1G07567	AT1G07567	28716678	lncRNA	Arabidopsis thaliana	1	18.3340	ncRNA
AT1G08017.1	AT1G08017	AT1G08017	28716762	lncRNA	Arabidopsis thaliana	1	20.4953	ncRNA
AT1G56612.2	AT1G56612	AT1G56612	5007809	lncRNA	Arabidopsis thaliana	1	21.2136	ncRNA
AT1G08443.1	AT1G08443	AT1G08443	28716838	lncRNA	Arabidopsis thaliana	1	22.8673	ncRNA
AT1G08707.1	AT1G08707	AT1G08707	28716888	lncRNA	Arabidopsis thaliana	1	23.9741	ncRNA
AT1G08727.1	AT1G08727	AT1G08727	28716892	lncRNA	Arabidopsis thaliana	1	24.0520	ncRNA
AT1G08997.1	AT1G08997	AT1G08997	28716966	lncRNA	Arabidopsis thaliana	1	25.7516	ncRNA
AT2G04145.1	AT2G04145	AT2G04145	28717549	lncRNA	Arabidopsis thaliana	2	0.3902	ncRNA
AT2G04355.1	AT2G04355	AT2G04355	28717565	lncRNA	Arabidopsis thaliana	2	0.8189	ncRNA
AT2G05812.2	AT2G05812	AT2G05812	28717675	lncRNA	Arabidopsis thaliana	2	2143-02-01	ncRNA
AT2G07305.1	AT2G07305	AT2G07305	28717781	lncRNA	Arabidopsis thaliana	2	8351-08-01	ncRNA
AT2G07965.1	AT2G07965	AT2G07965	28717869	lncRNA	Arabidopsis thaliana	2	10.1864	ncRNA
AT2G08450.1	AT2G08450	AT2G08450	28717959	lncRNA	Arabidopsis thaliana	2	13.5035	ncRNA
AT2G08735.1	AT2G08735	AT2G08735	28718015	lncRNA	Arabidopsis thaliana	2	14.9073	ncRNA
AT2G09170.1	AT2G09170	AT2G09170	28718097	lncRNA	Arabidopsis thaliana	2	16.9855	ncRNA
AT2G09175.1	AT2G09175	AT2G09175	28718098	lncRNA	Arabidopsis thaliana	2	16.9879	ncRNA
AT3G01202.1	AT3G01202	AT3G01202	5007970	lncRNA	Arabidopsis thaliana	3	0.0699	ncRNA
AT3G01795.1	AT3G01795	AT3G01795	28718517	lncRNA	Arabidopsis thaliana	3	7559-01-01	ncRNA
AT3G02015.1	AT3G02015	AT3G02015	28718536	lncRNA	Arabidopsis thaliana	3	4165-02-01	ncRNA
AT3G03785.1	AT3G03785	AT3G03785	28718693	lncRNA	Arabidopsis thaliana	3	5090-06-01	ncRNA
AT3G21781.1	AT3G21781	AT3G21781	28719298	lncRNA	Arabidopsis thaliana	3	6749-07-01	ncRNA
AT3G04835.1	AT3G04835	AT3G04835	28718788	lncRNA	Arabidopsis thaliana	3	9.0749	ncRNA
AT3G52535.3	AT3G52535	AT3G52535	5008081	lncRNA	Arabidopsis thaliana	3	19.4871	ncRNA
AT3G08480.1	AT3G08480	AT3G08480	28719132	lncRNA	Arabidopsis thaliana	3	20.5344	ncRNA
AT3G09135.1	AT3G09135	AT3G09135	28719191	lncRNA	Arabidopsis thaliana	3	21.6490	ncRNA
AT3G09545.1	AT3G09545	AT3G09545	28719224	lncRNA	Arabidopsis thaliana	3	22.5563	ncRNA
AT4G06685.1	AT4G06685	AT4G06685	28719800	lncRNA	Arabidopsis thaliana	4	6796-09-01	ncRNA
AT4G06780.1	AT4G06780	AT4G06780	28719812	lncRNA	Arabidopsis thaliana	4	10.1693	ncRNA
AT4G06810.1	AT4G06810	AT4G06810	28719818	lncRNA	Arabidopsis thaliana	4	10.1801	ncRNA
AT4G06935.1	AT4G06935	AT4G06935	28719842	lncRNA	Arabidopsis thaliana	4	8113-10-01	ncRNA
AT5G00865.1	AT5G00865	AT5G00865	28720327	lncRNA	Arabidopsis thaliana	5	0.5645	ncRNA
AT5G00920.1	AT5G00920	AT5G00920	28720336	lncRNA	Arabidopsis thaliana	5	0.8465	ncRNA
AT5G01295.1	AT5G01295	AT5G01295	28720372	lncRNA	Arabidopsis thaliana	5	2063-02-01	ncRNA
AT5G04865.1	AT5G04865	AT5G04865	28720672	lncRNA	Arabidopsis thaliana	5	8608-10-01	ncRNA
AT5G07515.1	AT5G07515	AT5G07515	28720898	lncRNA	Arabidopsis thaliana	5	20.3069	ncRNA
AT5G08285.1	AT5G08285	AT5G08285	28720964	lncRNA	Arabidopsis thaliana	5	22.4689	ncRNA
AT5G08775.1	AT5G08775	AT5G08775	28720997	lncRNA	Arabidopsis thaliana	5	23.4070	ncRNA
AT2G07042.1	AT2G07042	AT2G07042	6241285	ncRNA	Arabidopsis thaliana	2	9200-02-01	ncRNA
AT3G57157.1	AT3G57157	AT3G57157	6240650	ncRNA	Arabidopsis thaliana	3	21.1570	ncRNA
AT4G14548.1	AT4G14548	AT4G14548	6240426	ncRNA	Arabidopsis thaliana	4	3470-08-01	ncRNA
AT5G34871.1	AT5G34871	AT5G34871	5008235	ncRNA	Arabidopsis thaliana	5	13.0850	ncRNA
AT1G05273.1	U2.1	AT1G05273	28716281	snRNA	Arabidopsis thaliana	1	7584-05-01	ncRNA
AT1G30100.1	NCED5	AT1G30100	839889	coding	Arabidopsis thaliana	1	5713-10-01	nine-cis-epoxycarotenoid dioxygenase 5
AT3G24220.1	NCED6	AT3G24220	822008	coding	Arabidopsis thaliana	3	7614-08-01	nine-cis-epoxycarotenoid dioxygenase 6
AT1G11460.1	UMAMIT26	AT1G11460	837688	coding	Arabidopsis thaliana	1	8569-03-01	nodulin MtN21 /EamA-like transporter family protein
AT1G17590.2	NF-YA8	AT1G17590	838335	coding	Arabidopsis thaliana	1	6.0502	nuclear factor Y, subunit A8
AT5G63470.1	NF-YC4	AT5G63470	836466	coding	Arabidopsis thaliana	5	25.4156	nuclear factor Y, subunit C4
AT1G71480.2	AT1G71480	AT1G71480	843489	coding	Arabidopsis thaliana	1	26.9319	Nuclear transport factor 2 (NTF2) family protein
AT5G63690.2	AT5G63690	AT5G63690	836489	coding	Arabidopsis thaliana	5	25.4928	Nucleic acid-binding, OB-fold-like protein
AT1G45248.3	AT1G45248	AT1G45248	841094	coding	Arabidopsis thaliana	1	17.1628	Nucleolar histone methyltransferase-related protein
AT4G29520.1	AT4G29520	AT4G29520	829073	coding	Arabidopsis thaliana	4	14.4939	nucleophosmin
AT4G19500.1	AT4G19500	AT4G19500	827691	coding	Arabidopsis thaliana	4	6256-10-01	nucleoside-triphosphatase/transmembrane receptor/nucleotide binding/ATP binding protein
AT4G39390.2	NST-K1	AT4G39390	830094	coding	Arabidopsis thaliana	4	18.3155	nucleotide sugar transporter-KT 1
AT2G43240.2	AT2G43240	AT2G43240	818925	coding	Arabidopsis thaliana	2	17.9709	Nucleotide-sugar transporter family protein
AT5G42420.1	AT5G42420	AT5G42420	834248	coding	Arabidopsis thaliana	5	16.9687	Nucleotide-sugar transporter family protein
AT1G17270.1	AT1G17270	AT1G17270	838298	coding	Arabidopsis thaliana	1	9091-05-01	O-fucosyltransferase family protein
AT1G63420.1	AT1G63420	AT1G63420	842648	coding	Arabidopsis thaliana	1	23.5157	O-glucosyltransferase-like protein (DUF821)
AT1G66250.1	AT1G66250	AT1G66250	842942	coding	Arabidopsis thaliana	1	24.6928	O-Glycosyl hydrolases family 17 protein
AT1G62250.1	AT1G62250	AT1G62250	842522	coding	Arabidopsis thaliana	1	22.9945	orotidine 5'-phosphate decarboxylase
AT4G09080.3	TOC75-IV	AT4G09080	826486	coding	Arabidopsis thaliana	4	8038-05-01	Outer membrane OMP85 family protein
AT5G04820.1	OFP13	AT5G04820	830361	coding	Arabidopsis thaliana	5	3994-01-01	ovate family protein 13
AT3G07850.1	AT3G07850	AT3G07850	819976	coding	Arabidopsis thaliana	3	5055-02-01	Pectin lyase-like superfamily protein
AT1G09680.1	AT1G09680	AT1G09680	837496	coding	Arabidopsis thaliana	1	3.1339	Pentatricopeptide repeat (PPR) superfamily protein
AT1G11710.1	AT1G11710	AT1G11710	837715	coding	Arabidopsis thaliana	1	9487-03-01	Pentatricopeptide repeat (PPR) superfamily protein
AT2G16880.1	AT2G16880	AT2G16880	816189	coding	Arabidopsis thaliana	2	3121-07-01	Pentatricopeptide repeat (PPR) superfamily protein
AT2G36730.1	AT2G36730	AT2G36730	818245	coding	Arabidopsis thaliana	2	15.4049	Pentatricopeptide repeat (PPR) superfamily protein
AT3G02490.1	AT3G02490	AT3G02490	820563	coding	Arabidopsis thaliana	3	0.5135	Pentatricopeptide repeat (PPR) superfamily protein
AT3G29290.2	emb2076	AT3G29290	822586	coding	Arabidopsis thaliana	3	2380-11-01	Pentatricopeptide repeat (PPR) superfamily protein
AT3G51320.1	AT3G51320	AT3G51320	824295	coding	Arabidopsis thaliana	3	19.0495	Pentatricopeptide repeat (PPR) superfamily protein
AT5G28460.1	AT5G28460	AT5G28460	832933	coding	Arabidopsis thaliana	5	3747-10-01	Pentatricopeptide repeat (PPR) superfamily protein
AT5G48910.1	LPA66	AT5G48910	834949	coding	Arabidopsis thaliana	5	19.8328	Pentatricopeptide repeat (PPR) superfamily protein
AT4G20740.1	EMB3131	AT4G20740	827823	coding	Arabidopsis thaliana	4	11.1261	Pentatricopeptide repeat (PPR-like) superfamily protein
AT1G80270.5	PPR596	AT1G80270	844367	coding	Arabidopsis thaliana	1	30.1809	PENTATRICOPEPTIDE REPEAT 596
AT3G57680.1	AT3G57680	AT3G57680	824937	coding	Arabidopsis thaliana	3	21.3806	Peptidase S41 family protein
AT5G01180.1	PTR5	AT5G01180	831725	coding	Arabidopsis thaliana	5	0.0610	peptide transporter 5
AT1G77630.1	LYM3	AT1G77630	844098	coding	Arabidopsis thaliana	1	29.1734	Peptidoglycan-binding LysM domain-containing protein
AT1G56190.2	AT1G56190	AT1G56190	842072	coding	Arabidopsis thaliana	1	21.0281	Phosphoglycerate kinase family protein
AT3G60415.1	AT3G60415	AT3G60415	28719419	coding	Arabidopsis thaliana	3	22.3344	phosphoglycerate mutase family protein
AT3G05630.1	PLDP2	AT3G05630	819730	coding	Arabidopsis thaliana	3	6352-01-01	phospholipase D P2
AT2G16900.1	AT2G16900	AT2G16900	816192	coding	Arabidopsis thaliana	2	3236-07-01	phospholipase-like protein (PEARLI 4) family protein
AT5G67440.3	NPY3	AT5G67440	836880	coding	Arabidopsis thaliana	5	26.9127	Phototropic-responsive NPH3 family protein
AT3G45780.2	PHOT1	AT3G45780	823721	coding	Arabidopsis thaliana	3	16.8167	phototropin 1
AT1G09570.4	PHYA	AT1G09570	837483	coding	Arabidopsis thaliana	1	3.0952	phytochrome A
AT3G16500.1	PAP1	AT3G16500	820898	coding	Arabidopsis thaliana	3	6122-05-01	phytochrome-associated protein 1
AT5G61270.1	PIF7	AT5G61270	836248	coding	Arabidopsis thaliana	5	24.6385	phytochrome-interacting factor7
AT2G19330.1	PIRL6	AT2G19330	816450	coding	Arabidopsis thaliana	2	3729-08-01	plant intracellular ras group-related LRR 6
AT1G11362.1	AT1G11362	AT1G11362	6240451	coding	Arabidopsis thaliana	1	8245-03-01	Plant invertase/pectin methylesterase inhibitor superfamily protein
AT3G26860.1	AT3G26860	AT3G26860	822302	coding	Arabidopsis thaliana	3	9013-09-01	Plant self-incompatibility protein S1 family
AT2G01650.2	PUX2	AT2G01650	814694	coding	Arabidopsis thaliana	2	0.2845	plant UBX domain-containing protein 2
AT4G20130.3	PTAC14	AT4G20130	827759	coding	Arabidopsis thaliana	4	8788-10-01	plastid transcriptionally active 14
AT5G19940.1	AT5G19940	AT5G19940	832116	coding	Arabidopsis thaliana	5	7396-06-01	Plastid-lipid associated protein PAP / fibrillin family protein
AT1G77620.1	AT1G77620	AT1G77620	844097	coding	Arabidopsis thaliana	1	29.1678	P-loop containing nucleoside triphosphate hydrolases superfamily protein
AT2G15730.1	AT2G15730	AT2G15730	816067	coding	Arabidopsis thaliana	2	8495-06-01	P-loop containing nucleoside triphosphate hydrolases superfamily protein
AT2G42520.1	AT2G42520	AT2G42520	818852	coding	Arabidopsis thaliana	2	17.7047	P-loop containing nucleoside triphosphate hydrolases superfamily protein
AT3G47450.2	NOA1	AT3G47450	823899	coding	Arabidopsis thaliana	3	17.4831	P-loop containing nucleoside triphosphate hydrolases superfamily protein
AT4G15570.4	MAA3	AT4G15570	827233	coding	Arabidopsis thaliana	4	8926-08-01	P-loop containing nucleoside triphosphate hydrolases superfamily protein
AT4G19060.1	AT4G19060	AT4G19060	827644	coding	Arabidopsis thaliana	4	4449-10-01	P-loop containing nucleoside triphosphate hydrolases superfamily protein
AT5G61460.1	MIM	AT5G61460	836267	coding	Arabidopsis thaliana	5	24.7141	P-loop containing nucleoside triphosphate hydrolases superfamily protein
AT2G25190.1	AT2G25190	AT2G25190	817057	coding	Arabidopsis thaliana	2	7339-10-01	PPPDE putative thiol peptidase family protein
AT3G55480.1	PAT2	AT3G55480	824714	coding	Arabidopsis thaliana	3	20.5662	protein affected trafficking 2
AT2G30120.5	AT2G30120	AT2G30120	817564	coding	Arabidopsis thaliana	2	8601-12-01	protein FLC EXPRESSOR
AT2G17530.3	AT2G17530	AT2G17530	816260	coding	Arabidopsis thaliana	2	6263-07-01	Protein kinase superfamily protein
AT2G32850.1	AT2G32850	AT2G32850	817846	coding	Arabidopsis thaliana	2	13.9352	Protein kinase superfamily protein
AT2G47060.2	PTI1-4	AT2G47060	819320	coding	Arabidopsis thaliana	2	19.3328	Protein kinase superfamily protein
AT3G46930.1	AT3G46930	AT3G46930	823846	coding	Arabidopsis thaliana	3	17.2856	Protein kinase superfamily protein
AT4G13020.1	MHK	AT4G13020	826915	coding	Arabidopsis thaliana	4	6030-07-01	Protein kinase superfamily protein
AT4G32660.3	AME3	AT4G32660	829401	coding	Arabidopsis thaliana	4	15.7560	Protein kinase superfamily protein
AT5G35580.1	AT5G35580	AT5G35580	833523	coding	Arabidopsis thaliana	5	13.7618	Protein kinase superfamily protein
AT3G26020.1	AT3G26020	AT3G26020	822199	coding	Arabidopsis thaliana	3	5136-09-01	Protein phosphatase 2A regulatory B subunit family protein
AT4G15415.4	ATB' GAMMA	AT4G15415	827211	coding	Arabidopsis thaliana	4	8169-08-01	Protein phosphatase 2A regulatory B subunit family protein
AT2G47115.1	AT2G47115	AT2G47115	819324	coding	Arabidopsis thaliana	2	19.3453	protein rolling protein
AT3G15340.1	PPI2	AT3G15340	820765	coding	Arabidopsis thaliana	3	5.1597	proton pump interactor 2
AT2G46790.2	PRR9	AT2G46790	819292	coding	Arabidopsis thaliana	2	19.2326	pseudo-response regulator 9
AT2G30320.1	AT2G30320	AT2G30320	817582	coding	Arabidopsis thaliana	2	9255-12-01	Pseudouridine synthase family protein
AT3G19440.1	AT3G19440	AT3G19440	821478	coding	Arabidopsis thaliana	3	7407-06-01	Pseudouridine synthase family protein
AT2G24220.1	PUP5	AT2G24220	816956	coding	Arabidopsis thaliana	2	3000-10-01	purine permease 5
AT3G17790.1	PAP17	AT3G17790	821047	coding	Arabidopsis thaliana	3	6.0894	purple acid phosphatase 17
AT3G62460.1	AT3G62460	AT3G62460	825420	coding	Arabidopsis thaliana	3	23.1047	Putative endonuclease or glycosyl hydrolase
AT1G73000.1	PYL3	AT1G73000	843631	coding	Arabidopsis thaliana	1	27.4630	PYR1-like 3
AT5G58800.1	AT5G58800	AT5G58800	835997	coding	Arabidopsis thaliana	5	23.7459	Quinone reductase family protein
AT4G24490.1	RGTA1	AT4G24490	828551	coding	Arabidopsis thaliana	4	6551-12-01	RAB geranylgeranyl transferase alpha subunit 1
AT3G63130.2	RANGAP1	AT3G63130	825488	coding	Arabidopsis thaliana	3	23.3245	RAN GTPase activating protein 1
AT3G18130.1	RACK1C_AT	AT3G18130	821338	coding	Arabidopsis thaliana	3	2109-06-01	receptor for activated C kinase 1C
AT4G02260.1	RSH1	AT4G02260	828096	coding	Arabidopsis thaliana	4	0.9851	RELA/SPOT homolog 1
AT2G06510.1	RPA1A	AT2G06510	815209	coding	Arabidopsis thaliana	2	5850-02-01	replication protein A 1A
AT5G59060.1	AT5G59060	AT5G59060	836023	coding	Arabidopsis thaliana	5	23.8443	reverse transcriptase family protein
AT2G03130.1	AT2G03130	AT2G03130	814842	coding	Arabidopsis thaliana	2	0.9406	Ribosomal protein L12/ ATP-dependent Clp protease adaptor protein ClpS family protein
AT1G07770.2	RPS15A	AT1G07770	837291	coding	Arabidopsis thaliana	1	4074-02-01	ribosomal protein S15A
AT5G18380.1	AT5G18380	AT5G18380	831956	coding	Arabidopsis thaliana	5	6.0897	Ribosomal protein S5 domain 2-like superfamily protein
AT2G45990.2	AT2G45990	AT2G45990	819207	coding	Arabidopsis thaliana	2	18.9193	ribosomal RNA small subunit methyltransferase G
AT2G07732.1	AT2G07732	AT2G07732	3768663	coding	Arabidopsis thaliana	2	4682-03-01	Ribulose bisphosphate carboxylase large chain, catalytic domain-containing protein
AT4G32670.1	AT4G32670	AT4G32670	829402	coding	Arabidopsis thaliana	4	15.7592	RING/FYVE/PHD zinc finger superfamily protein
AT1G77250.1	AT1G77250	AT1G77250	844061	coding	Arabidopsis thaliana	1	29.0202	RING/FYVE/PHD-type zinc finger family protein
AT3G52100.4	AT3G52100	AT3G52100	824373	coding	Arabidopsis thaliana	3	19.3192	RING/FYVE/PHD-type zinc finger family protein
AT4G19670.3	AT4G19670	AT4G19670	827711	coding	Arabidopsis thaliana	4	6992-10-01	RING/U-box superfamily protein
AT4G28370.4	AT4G28370	AT4G28370	828953	coding	Arabidopsis thaliana	4	14.0345	RING/U-box superfamily protein
AT5G63760.4	ARI15	AT5G63760	836496	coding	Arabidopsis thaliana	5	25.5157	RING/U-box superfamily protein
AT5G22000.2	RHF2A	AT5G22000	832260	coding	Arabidopsis thaliana	5	2772-07-01	RING-H2 group F2A
AT1G30590.2	AT1G30590	AT1G30590	839939	coding	Arabidopsis thaliana	1	8357-10-01	RNA polymerase I specific transcription initiation factor RRN3 protein
AT3G23900.3	AT3G23900	AT3G23900	821973	coding	Arabidopsis thaliana	3	6315-08-01	RNA recognition motif (RRM)-containing protein
AT1G09230.2	AT1G09230	AT1G09230	837443	coding	Arabidopsis thaliana	1	9795-02-01	RNA-binding (RRM/RBD/RNP motifs) family protein
AT4G13860.1	AT4G13860	AT4G13860	827020	coding	Arabidopsis thaliana	4	8.0225	RNA-binding (RRM/RBD/RNP motifs) family protein
AT4G24420.1	AT4G24420	AT4G24420	828544	coding	Arabidopsis thaliana	4	6266-12-01	RNA-binding (RRM/RBD/RNP motifs) family protein
AT3G27550.1	AT3G27550	AT3G27550	822377	coding	Arabidopsis thaliana	3	2077-10-01	RNA-binding CRS1 / YhbY (CRM) domain protein
AT5G46190.3	AT5G46190	AT5G46190	834661	coding	Arabidopsis thaliana	5	18.7218	RNA-binding KH domain-containing protein
AT2G04270.1	RNEE/G	AT2G04270	814965	coding	Arabidopsis thaliana	2	4747-01-01	RNAse E/G-like protein
AT5G51080.2	AT5G51080	AT5G51080	835181	coding	Arabidopsis thaliana	5	20.7688	RNase H family protein
AT3G14710.1	AT3G14710	AT3G14710	820699	coding	Arabidopsis thaliana	3	9415-04-01	RNI-like superfamily protein
AT1G66470.1	RHD6	AT1G66470	842965	coding	Arabidopsis thaliana	1	24.7952	ROOT HAIR DEFECTIVE6
AT2G17660.1	AT2G17660	AT2G17660	816273	coding	Arabidopsis thaliana	2	6731-07-01	RPM1-interacting protein 4 (RIN4) family protein
AT2G39730.2	RCA	AT2G39730	818558	coding	Arabidopsis thaliana	2	16.5707	rubisco activase
AT5G51010.1	AT5G51010	AT5G51010	835174	coding	Arabidopsis thaliana	5	20.7446	Rubredoxin-like superfamily protein
AT1G19430.1	AT1G19430	AT1G19430	838527	coding	Arabidopsis thaliana	1	7244-06-01	S-adenosyl-L-methionine-dependent methyltransferases superfamily protein
AT3G10200.1	AT3G10200	AT3G10200	820182	coding	Arabidopsis thaliana	3	3.1575	S-adenosyl-L-methionine-dependent methyltransferases superfamily protein
AT5G47510.4	AT5G47510	AT5G47510	834801	coding	Arabidopsis thaliana	5	19.2749	Sec14p-like phosphatidylinositol transfer family protein
AT1G03550.3	SCAMP4	AT1G03550	839464	coding	Arabidopsis thaliana	1	0.8856	Secretory carrier membrane protein (SCAMP) family protein
AT5G13170.1	SAG29	AT5G13170	831156	coding	Arabidopsis thaliana	5	4.1810	senescence-associated 29
AT3G12203.2	scpl17	AT3G12203	820399	coding	Arabidopsis thaliana	3	8912-03-01	serine carboxypeptidase-like 17
AT4G30810.1	scpl29	AT4G30810	829204	coding	Arabidopsis thaliana	4	15.0031	serine carboxypeptidase-like 29
AT4G37930.1	SHM1	AT4G37930	829949	coding	Arabidopsis thaliana	4	17.8317	serine transhydroxymethyltransferase 1
AT3G55080.4	AT3G55080	AT3G55080	824674	coding	Arabidopsis thaliana	3	20.4113	SET domain-containing protein
AT3G27460.1	SGF29a	AT3G27460	822367	coding	Arabidopsis thaliana	3	10.1592	SGF29 tudor-like domain-containing protein
AT5G14640.1	SK13	AT5G14640	831316	coding	Arabidopsis thaliana	5	7190-04-01	shaggy-like kinase 13
AT1G70440.1	SRO3	AT1G70440	843380	coding	Arabidopsis thaliana	1	26.5490	similar to RCD one 3
AT1G24190.2	SNL3	AT1G24190	839032	coding	Arabidopsis thaliana	1	5635-08-01	SIN3-like 3
AT5G09230.1	SRT2	AT5G09230	830782	coding	Arabidopsis thaliana	5	8714-02-01	sirtuin 2
AT2G21530.1	AT2G21530	AT2G21530	816692	coding	Arabidopsis thaliana	2	2193-09-01	SMAD/FHA domain-containing protein
AT4G20440.3	smB	AT4G20440	827792	coding	Arabidopsis thaliana	4	11.0220	small nuclear ribonucleoprotein associated protein B
AT2G47640.2	AT2G47640	AT2G47640	819377	coding	Arabidopsis thaliana	2	19.5371	Small nuclear ribonucleoprotein family protein
AT1G79070.1	AT1G79070	AT1G79070	844248	coding	Arabidopsis thaliana	1	29.7443	SNARE-associated protein-like protein
AT3G62080.1	AT3G62080	AT3G62080	825381	coding	Arabidopsis thaliana	3	22.9862	SNF7 family protein
AT1G11720.1	SS3	AT1G11720	837716	coding	Arabidopsis thaliana	1	9514-03-01	starch synthase 3
AT5G15920.1	SMC5	AT5G15920	831449	coding	Arabidopsis thaliana	5	1956-05-01	structural maintenance of chromosomes 5
AT2G22740.1	SUVH6	AT2G22740	816804	coding	Arabidopsis thaliana	2	6626-09-01	SU(VAR)3-9 homolog 6
AT5G55900.1	AT5G55900	AT5G55900	835688	coding	Arabidopsis thaliana	5	22.6375	Sucrase/ferredoxin-like family protein
AT4G02050.1	STP7	AT4G02050	828154	coding	Arabidopsis thaliana	4	0.8983	sugar transporter protein 7
AT3G57140.1	SDP1-LIKE	AT3G57140	824881	coding	Arabidopsis thaliana	3	21.1502	sugar-dependent 1-like protein
AT5G07880.1	SNAP29	AT5G07880	830681	coding	Arabidopsis thaliana	5	5152-02-01	synaptosomal-associated protein SNAP25-like 29
AT5G23280.1	AT5G23280	AT5G23280	832392	coding	Arabidopsis thaliana	5	8426-07-01	TCP family transcription factor
AT5G51910.1	AT5G51910	AT5G51910	835266	coding	Arabidopsis thaliana	5	21.0945	TCP family transcription factor
AT4G18390.1	TCP2	AT4G18390	827568	coding	Arabidopsis thaliana	4	10.1629	TEOSINTE BRANCHED 1, cycloidea and PCF transcription factor 2
AT1G02650.2	AT1G02650	AT1G02650	837951	coding	Arabidopsis thaliana	1	0.5686	Tetratricopeptide repeat (TPR)-like superfamily protein
AT1G05600.1	EMB3101	AT1G05600	837065	coding	Arabidopsis thaliana	1	6719-01-01	Tetratricopeptide repeat (TPR)-like superfamily protein
AT1G76630.2	AT1G76630	AT1G76630	843996	coding	Arabidopsis thaliana	1	28.7595	Tetratricopeptide repeat (TPR)-like superfamily protein
AT2G18940.1	AT2G18940	AT2G18940	816411	coding	Arabidopsis thaliana	2	2037-08-01	Tetratricopeptide repeat (TPR)-like superfamily protein
AT2G25580.1	MEF8	AT2G25580	817097	coding	Arabidopsis thaliana	2	8880-10-01	Tetratricopeptide repeat (TPR)-like superfamily protein
AT3G60960.2	AT3G60960	AT3G60960	825268	coding	Arabidopsis thaliana	3	22.5357	Tetratricopeptide repeat (TPR)-like superfamily protein
AT4G04790.3	AT4G04790	AT4G04790	825816	coding	Arabidopsis thaliana	4	4349-02-01	Tetratricopeptide repeat (TPR)-like superfamily protein
AT4G30825.1	AT4G30825	AT4G30825	829206	coding	Arabidopsis thaliana	4	15.0095	Tetratricopeptide repeat (TPR)-like superfamily protein
AT4G37380.1	AT4G37380	AT4G37380	829892	coding	Arabidopsis thaliana	4	17.5718	Tetratricopeptide repeat (TPR)-like superfamily protein
AT5G39710.1	EMB2745	AT5G39710	833967	coding	Arabidopsis thaliana	5	15.8957	Tetratricopeptide repeat (TPR)-like superfamily protein
AT5G55740.1	CRR21	AT5G55740	835668	coding	Arabidopsis thaliana	5	22.5618	Tetratricopeptide repeat (TPR)-like superfamily protein
AT2G15570.1	ATHM3	AT2G15570	816050	coding	Arabidopsis thaliana	2	7911-06-01	Thioredoxin superfamily protein
AT3G44020.1	AT3G44020	AT3G44020	823519	coding	Arabidopsis thaliana	3	15.8014	thylakoid lumenal P17.1 protein
AT1G32370.4	TOM2B	AT1G32370	840129	coding	Arabidopsis thaliana	1	6769-11-01	tobamovirus multiplication 2B
AT1G80490.1	TPR1	AT1G80490	844388	coding	Arabidopsis thaliana	1	30.2608	TOPLESS-related 1
AT1G79090.3	AT1G79090	AT1G79090	844250	coding	Arabidopsis thaliana	1	29.7491	topoisomerase II-associated protein
AT2G25330.1	AT2G25330	AT2G25330	817071	coding	Arabidopsis thaliana	2	7889-10-01	TRAF-like family protein
AT3G58220.2	AT3G58220	AT3G58220	824991	coding	Arabidopsis thaliana	3	21.5644	TRAF-like family protein
AT1G04300.1	AT1G04300	AT1G04300	839551	coding	Arabidopsis thaliana	1	1.1486	TRAF-like superfamily protein
AT5G52330.4	AT5G52330	AT5G52330	835309	coding	Arabidopsis thaliana	5	21.2474	TRAF-like superfamily protein
AT3G10820.1	AT3G10820	AT3G10820	820251	coding	Arabidopsis thaliana	3	3871-03-01	Transcription elongation factor (TFIIS) family protein
AT1G11950.3	AT1G11950	AT1G11950	837747	coding	Arabidopsis thaliana	1	4.0345	Transcription factor jumonji (jmjC) domain-containing protein
AT2G27230.2	LHW	AT2G27230	817265	coding	Arabidopsis thaliana	2	6504-11-01	transcription factor-like protein
AT5G18230.1	AT5G18230	AT5G18230	831941	coding	Arabidopsis thaliana	5	6.0214	transcription regulator NOT2/NOT3/NOT5 family protein
AT5G45115.1	AT5G45115	AT5G45115	28721250	coding	Arabidopsis thaliana	5	18.2380	transcription termination factor family protein
AT2G24690.2	AT2G24690	AT2G24690	817005	coding	Arabidopsis thaliana	2	4990-10-01	Transcriptional factor B3 family protein
AT5G20730.1	NPH4	AT5G20730	832196	coding	Arabidopsis thaliana	5	7.0164	Transcriptional factor B3 family protein / auxin-responsive factor AUX/IAA-like protein
AT1G15750.2	TPL	AT1G15750	838144	coding	Arabidopsis thaliana	1	4148-05-01	Transducin family protein / WD-40 repeat family protein
AT3G33530.1	AT3G33530	AT3G33530	823149	coding	Arabidopsis thaliana	3	14.0852	Transducin family protein / WD-40 repeat family protein
AT4G04940.1	AT4G04940	AT4G04940	825833	coding	Arabidopsis thaliana	4	5110-02-01	transducin family protein / WD-40 repeat family protein
AT1G52730.2	AT1G52730	AT1G52730	841706	coding	Arabidopsis thaliana	1	19.6425	Transducin/WD40 repeat-like superfamily protein
AT3G18950.1	AT3G18950	AT3G18950	821427	coding	Arabidopsis thaliana	3	5365-06-01	Transducin/WD40 repeat-like superfamily protein
AT5G53500.1	AT5G53500	AT5G53500	835432	coding	Arabidopsis thaliana	5	21.7254	Transducin/WD40 repeat-like superfamily protein
AT5G41460.1	AT5G41460	AT5G41460	834147	coding	Arabidopsis thaliana	5	16.5894	transferring glycosyl group transferase (DUF604)
AT3G04800.1	TIM23-3	AT3G04800	819640	coding	Arabidopsis thaliana	3	3145-01-01	translocase inner membrane subunit 23-3
AT1G10660.3	AT1G10660	AT1G10660	837609	coding	Arabidopsis thaliana	1	5322-03-01	transmembrane protein
AT1G30757.2	AT1G30757	AT1G30757	839957	coding	Arabidopsis thaliana	1	9090-10-01	transmembrane protein
AT1G54953.1	AT1G54953	AT1G54953	28717356	coding	Arabidopsis thaliana	1	20.4951	transmembrane protein
AT1G59865.2	AT1G59865	AT1G59865	2745837	coding	Arabidopsis thaliana	1	22.0323	transmembrane protein
AT1G62220.1	AT1G62220	AT1G62220	842518	coding	Arabidopsis thaliana	1	22.9882	transmembrane protein
AT2G07674.1	AT2G07674	AT2G07674	815346	coding	Arabidopsis thaliana	2	2689-03-01	transmembrane protein
AT2G07722.1	AT2G07722	AT2G07722	815395	coding	Arabidopsis thaliana	2	4387-03-01	transmembrane protein
AT4G07825.1	AT4G07825	AT4G07825	826264	coding	Arabidopsis thaliana	4	6437-04-01	transmembrane protein
AT4G13150.5	AT4G13150	AT4G13150	826929	coding	Arabidopsis thaliana	4	6501-07-01	transmembrane protein
AT4G21740.1	AT4G21740	AT4G21740	828262	coding	Arabidopsis thaliana	4	5456-11-01	transmembrane protein
AT1G74730.1	AT1G74730	AT1G74730	843812	coding	Arabidopsis thaliana	1	28.0789	transmembrane protein, putative (DUF1118)
AT3G07470.1	AT3G07470	AT3G07470	819935	coding	Arabidopsis thaliana	3	3866-02-01	transmembrane protein, putative (Protein of unknown function, DUF538)
AT4G18300.1	AT4G18300	AT4G18300	827556	coding	Arabidopsis thaliana	4	10.1188	Trimeric LpxA-like enzyme
AT5G17660.1	AT5G17660	AT5G17660	831632	coding	Arabidopsis thaliana	5	8185-05-01	tRNA (guanine-N-7) methyltransferase
AT4G28020.3	AT4G28020	AT4G28020	828916	coding	Arabidopsis thaliana	4	13.9332	tRNA-thr(GGU) m(6)t(6)A37 methyltransferase
AT3G58840.2	PMD1	AT3G58840	825053	coding	Arabidopsis thaliana	3	21.7571	Tropomyosin-like protein
AT4G24670.2	TAR2	AT4G24670	828569	coding	Arabidopsis thaliana	4	7275-12-01	tryptophan aminotransferase related 2
AT1G80810.3	AT1G80810	AT1G80810	844420	coding	Arabidopsis thaliana	1	30.3649	Tudor/PWWP/MBT superfamily protein
AT3G02660.1	EMB2768	AT3G02660	821282	coding	Arabidopsis thaliana	3	0.5701	Tyrosyl-tRNA synthetase, class Ib, bacterial/mitochondrial
AT4G30890.1	UBP24	AT4G30890	829213	coding	Arabidopsis thaliana	4	15.0360	ubiquitin-specific protease 24
AT2G45920.1	AT2G45920	AT2G45920	819200	coding	Arabidopsis thaliana	2	18.8986	U-box domain-containing protein
AT1G24793.1	LpxC1	AT1G24793	839102	coding	Arabidopsis thaliana	1	7676-08-01	UDP-3-O-acyl N-acetylglycosamine deacetylase family protein
AT3G21780.1	UGT71B6	AT3G21780	821732	coding	Arabidopsis thaliana	3	6749-07-01	UDP-glucosyl transferase 71B6
AT3G21800.1	UGT71B8	AT3G21800	821734	coding	Arabidopsis thaliana	3	6801-07-01	UDP-glucosyl transferase 71B8
AT2G36750.1	UGT73C1	AT2G36750	818247	coding	Arabidopsis thaliana	2	15.4104	UDP-glucosyl transferase 73C1
AT1G49405.1	AT1G49405	AT1G49405	841364	coding	Arabidopsis thaliana	1	18.2843	Uncharacterized protein family (UPF0497)
AT3G06390.1	AT3G06390	AT3G06390	819813	coding	Arabidopsis thaliana	3	9383-01-01	Uncharacterized protein family (UPF0497)
AT3G50810.3	AT3G50810	AT3G50810	824245	coding	Arabidopsis thaliana	3	18.8888	Uncharacterized protein family (UPF0497)
AT4G15610.1	AT4G15610	AT4G15610	827238	coding	Arabidopsis thaliana	4	9088-08-01	Uncharacterized protein family (UPF0497)
AT1G26440.3	UPS5	AT1G26440	839185	coding	Arabidopsis thaliana	1	9.1439	ureide permease 5
AT1G05360.1	KMS2	AT1G05360	837035	coding	Arabidopsis thaliana	1	5645-01-01	vacuole membrane-like protein
AT4G07400.1	VFB3	AT4G07400	826171	coding	Arabidopsis thaliana	4	1977-04-01	VIER F-box protein 3
AT3G04910.3	WNK1	AT3G04910	819651	coding	Arabidopsis thaliana	3	3545-01-01	with no lysine (K) kinase 1
AT1G64630.1	WNK10	AT1G64630	842771	coding	Arabidopsis thaliana	1	24.0195	with no lysine (K) kinase 10
AT1G80970.1	AT1G80970	AT1G80970	844437	coding	Arabidopsis thaliana	1	30.4201	XH domain-containing protein
AT3G48670.2	IDN2	AT3G48670	824027	coding	Arabidopsis thaliana	3	18.0307	XH/XS domain-containing protein
AT5G33290.1	XGD1	AT5G33290	833302	coding	Arabidopsis thaliana	5	5582-12-01	xylogalacturonan deficient 1
AT3G18640.3	AT3G18640	AT3G18640	821395	coding	Arabidopsis thaliana	3	4133-06-01	Zinc finger C-x8-C-x5-C-x3-H type family protein
AT1G68140.2	AT1G68140	AT1G68140	843142	coding	Arabidopsis thaliana	1	25.5389	zinc finger/BTB domain protein, putative (DUF1644)
AT5G13740.1	ZIF1	AT5G13740	831219	coding	Arabidopsis thaliana	5	4323-04-01	zinc induced facilitator 1
AT5G43630.1	TZP	AT5G43630	834383	coding	Arabidopsis thaliana	5	17.5267	zinc knuckle (CCHC-type) family protein
AT5G38690.2	AT5G38690	AT5G38690	833859	coding	Arabidopsis thaliana	5	15.4787	Zinc-finger domain of monoamine-oxidase A repressor R1 protein
AT3G08650.1	AT3G08650	AT3G08650	820012	coding	Arabidopsis thaliana	3	6244-02-01	ZIP metal ion transporter family
AT1G19396.3	AT1G19396	AT1G19396	10723077	coding	Arabidopsis thaliana	1	7098-06-01
AT1G25370.1	AT1G25370	AT1G25370	839122	coding	Arabidopsis thaliana	1	8976-08-01
AT1G26225.1	AT1G26225	AT1G26225	28717268	coding	Arabidopsis thaliana	1	9.0726
AT1G62070.1	AT1G62070	AT1G62070	842503	coding	Arabidopsis thaliana	1	22.9436
AT1G66060.1	AT1G66060	AT1G66060	842920	coding	Arabidopsis thaliana	1	24.5939
AT2G05270.1	AT2G05270	AT2G05270	815075	coding	Arabidopsis thaliana	2	9207-01-01
AT2G07673.1	AT2G07673	AT2G07673	815345	coding	Arabidopsis thaliana	2	2664-03-01
AT2G07676.1	AT2G07676	AT2G07676	815350	coding	Arabidopsis thaliana	2	2726-03-01
AT2G07627.1	AT2G07627	AT2G07627	28717813	coding	Arabidopsis thaliana	2	2985-03-01
AT2G07628.1	AT2G07628	AT2G07628	28717814	coding	Arabidopsis thaliana	2	3010-03-01
AT2G07691.1	AT2G07691	AT2G07691	815367	coding	Arabidopsis thaliana	2	3397-03-01
AT2G07648.1	AT2G07648	AT2G07648	28717828	coding	Arabidopsis thaliana	2	4312-03-01
AT2G07652.1	AT2G07652	AT2G07652	28717829	coding	Arabidopsis thaliana	2	4403-03-01
AT2G07820.1	AT2G07820	AT2G07820	6241253	coding	Arabidopsis thaliana	2	4572-03-01
AT2G07825.1	AT2G07825	AT2G07825	6240956	coding	Arabidopsis thaliana	2	4743-03-01
AT2G07835.1	AT2G07835	AT2G07835	6240645	coding	Arabidopsis thaliana	2	5016-03-01
AT2G13550.2	AT2G13550	AT2G13550	815841	coding	Arabidopsis thaliana	2	6483-05-01
AT2G17540.1	AT2G17540	AT2G17540	816261	coding	Arabidopsis thaliana	2	6304-07-01
AT2G41780.1	AT2G41780	AT2G41780	818777	coding	Arabidopsis thaliana	2	17.4279
AT2G44600.1	AT2G44600	AT2G44600	819068	coding	Arabidopsis thaliana	2	18.4086
AT3G01100.3	HYP1	AT3G01100	821205	coding	Arabidopsis thaliana	3	0.0347
AT3G13240.2	AT3G13240	AT3G13240	820523	coding	Arabidopsis thaliana	3	2755-04-01
AT3G13276.1	AT3G13276	AT3G13276	28719268	coding	Arabidopsis thaliana	3	2943-04-01
AT3G44440.1	AT3G44440	AT3G44440	823569	coding	Arabidopsis thaliana	3	16.0708
AT3G46900.1	COPT2	AT3G46900	NA	coding	Arabidopsis thaliana	3	17.2687
AT4G02040.1	AT4G02040	AT4G02040	828161	coding	Arabidopsis thaliana	4	0.8975
AT4G16024.1	AT4G16024	AT4G16024	6240387	coding	Arabidopsis thaliana	4	9.0808
AT4G23330.4	AT4G23330	AT4G23330	828432	coding	Arabidopsis thaliana	4	1919-12-01
AT4G26450.2	AT4G26450	AT4G26450	828751	coding	Arabidopsis thaliana	4	13.3619
AT4G35940.8	AT4G35940	AT4G35940	829749	coding	Arabidopsis thaliana	4	17.0214
AT4G39930.2	AT4G39930	AT4G39930	830152	coding	Arabidopsis thaliana	4	18.5182
AT5G01170.1	AT5G01170	AT5G01170	831732	coding	Arabidopsis thaliana	5	0.0580
AT5G06590.1	AT5G06590	AT5G06590	830547	coding	Arabidopsis thaliana	5	2.0166
AT5G17305.1	AT5G17305	AT5G17305	28721168	coding	Arabidopsis thaliana	5	6927-05-01
AT5G50565.2	AT5G50565	AT5G50565	835137	coding	Arabidopsis thaliana	5	20.5801
AT5G54970.1	AT5G54970	AT5G54970	835588	coding	Arabidopsis thaliana	5	22.3130
AT5G66658.1	AT5G66658	AT5G66658	3771571	coding	Arabidopsis thaliana	5	26.6081
ATCG00150.1	atpI	ATCG00150	NA	coding	Arabidopsis thaliana	Pt	0.0140
ATCG00905.1		ATCG00905	NA	coding	Arabidopsis thaliana	Pt	0.0980
ATCG01230.1		ATCG01230	NA	coding	Arabidopsis thaliana	Pt	0.1399

## Sheet: List5
Genes isolated from pre-monosomal (R) and monosomal (M) fractions of Col genotype in freshly harvested (FH) stage.
Pasted	Symbol	Ensembl Gene ID	Entrez	Type	Species	Chr	Position (Mbp)	Description
AT1G01448.2	AT1G01448	AT1G01448	5007657	lncRNA	Arabidopsis thaliana	1	0.1633	ncRNA
AT1G04233.1	AT1G04233	AT1G04233	28716078	lncRNA	Arabidopsis thaliana	1	1.0181	ncRNA
AT1G04833.1	AT1G04833	AT1G04833	28716190	lncRNA	Arabidopsis thaliana	1	6818-03-01	ncRNA
AT1G04893.1	AT1G04893	AT1G04893	28716201	lncRNA	Arabidopsis thaliana	1	9914-03-01	ncRNA
AT1G05773.1	AT1G05773	AT1G05773	28716372	lncRNA	Arabidopsis thaliana	1	8.0795	ncRNA
AT1G06097.1	AT1G06097	AT1G06097	28716434	lncRNA	Arabidopsis thaliana	1	5725-09-01	ncRNA
AT1G07143.1	AT1G07143	AT1G07143	28716606	lncRNA	Arabidopsis thaliana	1	16.1317	ncRNA
AT1G09363.1	AT1G09363	AT1G09363	28717060	lncRNA	Arabidopsis thaliana	1	27.4740	ncRNA
AT1G09783.1	AT1G09783	AT1G09783	28717168	lncRNA	Arabidopsis thaliana	1	29.4001	ncRNA
AT2G07213.1	AT2G07213	AT2G07213	6240276	lncRNA	Arabidopsis thaliana	2	9966-02-01	ncRNA
AT2G13665.3	AT2G13665	AT2G13665	5007873	lncRNA	Arabidopsis thaliana	2	6921-05-01	ncRNA
AT2G07485.1	AT2G07485	AT2G07485	28717795	lncRNA	Arabidopsis thaliana	2	3626-09-01	ncRNA
AT2G07515.1	AT2G07515	AT2G07515	28717797	lncRNA	Arabidopsis thaliana	2	3897-09-01	ncRNA
AT2G08350.1	AT2G08350	AT2G08350	28717939	lncRNA	Arabidopsis thaliana	2	6414-12-01	ncRNA
AT2G08435.1	AT2G08435	AT2G08435	28717956	lncRNA	Arabidopsis thaliana	2	13.3840	ncRNA
AT2G44255.1	AT2G44255	AT2G44255	5007960	lncRNA	Arabidopsis thaliana	2	18.2958	ncRNA
AT2G45315.3	AT2G45315	AT2G45315	5007964	lncRNA	Arabidopsis thaliana	2	18.6821	ncRNA
AT2G09745.1	AT2G09745	AT2G09745	28718208	lncRNA	Arabidopsis thaliana	2	19.1637	ncRNA
AT3G02225.1	AT3G02225	AT3G02225	28718553	lncRNA	Arabidopsis thaliana	3	9752-02-01	ncRNA
AT3G46658.1	AT3G46658	AT3G46658	5008071	lncRNA	Arabidopsis thaliana	3	17.1888	ncRNA
AT3G09795.1	AT3G09795	AT3G09795	28719245	lncRNA	Arabidopsis thaliana	3	23.1474	ncRNA
AT4G04565.1	AT4G04565	AT4G04565	28719572	lncRNA	Arabidopsis thaliana	4	4720-01-01	ncRNA
AT4G05235.1	AT4G05235	AT4G05235	28719619	lncRNA	Arabidopsis thaliana	4	6599-04-01	ncRNA
AT4G05275.1	AT4G05275	AT4G05275	28719622	lncRNA	Arabidopsis thaliana	4	7968-04-01	ncRNA
AT4G05715.1	AT4G05715	AT4G05715	28719663	lncRNA	Arabidopsis thaliana	4	9377-05-01	ncRNA
AT4G06225.1	AT4G06225	AT4G06225	28719755	lncRNA	Arabidopsis thaliana	4	4594-08-01	ncRNA
AT4G06695.1	AT4G06695	AT4G06695	28719801	lncRNA	Arabidopsis thaliana	4	7149-09-01	ncRNA
AT4G06835.1	AT4G06835	AT4G06835	28719823	lncRNA	Arabidopsis thaliana	4	2687-10-01	ncRNA
AT4G08815.1	AT4G08815	AT4G08815	28720017	lncRNA	Arabidopsis thaliana	4	16.1692	ncRNA
AT4G37432.2	AT4G37432	AT4G37432	5008188	lncRNA	Arabidopsis thaliana	4	17.5970	ncRNA
AT4G38552.1	AT4G38552	AT4G38552	10723069	lncRNA	Arabidopsis thaliana	4	18.0256	ncRNA
AT5G00870.1	AT5G00870	AT5G00870	28720328	lncRNA	Arabidopsis thaliana	5	0.5834	ncRNA
AT5G06695.3	AT5G06695	AT5G06695	28720829	lncRNA	Arabidopsis thaliana	5	18.1724	ncRNA
AT5G07885.1	AT5G07885	AT5G07885	28720928	lncRNA	Arabidopsis thaliana	5	21.1701	ncRNA
AT1G10682.1	AT1G10682	AT1G10682	6241126	ncRNA	Arabidopsis thaliana	1	5449-03-01	ncRNA
AT2G01422.1	AT2G01422	AT2G01422	10723131	ncRNA	Arabidopsis thaliana	2	0.1839	ncRNA
AT2G15555.1	AT2G15555	AT2G15555	6240289	ncRNA	Arabidopsis thaliana	2	7859-06-01	ncRNA
AT2G18440.2	GUT15	AT2G18440	816358	ncRNA	Arabidopsis thaliana	2	9949-07-01	ncRNA
AT3G06125.2	AT3G06125	AT3G06125	5007986	ncRNA	Arabidopsis thaliana	3	8488-01-01	ncRNA
AT5G39100.1		AT5G39100	NA	nontranslating_CDS	Arabidopsis thaliana	5	15.6531
AT1G01290.2	CNX3	AT1G01290	839445	coding	Arabidopsis thaliana	1	0.1142	cofactor of nitrate reductase and xanthine dehydrogenase 3
AT1G01355.3	AT1G01355	AT1G01355	6241268	coding	Arabidopsis thaliana	1	0.1385	Putative endonuclease or glycosyl hydrolase
AT1G01420.1	UGT72B3	AT1G01420	837503	coding	Arabidopsis thaliana	1	0.1544	UDP-glucosyl transferase 72B3
AT1G01540.2	AT1G01540	AT1G01540	839533	coding	Arabidopsis thaliana	1	0.1956	Protein kinase superfamily protein
AT1G01570.1	AT1G01570	AT1G01570	837183	coding	Arabidopsis thaliana	1	0.2049	transferring glycosyl group transferase (DUF604)
AT1G01770.1	AT1G01770	AT1G01770	837323	coding	Arabidopsis thaliana	1	0.2786	propionyl-CoA carboxylase
AT1G02020.1	AT1G02020	AT1G02020	837477	coding	Arabidopsis thaliana	1	0.3526	nitroreductase family protein
AT1G02180.1	AT1G02180	AT1G02180	839543	coding	Arabidopsis thaliana	1	0.4135	ferredoxin-like protein
AT1G02650.1	AT1G02650	AT1G02650	837951	coding	Arabidopsis thaliana	1	0.5686	Tetratricopeptide repeat (TPR)-like superfamily protein
AT1G02720.1	GATL5	AT1G02720	839475	coding	Arabidopsis thaliana	1	0.5917	galacturonosyltransferase 5
AT1G03470.2	NET3A	AT1G03470	839494	coding	Arabidopsis thaliana	1	0.8659	Kinase interacting (KIP1-like) family protein
AT1G03530.1	NAF1	AT1G03530	839468	coding	Arabidopsis thaliana	1	0.8804	nuclear assembly factor 1
AT1G03560.1	AT1G03560	AT1G03560	839458	coding	Arabidopsis thaliana	1	0.8902	Pentatricopeptide repeat (PPR-like) superfamily protein
AT1G03687.1	AT1G03687	AT1G03687	839052	coding	Arabidopsis thaliana	1	0.9183	DTW domain-containing protein
AT1G03710.2	AT1G03710	AT1G03710	839427	coding	Arabidopsis thaliana	1	0.9234	Cystatin/monellin superfamily protein
AT1G03905.1	ABCI19	AT1G03905	839376	coding	Arabidopsis thaliana	1	0.9934	P-loop containing nucleoside triphosphate hydrolases superfamily protein
AT1G03960.7	AT1G03960	AT1G03960	839361	coding	Arabidopsis thaliana	1	1.0136	Calcium-binding EF hand family protein
AT1G04040.1	AT1G04040	AT1G04040	839325	coding	Arabidopsis thaliana	1	1.0424	HAD superfamily, subfamily IIIB acid phosphatase
AT1G04080.1	PRP39	AT1G04080	839314	coding	Arabidopsis thaliana	1	1.0513	Tetratricopeptide repeat (TPR)-like superfamily protein
AT1G04280.2	AT1G04280	AT1G04280	839555	coding	Arabidopsis thaliana	1	1.1434	P-loop containing nucleoside triphosphate hydrolases superfamily protein
AT1G04390.1	AT1G04390	AT1G04390	839530	coding	Arabidopsis thaliana	1	1.1793	BTB/POZ domain-containing protein
AT1G04780.1	AT1G04780	AT1G04780	839414	coding	Arabidopsis thaliana	1	3406-01-01	Ankyrin repeat family protein
AT1G05000.1	PFA-DSP1	AT1G05000	839348	coding	Arabidopsis thaliana	1	4255-01-01	Phosphotyrosine protein phosphatases superfamily protein
AT1G05065.1	CLE20	AT1G05065	28716239	coding	Arabidopsis thaliana	1	4546-01-01	CLAVATA3/ESR-RELATED 20
AT1G05350.1	AT1G05350	AT1G05350	837034	coding	Arabidopsis thaliana	1	5607-01-01	NAD(P)-binding Rossmann-fold superfamily protein
AT1G05520.1	AT1G05520	AT1G05520	837054	coding	Arabidopsis thaliana	1	6308-01-01	Sec23/Sec24 protein transport family protein
AT1G05894.1	AT1G05894	AT1G05894	3766662	coding	Arabidopsis thaliana	1	7847-01-01
AT1G05970.2	AT1G05970	AT1G05970	837107	coding	Arabidopsis thaliana	1	8158-01-01	RNA-binding (RRM/RBD/RNP motifs) family protein
AT1G06320.1	AT1G06320	AT1G06320	837143	coding	Arabidopsis thaliana	1	9305-01-01
AT1G06560.1	AT1G06560	AT1G06560	837167	coding	Arabidopsis thaliana	1	2.0076	NOL1/NOP2/sun family protein
AT1G06630.3	AT1G06630	AT1G06630	837172	coding	Arabidopsis thaliana	1	2.0276	F-box/RNI-like superfamily protein
AT1G06720.2	AT1G06720	AT1G06720	837182	coding	Arabidopsis thaliana	1	2.0604	P-loop containing nucleoside triphosphate hydrolases superfamily protein
AT1G06900.1	AT1G06900	AT1G06900	837200	coding	Arabidopsis thaliana	1	2.1148	Insulinase (Peptidase family M16) family protein
AT1G07025.1	AT1G07025	AT1G07025	837213	coding	Arabidopsis thaliana	1	2.1577	Mitochondrial substrate carrier family protein
AT1G07160.1	AT1G07160	AT1G07160	837227	coding	Arabidopsis thaliana	1	1979-02-01	Protein phosphatase 2C family protein
AT1G07220.1	AT1G07220	AT1G07220	837233	coding	Arabidopsis thaliana	1	2169-02-01	O-glucosyltransferase rumi-like protein (DUF821)
AT1G07480.3	AT1G07480	AT1G07480	837262	coding	Arabidopsis thaliana	1	2960-02-01	Transcription factor IIA, alpha/beta subunit
AT1G07630.1	PLL5	AT1G07630	837276	coding	Arabidopsis thaliana	1	3489-02-01	pol-like 5
AT1G07705.2	AT1G07705	AT1G07705	837284	coding	Arabidopsis thaliana	1	3816-02-01	NOT2 / NOT3 / NOT5 family
AT1G07740.1	AT1G07740	AT1G07740	837288	coding	Arabidopsis thaliana	1	3974-02-01	Tetratricopeptide repeat (TPR)-like superfamily protein
AT1G07810.1	ECA1	AT1G07810	837296	coding	Arabidopsis thaliana	1	4162-02-01	ER-type Ca2+-ATPase 1
AT1G07910.2	RNL	AT1G07910	837306	coding	Arabidopsis thaliana	1	4454-02-01	RNAligase
AT1G08010.1	GATA11	AT1G08010	837316	coding	Arabidopsis thaliana	1	4858-02-01	GATA transcription factor 11
AT1G08300.2	NVL	AT1G08300	837350	coding	Arabidopsis thaliana	1	6148-02-01	no vein-like protein
AT1G08540.1	SIG2	AT1G08540	837376	coding	Arabidopsis thaliana	1	7033-02-01	RNApolymerase sigma subunit 2
AT1G08600.1	ATRX	AT1G08600	837382	coding	Arabidopsis thaliana	1	7237-02-01	P-loop containing nucleoside triphosphate hydrolases superfamily protein
AT1G08930.2	ERD6	AT1G08930	837414	coding	Arabidopsis thaliana	1	8733-02-01	Major facilitator superfamily protein
AT1G09060.3	AT1G09060	AT1G09060	837427	coding	Arabidopsis thaliana	1	9211-02-01	JmjC domain protein JMJ24
AT1G09220.1	AT1G09220	AT1G09220	837442	coding	Arabidopsis thaliana	1	9778-02-01	Pentatricopeptide repeat (PPR) superfamily protein
AT1G09310.1	AT1G09310	AT1G09310	837452	coding	Arabidopsis thaliana	1	3.0089	plant/protein (Protein of unknown function, DUF538)
AT1G09340.1	CRB	AT1G09340	837455	coding	Arabidopsis thaliana	1	3.0152	chloroplast RNA binding protein
AT1G09960.1	SUT4	AT1G09960	837530	coding	Arabidopsis thaliana	1	2440-03-01	sucrose transporter 4
AT1G10110.1	AT1G10110	AT1G10110	837548	coding	Arabidopsis thaliana	1	3026-03-01	F-box family protein
AT1G10180.1	AT1G10180	AT1G10180	837556	coding	Arabidopsis thaliana	1	3382-03-01	LOW protein: exocyst complex component-like protein
AT1G10200.1	WLIM1	AT1G10200	837558	coding	Arabidopsis thaliana	1	3464-03-01	GATA type zinc finger transcription factor family protein
AT1G10210.3	MPK1	AT1G10210	837559	coding	Arabidopsis thaliana	1	3491-03-01	mitogen-activated protein kinase 1
AT1G10270.1	GRP23	AT1G10270	837566	coding	Arabidopsis thaliana	1	3634-03-01	glutamine-rich protein 23
AT1G10390.2	AT1G10390	AT1G10390	837579	coding	Arabidopsis thaliana	1	4070-03-01	Nucleoporin autopeptidase
AT1G10490.1	AT1G10490	AT1G10490	837589	coding	Arabidopsis thaliana	1	4532-03-01	GNAT acetyltransferase (DUF699)
AT1G10900.1	AT1G10900	AT1G10900	837633	coding	Arabidopsis thaliana	1	6321-03-01	Phosphatidylinositol-4-phosphate 5-kinase family protein
AT1G11300.2	AT1G11300	AT1G11300	837672	coding	Arabidopsis thaliana	1	7942-03-01	G-type lectin S-receptor-like Serine/Threonine-kinase
AT1G11720.2	SS3	AT1G11720	837716	coding	Arabidopsis thaliana	1	9514-03-01	starch synthase 3
AT1G11880.3	AT1G11880	AT1G11880	837736	coding	Arabidopsis thaliana	1	4.0077	transferases, transferring hexosyl groups
AT1G11950.1	AT1G11950	AT1G11950	837747	coding	Arabidopsis thaliana	1	4.0345	Transcription factor jumonji (jmjC) domain-containing protein
AT1G12340.1	AT1G12340	AT1G12340	837788	coding	Arabidopsis thaliana	1	1974-04-01	Cornichon family protein
AT1G12580.1	PEPKR1	AT1G12580	837815	coding	Arabidopsis thaliana	1	2828-04-01	phosphoenolpyruvate carboxylase-related kinase 1
AT1G12820.1	AFB3	AT1G12820	837838	coding	Arabidopsis thaliana	1	3688-04-01	auxin signaling F-box 3
AT1G13530.1	AT1G13530	AT1G13530	837913	coding	Arabidopsis thaliana	1	6336-04-01
AT1G13730.1	AT1G13730	AT1G13730	837933	coding	Arabidopsis thaliana	1	7098-04-01	Nuclear transport factor 2 (NTF2) family protein with RNA binding (RRM-RBD-RNP motifs) domain-containing protein
AT1G14150.1	PnsL2	AT1G14150	837974	coding	Arabidopsis thaliana	1	8398-04-01	PsbQ-like 2
AT1G14520.4	MIOX1	AT1G14520	838014	coding	Arabidopsis thaliana	1	9681-04-01	myo-inositol oxygenase 1
AT1G14580.2	AT1G14580	AT1G14580	838020	coding	Arabidopsis thaliana	1	9896-04-01	C2H2-like zinc finger protein
AT1G14860.1	NUDT18	AT1G14860	838051	coding	Arabidopsis thaliana	1	5.1247	nudix hydrolase homolog 18
AT1G15125.2	AT1G15125	AT1G15125	838076	coding	Arabidopsis thaliana	1	2043-05-01	S-adenosyl-L-methionine-dependent methyltransferases superfamily protein
AT1G15215.2	SHH1	AT1G15215	838088	coding	Arabidopsis thaliana	1	2380-05-01	SAWADEE HOMEODOMAIN protein
AT1G15280.2	AT1G15280	AT1G15280	838095	coding	Arabidopsis thaliana	1	2523-05-01	CASC3/Barentsz eIF4AIII binding protein
AT1G15510.1	ECB2	AT1G15510	838121	coding	Arabidopsis thaliana	1	3291-05-01	Tetratricopeptide repeat (TPR)-like superfamily protein
AT1G15780.3	NRB4	AT1G15780	838147	coding	Arabidopsis thaliana	1	4300-05-01	mediator of RNA polymerase II transcription subunit 15a-like protein
AT1G16330.1	CYCB3;1	AT1G16330	838202	coding	Arabidopsis thaliana	1	5824-05-01	cyclin b3
AT1G16460.6	RDH2	AT1G16460	838216	coding	Arabidopsis thaliana	1	6195-05-01	rhodanese homologue 2
AT1G16515.2	AT1G16515	AT1G16515	28717243	coding	Arabidopsis thaliana	1	6475-05-01	transmembrane protein
AT1G16710.1	HAC12	AT1G16710	838242	coding	Arabidopsis thaliana	1	7138-05-01	histone acetyltransferase of the CBP family 12
AT1G16930.3	AT1G16930	AT1G16930	838264	coding	Arabidopsis thaliana	1	7897-05-01	F-box/RNI-like/FBD-like domains-containing protein
AT1G17050.1	SPS2	AT1G17050	838275	coding	Arabidopsis thaliana	1	8289-05-01	solanesyl diphosphate synthase 2
AT1G17120.1	CAT8	AT1G17120	838282	coding	Arabidopsis thaliana	1	8519-05-01	cationic amino acid transporter 8
AT1G17340.1	AT1G17340	AT1G17340	838305	coding	Arabidopsis thaliana	1	9338-05-01	Phosphoinositide phosphatase family protein
AT1G17350.1	AT1G17350	AT1G17350	838307	coding	Arabidopsis thaliana	1	9415-05-01	NADH:ubiquinone oxidoreductase intermediate-associated protein 30
AT1G17440.2	EER4	AT1G17440	838316	coding	Arabidopsis thaliana	1	9840-05-01	Transcription initiation factor TFIID subunit A
AT1G18160.1	AT1G18160	AT1G18160	838395	coding	Arabidopsis thaliana	1	2486-06-01	Protein kinase superfamily protein
AT1G18265.1	AT1G18265	AT1G18265	2745754	coding	Arabidopsis thaliana	1	2822-06-01	zein-binding protein (Protein of unknown function, DUF593)
AT1G18340.1	AT1G18340	AT1G18340	838415	coding	Arabidopsis thaliana	1	3114-06-01	basal transcription factor complex subunit-like protein
AT1G18610.1	AT1G18610	AT1G18610	838442	coding	Arabidopsis thaliana	1	4056-06-01	Galactose oxidase/kelch repeat superfamily protein
AT1G18890.1	CDPK1	AT1G18890	838470	coding	Arabidopsis thaliana	1	5228-06-01	calcium-dependent protein kinase 1
AT1G19000.2	AT1G19000	AT1G19000	838481	coding	Arabidopsis thaliana	1	5605-06-01	Homeodomain-like superfamily protein
AT1G19880.1	AT1G19880	AT1G19880	838576	coding	Arabidopsis thaliana	1	9003-06-01	Regulator of chromosome condensation (RCC1) family protein
AT1G20560.2	AAE1	AT1G20560	838644	coding	Arabidopsis thaliana	1	7.1197	acyl activating enzyme 1
AT1G20670.1	AT1G20670	AT1G20670	838655	coding	Arabidopsis thaliana	1	7.1641	DNA-binding bromodomain-containing protein
AT1G20950.1	AT1G20950	AT1G20950	838689	coding	Arabidopsis thaliana	1	2972-07-01	Phosphofructokinase family protein
AT1G21120.1	IGMT2	AT1G21120	838708	coding	Arabidopsis thaliana	1	3952-07-01	O-methyltransferase family protein
AT1G21130.2	IGMT4	AT1G21130	838709	coding	Arabidopsis thaliana	1	3988-07-01	O-methyltransferase family protein
AT1G21480.1	AT1G21480	AT1G21480	838746	coding	Arabidopsis thaliana	1	5189-07-01	Exostosin family protein
AT1G21651.1	AT1G21651	AT1G21651	6241299	coding	Arabidopsis thaliana	1	6008-07-01	zinc ion binding protein
AT1G22160.1	AT1G22160	AT1G22160	838821	coding	Arabidopsis thaliana	1	8231-07-01	senescence-associated family protein (DUF581)
AT1G22310.1	MBD8	AT1G22310	838838	coding	Arabidopsis thaliana	1	8815-07-01	methyl-CPG-binding domain 8
AT1G22980.1	AT1G22980	AT1G22980	838905	coding	Arabidopsis thaliana	1	8.1324	Grap2/cyclin-D-interacting protein
AT1G23360.1	MENG	AT1G23360	838945	coding	Arabidopsis thaliana	1	2951-08-01	S-adenosyl-L-methionine-dependent methyltransferases superfamily protein
AT1G23390.1	AT1G23390	AT1G23390	838947	coding	Arabidopsis thaliana	1	3090-08-01	Kelch repeat-containing F-box family protein
AT1G23750.1	AT1G23750	AT1G23750	838985	coding	Arabidopsis thaliana	1	4001-08-01	Nucleic acid-binding, OB-fold-like protein
AT1G23915.1	AT1G23915	AT1G23915	28717262	coding	Arabidopsis thaliana	1	4577-08-01
AT1G24160.1	AT1G24160	AT1G24160	839029	coding	Arabidopsis thaliana	1	5533-08-01	triadin
AT1G24280.1	G6PD3	AT1G24280	839044	coding	Arabidopsis thaliana	1	6093-08-01	glucose-6-phosphate dehydrogenase 3
AT1G24706.9	THO2	AT1G24706	839081	coding	Arabidopsis thaliana	1	7418-08-01	THO2
AT1G24764.1	MAP70-2	AT1G24764	839083	coding	Arabidopsis thaliana	1	7595-08-01	microtubule-associated proteins 70-2
AT1G25083.1	AT1G25083	AT1G25083	839095	coding	Arabidopsis thaliana	1	8085-08-01	Glutamine amidotransferase type 1 family protein
AT1G25290.1	RBL10	AT1G25290	839113	coding	Arabidopsis thaliana	1	8670-08-01	RHOMBOID-like protein 10
AT1G26410.1	AT1G26410	AT1G26410	839183	coding	Arabidopsis thaliana	1	9.1386	FAD-binding Berberine family protein
AT1G26420.1	AT1G26420	AT1G26420	839184	coding	Arabidopsis thaliana	1	9.1415	FAD-binding Berberine family protein
AT1G27100.1	AT1G27100	AT1G27100	839599	coding	Arabidopsis thaliana	1	4071-09-01	Actin cross-linking protein
AT1G27290.2	AT1G27290	AT1G27290	839618	coding	Arabidopsis thaliana	1	4814-09-01	transmembrane protein
AT1G27580.1	AT1G27580	AT1G27580	839649	coding	Arabidopsis thaliana	1	5898-09-01	F-box protein (DUF295)
AT1G28380.1	NSL1	AT1G28380	839735	coding	Arabidopsis thaliana	1	9634-09-01	MAC/Perforin domain-containing protein
AT1G28510.1	AT1G28510	AT1G28510	839751	coding	Arabidopsis thaliana	1	10.0238	Optic atrophy 3 protein (OPA3)
AT1G28960.3	NUDX15	AT1G28960	839773	coding	Arabidopsis thaliana	1	10.1095	nudix hydrolase homolog 15
AT1G30640.1	AT1G30640	AT1G30640	839944	coding	Arabidopsis thaliana	1	8606-10-01	Protein kinase family protein
AT1G30755.6	AT1G30755	AT1G30755	839956	coding	Arabidopsis thaliana	1	9057-10-01	elongation factor G, putative (DUF668)
AT1G31330.1	PSAF	AT1G31330	840021	coding	Arabidopsis thaliana	1	2147-11-01	photosystem I subunit F
AT1G31420.1	FEI1	AT1G31420	840032	coding	Arabidopsis thaliana	1	2496-11-01	Leucine-rich repeat protein kinase family protein
AT1G32750.1	HAF01	AT1G32750	840169	coding	Arabidopsis thaliana	1	8462-11-01	HAC13 protein (HAC13)
AT1G32860.1	AT1G32860	AT1G32860	840180	coding	Arabidopsis thaliana	1	9070-11-01	Glycosyl hydrolase superfamily protein
AT1G33320.3	AT1G33320	AT1G33320	840226	coding	Arabidopsis thaliana	1	12.0810	Pyridoxal phosphate (PLP)-dependent transferases superfamily protein
AT1G33500.3	AT1G33500	AT1G33500	840244	coding	Arabidopsis thaliana	1	12.1525	tropomyosin
AT1G33612.1	AT1G33612	AT1G33612	10723140	coding	Arabidopsis thaliana	1	1911-12-01	Leucine-rich repeat (LRR) family protein
AT1G34047.1	AT1G34047	AT1G34047	3766907	coding	Arabidopsis thaliana	1	3902-12-01	Defensin-like (DEFL) family protein
AT1G34360.1	AT1G34360	AT1G34360	840338	coding	Arabidopsis thaliana	1	5428-12-01	translation initiation factor 3 (IF-3) family protein
AT1G34370.3	STOP1	AT1G34370	840339	coding	Arabidopsis thaliana	1	5503-12-01	C2H2 and C2HC zinc fingers superfamily protein
AT1G34470.1	AT1G34470	AT1G34470	840349	coding	Arabidopsis thaliana	1	6042-12-01	magnesium transporter, putative (DUF803)
AT1G34550.2	EMB2756	AT1G34550	840358	coding	Arabidopsis thaliana	1	6467-12-01	transmembrane protein (DUF616)
AT1G35515.1	HOS10	AT1G35515	840446	coding	Arabidopsis thaliana	1	13.0779	high response to osmotic stress 10
AT1G37150.2	HCS2	AT1G37150	840632	coding	Arabidopsis thaliana	1	14.1748	holocarboxylase synthetase 2
AT1G43770.2	AT1G43770	AT1G43770	840971	coding	Arabidopsis thaliana	1	16.5484	RING/FYVE/PHD zinc finger superfamily protein
AT1G43850.2	SEU	AT1G43850	840981	coding	Arabidopsis thaliana	1	16.6170	SEUSS transcriptional co-regulator
AT1G44000.1	AT1G44000	AT1G44000	841000	coding	Arabidopsis thaliana	1	16.7080	STAY-GREEN-like protein
AT1G44835.2	AT1G44835	AT1G44835	841048	coding	Arabidopsis thaliana	1	16.9397	YbaK/aminoacyl-tRNA synthetase-associated domain-containing protein
AT1G45249.7	ABF2	AT1G45249	841095	coding	Arabidopsis thaliana	1	17.1651	abscisic acid responsive elements-binding factor 2
AT1G47265.1	AT1G47265	AT1G47265	6240711	coding	Arabidopsis thaliana	1	17.3243
AT1G47510.4	5PTASE11	AT1G47510	841160	coding	Arabidopsis thaliana	1	17.4355	inositol polyphosphate 5-phosphatase 11
AT1G47570.1	AT1G47570	AT1G47570	841166	coding	Arabidopsis thaliana	1	17.4776	RING/U-box superfamily protein
AT1G47740.1	AT1G47740	AT1G47740	841185	coding	Arabidopsis thaliana	1	17.5665	PPPDE putative thiol peptidase family protein
AT1G47820.1	AT1G47820	AT1G47820	841198	coding	Arabidopsis thaliana	1	17.6119
AT1G48210.1	AT1G48210	AT1G48210	841241	coding	Arabidopsis thaliana	1	17.7984	Protein kinase superfamily protein
AT1G48280.1	AT1G48280	AT1G48280	841248	coding	Arabidopsis thaliana	1	17.8350	hydroxyproline-rich glycoprotein family protein
AT1G48320.1	DHNAT1	AT1G48320	841252	coding	Arabidopsis thaliana	1	17.8548	Thioesterase superfamily protein
AT1G48370.2	YSL8	AT1G48370	841257	coding	Arabidopsis thaliana	1	17.8744	YELLOW STRIPE like 8
AT1G48405.1	AT1G48405	AT1G48405	841261	coding	Arabidopsis thaliana	1	17.8846	Kinase interacting (KIP1-like) family protein
AT1G49180.2	AT1G49180	AT1G49180	841341	coding	Arabidopsis thaliana	1	18.1847	protein kinase family protein
AT1G49310.1	AT1G49310	AT1G49310	841354	coding	Arabidopsis thaliana	1	18.2377	transmembrane protein
AT1G49980.8	AT1G49980	AT1G49980	841422	coding	Arabidopsis thaliana	1	18.5079	DNA/RNA polymerases superfamily protein
AT1G50030.2	TOR	AT1G50030	841427	coding	Arabidopsis thaliana	1	18.5222	target of rapamycin
AT1G50500.2	HIT1	AT1G50500	841472	coding	Arabidopsis thaliana	1	18.7079	Membrane trafficking VPS53 family protein
AT1G50670.1	AT1G50670	AT1G50670	841489	coding	Arabidopsis thaliana	1	18.7748	OTU-like cysteine protease family protein
AT1G50710.1	AUG4	AT1G50710	841493	coding	Arabidopsis thaliana	1	18.7845	HAUS augmin-like complex subunit
AT1G52155.1	AT1G52155	AT1G52155	841646	coding	Arabidopsis thaliana	1	19.4174	transmembrane protein
AT1G52630.1	AT1G52630	AT1G52630	841695	coding	Arabidopsis thaliana	1	19.6063	O-fucosyltransferase family protein
AT1G52990.1	AT1G52990	AT1G52990	841732	coding	Arabidopsis thaliana	1	19.7404	thioredoxin family protein
AT1G53530.2	AT1G53530	AT1G53530	841788	coding	Arabidopsis thaliana	1	19.9781	Peptidase S24/S26A/S26B/S26C family protein
AT1G53570.3	MAP3KA	AT1G53570	841792	coding	Arabidopsis thaliana	1	19.9871	mitogen-activated protein kinase kinase kinase 3
AT1G53800.4	AT1G53800	AT1G53800	841817	coding	Arabidopsis thaliana	1	20.0816	muscle M-line assembly protein
AT1G54040.2	ESP	AT1G54040	841842	coding	Arabidopsis thaliana	1	20.1707	epithiospecifier protein
AT1G54210.3	ATG12A	AT1G54210	841861	coding	Arabidopsis thaliana	1	20.2412	Ubiquitin-like superfamily protein
AT1G54360.5	TAF6B	AT1G54360	841877	coding	Arabidopsis thaliana	1	20.2906	TBP-ASSOCIATED FACTOR 6B
AT1G55060.1	UBQ12	AT1G55060	841949	coding	Arabidopsis thaliana	1	20.5495	ubiquitin 12
AT1G55440.1	AT1G55440	AT1G55440	841991	coding	Arabidopsis thaliana	1	20.7014	Cysteine/Histidine-rich C1 domain family protein
AT1G55620.1	CLC-F	AT1G55620	842011	coding	Arabidopsis thaliana	1	20.7871	chloride channel F
AT1G56080.1	AT1G56080	AT1G56080	842059	coding	Arabidopsis thaliana	1	20.9742	interactor of constitutive active ROPs protein
AT1G56190.1	AT1G56190	AT1G56190	842072	coding	Arabidopsis thaliana	1	21.0281	Phosphoglycerate kinase family protein
AT1G56260.2	MDO1	AT1G56260	842079	coding	Arabidopsis thaliana	1	21.0642	telomere-capping, CST complex subunit
AT1G57990.1	PUP18	AT1G57990	842166	coding	Arabidopsis thaliana	1	21.4412	purine permease 18
AT1G59590.1	ZCF37	AT1G59590	842249	coding	Arabidopsis thaliana	1	21.8876	ZCF37
AT1G59620.1	CW9	AT1G59620	842252	coding	Arabidopsis thaliana	1	21.9023	Disease resistance protein (CC-NBS-LRR class) family
AT1G59870.1	PEN3	AT1G59870	842281	coding	Arabidopsis thaliana	1	22.0344	ABC-2 and Plant PDR ABC-type transporter family protein
AT1G59960.1	AT1G59960	AT1G59960	842290	coding	Arabidopsis thaliana	1	22.0712	NAD(P)-linked oxidoreductase superfamily protein
AT1G60010.1	AT1G60010	AT1G60010	842295	coding	Arabidopsis thaliana	1	22.0953	D-ribose-binding periplasmic protein
AT1G60430.3	ARPC3	AT1G60430	842338	coding	Arabidopsis thaliana	1	22.2644	actin-related protein C3
AT1G60440.1	PANK1	AT1G60440	842339	coding	Arabidopsis thaliana	1	22.2664	pantothenate kinase 1
AT1G61000.1	AT1G61000	AT1G61000	842392	coding	Arabidopsis thaliana	1	22.4708	kinetochore protein
AT1G61260.1	AT1G61260	AT1G61260	842420	coding	Arabidopsis thaliana	1	22.5935	cotton fiber (DUF761)
AT1G61990.2	AT1G61990	AT1G61990	842494	coding	Arabidopsis thaliana	1	22.9112	Mitochondrial transcription termination factor family protein
AT1G62305.2	AT1G62305	AT1G62305	842528	coding	Arabidopsis thaliana	1	23.0267	Core-2/I-branching beta-1,6-N-acetylglucosaminyltransferase family protein
AT1G62570.1	FMO GS-OX4	AT1G62570	842554	coding	Arabidopsis thaliana	1	23.1688	flavin-monooxygenase glucosinolate S-oxygenase 4
AT1G62720.1	NG1	AT1G62720	842570	coding	Arabidopsis thaliana	1	23.2275	Pentatricopeptide repeat (PPR-like) superfamily protein
AT1G62790.2	AT1G62790	AT1G62790	842578	coding	Arabidopsis thaliana	1	23.2521	Bifunctional inhibitor/lipid-transfer protein/seed storage 2S albumin superfamily protein
AT1G62970.2	AT1G62970	AT1G62970	842599	coding	Arabidopsis thaliana	1	23.3233	Chaperone DnaJ-domain superfamily protein
AT1G63110.1	AT1G63110	AT1G63110	842615	coding	Arabidopsis thaliana	1	23.4047	GPI transamidase subunit PIG-U
AT1G63190.1	AT1G63190	AT1G63190	842623	coding	Arabidopsis thaliana	1	23.4317	Cystatin/monellin superfamily protein
AT1G63380.1	AT1G63380	AT1G63380	842644	coding	Arabidopsis thaliana	1	23.5053	NAD(P)-binding Rossmann-fold superfamily protein
AT1G63480.5	AT1G63480	AT1G63480	842654	coding	Arabidopsis thaliana	1	23.5396	AT hook motif DNA-binding family protein
AT1G64020.1	AT1G64020	AT1G64020	842705	coding	Arabidopsis thaliana	1	23.7517	Serine protease inhibitor (SERPIN) family protein
AT1G64500.1	AT1G64500	AT1G64500	842758	coding	Arabidopsis thaliana	1	23.9531	Glutaredoxin family protein
AT1G64790.1	ILA	AT1G64790	842787	coding	Arabidopsis thaliana	1	24.0648	ILITYHIA
AT1G64820.1	AT1G64820	AT1G64820	842790	coding	Arabidopsis thaliana	1	24.0886	MATE efflux family protein
AT1G65040.2	Hrd1B	AT1G65040	842812	coding	Arabidopsis thaliana	1	24.1597	RING/U-box superfamily protein
AT1G65070.2	AT1G65070	AT1G65070	842815	coding	Arabidopsis thaliana	1	24.1726	DNA mismatch repair protein MutS, type 2
AT1G65350.1	UBQ13	AT1G65350	842845	coding	Arabidopsis thaliana	1	24.2725	ubiquitin 13
AT1G65420.1	NPQ7	AT1G65420	842853	coding	Arabidopsis thaliana	1	24.2975	antigen receptor-like protein (DUF565)
AT1G65486.4	AT1G65486	AT1G65486	6240283	coding	Arabidopsis thaliana	1	24.3494	transmembrane protein
AT1G65500.1	AT1G65500	AT1G65500	842862	coding	Arabidopsis thaliana	1	24.3577	transmembrane protein
AT1G65960.2	GAD2	AT1G65960	842908	coding	Arabidopsis thaliana	1	24.5518	glutamate decarboxylase 2
AT1G66320.1	AT1G66320	AT1G66320	842949	coding	Arabidopsis thaliana	1	24.7268	F-box/RNI-like superfamily protein
AT1G67080.1	ABA4	AT1G67080	843028	coding	Arabidopsis thaliana	1	25.0452	abscisic acid (aba)-deficient 4
AT1G67400.1	AT1G67400	AT1G67400	843060	coding	Arabidopsis thaliana	1	25.2479	ELMO/CED-12 family protein
AT1G67460.1	AT1G67460	AT1G67460	843067	coding	Arabidopsis thaliana	1	25.2694	Minichromosome maintenance (MCM2/3/5) family protein
AT1G67800.6	AT1G67800	AT1G67800	843106	coding	Arabidopsis thaliana	1	25.4206	Copine (Calcium-dependent phospholipid-binding protein) family
AT1G68440.1	AT1G68440	AT1G68440	843173	coding	Arabidopsis thaliana	1	25.6578	transmembrane protein
AT1G68790.1	LINC3	AT1G68790	843210	coding	Arabidopsis thaliana	1	25.8347	little nuclei3
AT1G68870.1	SOFL2	AT1G68870	843219	coding	Arabidopsis thaliana	1	25.8891	SOB five-like 2
AT1G68990.1	MGP3	AT1G68990	843232	coding	Arabidopsis thaliana	1	25.9350	male gametophyte defective 3
[truncated: 769 more rows]

## Sheet: List6
Genes isolated from pre-monosomal (R) fraction of Cvi genotype in freshly harvested (FH) stage.
[truncated: 1,910 more rows]

[truncated: 6 more sheets: List7, List8, List9, List10, List11, List12]
