# Supplementary material for: Translational and epitranscriptomic regulation of seed germination in Arabidopsis thaliana genotypes with contrasting dormancy phenotypes
Source: Plant Mol Biol. 2025 Dec 4;115(6):135. doi: 10.1007/s11103-025-01659-6 (PMC12678530; doi:10.1007/s11103-025-01659-6)
Supplement: Supplementary file 8 — Supplementary Material 8 [file 11103_2025_1659_MOESM8_ESM.xlsx]

## Sheet: List1
Title: Translational and epitranscriptomic regulation of seed germination in Arabidopsis thaliana genotypes with contrasting dormancy phenotypes.
Journal: Plant Molecular Biology
Balarynová J.1*, Klčová B.1*, Čegan R.2,3, Raabe K.4, Krejčí P. 5, Bednář P. 5, Potěšil D. 6, Pustka V. 6, Tarkowská D.7, Turečková V.7, Zdráhal Z.6,8, Honys D.4, Smýkal P.1
1. Department of Botany, Faculty of Science, Palacký University Olomouc, Šlechtitelů 27, Olomouc, 779 00, Czech Republic 2. Department of Plant Developmental Genetics, Institute of Biophysics, Královopolská 135, Czech Academy of Sciences, Brno, 612 00, Czech Republic 3. Centre of Plant Structural and Functional Genomics, Institute of Experimental Botany, Czech Academy of Sciences, Šlechtitelů 31,…
corresponding authors: petr.smykal@upol.cz, honys@ueb.cas.cz
M6A-modified genes shared among freshly harvested (FH), after-ripened (AR) and imbibed (IM) Col seeds.
Names	total	genes
colAR colFH colIM	169	Pasted	Symbol	Ensembl Gene ID	Entrez	Type	Chr	Position (Mbp)	Description
		AT1G02890	AT1G02890	AT1G02890	839507	protein_coding	1	0.645084	AAA-type ATPase family protein [Source:NCBI gene (formerly Entrezgene)
		AT1G15340	MBD10	AT1G15340	838103	protein_coding	1	5.275616	methyl-CPG-binding domain 10 [Source:NCBI gene (formerly Entrezgene)
		AT1G31810	AFH14	AT1G31810	840068	protein_coding	1	11.399607	Formin Homology 14 [Source:NCBI gene (formerly Entrezgene)
		AT1G40104	AT1G40104	AT1G40104	7922513	protein_coding	1	15.081952
		AT1G72100	AT1G72100	AT1G72100	843541	protein_coding	1	27.12717	late embryosis abundant domain-containing protein / LEA domain-containing protein [Source:NCBI gene (formerly Entrezgene)
		AT1G76010	AT1G76010	AT1G76010	843932	protein_coding	1	28.528059	Alba DNA/RNA-binding protein [Source:NCBI gene (formerly Entrezgene)
		AT1G80070	SUS2	AT1G80070	844347	protein_coding	1	30.117847	Pre-mRNA-processing-splicing factor [Source:NCBI gene (formerly Entrezgene)
		AT2G01008	AT2G01008	AT2G01008	6241151	protein_coding	2	0.001025	maternal effect embryo arrest protein [Source:NCBI gene (formerly Entrezgene)
		AT2G01021	AT2G01021	AT2G01021	6241266	protein_coding	2	0.006571
		AT2G01023	AT2G01023	AT2G01023	6241139	protein_coding	2	0.009648
		AT2G01090	AT2G01090	AT2G01090	814638	protein_coding	2	0.079779	Ubiquinol-cytochrome C reductase hinge protein [Source:NCBI gene (formerly Entrezgene)
		AT2G01110	APG2	AT2G01110	814640	protein_coding	2	0.08326	Sec-independent periplasmic protein translocase [Source:NCBI gene (formerly Entrezgene)
		AT2G01440	AT2G01440	AT2G01440	814672	protein_coding	2	0.193164	DEAD/DEAH box RNA helicase family protein [Source:NCBI gene (formerly Entrezgene)
		AT2G01460	AT2G01460	AT2G01460	814674	protein_coding	2	0.205775	P-loop containing nucleoside triphosphate hydrolases superfamily protein [Source:NCBI gene (formerly Entrezgene)
		AT2G01730	CPSF73-II	AT2G01730	814702	protein_coding	2	0.320433	cleavage and polyadenylation specificity factor 73 kDa subunit-II [Source:NCBI gene (formerly Entrezgene)
		AT2G02090	ETL1	AT2G02090	814740	protein_coding	2	0.523223	SNF2 domain-containing protein / helicase domain-containing protein [Source:NCBI gene (formerly Entrezgene)
		AT2G02320	PP2-B7	AT2G02320	814763	protein_coding	2	0.610428	phloem protein 2-B7 [Source:NCBI gene (formerly Entrezgene)
		AT2G05580	AT2G05580	AT2G05580	3768507	protein_coding	2	2.055519	Glycine-rich protein family [Source:NCBI gene (formerly Entrezgene)
		AT2G06990	HEN2	AT2G06990	815269	protein_coding	2	2.894904	RNA helicase, ATP-dependent, SK12/DOB1 protein [Source:NCBI gene (formerly Entrezgene)
		AT2G07671	AT2G07671	AT2G07671	815343	protein_coding	2	3.251566	ATP synthase subunit C family protein [Source:NCBI gene (formerly Entrezgene)
		AT2G07687	AT2G07687	AT2G07687	815364	protein_coding	2	3.311654	Cytochrome c oxidase, subunit III [Source:NCBI gene (formerly Entrezgene)
		AT2G07629	AT2G07629	AT2G07629	28717815	protein_coding	2	3.312873
		AT2G07689	AT2G07689	AT2G07689	815366	protein_coding	2	3.336109	NADH-Ubiquinone/plastoquinone (complex I) protein [Source:NCBI gene (formerly Entrezgene)
		AT2G07695	AT2G07695	AT2G07695	815371	protein_coding	2	3.345929	Cytochrome C oxidase subunit II-like, transmembrane domain-containing protein [Source:NCBI gene (formerly Entrezgene)
		AT2G07698	AT2G07698	AT2G07698	815374	protein_coding	2	3.361463	ATPase, F1 complex, alpha subunit protein [Source:NCBI gene (formerly Entrezgene)
		AT2G07707	AT2G07707	AT2G07707	815382	protein_coding	2	3.386292	Plant mitochondrial ATPase, F0 complex, subunit 8 protein [Source:NCBI gene (formerly Entrezgene)
		AT2G07718	AT2G07718	AT2G07718	28717841	protein_coding	2	3.424685	Cytochrome b/b6 protein [Source:NCBI gene (formerly Entrezgene)
		AT2G07725	rpl5	AT2G07725	NA	protein_coding	2	3.447398
		AT2G07727	AT2G07727	AT2G07727	815400	protein_coding	2	3.449534	cytochrome b [Source:NCBI gene (formerly Entrezgene)
		AT2G07835	AT2G07835	AT2G07835	6240645	protein_coding	2	3.501553
		AT2G07741	AT2G07741	AT2G07741	815413	protein_coding	2	3.502319	ATPase, F0 complex, subunit A protein [Source:NCBI gene (formerly Entrezgene)
		AT2G07981	AT2G07981	AT2G07981	815426	protein_coding	2	3.614986
		AT2G08986	AT2G08986	AT2G08986	815431	protein_coding	2	3.618058
		AT2G16586	AT2G16586	AT2G16586	3768004	protein_coding	2	7.190937	transmembrane protein [Source:NCBI gene (formerly Entrezgene)
		AT2G21060	GRP2B	AT2G21060	816641	protein_coding	2	9.036766	glycine-rich protein 2B [Source:NCBI gene (formerly Entrezgene)
		AT2G27380	EPR1	AT2G27380	817282	protein_coding	2	11.713411	extensin proline-rich 1 [Source:NCBI gene (formerly Entrezgene)
		AT2G28490	AT2G28490	AT2G28490	817397	protein_coding	2	12.178597	RmlC-like cupins superfamily protein [Source:NCBI gene (formerly Entrezgene)
		AT2G28910	CXIP4	AT2G28910	817440	protein_coding	2	12.415668	CAX interacting protein 4 [Source:NCBI gene (formerly Entrezgene)
		AT2G30110	UBA1	AT2G30110	817562	protein_coding	2	12.852329	ubiquitin-activating enzyme 1 [Source:NCBI gene (formerly Entrezgene)
		AT2G31141	AT2G31141	AT2G31141	6240467	protein_coding	2	13.271726
		AT2G35750		AT2G35750	NA	protein_coding	2	15.029829
		AT2G36640	ECP63	AT2G36640	818236	protein_coding	2	15.35683	embryonic cell protein 63 [Source:NCBI gene (formerly Entrezgene)
		AT2G41310	RR3	AT2G41310	818730	protein_coding	2	17.22184	response regulator 3 [Source:NCBI gene (formerly Entrezgene)
		AT2G42560	AT2G42560	AT2G42560	818856	protein_coding	2	17.714638	late embryosis abundant domain-containing protein / LEA domain-containing protein [Source:NCBI gene (formerly Entrezgene)
		AT2G42790	CSY3	AT2G42790	818879	protein_coding	2	17.802841	citrate synthase 3 [Source:NCBI gene (formerly Entrezgene)
		AT2G45510	CYP704A2	AT2G45510	819159	protein_coding	2	18.753023	cytochrome P450, family 704, subfamily A, polypeptide 2 [Source:NCBI gene (formerly Entrezgene)
		AT3G08520	AT3G08520	AT3G08520	820000	protein_coding	3	2.586001	Ribosomal protein L41 family [Source:NCBI gene (formerly Entrezgene)
		AT3G10020	AT3G10020	AT3G10020	820163	protein_coding	3	3.090806	plant/protein [Source:NCBI gene (formerly Entrezgene)
		AT3G13670	AT3G13670	AT3G13670	820572	protein_coding	3	4.469153	Protein kinase family protein [Source:NCBI gene (formerly Entrezgene)
		AT3G15670	AT3G15670	AT3G15670	820810	protein_coding	3	5.309886	Late embryosis abundant protein (LEA) family protein [Source:NCBI gene (formerly Entrezgene)
		AT3G17520	AT3G17520	AT3G17520	821017	protein_coding	3	5.999174	Late embryosis abundant protein (LEA) family protein [Source:NCBI gene (formerly Entrezgene)
		AT3G22640	PAP85	AT3G22640	821835	protein_coding	3	8.011724	cupin family protein [Source:NCBI gene (formerly Entrezgene)
		AT3G23920	BAM1	AT3G23920	821975	protein_coding	3	8.641181	beta-amylase 1 [Source:NCBI gene (formerly Entrezgene)
		AT3G41762	AT3G41762	AT3G41762	10723081	protein_coding	3	14.195447
		AT3G51810	EM1	AT3G51810	824344	protein_coding	3	19.214722	Stress induced protein [Source:NCBI gene (formerly Entrezgene)
		AT3G53040	AT3G53040	AT3G53040	824470	protein_coding	3	19.664629	late embryosis abundant protein, putative / LEA protein [Source:NCBI gene (formerly Entrezgene)
		AT3G56020	AT3G56020	AT3G56020	824768	protein_coding	3	20.790502	Ribosomal protein L41 family [Source:NCBI gene (formerly Entrezgene)
		AT3G57770	AT3G57770	AT3G57770	824946	protein_coding	3	21.397542	Protein kinase superfamily protein [Source:NCBI gene (formerly Entrezgene)
		AT4G02450	AT4G02450	AT4G02450	828006	protein_coding	4	1.073753	HSP20-like chaperones superfamily protein [Source:NCBI gene (formerly Entrezgene)
		AT4G02480	AT4G02480	AT4G02480	827979	protein_coding	4	1.081671	AAA-type ATPase family protein [Source:NCBI gene (formerly Entrezgene)
		AT4G02970	AT7SL-1	AT4G02970	828121	protein_coding	4	1.317499	7SL RNA1 [Source:NCBI gene (formerly Entrezgene)
		AT4G16760	ACX1	AT4G16760	827381	protein_coding	4	9.424534	acyl-CoA oxidase 1 [Source:NCBI gene (formerly Entrezgene)
		AT4G17330	G2484-1	AT4G17330	827445	protein_coding	4	9.688851	G2484-1 protein [Source:NCBI gene (formerly Entrezgene)
		AT4G21020	AT4G21020	AT4G21020	827849	protein_coding	4	11.228187	Late embryosis abundant protein (LEA) family protein [Source:NCBI gene (formerly Entrezgene)
		AT4G22220	ISU1	AT4G22220	828316	protein_coding	4	11.759103	SufE/NifU family protein [Source:NCBI gene (formerly Entrezgene)
		AT4G24800	ECIP1	AT4G24800	828582	protein_coding	4	12.781762	MA3 domain-containing protein [Source:NCBI gene (formerly Entrezgene)
		AT4G25580	AT4G25580	AT4G25580	828663	protein_coding	4	13.056183	CAP160 protein [Source:NCBI gene (formerly Entrezgene)
		AT4G28520	CRU3	AT4G28520	828970	protein_coding	4	14.087556	cruciferin 3 [Source:NCBI gene (formerly Entrezgene)
		AT4G34450	AT4G34450	AT4G34450	829596	protein_coding	4	16.470736	coatomer gamma-2 subunit, putative / gamma-2 coat protein, putative / gamma-2 COP [Source:NCBI gene (formerly Entrezgene)
		AT4G36195	AT4G36195	AT4G36195	829777	protein_coding	4	17.126932	Serine carboxypeptidase S28 family protein [Source:NCBI gene (formerly Entrezgene)
		AT5G09730	BXL3	AT5G09730	830833	protein_coding	5	3.014894	beta-xylosidase 3 [Source:NCBI gene (formerly Entrezgene)
		AT5G13010	EMB3011	AT5G13010	831141	protein_coding	5	4.1224	RNA helicase family protein [Source:NCBI gene (formerly Entrezgene)
		AT5G16630	RAD4	AT5G16630	831525	protein_coding	5	5.454654	DNA repair protein Rad4 family [Source:NCBI gene (formerly Entrezgene)
		AT5G20960	AO1	AT5G20960	832221	protein_coding	5	7.116455	aldehyde oxidase 1 [Source:NCBI gene (formerly Entrezgene)
		AT5G22470	AT5G22470	AT5G22470	832308	protein_coding	5	7.446962	poly ADP-ribose polymerase 3 [Source:NCBI gene (formerly Entrezgene)
		AT5G35660	AT5G35660	AT5G35660	3771291	protein_coding	5	13.852387	Glycine-rich protein family [Source:NCBI gene (formerly Entrezgene)
		AT5G42390	SPP	AT5G42390	834245	protein_coding	5	16.945165	Insulinase (Peptidase family M16) family protein [Source:NCBI gene (formerly Entrezgene)
		AT5G50170	AT5G50170	AT5G50170	835082	protein_coding	5	20.420951	C2 calcium/lipid-binding and GRAM domain containing protein [Source:NCBI gene (formerly Entrezgene)
		AT5G52300	LTI65	AT5G52300	835306	protein_coding	5	21.237021	CAP160 protein [Source:NCBI gene (formerly Entrezgene)
		AT5G52530	AT5G52530	AT5G52530	835329	protein_coding	5	21.31713	dentin sialophosphoprotein-like protein [Source:NCBI gene (formerly Entrezgene)
		AT5G52640	HSP90.1	AT5G52640	835341	protein_coding	5	21.352557	heat shock-like protein [Source:NCBI gene (formerly Entrezgene)
		AT5G57710	AT5G57710	AT5G57710	835878	protein_coding	5	23.384255	Double Clp-N motif-containing P-loop nucleoside triphosphate hydrolases superfamily protein [Source:NCBI gene (formerly Entrezgene)
		AT5G64960	CDKC2	AT5G64960	836620	protein_coding	5	25.955374	cyclin dependent kinase group C2 [Source:NCBI gene (formerly Entrezgene)
		AT5G65750	AT5G65750	AT5G65750	836704	protein_coding	5	26.303673	2-oxoglutarate dehydrogenase, E1 component [Source:NCBI gene (formerly Entrezgene)
		AT5G66400	RAB18	AT5G66400	836772	protein_coding	5	26.518277	Dehydrin family protein [Source:NCBI gene (formerly Entrezgene)
		ATCG00020	psbA	ATCG00020	NA	protein_coding	Pt	0.000383
		ATCG00040		ATCG00040	NA	protein_coding	Pt	0.002056
		ATCG00070	psbK	ATCG00070	NA	protein_coding	Pt	0.007017
		ATCG00120	atpA	ATCG00120	NA	protein_coding	Pt	0.009938
		ATCG00130	atpF	ATCG00130	NA	protein_coding	Pt	0.011529
		ATCG00140	atpH	ATCG00140	NA	protein_coding	Pt	0.013262
		ATCG00150	atpI	ATCG00150	NA	protein_coding	Pt	0.014021
		ATCG00170	rpoC2	ATCG00170	NA	protein_coding	Pt	0.015938
		ATCG00180	rpoC1	ATCG00180	NA	protein_coding	Pt	0.020251
		ATMG00070		ATMG00070	NA	protein_coding	Mt	0.023663
		ATMG00080	rpl16	ATMG00080	NA	protein_coding	Mt	0.025076
		ATMG00090	rps3	ATMG00090	NA	protein_coding	Mt	0.025482
		ATCG00270	psbD	ATCG00270	NA	protein_coding	Pt	0.032711
		ATCG00280	psbC	ATCG00280	NA	protein_coding	Pt	0.03372
		ATCG00300	psbZ	ATCG00300	NA	protein_coding	Pt	0.035751
		ATCG00330	rps14	ATCG00330	NA	protein_coding	Pt	0.036938
		ATCG00340	psaB	ATCG00340	NA	protein_coding	Pt	0.037375
		ATCG00350	psaA	ATCG00350	NA	protein_coding	Pt	0.039605
		ATMG00160	cox2	ATMG00160	NA	protein_coding	Mt	0.040502
		ATCG00360		ATCG00360	NA	protein_coding	Pt	0.042584
		ATCG00380	rps4	ATCG00380	NA	protein_coding	Pt	0.045223
		ATMG00180	ccmFC	ATMG00180	NA	protein_coding	Mt	0.051293
		ATCG00470	atpE	ATCG00470	NA	protein_coding	Pt	0.052265
		ATCG00480	atpB	ATCG00480	NA	protein_coding	Pt	0.05266
		ATCG00490	rbcL	ATCG00490	NA	protein_coding	Pt	0.054958
		ATCG00500	accD	ATCG00500	NA	protein_coding	Pt	0.057075
		ATMG00210	rpl5	ATMG00210	NA	protein_coding	Mt	0.057774
		ATCG00510	psaI	ATCG00510	NA	protein_coding	Pt	0.059247
		ATCG00520	ycf4	ATCG00520	NA	protein_coding	Pt	0.059772
		ATMG00220		ATMG00220	NA	protein_coding	Mt	0.060235
		ATCG00550	psbJ	ATCG00550	NA	protein_coding	Pt	0.063538
		ATCG00560	psbL	ATCG00560	NA	protein_coding	Pt	0.063804
		ATCG00570	psbF	ATCG00570	NA	protein_coding	Pt	0.063942
		ATCG00580	psbE	ATCG00580	NA	protein_coding	Pt	0.064071
		ATCG00630	psaJ	ATCG00630	NA	protein_coding	Pt	0.066929
		ATCG00640	rpl33	ATCG00640	NA	protein_coding	Pt	0.067488
		ATCG00660	rpl20	ATCG00660	NA	protein_coding	Pt	0.068512
		ATCG00065	rps12	ATCG00065	NA	protein_coding	Pt	0.069611
		ATCG00670		ATCG00670	NA	protein_coding	Pt	0.06991
		ATCG00680	psbB	ATCG00680	NA	protein_coding	Pt	0.072371
		ATCG00710	psbH	ATCG00710	NA	protein_coding	Pt	0.074485
		ATCG00720	petB	ATCG00720	NA	protein_coding	Pt	0.074841
		ATCG00730	petD	ATCG00730	NA	protein_coding	Pt	0.076481
		ATMG00270	nad6	ATMG00270	NA	protein_coding	Mt	0.076642
		ATCG00740	rpoA	ATCG00740	NA	protein_coding	Pt	0.077901
		ATCG00750	rps11	ATCG00750	NA	protein_coding	Pt	0.07896
		ATCG00760	rpl36	ATCG00760	NA	protein_coding	Pt	0.079489
		ATCG00770	rps8	ATCG00770	NA	protein_coding	Pt	0.080068
		ATCG00790	rpl16	ATCG00790	NA	protein_coding	Pt	0.081189
		ATCG00800	rps3	ATCG00800	NA	protein_coding	Pt	0.082826
		ATCG00810	rpl22	ATCG00810	NA	protein_coding	Pt	0.083467
		ATCG00820		ATCG00820	NA	protein_coding	Pt	0.084005
		ATCG00830	rpl2	ATCG00830	NA	protein_coding	Pt	0.084337
		ATCG00840	rpl23	ATCG00840	NA	protein_coding	Pt	0.085862
		ATCG00860	ycf2	ATCG00860	NA	protein_coding	Pt	0.086474
		ATCG00870	ycf15-A	ATCG00870	NA	protein_coding	Pt	0.093495
		ATCG00890		ATCG00890	NA	protein_coding	Pt	0.094941
		ATCG00900	rps7-A	ATCG00900	NA	protein_coding	Pt	0.097478
		ATCG00905		ATCG00905	NA	protein_coding	Pt	0.097999
		ATCG01000		ATCG01000	NA	protein_coding	Pt	0.109405
		ATCG01010	ndhF	ATCG01010	NA	protein_coding	Pt	0.110398
		ATCG01050		ATCG01050	NA	protein_coding	Pt	0.115665
		ATCG01100	ndhA	ATCG01100	NA	protein_coding	Pt	0.119847
		ATCG01110	ndhH	ATCG01110	NA	protein_coding	Pt	0.122011
		ATCG01130		ATCG01130	NA	protein_coding	Pt	0.123884
		ATMG00480	AT2G07707	ATMG00480	815382	protein_coding	Mt	0.129909	Plant mitochondrial ATPase, F0 complex, subunit 8 protein [Source:NCBI gene (formerly Entrezgene)
		ATMG00510	nad7	ATMG00510	NA	protein_coding	Mt	0.132071
		ATMG00560	rpl2	ATMG00560	NA	protein_coding	Mt	0.154744
		ATMG00640		ATMG00640	NA	protein_coding	Mt	0.188084
		ATMG01080	atp9	ATMG01080	NA	protein_coding	Mt	0.278649
		ATMG01190	atp1	ATMG01190	NA	protein_coding	Mt	0.302166
		ATMG01360	cox1	ATMG01360	NA	protein_coding	Mt	0.34983
		AT2G01029	NA	Not mapped	NA	NA	NA	NA	NA
		AT2G01034	NA	Not mapped	NA	NA	NA	NA	NA
		AT3G33166	NA	Not mapped	NA	NA	NA	NA	NA
		AT3G33178	NA	Not mapped	NA	NA	NA	NA	NA
		AT3G33193	NA	Not mapped	NA	NA	NA	NA	NA
		AT3G42052	NA	Not mapped	NA	NA	NA	NA	NA
		AT3G42190	NA	Not mapped	NA	NA	NA	NA	NA
		AT3G42256	NA	Not mapped	NA	NA	NA	NA	NA
		AT3G42258	NA	Not mapped	NA	NA	NA	NA	NA
		AT3G42313	NA	Not mapped	NA	NA	NA	NA	NA
		AT4G06700	NA	Not mapped	NA	NA	NA	NA	NA
		ATMG00735	NA	Not mapped	NA	NA	NA	NA	NA

## Sheet: List2
M6A-modified genes shared between after-ripened (AR) and imbibed (IM) Col seeds.
Names	total	genes
colAR colIM	748	Pasted	Symbol	Ensembl Gene ID	Entrez	Type	Chr	Position (Mbp)	Description
		AT4G16150		AT4G16150	NA	nontranslating_CDS	4	9.148059
		AT1G01910	AT1G01910	AT1G01910	839305	protein_coding	1	0.313101	P-loop containing nucleoside triphosphate hydrolases superfamily protein [Source:NCBI gene (formerly Entrezgene)
		AT1G01930	AT1G01930	AT1G01930	839310	protein_coding	1	0.319769	zinc finger protein-like protein [Source:NCBI gene (formerly Entrezgene)
		AT1G01960	EDA10	AT1G01960	839301	protein_coding	1	0.330588	SEC7-like guanine nucleotide exchange family protein [Source:NCBI gene (formerly Entrezgene)
		AT1G02080	AT1G02080	AT1G02080	839244	protein_coding	1	0.373335	transcription regulator [Source:NCBI gene (formerly Entrezgene)
		AT1G02120	VAD1	AT1G02120	839232	protein_coding	1	0.395689	GRAM domain family protein [Source:NCBI gene (formerly Entrezgene)
		AT1G03140	AT1G03140	AT1G03140	839567	protein_coding	1	0.754261	splicing factor Prp18 family protein [Source:NCBI gene (formerly Entrezgene)
		AT1G04120	ABCC5	AT1G04120	839277	protein_coding	1	1.064264	multidrug resistance-associated protein 5 [Source:NCBI gene (formerly Entrezgene)
		AT1G04400	CRY2	AT1G04400	839529	protein_coding	1	1.185512	cryptochrome 2 [Source:NCBI gene (formerly Entrezgene)
		AT1G04530	TPR4	AT1G04530	839500	protein_coding	1	1.234176	Tetratricopeptide repeat (TPR)-like superfamily protein [Source:NCBI gene (formerly Entrezgene)
		AT1G04920	SPS3F	AT1G04920	839382	protein_coding	1	1.391434	sucrose phosphate synthase 3F [Source:NCBI gene (formerly Entrezgene)
		AT1G05150	AT1G05150	AT1G05150	839312	protein_coding	1	1.484067	Calcium-binding tetratricopeptide family protein [Source:NCBI gene (formerly Entrezgene)
		AT1G05850	POM1	AT1G05850	837095	protein_coding	1	1.766503	Chitinase family protein [Source:NCBI gene (formerly Entrezgene)
		AT1G06210	AT1G06210	AT1G06210	837130	protein_coding	1	1.897129	ENTH/VHS/GAT family protein [Source:NCBI gene (formerly Entrezgene)
		AT1G06220	MEE5	AT1G06220	837131	protein_coding	1	1.899951	Ribosomal protein S5/Elongation factor G/III/V family protein [Source:NCBI gene (formerly Entrezgene)
		AT1G06290	ACX3	AT1G06290	837140	protein_coding	1	1.922208	acyl-CoA oxidase 3 [Source:NCBI gene (formerly Entrezgene)
		AT1G06410	TPS7	AT1G06410	837152	protein_coding	1	1.954674	trehalose-phosphatase/synthase 7 [Source:NCBI gene (formerly Entrezgene)
		AT1G06950	TIC110	AT1G06950	837205	protein_coding	1	2.130053	translocon at the inner envelope membrane of chloroplasts 110 [Source:NCBI gene (formerly Entrezgene)
		AT1G07110	F2KP	AT1G07110	837221	protein_coding	1	2.178022	fructose-2,6-bisphosphatase [Source:NCBI gene (formerly Entrezgene)
		AT1G07360	MAC5A	AT1G07360	837248	protein_coding	1	2.260317	CCCH-type zinc fingerfamily protein with RNA-binding domain-containing protein [Source:NCBI gene (formerly Entrezgene)
		AT1G07670	ECA4	AT1G07670	837280	protein_coding	1	2.37002	endomembrane-type CA-ATPase 4 [Source:NCBI gene (formerly Entrezgene)
		AT1G07810	ECA1	AT1G07810	837296	protein_coding	1	2.416178	ER-type Ca2+-ATPase 1 [Source:NCBI gene (formerly Entrezgene)
		AT1G07990	AT1G07990	AT1G07990	837314	protein_coding	1	2.476953	SIT4 phosphatase-associated family protein [Source:NCBI gene (formerly Entrezgene)
		AT1G08410	AT1G08410	AT1G08410	837361	protein_coding	1	2.646144	P-loop containing nucleoside triphosphate hydrolases superfamily protein [Source:NCBI gene (formerly Entrezgene)
		AT1G09010	AT1G09010	AT1G09010	837422	protein_coding	1	2.895166	glycoside hydrolase family 2 protein [Source:NCBI gene (formerly Entrezgene)
		AT1G09620	AT1G09620	AT1G09620	837489	protein_coding	1	3.112778	ATP binding/leucine-tRNA ligases/aminoacyl-tRNA ligase [Source:NCBI gene (formerly Entrezgene)
		AT1G09770	CDC5	AT1G09770	837506	protein_coding	1	3.161832	cell division cycle 5 [Source:NCBI gene (formerly Entrezgene)
		AT1G10580	AT1G10580	AT1G10580	837599	protein_coding	1	3.491258	Transducin/WD40 repeat-like superfamily protein [Source:NCBI gene (formerly Entrezgene)
		AT1G12470	AT1G12470	AT1G12470	837804	protein_coding	1	4.250945	zinc ion binding protein [Source:NCBI gene (formerly Entrezgene)
		AT1G12840	DET3	AT1G12840	837840	protein_coding	1	4.374205	vacuolar ATP synthase subunit C (VATC) / V-ATPase C subunit / vacuolar proton pump C subunit (DET3) [Source:NCBI gene (formerly Entrezgene)
		AT1G13190	AT1G13190	AT1G13190	837877	protein_coding	1	4.498764	RNA-binding (RRM/RBD/RNP motifs) family protein [Source:NCBI gene (formerly Entrezgene)
		AT1G13320	PP2AA3	AT1G13320	837892	protein_coding	1	4.563428	protein phosphatase 2A subunit A3 [Source:NCBI gene (formerly Entrezgene)
		AT1G14610	TWN2	AT1G14610	838023	protein_coding	1	5.008153	valyl-tRNA synthetase / valine-tRNA ligase (VALRS) [Source:NCBI gene (formerly Entrezgene)
		AT1G14740	TTA1	AT1G14740	838039	protein_coding	1	5.075179	class I heat shock protein, putative (DUF1423) [Source:NCBI gene (formerly Entrezgene)
		AT1G14850	NUP155	AT1G14850	838050	protein_coding	1	5.116523	nucleoporin 155 [Source:NCBI gene (formerly Entrezgene)
		AT1G15440	PWP2	AT1G15440	838115	protein_coding	1	5.306027	periodic tryptophan protein 2 [Source:NCBI gene (formerly Entrezgene)
		AT1G15690	AVP1	AT1G15690	838138	protein_coding	1	5.398926	Inorganic H pyrophosphatase family protein [Source:NCBI gene (formerly Entrezgene)
		AT1G15750	TPL	AT1G15750	838144	protein_coding	1	5.414817	Transducin family protein / WD-40 repeat family protein [Source:NCBI gene (formerly Entrezgene)
		AT1G16210	AT1G16210	AT1G16210	838189	protein_coding	1	5.546099	coiled-coil protein [Source:NCBI gene (formerly Entrezgene)
		AT1G16270	AT1G16270	AT1G16270	838196	protein_coding	1	5.562861	kinase superfamily with octicosapeptide/Phox/Bem1p domain-containing protein [Source:NCBI gene (formerly Entrezgene)
		AT1G17210	ILP1	AT1G17210	838292	protein_coding	1	5.879996	IAP-like protein 1 [Source:NCBI gene (formerly Entrezgene)
		AT1G17550	HAB2	AT1G17550	838330	protein_coding	1	6.03427	homology to ABI2 [Source:NCBI gene (formerly Entrezgene)
		AT1G17680	AT1G17680	AT1G17680	838344	protein_coding	1	6.076071	tetratricopeptide repeat (TPR)-containing protein [Source:NCBI gene (formerly Entrezgene)
		AT1G18260	EBS5	AT1G18260	838406	protein_coding	1	6.278788	HCP-like superfamily protein [Source:NCBI gene (formerly Entrezgene)
		AT1G18500	MAML-4	AT1G18500	838431	protein_coding	1	6.368966	methylthioalkylmalate synthase-like 4 [Source:NCBI gene (formerly Entrezgene)
		AT1G19110	AT1G19110	AT1G19110	838494	protein_coding	1	6.602105	inter-alpha-trypsin inhibitor heavy chain-like protein [Source:NCBI gene (formerly Entrezgene)
		AT1G20960	emb1507	AT1G20960	838690	protein_coding	1	7.301599	U5 small nuclear ribonucleoprotein helicase [Source:NCBI gene (formerly Entrezgene)
		AT1G20970	AT1G20970	AT1G20970	838691	protein_coding	1	7.313901	calponin-like domain protein [Source:NCBI gene (formerly Entrezgene)
		AT1G20980	SPL14	AT1G20980	838692	protein_coding	1	7.324471	squamosa promoter binding protein-like 14 [Source:NCBI gene (formerly Entrezgene)
		AT1G21600	PTAC6	AT1G21600	838761	protein_coding	1	7.570845	plastid transcriptionally active 6 [Source:NCBI gene (formerly Entrezgene)
		AT1G22300	GRF10	AT1G22300	838837	protein_coding	1	7.878759	ral regulatory factor 10 [Source:NCBI gene (formerly Entrezgene)
		AT1G22400	UGT85A1	AT1G22400	838846	protein_coding	1	7.90366	UDP-Glycosyltransferase superfamily protein [Source:NCBI gene (formerly Entrezgene)
		AT1G22600	AT1G22600	AT1G22600	838866	protein_coding	1	7.987141	Late embryosis abundant protein (LEA) family protein [Source:NCBI gene (formerly Entrezgene)
		AT1G22930	AT1G22930	AT1G22930	838900	protein_coding	1	8.117286	T-complex protein 11 [Source:NCBI gene (formerly Entrezgene)
		AT1G23400	CAF2	AT1G23400	838948	protein_coding	1	8.311984	RNA-binding CRS1 / YhbY (CRM) domain-containing protein [Source:NCBI gene (formerly Entrezgene)
		AT1G23870	TPS9	AT1G23870	838998	protein_coding	1	8.432179	trehalose-phosphatase/synthase 9 [Source:NCBI gene (formerly Entrezgene)
		AT1G24460	TNO1	AT1G24460	839062	protein_coding	1	8.665874	TGN-related, localized SYP41 interacting protein [Source:NCBI gene (formerly Entrezgene)
		AT1G24510	AT1G24510	AT1G24510	839066	protein_coding	1	8.685271	TCP-1/cpn60 chaperonin family protein [Source:NCBI gene (formerly Entrezgene)
		AT1G25490	RCN1	AT1G25490	839135	protein_coding	1	8.951162	ARM repeat superfamily protein [Source:NCBI gene (formerly Entrezgene)
		AT1G26110	DCP5	AT1G26110	839152	protein_coding	1	9.024341	decapping 5 [Source:NCBI gene (formerly Entrezgene)
		AT1G26270	AT1G26270	AT1G26270	839168	protein_coding	1	9.089469	Phosphatidylinositol 3- and 4-kinase family protein [Source:NCBI gene (formerly Entrezgene)
		AT1G26580	AT1G26580	AT1G26580	839198	protein_coding	1	9.184567	ELM2 domain protein [Source:NCBI gene (formerly Entrezgene)
		AT1G26830	CUL3	AT1G26830	839226	protein_coding	1	9.295565	cullin 3 [Source:NCBI gene (formerly Entrezgene)
		AT1G27000	AT1G27000	AT1G27000	839590	protein_coding	1	9.373885	GRIP/coiled-coil protein, putative (DUF1664) [Source:NCBI gene (formerly Entrezgene)
		AT1G27070	AT1G27070	AT1G27070	839596	protein_coding	1	9.396658	5'-AMP-activated protein kinase-like protein [Source:NCBI gene (formerly Entrezgene)
		AT1G27320	HK3	AT1G27320	839621	protein_coding	1	9.486889	histidine kinase 3 [Source:NCBI gene (formerly Entrezgene)
		AT1G27470	AT1G27470	AT1G27470	839638	protein_coding	1	9.540049	transducin family protein / WD-40 repeat family protein [Source:NCBI gene (formerly Entrezgene)
		AT1G27510	EX2	AT1G27510	839642	protein_coding	1	9.55471	UvrB/UvrC domain protein (DUF3506) [Source:NCBI gene (formerly Entrezgene)
		AT1G27630	CYCT1
		AT1G27770	ACA1	AT1G27770	839670	protein_coding	1	9.671632	autoinhibited Ca2+-ATPase 1 [Source:NCBI gene (formerly Entrezgene)
		AT1G28050	BBX13	AT1G28050	839698	protein_coding	1	9.775522	B-box type zinc finger protein with CCT domain-containing protein [Source:NCBI gene (formerly Entrezgene)
		AT1G29340	PUB17	AT1G29340	839808	protein_coding	1	10.264043	plant U-box 17 [Source:NCBI gene (formerly Entrezgene)
		AT1G29350	AT1G29350	AT1G29350	839809	protein_coding	1	10.268421	RNA polymerase II degradation factor-like protein (DUF1296) [Source:NCBI gene (formerly Entrezgene)
		AT1G29370	AT1G29370	AT1G29370	839812	protein_coding	1	10.277748	RNA polymerase II degradation factor-like protein (DUF1296) [Source:NCBI gene (formerly Entrezgene)
		AT1G29400	ML5	AT1G29400	839816	protein_coding	1	10.289998	MEI2-like protein 5 [Source:NCBI gene (formerly Entrezgene)
		AT1G29880	AT1G29880	AT1G29880	839866	protein_coding	1	10.459457	glycyl-tRNA synthetase / glycine-tRNA ligase [Source:NCBI gene (formerly Entrezgene)
		AT1G29900	CARB	AT1G29900	839868	protein_coding	1	10.467956	carbamoyl phosphate synthetase B [Source:NCBI gene (formerly Entrezgene)
		AT1G29940	NRPA2	AT1G29940	839872	protein_coding	1	10.479007	nuclear RNA polymerase A2 [Source:NCBI gene (formerly Entrezgene)
		AT1G30400	ABCC1	AT1G30400	839920	protein_coding	1	10.727317	multidrug resistance-associated protein 1 [Source:NCBI gene (formerly Entrezgene)
		AT1G30470	AT1G30470	AT1G30470	839926	protein_coding	1	10.779111	SIT4 phosphatase-associated family protein [Source:NCBI gene (formerly Entrezgene)
		AT1G30680	AT1G30680	AT1G30680	839948	protein_coding	1	10.881479	toprim domain-containing protein [Source:NCBI gene (formerly Entrezgene)
		AT1G31730	AT1G31730	AT1G31730	840060	protein_coding	1	11.359512	Adaptin family protein [Source:NCBI gene (formerly Entrezgene)
		AT1G31930	XLG3	AT1G31930	840083	protein_coding	1	11.464934	extra-large GTP-binding protein 3 [Source:NCBI gene (formerly Entrezgene)
		AT1G31970	STRS1	AT1G31970	840087	protein_coding	1	11.479763	DEA(D/H)-box RNA helicase family protein [Source:NCBI gene (formerly Entrezgene)
		AT1G32130	IWS1	AT1G32130	840105	protein_coding	1	11.558755	Transcription elongation factor (TFIIS) family protein [Source:NCBI gene (formerly Entrezgene)
		AT1G32230	RCD1	AT1G32230	840115	protein_coding	1	11.611891	WWE protein-protein interaction domain protein family [Source:NCBI gene (formerly Entrezgene)
		AT1G32400	TOM2A	AT1G32400	840133	protein_coding	1	11.689064	tobamovirus multiplication 2A [Source:NCBI gene (formerly Entrezgene)
		AT1G33520	MOS2	AT1G33520	840246	protein_coding	1	12.157054	D111/G-patch domain-containing protein [Source:NCBI gene (formerly Entrezgene)
		AT1G33680	AT1G33680	AT1G33680	840259	protein_coding	1	12.203945	KH domain-containing protein [Source:NCBI gene (formerly Entrezgene)
		AT1G34190	NAC017	AT1G34190	840318	protein_coding	1	12.451405	NAC domain containing protein 17 [Source:NCBI gene (formerly Entrezgene)
		AT1G36730	AT1G36730	AT1G36730	840582	protein_coding	1	13.89821	Translation initiation factor IF2/IF5 [Source:NCBI gene (formerly Entrezgene)
		AT1G43170	RP1	AT1G43170	840916	protein_coding	1	16.266553	ribosomal protein 1 [Source:NCBI gene (formerly Entrezgene)
		AT1G43670	FBP	AT1G43670	840953	protein_coding	1	16.467298	Inositol monophosphatase family protein [Source:NCBI gene (formerly Entrezgene)
		AT1G47260	GAMMA CA2	AT1G47260	841129	protein_coding	1	17.319551	gamma carbonic anhydrase 2 [Source:NCBI gene (formerly Entrezgene)
		AT1G47490	RBP47C	AT1G47490	841157	protein_coding	1	17.424473	RNA-binding protein 47C [Source:NCBI gene (formerly Entrezgene)
		AT1G47970	AT1G47970	AT1G47970	841215	protein_coding	1	17.68699	nucleolin [Source:NCBI gene (formerly Entrezgene)
		AT1G48300	DGAT3	AT1G48300	841250	protein_coding	1	17.847042	diacylglycerol acyltransferase [Source:NCBI gene (formerly Entrezgene)
		AT1G48840	AT1G48840	AT1G48840	841306	protein_coding	1	18.061356	heat-inducible transcription repressor (DUF639) [Source:NCBI gene (formerly Entrezgene)
		AT1G48920	NUC-L1	AT1G48920	841314	protein_coding	1	18.098081	nucleolin like 1 [Source:NCBI gene (formerly Entrezgene)
		AT1G49970	CLPR1	AT1G49970	841420	protein_coding	1	18.50157	CLP protease proteolytic subunit 1 [Source:NCBI gene (formerly Entrezgene)
		AT1G50030	TOR	AT1G50030	841427	protein_coding	1	18.522248	target of rapamycin [Source:NCBI gene (formerly Entrezgene)
		AT1G50460	HKL1	AT1G50460	841468	protein_coding	1	18.693644	hexokinase-like 1 [Source:NCBI gene (formerly Entrezgene)
		AT1G50920	AT1G50920	AT1G50920	841514	protein_coding	1	18.870059	Nucleolar GTP-binding protein [Source:NCBI gene (formerly Entrezgene)
		AT1G51710	UBP6	AT1G51710	841596	protein_coding	1	19.175609	ubiquitin-specific protease 6 [Source:NCBI gene (formerly Entrezgene)
		AT1G51720	AT1G51720	AT1G51720	841597	protein_coding	1	19.180744	Amino acid dehydrogenase family protein [Source:NCBI gene (formerly Entrezgene)
		AT1G53310	PPC1	AT1G53310	841765	protein_coding	1	19.883935	phosphoenolpyruvate carboxylase 1 [Source:NCBI gene (formerly Entrezgene)
		AT1G53750	RPT1A	AT1G53750	841812	protein_coding	1	20.065394	regulatory particle triple-A 1A [Source:NCBI gene (formerly Entrezgene)
		AT1G54170	CID3	AT1G54170	841857	protein_coding	1	20.221029	CTC-interacting domain 3 [Source:NCBI gene (formerly Entrezgene)
		AT1G55090	AT1G55090	AT1G55090	841952	protein_coding	1	20.554352	carbon-nitrogen hydrolase family protein [Source:NCBI gene (formerly Entrezgene)
		AT1G55680	AT1G55680	AT1G55680	842017	protein_coding	1	20.804592	Transducin/WD40 repeat-like superfamily protein [Source:NCBI gene (formerly Entrezgene)
		AT1G55850	CSLE1	AT1G55850	842035	protein_coding	1	20.87644	cellulose synthase like E1 [Source:NCBI gene (formerly Entrezgene)
		AT1G55860	UPL1	AT1G55860	842036	protein_coding	1	20.8799	LOW protein: E3 ubiquitin ligase-like protein [Source:NCBI gene (formerly Entrezgene)
		AT1G56070	LOS1	AT1G56070	842058	protein_coding	1	20.967652	Ribosomal protein S5/Elongation factor G/III/V family protein [Source:NCBI gene (formerly Entrezgene)
		AT1G56290	AT1G56290	AT1G56290	842082	protein_coding	1	21.075262	CwfJ-like family protein [Source:NCBI gene (formerly Entrezgene)
		AT1G58030	CAT2	AT1G58030	842170	protein_coding	1	21.464001	cationic amino acid transporter 2 [Source:NCBI gene (formerly Entrezgene)
		AT1G59820	ALA3	AT1G59820	842275	protein_coding	1	22.011305	aminophospholipid ATPase 3 [Source:NCBI gene (formerly Entrezgene)
		AT1G60140	TPS10	AT1G60140	842309	protein_coding	1	22.176934	trehalose phosphate synthase [Source:NCBI gene (formerly Entrezgene)
		AT1G60170	emb1220	AT1G60170	842312	protein_coding	1	22.192758	pre-mRNA processing ribonucleoprotein binding region-containing protein [Source:NCBI gene (formerly Entrezgene)
		AT1G60940	SNRK2.10	AT1G60940	842385	protein_coding	1	22.439063	SNF1-related protein kinase 2.10 [Source:NCBI gene (formerly Entrezgene)
		AT1G62290	AT1G62290	AT1G62290	842526	protein_coding	1	23.009885	Saposin-like aspartyl protease family protein [Source:NCBI gene (formerly Entrezgene)
		AT1G62390	Phox2	AT1G62390	842537	protein_coding	1	23.084293	Octicosapeptide/Phox/Bem1p (PB1) domain-containing protein / tetratricopeptide repeat (TPR)-containing protein [Source:NCBI gene (formerly Entrezgene)
		AT1G62710	BETA-VPE	AT1G62710	842569	protein_coding	1	23.223874	beta vacuolar processing enzyme [Source:NCBI gene (formerly Entrezgene)
		AT1G62740	Hop2	AT1G62740	842572	protein_coding	1	23.230922	stress-inducible protein [Source:NCBI gene (formerly Entrezgene)
		AT1G64140	AT1G64140	AT1G64140	842718	protein_coding	1	23.803793	WRKY transcription factor [Source:NCBI gene (formerly Entrezgene)
		AT1G64550	ABCF3	AT1G64550	842763	protein_coding	1	23.96875	ral control non-repressible 3 [Source:NCBI gene (formerly Entrezgene)
		AT1G64720	CP5	AT1G64720	842780	protein_coding	1	24.046553	Polyketide cyclase/dehydrase and lipid transport superfamily protein [Source:NCBI gene (formerly Entrezgene)
		AT1G65430	ARI8	AT1G65430	842854	protein_coding	1	24.300829	IBR domain-containing protein [Source:NCBI gene (formerly Entrezgene)
		AT1G65440	GTB1	AT1G65440	842855	protein_coding	1	24.306545	global transcription factor group B1 [Source:NCBI gene (formerly Entrezgene)
		AT1G65580	FRA3	AT1G65580	842869	protein_coding	1	24.377263	Endonuclease/exonuclease/phosphatase family protein [Source:NCBI gene (formerly Entrezgene)
		AT1G65660	SMP1	AT1G65660	842877	protein_coding	1	24.418071	Pre-mRNA splicing Prp18-interacting factor [Source:NCBI gene (formerly Entrezgene)
		AT1G67230	LINC1	AT1G67230	843043	protein_coding	1	25.151211	little nuclei1 [Source:NCBI gene (formerly Entrezgene)
		AT1G67310	AT1G67310	AT1G67310	843051	protein_coding	1	25.198182	Calmodulin-binding transcription activator protein with CG-1 and Ankyrin domain [Source:NCBI gene (formerly Entrezgene)
		AT1G67580	AT1G67580	AT1G67580	843079	protein_coding	1	25.327282	Protein kinase superfamily protein [Source:NCBI gene (formerly Entrezgene)
		AT1G69670	CUL3B	AT1G69670	843303	protein_coding	1	26.201986	cullin 3B [Source:NCBI gene (formerly Entrezgene)
		AT1G70290	TPS8	AT1G70290	843365	protein_coding	1	26.470795	trehalose-6-phosphatase synthase S8 [Source:NCBI gene (formerly Entrezgene)
		AT1G70320	UPL2	AT1G70320	843368	protein_coding	1	26.488454	ubiquitin-protein ligase 2 [Source:NCBI gene (formerly Entrezgene)
		AT1G71720	PDE338	AT1G71720	843502	protein_coding	1	26.983615	Nucleic acid-binding proteins superfamily [Source:NCBI gene (formerly Entrezgene)
		AT1G72040	dNK	AT1G72040	843535	protein_coding	1	27.111894	P-loop containing nucleoside triphosphate hydrolases superfamily protein [Source:NCBI gene (formerly Entrezgene)
		AT1G72440	EDA25	AT1G72440	843576	protein_coding	1	27.268092	CCAAT-binding factor [Source:NCBI gene (formerly Entrezgene)
		AT1G72710	CKL2	AT1G72710	843603	protein_coding	1	27.372197	casein kinase 1-like protein 2 [Source:NCBI gene (formerly Entrezgene)
		AT1G73080	PEPR1	AT1G73080	843639	protein_coding	1	27.48424	PEP1 receptor 1 [Source:NCBI gene (formerly Entrezgene)
		AT1G74260	PUR4	AT1G74260	843766	protein_coding	1	27.922725	purine biosynthesis 4 [Source:NCBI gene (formerly Entrezgene)
		AT1G74320	AT1G74320	AT1G74320	843772	protein_coding	1	27.940594	Protein kinase superfamily protein [Source:NCBI gene (formerly Entrezgene)
		AT1G74380	XXT5	AT1G74380	843779	protein_coding	1	27.959527	xyloglucan xylosyltransferase 5 [Source:NCBI gene (formerly Entrezgene)
		AT1G75400	AT1G75400	AT1G75400	843876	protein_coding	1	28.296886	RING/U-box superfamily protein [Source:NCBI gene (formerly Entrezgene)
		AT1G75660	XRN3	AT1G75660	843900	protein_coding	1	28.408134	5'-3' exoribonuclease 3 [Source:NCBI gene (formerly Entrezgene)
		AT1G76030	VAB1	AT1G76030	843934	protein_coding	1	28.53371	ATPase, V1 complex, subunit B protein [Source:NCBI gene (formerly Entrezgene)
		AT1G76810	AT1G76810	AT1G76810	844015	protein_coding	1	28.830902	eukaryotic translation initiation factor 2 (eIF-2) family protein [Source:NCBI gene (formerly Entrezgene)
		AT1G76850	SEC5A	AT1G76850	844020	protein_coding	1	28.847871	exocyst complex component sec5 [Source:NCBI gene (formerly Entrezgene)
		AT1G76970	AT1G76970	AT1G76970	844033	protein_coding	1	28.922415	Target of Myb protein 1 [Source:NCBI gene (formerly Entrezgene)
		AT1G77180	SKIP	AT1G77180	844055	protein_coding	1	28.999577	chromatin protein family [Source:NCBI gene (formerly Entrezgene)
		AT1G77220	AT1G77220	AT1G77220	844058	protein_coding	1	29.012674	organic solute transporter ostalpha protein (DUF300) [Source:NCBI gene (formerly Entrezgene)
		AT1G77290	AT1G77290	AT1G77290	844065	protein_coding	1	29.038366	Glutathione S-transferase family protein [Source:NCBI gene (formerly Entrezgene)
		AT1G77300	EFS	AT1G77300	844066	protein_coding	1	29.039922	histone-lysine N-methyltransferase [Source:NCBI gene (formerly Entrezgene)
		AT1G78900	VHA-A	AT1G78900	844228	protein_coding	1	29.660088	vacuolar ATP synthase subunit A [Source:NCBI gene (formerly Entrezgene)
		AT1G79090	AT1G79090	AT1G79090	844250	protein_coding	1	29.749101	topoisomerase II-associated protein [Source:NCBI gene (formerly Entrezgene)
		AT1G79350	EMB1135	AT1G79350	844273	protein_coding	1	29.844621	RING/FYVE/PHD zinc finger superfamily protein [Source:NCBI gene (formerly Entrezgene)
		AT1G79440	ALDH5F1	AT1G79440	844282	protein_coding	1	29.882121	aldehyde dehydrogenase 5F1 [Source:NCBI gene (formerly Entrezgene)
		AT1G79920	Hsp70-15	AT1G79920	844332	protein_coding	1	30.059302	Heat shock protein 70 (Hsp 70) family protein [Source:NCBI gene (formerly Entrezgene)
		AT1G80930	AT1G80930	AT1G80930	844433	protein_coding	1	30.405339	MIF4G domain-containing protein / MA3 domain-containing protein [Source:NCBI gene (formerly Entrezgene)
		AT2G01350	QPT	AT2G01350	814663	protein_coding	2	0.165141	quinolinate phoshoribosyltransferase [Source:NCBI gene (formerly Entrezgene)
		AT2G01390	EMB3111	AT2G01390	814667	protein_coding	2	0.172176	Tetratricopeptide repeat (TPR)-like superfamily protein [Source:NCBI gene (formerly Entrezgene)
		AT2G01450	MPK17	AT2G01450	814673	protein_coding	2	0.199491	MAP kinase 17 [Source:NCBI gene (formerly Entrezgene)
		AT2G01970	AT2G01970	AT2G01970	814728	protein_coding	2	0.451858	Endomembrane protein 70 protein family [Source:NCBI gene (formerly Entrezgene)
		AT2G02560	CAND1	AT2G02560	814786	protein_coding	2	0.689784	cullin-associated and neddylation dissociated [Source:NCBI gene (formerly Entrezgene)
		AT2G02570	AT2G02570	AT2G02570	814787	protein_coding	2	0.697943	nucleic acid binding/RNA binding protein [Source:NCBI gene (formerly Entrezgene)
		AT2G02730	AT2G02730	AT2G02730	814802	protein_coding	2	0.764547	GRIP/coiled-coil protein, putative (DUF1664) [Source:NCBI gene (formerly Entrezgene)
		AT2G03730	ACR5	AT2G03730	814900	protein_coding	2	1.137572	ACT domain repeat 5 [Source:NCBI gene (formerly Entrezgene)
		AT2G04030	CR88	AT2G04030	814930	protein_coding	2	1.281754	Chaperone protein htpG family protein [Source:NCBI gene (formerly Entrezgene)
		AT2G04350	LACS8	AT2G04350	814974	protein_coding	2	1.515634	AMP-dependent synthetase and ligase family protein [Source:NCBI gene (formerly Entrezgene)
		AT2G04520	AT2G04520	AT2G04520	814994	protein_coding	2	1.574562	Nucleic acid-binding, OB-fold-like protein [Source:NCBI gene (formerly Entrezgene)
		AT2G04865	AT2G04865	AT2G04865	815033	protein_coding	2	1.711596	Aminotransferase-like, plant mobile domain family protein [Source:NCBI gene (formerly Entrezgene)
		AT2G04880	ZAP1	AT2G04880	815035	protein_coding	2	1.717833	zinc-dependent activator protein-1 [Source:NCBI gene (formerly Entrezgene)
		AT2G05710	ACO3	AT2G05710	815120	protein_coding	2	2.141329	aconitase 3 [Source:NCBI gene (formerly Entrezgene)
		AT2G05920	AT2G05920	AT2G05920	815145	protein_coding	2	2.269315	Subtilase family protein [Source:NCBI gene (formerly Entrezgene)
		AT2G07773	AT2G07773	AT2G07773	819509	protein_coding	2	3.240494	cytochrome B/B6 protein [Source:NCBI gene (formerly Entrezgene)
		AT2G07777	AT2G07777	AT2G07777	2745461	protein_coding	2	3.249396	ATP synthase 9 mitochondrial [Source:NCBI gene (formerly Entrezgene)
		AT2G07751	AT2G07751	AT2G07751	815347	protein_coding	2	3.270008	NADH:ubiquinone/plastoquinone oxidoreductase, chain 3 protein [Source:NCBI gene (formerly Entrezgene)
		AT2G07675	AT2G07675	AT2G07675	815348	protein_coding	2	3.27041	Ribosomal protein S12/S23 family protein [Source:NCBI gene (formerly Entrezgene)
		AT2G07676	AT2G07676	AT2G07676	815350	protein_coding	2	3.272619
		AT2G07768	AT2G07768	AT2G07768	3767772	protein_coding	2	3.273584	Cytochrome C assembly protein [Source:NCBI gene (formerly Entrezgene)
		AT2G07625	AT2G07625	AT2G07625	28717811	protein_coding	2	3.284067	transmembrane protein [Source:NCBI gene (formerly Entrezgene)
		AT2G07681	ABCI4	AT2G07681	815356	protein_coding	2	3.287529	Cytochrome C assembly protein [Source:NCBI gene (formerly Entrezgene)
		AT2G07785	AT2G07785	AT2G07785	2745467	protein_coding	2	3.348003	NADH dehydrogenase family protein [Source:NCBI gene (formerly Entrezgene)
		AT2G07798	AT2G07798	AT2G07798	7922541	protein_coding	2	3.357619
		AT2G07701	AT2G07701	AT2G07701	815376	protein_coding	2	3.371832
		AT2G07702	AT2G07702	AT2G07702	815377	protein_coding	2	3.372595
		AT2G07706	AT2G07706	AT2G07706	815381	protein_coding	2	3.381463
		AT2G07708	AT2G07708	AT2G07708	815383	protein_coding	2	3.386851
		AT2G07641	AT2G07641	AT2G07641	28717823	protein_coding	2	3.389612
		AT2G07715	AT2G07715	AT2G07715	815389	protein_coding	2	3.410597	Nucleic acid-binding, OB-fold-like protein [Source:NCBI gene (formerly Entrezgene)
		AT2G07721	AT2G07721	AT2G07721	815394	protein_coding	2	3.434312
		AT2G07722	AT2G07722	AT2G07722	815395	protein_coding	2	3.438742	transmembrane protein [Source:NCBI gene (formerly Entrezgene)
		AT2G07815	AT2G07815	AT2G07815	6240292	protein_coding	2	3.443688	LOW protein: cytochrome C biosis ccmF-like protein [Source:NCBI gene (formerly Entrezgene)
		AT2G07724	AT2G07724	AT2G07724	815397	protein_coding	2	3.446394
		AT2G07728	AT2G07728	AT2G07728	815401	protein_coding	2	3.453686
		AT2G07734	AT2G07734	AT2G07734	815406	protein_coding	2	3.472305	Alpha-L RNA-binding motif/Ribosomal protein S4 family protein [Source:NCBI gene (formerly Entrezgene)
		AT2G07825	AT2G07825	AT2G07825	6240956	protein_coding	2	3.474282
		AT2G07658	AT2G07658	AT2G07658	28717833	protein_coding	2	3.477582
		AT2G07659	AT2G07659	AT2G07659	28717834	protein_coding	2	3.481036	transmembrane protein [Source:NCBI gene (formerly Entrezgene)
		AT2G07795	AT2G07795	AT2G07795	3768238	protein_coding	2	3.493226	transmembrane protein [Source:NCBI gene (formerly Entrezgene)
		AT2G07739	AT2G07739	AT2G07739	815412	protein_coding	2	3.495511	Ycf1 protein [Source:NCBI gene (formerly Entrezgene)
		AT2G07662	AT2G07662	AT2G07662	28717836	protein_coding	2	3.497073
		AT2G07665	AT2G07665	AT2G07665	28717837	protein_coding	2	3.50013
		AT2G11225	AT2G11225	AT2G11225	28718249	protein_coding	2	4.478424
		AT2G13560	NAD-ME1	AT2G13560	815842	protein_coding	2	5.649928	NAD-dependent malic enzyme 1 [Source:NCBI gene (formerly Entrezgene)
		AT2G14720	VSR4	AT2G14720	815960	protein_coding	2	6.300488	vacuolar sorting receptor 4 [Source:NCBI gene (formerly Entrezgene)
		AT2G14740	VSR3	AT2G14740	815962	protein_coding	2	6.308683	vaculolar sorting receptor 3 [Source:NCBI gene (formerly Entrezgene)
		AT2G15900	AT2G15900	AT2G15900	816086	protein_coding	2	6.927024	phox domain-containing protein [Source:NCBI gene (formerly Entrezgene)
		AT2G16485	NERD	AT2G16485	816147	protein_coding	2	7.136845	GW repeat- and PHD finger-containing protein NERD [Source:NCBI gene (formerly Entrezgene)
		AT2G16640	TOC132	AT2G16640	816165	protein_coding	2	7.211059	multimeric translocon complex in the outer envelope membrane 132 [Source:NCBI gene (formerly Entrezgene)
		AT2G16860	AT2G16860	AT2G16860	816187	protein_coding	2	7.303812	GCIP-interacting family protein [Source:NCBI gene (formerly Entrezgene)
		AT2G17290	CPK6	AT2G17290	816235	protein_coding	2	7.51633	Calcium-dependent protein kinase family protein [Source:NCBI gene (formerly Entrezgene)
		AT2G17410	AT2G17410	AT2G17410	816247	protein_coding	2	7.558916	ARID/BRIGHT DNA-binding domain-containing protein [Source:NCBI gene (formerly Entrezgene)
		AT2G17840	ERD7	AT2G17840	816293	protein_coding	2	7.755605	Senescence/dehydration-associated protein-like protein [Source:NCBI gene (formerly Entrezgene)
		AT2G17870	CSP3	AT2G17870	816297	protein_coding	2	7.763528	cold shock domain protein 3 [Source:NCBI gene (formerly Entrezgene)
		AT2G18090	AT2G18090	AT2G18090	816321	protein_coding	2	7.864175	PHD finger family protein / SWIB complex BAF60b domain-containing protein / GYF domain-containing protein [Source:NCBI gene (formerly Entrezgene)
		AT2G18700	TPS11	AT2G18700	816385	protein_coding	2	8.108898	trehalose phosphatase/synthase 11 [Source:NCBI gene (formerly Entrezgene)
		AT2G18750	AT2G18750	AT2G18750	816390	protein_coding	2	8.125128	Calmodulin-binding protein [Source:NCBI gene (formerly Entrezgene)
		AT2G18790	PHYB	AT2G18790	816394	protein_coding	2	8.139756	phytochrome B [Source:NCBI gene (formerly Entrezgene)
		AT2G18960	HA1	AT2G18960	816413	protein_coding	2	8.221514	H[+]-ATPase 1 [Source:NCBI gene (formerly Entrezgene)
		AT2G20580	RPN1A	AT2G20580	816580	protein_coding	2	8.858962	26S proteasome regulatory subunit S2 1A [Source:NCBI gene (formerly Entrezgene)
		AT2G21390	AT2G21390	AT2G21390	816678	protein_coding	2	9.15194	Coatomer, alpha subunit [Source:NCBI gene (formerly Entrezgene)
		AT2G21410	VHA-A2	AT2G21410	816680	protein_coding	2	9.162516	vacuolar proton ATPase A2 [Source:NCBI gene (formerly Entrezgene)
		AT2G22400	AT2G22400	AT2G22400	816771	protein_coding	2	9.504659	S-adenosyl-L-methionine-dependent methyltransferases superfamily protein [Source:NCBI gene (formerly Entrezgene)
		AT2G22430	HB6	AT2G22430	816775	protein_coding	2	9.525988	homeobox protein 6 [Source:NCBI gene (formerly Entrezgene)
		AT2G22780	PMDH1	AT2G22780	816808	protein_coding	2	9.689295	peroxisomal NAD-malate dehydrogenase 1 [Source:NCBI gene (formerly Entrezgene)
		AT2G24050	eIFiso4G2	AT2G24050	816939	protein_coding	2	10.225225	MIF4G domain-containing protein / MA3 domain-containing protein [Source:NCBI gene (formerly Entrezgene)
		AT2G24120	SCA3	AT2G24120	816946	protein_coding	2	10.248851	DNA/RNA polymerases superfamily protein [Source:NCBI gene (formerly Entrezgene)
		AT2G25490	EBF1	AT2G25490	817087	protein_coding	2	10.847375	EIN3-binding F box protein 1 [Source:NCBI gene (formerly Entrezgene)
		AT2G25670	AT2G25670	AT2G25670	817108	protein_coding	2	10.928586
		AT2G25970	AT2G25970	AT2G25970	817137	protein_coding	2	11.071622	KH domain-containing protein [Source:NCBI gene (formerly Entrezgene)
		AT2G26140	ftsh4	AT2G26140	817154	protein_coding	2	11.131578	FTSH protease 4 [Source:NCBI gene (formerly Entrezgene)
		AT2G26280	CID7	AT2G26280	817168	protein_coding	2	11.187726	CTC-interacting domain 7 [Source:NCBI gene (formerly Entrezgene)
		AT2G26780	AT2G26780	AT2G26780	817219	protein_coding	2	11.409828	ARM repeat superfamily protein [Source:NCBI gene (formerly Entrezgene)
		AT2G26890	GRV2	AT2G26890	817230	protein_coding	2	11.462067	DNAJ heat shock N-terminal domain-containing protein [Source:NCBI gene (formerly Entrezgene)
		AT2G27050	EIL1	AT2G27050	817247	protein_coding	2	11.545656	ETHYLENE-INSENSITIVE3-like 1 [Source:NCBI gene (formerly Entrezgene)
		AT2G27100	SE	AT2G27100	817252	protein_coding	2	11.572397	C2H2 zinc-finger protein SERRATE (SE) [Source:NCBI gene (formerly Entrezgene)
		AT2G27170	TTN7	AT2G27170	817259	protein_coding	2	11.609073	Structural maintenance of chromosomes (SMC) family protein [Source:NCBI gene (formerly Entrezgene)
		AT2G27210	BSL3	AT2G27210	817263	protein_coding	2	11.629777	BRI1 suppressor 1 (BSU1)-like 3 [Source:NCBI gene (formerly Entrezgene)
		AT2G27980	AT2G27980	AT2G27980	817342	protein_coding	2	11.913359	Acyl-CoA N-acyltransferase with RING/FYVE/PHD-type zinc finger domain-containing protein [Source:NCBI gene (formerly Entrezgene)
		AT2G28800	ALB3	AT2G28800	817429	protein_coding	2	12.356321	63 kDa inner membrane family protein [Source:NCBI gene (formerly Entrezgene)
		AT2G29080	ftsh3	AT2G29080	817456	protein_coding	2	12.489627	FTSH protease 3 [Source:NCBI gene (formerly Entrezgene)
		AT2G29140	PUM3	AT2G29140	817463	protein_coding	2	12.530838	pumilio 3 [Source:NCBI gene (formerly Entrezgene)
		AT2G29190	PUM2	AT2G29190	817468	protein_coding	2	12.543812	pumilio 2 [Source:NCBI gene (formerly Entrezgene)
		AT2G29200	PUM1	AT2G29200	817469	protein_coding	2	12.548931	pumilio 1 [Source:NCBI gene (formerly Entrezgene)
		AT2G29210	AT2G29210	AT2G29210	817470	protein_coding	2	12.557979	splicing factor PWI domain-containing protein [Source:NCBI gene (formerly Entrezgene)
		AT2G30100	AT2G30100	AT2G30100	817561	protein_coding	2	12.847518	pentatricopeptide (PPR) repeat-containing protein [Source:NCBI gene (formerly Entrezgene)
		AT2G30500	NET4B	AT2G30500	817600	protein_coding	2	12.998105	Kinase interacting (KIP1-like) family protein [Source:NCBI gene (formerly Entrezgene)
		AT2G30800	HVT1	AT2G30800	817631	protein_coding	2	13.120292	helicase in vascular tissue and tapetum [Source:NCBI gene (formerly Entrezgene)
		AT2G30970	ASP1	AT2G30970	817648	protein_coding	2	13.178829	aspartate aminotransferase 1 [Source:NCBI gene (formerly Entrezgene)
		AT2G31400	GUN1	AT2G31400	817698	protein_coding	2	13.386954	s uncoupled 1 [Source:NCBI gene (formerly Entrezgene)
		AT2G31510	ARI7	AT2G31510	817709	protein_coding	2	13.416551	IBR domain-containing protein [Source:NCBI gene (formerly Entrezgene)
		AT2G31610	AT2G31610	AT2G31610	817719	protein_coding	2	13.450241	Ribosomal protein S3 family protein [Source:NCBI gene (formerly Entrezgene)
		AT2G31660	SAD2	AT2G31660	817722	protein_coding	2	13.464294	ARM repeat superfamily protein [Source:NCBI gene (formerly Entrezgene)
		AT2G31960	GSL03	AT2G31960	817755	protein_coding	2	13.588522	glucan synthase-like 3 [Source:NCBI gene (formerly Entrezgene)
		AT2G32730	AT2G32730	AT2G32730	817833	protein_coding	2	13.879959	26S proteasome regulatory complex, non-ATPase subcomplex, Rpn2/Psmd1 subunit [Source:NCBI gene (formerly Entrezgene)
		AT2G32890	RALFL17	AT2G32890	817850	protein_coding	2	13.952716	RALF-like 17 [Source:NCBI gene (formerly Entrezgene)
		AT2G32900	ATZW10	AT2G32900	817851	protein_coding	2	13.953665	centromere/kinetochore protein, putative (ZW10) [Source:NCBI gene (formerly Entrezgene)
		AT2G32950	COP1	AT2G32950	817857	protein_coding	2	13.977881	Transducin/WD40 repeat-like superfamily protein [Source:NCBI gene (formerly Entrezgene)
		AT2G33700	PP2CG1	AT2G33700	817935	protein_coding	2	14.253212	Protein phosphatase 2C family protein [Source:NCBI gene (formerly Entrezgene)
		AT2G33730	AT2G33730	AT2G33730	817938	protein_coding	2	14.265281	P-loop containing nucleoside triphosphate hydrolases superfamily protein [Source:NCBI gene (formerly Entrezgene)
		AT2G34040	AT2G34040	AT2G34040	817965	protein_coding	2	14.377722	Apoptosis inhibitory protein 5 (API5) [Source:NCBI gene (formerly Entrezgene)
		AT2G34730	AT2G34730	AT2G34730	818038	protein_coding	2	14.654157	myosin heavy chain-like protein [Source:NCBI gene (formerly Entrezgene)
		AT2G34750	AT2G34750	AT2G34750	818040	protein_coding	2	14.660217	RNA polymerase I specific transcription initiation factor RRN3 protein [Source:NCBI gene (formerly Entrezgene)
		AT2G34970	AT2G34970	AT2G34970	818061	protein_coding	2	14.746236	Trimeric LpxA-like enzyme [Source:NCBI gene (formerly Entrezgene)
		AT2G35330	AT2G35330	AT2G35330	818100	protein_coding	2	14.868861	RING/U-box superfamily protein [Source:NCBI gene (formerly Entrezgene)
		AT2G35630	MOR1	AT2G35630	818131	protein_coding	2	14.966574	ARM repeat superfamily protein [Source:NCBI gene (formerly Entrezgene)
		AT2G35680	AT2G35680	AT2G35680	818137	protein_coding	2	14.996713	Phosphotyrosine protein phosphatases superfamily protein [Source:NCBI gene (formerly Entrezgene)
		AT2G36810	AT2G36810	AT2G36810	818253	protein_coding	2	15.425321	ARM repeat superfamily protein [Source:NCBI gene (formerly Entrezgene)
		AT2G36850	GSL8	AT2G36850	818258	protein_coding	2	15.454671	glucan synthase-like 8 [Source:NCBI gene (formerly Entrezgene)
		AT2G37550	AGD7	AT2G37550	818331	protein_coding	2	15.755078	ARF-GAP domain 7 [Source:NCBI gene (formerly Entrezgene)
		AT2G38560	TFIIS	AT2G38560	818438	protein_coding	2	16.134543	transcript elongation factor IIS [Source:NCBI gene (formerly Entrezgene)
		AT2G38770	EMB2765	AT2G38770	818459	protein_coding	2	16.202942	P-loop containing nucleoside triphosphate hydrolases superfamily protein [Source:NCBI gene (formerly Entrezgene)
		AT2G38800		AT2G38800	NA	protein_coding	2	16.216752
		AT2G40950	BZIP17	AT2G40950	818694	protein_coding	2	17.087565	Basic-leucine zipper (bZIP) transcription factor family protein [Source:NCBI gene (formerly Entrezgene)
		AT2G41790	AT2G41790	AT2G41790	818778	protein_coding	2	17.429229	Insulinase (Peptidase family M16) family protein [Source:NCBI gene (formerly Entrezgene)
		AT2G42030	AT2G42030	AT2G42030	818803	protein_coding	2	17.538864	RING/U-box superfamily protein [Source:NCBI gene (formerly Entrezgene)
		AT2G42600	PPC2	AT2G42600	818860	protein_coding	2	17.734302	phosphoenolpyruvate carboxylase 2 [Source:NCBI gene (formerly Entrezgene)
		AT2G43160	AT2G43160	AT2G43160	818918	protein_coding	2	17.9478	ENTH/VHS family protein [Source:NCBI gene (formerly Entrezgene)
		AT2G43180	AT2G43180	AT2G43180	818919	protein_coding	2	17.953497	Phosphoenolpyruvate carboxylase family protein [Source:NCBI gene (formerly Entrezgene)
		AT2G43970	LARP6b	AT2G43970	819002	protein_coding	2	18.205235	RNA-binding protein [Source:NCBI gene (formerly Entrezgene)
		AT2G44270	ROL5	AT2G44270	819035	protein_coding	2	18.297878	repressor of lrx1 [Source:NCBI gene (formerly Entrezgene)
		AT2G44710	AT2G44710	AT2G44710	819079	protein_coding	2	18.432686	RNA-binding (RRM/RBD/RNP motifs) family protein [Source:NCBI gene (formerly Entrezgene)
		AT2G44950	HUB1	AT2G44950	819104	protein_coding	2	18.542175	histone mono-ubiquitination 1 [Source:NCBI gene (formerly Entrezgene)
		AT2G46500	PI4K GAMMA 4	AT2G46500	819260	protein_coding	2	19.086492	phosphoinositide 4-kinase gamma 4 [Source:NCBI gene (formerly Entrezgene)
		AT2G46900	AT2G46900	AT2G46900	819303	protein_coding	2	19.269558	transcription factor-like protein [Source:NCBI gene (formerly Entrezgene)
		AT2G47070	SPL1	AT2G47070	819321	protein_coding	2	19.336653	squamosa promoter binding protein-like 1 [Source:NCBI gene (formerly Entrezgene)
		AT2G47240	LACS1	AT2G47240	819337	protein_coding	2	19.392497	AMP-dependent synthetase and ligase family protein [Source:NCBI gene (formerly Entrezgene)
		AT2G47250	AT2G47250	AT2G47250	819338	protein_coding	2	19.399648	RNA helicase family protein [Source:NCBI gene (formerly Entrezgene)
		AT3G01320	SNL1	AT3G01320	821265	protein_coding	3	0.106294	SIN3-like 1 [Source:NCBI gene (formerly Entrezgene)
		AT3G01770	BET10	AT3G01770	821083	protein_coding	3	0.275333	bromodomain and extraterminal domain protein 10 [Source:NCBI gene (formerly Entrezgene)
		AT3G02260	BIG	AT3G02260	820398	protein_coding	3	0.430877	auxin transport protein (BIG) [Source:NCBI gene (formerly Entrezgene)
		AT3G02470	SAMDC	AT3G02470	821214	protein_coding	3	0.508886	S-adenosylmethionine decarboxylase [Source:NCBI gene (formerly Entrezgene)
		AT3G03210	AT3G03210	AT3G03210	821222	protein_coding	3	0.740704	Pmr5/Cas1p GDSL/SGNH-like acyl-esterase family protein [Source:NCBI gene (formerly Entrezgene)
		AT3G04240	SEC	AT3G04240	819579	protein_coding	3	1.113914	Tetratricopeptide repeat (TPR)-like superfamily protein [Source:NCBI gene (formerly Entrezgene)
		AT3G04740	SWP	AT3G04740	819634	protein_coding	3	1.293798	RNA polymerase II transcription mediator [Source:NCBI gene (formerly Entrezgene)
		AT3G05090	LRS1	AT3G05090	819671	protein_coding	3	1.417893	Transducin/WD40 repeat-like superfamily protein [Source:NCBI gene (formerly Entrezgene)
		AT3G05220	AT3G05220	AT3G05220	819686	protein_coding	3	1.488329	Heavy metal transport/detoxification superfamily protein [Source:NCBI gene (formerly Entrezgene)
		AT3G05545	AT3G05545	AT3G05545	819720	protein_coding	3	1.60905	RING/U-box superfamily protein [Source:NCBI gene (formerly Entrezgene)
		AT3G05970	LACS6	AT3G05970	819767	protein_coding	3	1.786279	long-chain acyl-CoA synthetase 6 [Source:NCBI gene (formerly Entrezgene)
		AT3G06720	IMPA-1	AT3G06720	819857	protein_coding	3	2.120324	importin alpha [Source:NCBI gene (formerly Entrezgene)
		AT3G06810	IBR3	AT3G06810	819865	protein_coding	3	2.146243	acyl-CoA dehydrogenase-like protein [Source:NCBI gene (formerly Entrezgene)
		AT3G06860	MFP2	AT3G06860	819870	protein_coding	3	2.161735	multifunctional protein 2 [Source:NCBI gene (formerly Entrezgene)
		AT3G07100	ERMO2	AT3G07100	819896	protein_coding	3	2.245164	Sec23/Sec24 protein transport family protein [Source:NCBI gene (formerly Entrezgene)
		AT3G07560	PEX13	AT3G07560	819945	protein_coding	3	2.411321	peroxin 13 [Source:NCBI gene (formerly Entrezgene)
		AT3G07660	AT3G07660	AT3G07660	819957	protein_coding	3	2.444688	flocculation protein (DUF1296) [Source:NCBI gene (formerly Entrezgene)
		AT3G07770	Hsp89.1	AT3G07770	819968	protein_coding	3	2.478887	HEAT SHOCK PROTEIN 89.1 [Source:NCBI gene (formerly Entrezgene)
		AT3G08530	AT3G08530	AT3G08530	820001	protein_coding	3	2.586804	Clathrin, heavy chain [Source:NCBI gene (formerly Entrezgene)
		AT3G08850	RAPTOR1	AT3G08850	820032	protein_coding	3	2.686457	Regulatory-associated protein of TOR 1 [Source:NCBI gene (formerly Entrezgene)
		AT3G09440	AT3G09440	AT3G09440	820102	protein_coding	3	2.902355	Heat shock protein 70 (Hsp 70) family protein [Source:NCBI gene (formerly Entrezgene)
		AT3G09840	CDC48	AT3G09840	820142	protein_coding	3	3.019249	cell division cycle 48 [Source:NCBI gene (formerly Entrezgene)
		AT3G09850	AT3G09850	AT3G09850	820143	protein_coding	3	3.023141	D111/G-patch domain-containing protein [Source:NCBI gene (formerly Entrezgene)
		AT3G10030	AT3G10030	AT3G10030	820164	protein_coding	3	3.092016	aspartate/glutamate/uridylate kinase family protein [Source:NCBI gene (formerly Entrezgene)
		AT3G10380	SEC8	AT3G10380	820201	protein_coding	3	3.219507	subunit of exocyst complex 8 [Source:NCBI gene (formerly Entrezgene)
		AT3G10550	MTM1	AT3G10550	820220	protein_coding	3	3.29289	Myotubularin-like phosphatases II superfamily [Source:NCBI gene (formerly Entrezgene)
		AT3G10650	NUP1	AT3G10650	820234	protein_coding	3	3.325074	nuclear pore complex protein [Source:NCBI gene (formerly Entrezgene)
		AT3G10690	GYRA	AT3G10690	820238	protein_coding	3	3.339392	DNA GYRASE A [Source:NCBI gene (formerly Entrezgene)
		AT3G11130	AT3G11130	AT3G11130	820284	protein_coding	3	3.482149	Clathrin, heavy chain [Source:NCBI gene (formerly Entrezgene)
		AT3G11540	SPY	AT3G11540	820327	protein_coding	3	3.631887	Tetratricopeptide repeat (TPR)-like superfamily protein [Source:NCBI gene (formerly Entrezgene)
		AT3G11670	DGD1	AT3G11670	820339	protein_coding	3	3.680866	UDP-Glycosyltransferase superfamily protein [Source:NCBI gene (formerly Entrezgene)
		AT3G11710	ATKRS-1	AT3G11710	820343	protein_coding	3	3.702048	lysyl-tRNA synthetase 1 [Source:NCBI gene (formerly Entrezgene)
		AT3G11730	ATFP8	AT3G11730	820345	protein_coding	3	3.709131	Ras-related small GTP-binding family protein [Source:NCBI gene (formerly Entrezgene)
		AT3G11910	UBP13	AT3G11910	820364	protein_coding	3	3.760724	ubiquitin-specific protease 13 [Source:NCBI gene (formerly Entrezgene)
		AT3G13080	ABCC3	AT3G13080	820496	protein_coding	3	4.19577	multidrug resistance-associated protein 3 [Source:NCBI gene (formerly Entrezgene)
		AT3G13300	VCS	AT3G13300	820530	protein_coding	3	4.303822	Transducin/WD40 repeat-like superfamily protein [Source:NCBI gene (formerly Entrezgene)
		AT3G13330	PA200	AT3G13330	820533	protein_coding	3	4.31949	proteasome activating protein 200 [Source:NCBI gene (formerly Entrezgene)
		AT3G13340	AT3G13340	AT3G13340	820534	protein_coding	3	4.331531	Transducin/WD40 repeat-like superfamily protein [Source:NCBI gene (formerly Entrezgene)
		AT3G13460	ECT2	AT3G13460	820548	protein_coding	3	4.384563	evolutionarily conserved C-terminal region 2 [Source:NCBI gene (formerly Entrezgene)
		AT3G13470	Cpn60beta2	AT3G13470	820549	protein_coding	3	4.389215	TCP-1/cpn60 chaperonin family protein [Source:NCBI gene (formerly Entrezgene)
		AT3G14130	HAOX1	AT3G14130	820630	protein_coding	3	4.685646	Aldolase-type TIM barrel family protein [Source:NCBI gene (formerly Entrezgene)
		AT3G14400	UBP25	AT3G14400	820662	protein_coding	3	4.811486	ubiquitin-specific protease 25 [Source:NCBI gene (formerly Entrezgene)
		AT3G15590	AT3G15590	AT3G15590	820799	protein_coding	3	5.275387	Tetratricopeptide repeat (TPR)-like superfamily protein [Source:NCBI gene (formerly Entrezgene)
		AT3G15730	PLDALPHA1	AT3G15730	820816	protein_coding	3	5.330194	phospholipase D alpha 1 [Source:NCBI gene (formerly Entrezgene)
		AT3G16110	PDIL1-6	AT3G16110	820856	protein_coding	3	5.460793	PDI-like 1-6 [Source:NCBI gene (formerly Entrezgene)
		AT3G16270	AT3G16270	AT3G16270	820873	protein_coding	3	5.513267	ENTH/VHS family protein [Source:NCBI gene (formerly Entrezgene)
		AT3G17000	UBC32	AT3G17000	820956	protein_coding	3	5.79693	ubiquitin-conjugating enzyme 32 [Source:NCBI gene (formerly Entrezgene)
		AT3G17205	UPL6	AT3G17205	820979	protein_coding	3	5.873051	ubiquitin protein ligase 6 [Source:NCBI gene (formerly Entrezgene)
		AT3G17770	AT3G17770	AT3G17770	821045	protein_coding	3	6.081639	Dihydroxyacetone kinase [Source:NCBI gene (formerly Entrezgene)
		AT3G18290	BTS	AT3G18290	821357	protein_coding	3	6.273966	zinc finger protein-like protein [Source:NCBI gene (formerly Entrezgene)
		AT3G18370	ATSYTF	AT3G18370	821366	protein_coding	3	6.305444	C2 domain-containing protein [Source:NCBI gene (formerly Entrezgene)
		AT3G18600	AT3G18600	AT3G18600	821391	protein_coding	3	6.399532	P-loop containing nucleoside triphosphate hydrolases superfamily protein [Source:NCBI gene (formerly Entrezgene)
		AT3G19170	PREP1	AT3G19170	821451	protein_coding	3	6.625377	presequence protease 1 [Source:NCBI gene (formerly Entrezgene)
		AT3G19240	AT3G19240	AT3G19240	821458	protein_coding	3	6.664044	Vacuolar import/degradation, Vid27-related protein [Source:NCBI gene (formerly Entrezgene)
		AT3G19420	PEN2	AT3G19420	821476	protein_coding	3	6.731329	PTEN 2 [Source:NCBI gene (formerly Entrezgene)
		AT3G20050	TCP-1	AT3G20050	821544	protein_coding	3	6.998159	T-complex protein 1 alpha subunit [Source:NCBI gene (formerly Entrezgene)
		AT3G20550	DDL	AT3G20550	821601	protein_coding	3	7.174436	SMAD/FHA domain-containing protein [Source:NCBI gene (formerly Entrezgene)
		AT3G20770	EIN3	AT3G20770	821625	protein_coding	3	7.260429	Ethylene insensitive 3 family protein [Source:NCBI gene (formerly Entrezgene)
		AT3G21720	ICL	AT3G21720	821726	protein_coding	3	7.652487	isocitrate lyase [Source:NCBI gene (formerly Entrezgene)
		AT3G21865	PEX22	AT3G21865	821741	protein_coding	3	7.701003	peroxin 22 [Source:NCBI gene (formerly Entrezgene)
		AT3G22330	PMH2	AT3G22330	821802	protein_coding	3	7.892508	putative mitochondrial RNA helicase 2 [Source:NCBI gene (formerly Entrezgene)
		AT3G22440	AT3G22440	AT3G22440	821815	protein_coding	3	7.959753	FRIGIDA-like protein [Source:NCBI gene (formerly Entrezgene)
		AT3G22980	AT3G22980	AT3G22980	821872	protein_coding	3	8.160075	Ribosomal protein S5/Elongation factor G/III/V family protein [Source:NCBI gene (formerly Entrezgene)
		AT3G23790	AAE16	AT3G23790	821961	protein_coding	3	8.575051	AMP-dependent synthetase and ligase family protein [Source:NCBI gene (formerly Entrezgene)
		AT3G24080	AT3G24080	AT3G24080	821994	protein_coding	3	8.694867	KRR1 family protein [Source:NCBI gene (formerly Entrezgene)
		AT3G24160	PMP	AT3G24160	822002	protein_coding	3	8.726056	putative type 1 membrane protein [Source:NCBI gene (formerly Entrezgene)
		AT3G24170	GR1	AT3G24170	822003	protein_coding	3	8.729354	glutathione-disulfide reductase [Source:NCBI gene (formerly Entrezgene)
		AT3G24180	AT3G24180	AT3G24180	822004	protein_coding	3	8.734611	Beta-glucosidase, GBA2 type family protein [Source:NCBI gene (formerly Entrezgene)
		AT3G24650	ABI3	AT3G24650	822061	protein_coding	3	8.99737	AP2/B3-like transcriptional factor family protein [Source:NCBI gene (formerly Entrezgene)
		AT3G24870	AT3G24870	AT3G24870	822085	protein_coding	3	9.074665	Helicase/SANT-associated, DNA binding protein [Source:NCBI gene (formerly Entrezgene)
		AT3G25800	PP2AA2	AT3G25800	822171	protein_coding	3	9.422476	protein phosphatase 2A subunit A2 [Source:NCBI gene (formerly Entrezgene)
		AT3G25840	AT3G25840	AT3G25840	822178	protein_coding	3	9.451861	Protein kinase superfamily protein [Source:NCBI gene (formerly Entrezgene)
		AT3G26000	AT3G26000	AT3G26000	822197	protein_coding	3	9.506778	Ribonuclease inhibitor [Source:NCBI gene (formerly Entrezgene)
		AT3G26380	AT3G26380	AT3G26380	822242	protein_coding	3	9.660006	Melibiase family protein [Source:NCBI gene (formerly Entrezgene)
		AT3G26420	ATRZ-1A	AT3G26420	822246	protein_coding	3	9.671517	RNA-binding (RRM/RBD/RNP motifs) family protein with retrovirus zinc finger-like domain-containing protein [Source:NCBI gene (formerly Entrezgene)
		AT3G26430	AT3G26430	AT3G26430	822247	protein_coding	3	9.671517	GDSL-like Lipase/Acylhydrolase superfamily protein [Source:NCBI gene (formerly Entrezgene)
		AT3G26560	AT3G26560	AT3G26560	822264	protein_coding	3	9.749493	ATP-dependent RNA helicase [Source:NCBI gene (formerly Entrezgene)
		AT3G26744	ICE1	AT3G26744	822287	protein_coding	3	9.832667	basic helix-loop-helix (bHLH) DNA-binding superfamily protein [Source:NCBI gene (formerly Entrezgene)
		AT3G26890	AT3G26890	AT3G26890	822305	protein_coding	3	9.90715	meiosis chromosome segregation family protein [Source:NCBI gene (formerly Entrezgene)
		AT3G27090	AT3G27090	AT3G27090	822327	protein_coding	3	9.989511	DCD (Development and Cell Death) domain protein [Source:NCBI gene (formerly Entrezgene)
		AT3G27530	GC6	AT3G27530	822375	protein_coding	3	10.193477	golgin Putative 6 [Source:NCBI gene (formerly Entrezgene)
		AT3G27570	AT3G27570	AT3G27570	822379	protein_coding	3	10.213996	Sucrase/ferredoxin-like family protein [Source:NCBI gene (formerly Entrezgene)
		AT3G28730	HMG	AT3G28730	822505	protein_coding	3	10.784888	high mobility group [Source:NCBI gene (formerly Entrezgene)
		AT3G29360	UGD2	AT3G29360	822594	protein_coding	3	11.267007	UDP-glucose 6-dehydrogenase family protein [Source:NCBI gene (formerly Entrezgene)
		AT3G42050	AT3G42050	AT3G42050	823170	protein_coding	3	14.228495	vacuolar ATP synthase subunit H family protein [Source:NCBI gene (formerly Entrezgene)
		AT3G44110	J3	AT3G44110	823531	protein_coding	3	15.868631	DNAJ homologue 3 [Source:NCBI gene (formerly Entrezgene)
		AT3G44340	CEF	AT3G44340	823559	protein_coding	3	16.011547
		AT3G45190	AT3G45190	AT3G45190	823655	protein_coding	3	16.541615	SIT4 phosphatase-associated family protein [Source:NCBI gene (formerly Entrezgene)
		AT3G45780	PHOT1	AT3G45780	823721	protein_coding	3	16.816721	phototropin 1 [Source:NCBI gene (formerly Entrezgene)
		AT3G46510	PUB13	AT3G46510	823804	protein_coding	3	17.123731	plant U-box 13 [Source:NCBI gene (formerly Entrezgene)
		AT3G46740	TOC75-III	AT3G46740	823827	protein_coding	3	17.215813	translocon at the outer envelope membrane of chloroplasts 75-III [Source:NCBI gene (formerly Entrezgene)
		AT3G47340	ASN1	AT3G47340	823888	protein_coding	3	17.43784	glutamine-dependent asparagine synthase 1 [Source:NCBI gene (formerly Entrezgene)
		AT3G48050	SUO	AT3G48050	823960	protein_coding	3	17.733515	protein SUO [Source:NCBI gene (formerly Entrezgene)
		AT3G48560	CSR1	AT3G48560	824015	protein_coding	3	18.001283	chlorsulfuron/imidazolinone resistant 1 [Source:NCBI gene (formerly Entrezgene)
		AT3G49490	AT3G49490	AT3G49490	824111	protein_coding	3	18.344738
		AT3G49601	AT3G49601	AT3G49601	6241216	protein_coding	3	18.387267	pre-mRNA-splicing factor [Source:NCBI gene (formerly Entrezgene)
		AT3G50690	AT3G50690	AT3G50690	824233	protein_coding	3	18.834927	Leucine-rich repeat (LRR) family protein [Source:NCBI gene (formerly Entrezgene)
		AT3G51120	AT3G51120	AT3G51120	824276	protein_coding	3	18.986026	zinc finger CCCH domain-containing protein 44 [Source:NCBI gene (formerly Entrezgene)
		AT3G51270	AT3G51270	AT3G51270	824290	protein_coding	3	19.033542	protein serine/threonine kinase [Source:NCBI gene (formerly Entrezgene)
		AT3G52250	AT3G52250	AT3G52250	824390	protein_coding	3	19.376138	Duplicated homeodomain-like superfamily protein [Source:NCBI gene (formerly Entrezgene)
		AT3G52660	AT3G52660	AT3G52660	824432	protein_coding	3	19.521654	RNA-binding (RRM/RBD/RNP motifs) family protein [Source:NCBI gene (formerly Entrezgene)
		AT3G52850	VSR1	AT3G52850	824451	protein_coding	3	19.587756	vacuolar sorting receptor homolog 1 [Source:NCBI gene (formerly Entrezgene)
		AT3G52860	AT3G52860	AT3G52860	824452	protein_coding	3	19.591848	mediator of RNA polymerase II transcription subunit-like protein [Source:NCBI gene (formerly Entrezgene)
		AT3G52890	KIPK	AT3G52890	824455	protein_coding	3	19.607897	KCBP-interacting protein kinase [Source:NCBI gene (formerly Entrezgene)
		AT3G53110	LOS4	AT3G53110	824477	protein_coding	3	19.68774	P-loop containing nucleoside triphosphate hydrolases superfamily protein [Source:NCBI gene (formerly Entrezgene)
		AT3G54010	PAS1	AT3G54010	824568	protein_coding	3	20.000821	FKBP-type peptidyl-prolyl cis-trans isomerase family protein [Source:NCBI gene (formerly Entrezgene)
		AT3G54540	ABCF4	AT3G54540	824619	protein_coding	3	20.189794	ral control non-repressible 4 [Source:NCBI gene (formerly Entrezgene)
		AT3G54660	GR	AT3G54660	824631	protein_coding	3	20.229637	glutathione reductase [Source:NCBI gene (formerly Entrezgene)
		AT3G54760	AT3G54760	AT3G54760	824641	protein_coding	3	20.269024	dentin sialophosphoprotein-like protein [Source:NCBI gene (formerly Entrezgene)
		AT3G55220	SAP130b	AT3G55220	824688	protein_coding	3	20.466676	Cleavage and polyadenylation specificity factor (CPSF) A subunit protein [Source:NCBI gene (formerly Entrezgene)
		AT3G55610	P5CS2	AT3G55610	824727	protein_coding	3	20.62402	delta 1-pyrroline-5-carboxylate synthase 2 [Source:NCBI gene (formerly Entrezgene)
		AT3G56150	EIF3C	AT3G56150	824781	protein_coding	3	20.83341	eukaryotic translation initiation factor 3C [Source:NCBI gene (formerly Entrezgene)
		AT3G56860	UBA2A	AT3G56860	824853	protein_coding	3	21.048727	UBP1-associated protein 2A [Source:NCBI gene (formerly Entrezgene)
		AT3G57410	VLN3	AT3G57410	824908	protein_coding	3	21.243136	villin 3 [Source:NCBI gene (formerly Entrezgene)
		AT3G57520	SIP2	AT3G57520	824919	protein_coding	3	21.288742	seed imbibition 2 [Source:NCBI gene (formerly Entrezgene)
		AT3G57530	CPK32	AT3G57530	824920	protein_coding	3	21.296457	calcium-dependent protein kinase 32 [Source:NCBI gene (formerly Entrezgene)
		AT3G57660	NRPA1	AT3G57660	824935	protein_coding	3	21.353497	nuclear RNA polymerase A1 [Source:NCBI gene (formerly Entrezgene)
		AT3G57880	AT3G57880	AT3G57880	824957	protein_coding	3	21.430922	Calcium-dependent lipid-binding (CaLB domain) plant phosphoribosyltransferase family protein [Source:NCBI gene (formerly Entrezgene)
		AT3G58660	AT3G58660	AT3G58660	825035	protein_coding	3	21.70152	Ribosomal protein L1p/L10e family [Source:NCBI gene (formerly Entrezgene)
		AT3G59990	MAP2B	AT3G59990	825169	protein_coding	3	22.155705	methionine aminopeptidase 2B [Source:NCBI gene (formerly Entrezgene)
		AT3G60030	SPL12	AT3G60030	825173	protein_coding	3	22.16558	squamosa promoter-binding protein-like 12 [Source:NCBI gene (formerly Entrezgene)
		AT3G60190	DL1E	AT3G60190	825189	protein_coding	3	22.244169	DYNAMIN-like 1E [Source:NCBI gene (formerly Entrezgene)
		AT3G61140	FUS6	AT3G61140	825286	protein_coding	3	22.626167	COP9 signalosome complex subunit 1 [Source:NCBI gene (formerly Entrezgene)
		AT3G62010	AT3G62010	AT3G62010	825374	protein_coding	3	22.964534	metal ion-binding protein [Source:NCBI gene (formerly Entrezgene)
		AT3G62700	ABCC14	AT3G62700	825444	protein_coding	3	23.190265	multidrug resistance-associated protein 10 [Source:NCBI gene (formerly Entrezgene)
		AT3G62900	AT3G62900	AT3G62900	825465	protein_coding	3	23.248129	CW-type Zinc Finger [Source:NCBI gene (formerly Entrezgene)
		AT3G63052	AT3G63052	AT3G63052	6240894	protein_coding	3	23.298729
		AT3G63070	AT3G63070	AT3G63070	825482	protein_coding	3	23.302365	Tudor/PWWP/MBT domain-containing protein [Source:NCBI gene (formerly Entrezgene)
		AT3G63400	AT3G63400	AT3G63400	825515	protein_coding	3	23.412024	Cyclophilin-like peptidyl-prolyl cis-trans isomerase family protein [Source:NCBI gene (formerly Entrezgene)
		AT3G63460	AT3G63460	AT3G63460	825521	protein_coding	3	23.430623	transducin family protein / WD-40 repeat family protein [Source:NCBI gene (formerly Entrezgene)
		AT4G00710	BSK3	AT4G00710	828025	protein_coding	4	0.289779	BR-signaling kinase 3 [Source:NCBI gene (formerly Entrezgene)
		AT4G00830	LIF2	AT4G00830	827998	protein_coding	4	0.351969	RNA-binding (RRM/RBD/RNP motifs) family protein [Source:NCBI gene (formerly Entrezgene)
		AT4G01000	AT4G01000	AT4G01000	826414	protein_coding	4	0.431516	Ubiquitin-like superfamily protein [Source:NCBI gene (formerly Entrezgene)
		AT4G01290	AT4G01290	AT4G01290	828103	protein_coding	4	0.537418	chorismate synthase [Source:NCBI gene (formerly Entrezgene)
		AT4G01320	ATSTE24	AT4G01320	828209	protein_coding	4	0.545796	Peptidase family M48 family protein [Source:NCBI gene (formerly Entrezgene)
		AT4G02230	AT4G02230	AT4G02230	828099	protein_coding	4	0.979158	Ribosomal protein L19e family protein [Source:NCBI gene (formerly Entrezgene)
		AT4G02510	TOC159	AT4G02510	827934	protein_coding	4	1.104429	translocon at the outer envelope membrane of chloroplasts 159 [Source:NCBI gene (formerly Entrezgene)
		AT4G02570	CUL1	AT4G02570	825648	protein_coding	4	1.128515	cullin 1 [Source:NCBI gene (formerly Entrezgene)
		AT4G03020	AT4G03020	AT4G03020	828111	protein_coding	4	1.331399	transducin family protein / WD-40 repeat family protein [Source:NCBI gene (formerly Entrezgene)
		AT4G03080	BSL1	AT4G03080	828097	protein_coding	4	1.359655	BRI1 suppressor 1 (BSU1)-like 1 [Source:NCBI gene (formerly Entrezgene)
		AT4G03430	EMB2770	AT4G03430	827925	protein_coding	4	1.51603	pre-mRNA splicing factor-like protein [Source:NCBI gene (formerly Entrezgene)
		AT4G03550	GSL05	AT4G03550	825650	protein_coding	4	1.573266	glucan synthase-like 5 [Source:NCBI gene (formerly Entrezgene)
		AT4G03560	TPC1	AT4G03560	825655	protein_coding	4	1.579929	two-pore channel 1 [Source:NCBI gene (formerly Entrezgene)
		AT4G04340	AT4G04340	AT4G04340	825754	protein_coding	4	2.122507	ERD (early-responsive to dehydration stress) family protein [Source:NCBI gene (formerly Entrezgene)
		AT4G05420	DDB1A	AT4G05420	825890	protein_coding	4	2.746114	damaged DNA binding protein 1A [Source:NCBI gene (formerly Entrezgene)
		AT4G05631	AT4G05631	AT4G05631	825936	protein_coding	4	2.990006
		AT4G07410	PCN	AT4G07410	826172	protein_coding	4	4.200506	Transducin family protein / WD-40 repeat family protein [Source:NCBI gene (formerly Entrezgene)
		AT4G08180	ORP1C	AT4G08180	826368	protein_coding	4	5.169459	OSBP(oxysterol binding protein)-related protein 1C [Source:NCBI gene (formerly Entrezgene)
		AT4G08350	GTA2	AT4G08350	826391	protein_coding	4	5.286158	global transcription factor group A2 [Source:NCBI gene (formerly Entrezgene)
		AT4G08500	MEKK1	AT4G08500	826409	protein_coding	4	5.403671	MAPK/ERK kinase kinase 1 [Source:NCBI gene (formerly Entrezgene)
		AT4G09680	CTC1	AT4G09680	826554	protein_coding	4	6.116699	conserved telomere maintenance component 1 [Source:NCBI gene (formerly Entrezgene)
		AT4G10020	HSD5	AT4G10020	826593	protein_coding	4	6.268273	hydroxysteroid dehydrogenase 5 [Source:NCBI gene (formerly Entrezgene)
		AT4G10070	AT4G10070	AT4G10070	826598	protein_coding	4	6.295393	KH domain-containing protein [Source:NCBI gene (formerly Entrezgene)
		AT4G10080	AT4G10080	AT4G10080	826599	protein_coding	4	6.300019	transmembrane protein [Source:NCBI gene (formerly Entrezgene)
		AT4G10320	AT4G10320	AT4G10320	826624	protein_coding	4	6.397271	tRNA synthetase class I (I, L, M and V) family protein [Source:NCBI gene (formerly Entrezgene)
		AT4G10590	UBP10	AT4G10590	826651	protein_coding	4	6.538406	ubiquitin-specific protease 10 [Source:NCBI gene (formerly Entrezgene)
		AT4G10710	SPT16	AT4G10710	826665	protein_coding	4	6.601903	global transcription factor C [Source:NCBI gene (formerly Entrezgene)
		AT4G10760	MTA	AT4G10760	826670	protein_coding	4	6.619817	mRNAadenosine methylase [Source:NCBI gene (formerly Entrezgene)
		AT4G10790	AT4G10790	AT4G10790	826675	protein_coding	4	6.640546	UBX domain-containing protein [Source:NCBI gene (formerly Entrezgene)
		AT4G10930	AT4G10930	AT4G10930	826692	protein_coding	4	6.704911	RING/U-box protein [Source:NCBI gene (formerly Entrezgene)
		AT4G11110	SPA2	AT4G11110	826712	protein_coding	4	6.771605	SPA1-related 2 [Source:NCBI gene (formerly Entrezgene)
		AT4G11270	AT4G11270	AT4G11270	826729	protein_coding	4	6.854233	Transducin/WD40 repeat-like superfamily protein [Source:NCBI gene (formerly Entrezgene)
		AT4G11420	EIF3A	AT4G11420	826746	protein_coding	4	6.947476	eukaryotic translation initiation factor 3A [Source:NCBI gene (formerly Entrezgene)
		AT4G11560	AT4G11560	AT4G11560	826760	protein_coding	4	6.999869	bromo-adjacent homology (BAH) domain-containing protein [Source:NCBI gene (formerly Entrezgene)
		AT4G12560	CPR1	AT4G12560	826869	protein_coding	4	7.441681	F-box and associated interaction domains-containing protein [Source:NCBI gene (formerly Entrezgene)
		AT4G12650	AT4G12650	AT4G12650	826878	protein_coding	4	7.467845	Endomembrane protein 70 protein family [Source:NCBI gene (formerly Entrezgene)
		AT4G13530	AT4G13530	AT4G13530	826985	protein_coding	4	7.866328	transmembrane protein [Source:NCBI gene (formerly Entrezgene)
		AT4G13780	AT4G13780	AT4G13780	827012	protein_coding	4	7.992967	methionine-tRNA ligase, putative / methionyl-tRNA synthetase, putative / MetRS [Source:NCBI gene (formerly Entrezgene)
		AT4G13850	GR-RBP2	AT4G13850	827019	protein_coding	4	8.020713	glycine-rich RNA-binding protein 2 [Source:NCBI gene (formerly Entrezgene)
		AT4G14160	AT4G14160	AT4G14160	827055	protein_coding	4	8.167351	Sec23/Sec24 protein transport family protein [Source:NCBI gene (formerly Entrezgene)
		AT4G14300	AT4G14300	AT4G14300	827071	protein_coding	4	8.231002	RNA-binding (RRM/RBD/RNP motifs) family protein [Source:NCBI gene (formerly Entrezgene)
		AT4G14360	AT4G14360	AT4G14360	827079	protein_coding	4	8.267289	S-adenosyl-L-methionine-dependent methyltransferases superfamily protein [Source:NCBI gene (formerly Entrezgene)
		AT4G14500	AT4G14500	AT4G14500	827097	protein_coding	4	8.334055	Polyketide cyclase/dehydrase and lipid transport superfamily protein [Source:NCBI gene (formerly Entrezgene)
		AT4G14900	AT4G14900	AT4G14900	827147	protein_coding	4	8.520782	FRIGIDA-like protein [Source:NCBI gene (formerly Entrezgene)
		AT4G15180	SDG2	AT4G15180	827183	protein_coding	4	8.651406	SET domain protein 2 [Source:NCBI gene (formerly Entrezgene)
		AT4G16130	ARA1	AT4G16130	827299	protein_coding	4	9.120777	arabinose kinase [Source:NCBI gene (formerly Entrezgene)
		AT4G16830	AT4G16830	AT4G16830	827389	protein_coding	4	9.47037	Hyaluronan / mRNA binding family [Source:NCBI gene (formerly Entrezgene)
		AT4G17550	G3Pp4	AT4G17550	827470	protein_coding	4	9.777648	Major facilitator superfamily protein [Source:NCBI gene (formerly Entrezgene)
		AT4G17940	AT4G17940	AT4G17940	827519	protein_coding	4	9.965742	Tetratricopeptide repeat (TPR)-like superfamily protein [Source:NCBI gene (formerly Entrezgene)
		AT4G18700	CIPK12	AT4G18700	827604	protein_coding	4	10.288798	CBL-interacting protein kinase 12 [Source:NCBI gene (formerly Entrezgene)
		AT4G19210	ABCE2	AT4G19210	827661	protein_coding	4	10.501123	RNAse l inhibitor protein 2 [Source:NCBI gene (formerly Entrezgene)
		AT4G20830	AT4G20830	AT4G20830	827831	protein_coding	4	11.155453	FAD-binding Berberine family protein [Source:NCBI gene (formerly Entrezgene)
		AT4G20835	AT4G20835	AT4G20835	28720160	protein_coding	4	11.155537
		AT4G20850	TPP2	AT4G20850	827833	protein_coding	4	11.160721	tripeptidyl peptidase ii [Source:NCBI gene (formerly Entrezgene)
		AT4G20980	AT4G20980	AT4G20980	827845	protein_coding	4	11.216881	Eukaryotic translation initiation factor 3 subunit 7 (eIF-3) [Source:NCBI gene (formerly Entrezgene)
		AT4G21710	NRPB2	AT4G21710	828259	protein_coding	4	11.535404	DNA-directed RNA polymerase family protein [Source:NCBI gene (formerly Entrezgene)
		AT4G22285	AT4G22285	AT4G22285	5008155	protein_coding	4	11.778749	Ubiquitin C-terminal hydrolases superfamily protein [Source:NCBI gene (formerly Entrezgene)
		AT4G22670	HIP1	AT4G22670	828363	protein_coding	4	11.917987	HSP70-interacting protein 1 [Source:NCBI gene (formerly Entrezgene)
		AT4G23100	GSH1	AT4G23100	828409	protein_coding	4	12.102135	glutamate-cysteine ligase [Source:NCBI gene (formerly Entrezgene)
		AT4G24280	cpHsc70-1	AT4G24280	828531	protein_coding	4	12.58981	chloroplast heat shock protein 70-1 [Source:NCBI gene (formerly Entrezgene)
		AT4G24520	ATR1	AT4G24520	828554	protein_coding	4	12.662561	P450 reductase 1 [Source:NCBI gene (formerly Entrezgene)
		AT4G24740	FC2	AT4G24740	828576	protein_coding	4	12.754489	LAMMER-type protein kinase AFC2 [Source:NCBI gene (formerly Entrezgene)
		AT4G25340	FKBP53	AT4G25340	828637	protein_coding	4	12.959349	FK506 BINDING PROTEIN 53 [Source:NCBI gene (formerly Entrezgene)
		AT4G26000	PEP	AT4G26000	828706	protein_coding	4	13.197069	RNA-binding KH domain-containing protein [Source:NCBI gene (formerly Entrezgene)
		AT4G26110	NAP1
		AT4G26630	AT4G26630	AT4G26630	828770	protein_coding	4	13.430405	DEK domain-containing chromatin associated protein [Source:NCBI gene (formerly Entrezgene)
		AT4G27500	PPI1	AT4G27500	828859	protein_coding	4	13.743011	proton pump interactor 1 [Source:NCBI gene (formerly Entrezgene)
		AT4G27650	PEL1	AT4G27650	828876	protein_coding	4	13.803268	Eukaryotic release factor 1 (eRF1) family protein [Source:NCBI gene (formerly Entrezgene)
		AT4G28080	AT4G28080	AT4G28080	828923	protein_coding	4	13.948603	Tetratricopeptide repeat (TPR)-like superfamily protein [Source:NCBI gene (formerly Entrezgene)
		AT4G28470	RPN1B	AT4G28470	828964	protein_coding	4	14.066731	26S proteasome regulatory subunit S2 1B [Source:NCBI gene (formerly Entrezgene)
		AT4G29010	AIM1	AT4G29010	829022	protein_coding	4	14.297044	Enoyl-CoA hydratase/isomerase family [Source:NCBI gene (formerly Entrezgene)
		AT4G29040	RPT2a	AT4G29040	829025	protein_coding	4	14.312283	regulatory particle AAA-ATPase 2A [Source:NCBI gene (formerly Entrezgene)
		AT4G29160	SNF7.1	AT4G29160	829037	protein_coding	4	14.38066	SNF7 family protein [Source:NCBI gene (formerly Entrezgene)
		AT4G29380	VPS15	AT4G29380	829059	protein_coding	4	14.458648	protein kinase family protein / WD-40 repeat family protein [Source:NCBI gene (formerly Entrezgene)
		AT4G30080	ARF16	AT4G30080	829131	protein_coding	4	14.703065	auxin response factor 16 [Source:NCBI gene (formerly Entrezgene)
		AT4G30600	AT4G30600	AT4G30600	829183	protein_coding	4	14.93784	signal recognition particle receptor alpha subunit family protein [Source:NCBI gene (formerly Entrezgene)
		AT4G30780	AT4G30780	AT4G30780	829201	protein_coding	4	14.990286	ATP-dependent DNA helicase [Source:NCBI gene (formerly Entrezgene)
		AT4G30790	AT4G30790	AT4G30790	829202	protein_coding	4	14.992396	autophagy-like protein [Source:NCBI gene (formerly Entrezgene)
		AT4G30960	SIP3	AT4G30960	829221	protein_coding	4	15.067028	SOS3-interacting protein 3 [Source:NCBI gene (formerly Entrezgene)
		AT4G31120	SKB1	AT4G31120	829240	protein_coding	4	15.132011	SHK1 binding protein 1 [Source:NCBI gene (formerly Entrezgene)
		AT4G31160	DCAF1	AT4G31160	829244	protein_coding	4	15.145628	DDB1-CUL4 associated factor 1 [Source:NCBI gene (formerly Entrezgene)
		AT4G31570	AT4G31570	AT4G31570	829284	protein_coding	4	15.296386	nucleoporin [Source:NCBI gene (formerly Entrezgene)
		AT4G32285	AT4G32285	AT4G32285	829362	protein_coding	4	15.585443	ENTH/ANTH/VHS superfamily protein [Source:NCBI gene (formerly Entrezgene)
		AT4G32300	SD2-5	AT4G32300	829365	protein_coding	4	15.599475	S-domain-2 5 [Source:NCBI gene (formerly Entrezgene)
		AT4G32520	SHM3	AT4G32520	829387	protein_coding	4	15.689436	serine hydroxymethyltransferase 3 [Source:NCBI gene (formerly Entrezgene)
		AT4G32920	AT4G32920	AT4G32920	829429	protein_coding	4	15.88727	glycine-rich protein [Source:NCBI gene (formerly Entrezgene)
		AT4G33090	APM1	AT4G33090	829446	protein_coding	4	15.965593	aminopeptidase M1 [Source:NCBI gene (formerly Entrezgene)
		AT4G33210	SLOMO	AT4G33210	829457	protein_coding	4	16.01564	F-box family protein [Source:NCBI gene (formerly Entrezgene)
		AT4G33510	DHS2	AT4G33510	829489	protein_coding	4	16.116371	3-deoxy-d-arabino-heptulosonate 7-phosphate synthase [Source:NCBI gene (formerly Entrezgene)
		AT4G33630	EX1	AT4G33630	829504	protein_coding	4	16.155292	UvrB/UvrC domain protein (DUF3506) [Source:NCBI gene (formerly Entrezgene)
		AT4G34100	CER9	AT4G34100	829556	protein_coding	4	16.330366	RING/U-box superfamily protein [Source:NCBI gene (formerly Entrezgene)
		AT4G34110	PAB2	AT4G34110	829557	protein_coding	4	16.336291	poly(A) binding protein 2 [Source:NCBI gene (formerly Entrezgene)
		AT4G34350	HDR	AT4G34350	829585	protein_coding	4	16.428407	4-hydroxy-3-methylbut-2-enyl diphosphate reductase [Source:NCBI gene (formerly Entrezgene)
		AT4G34890	XDH1	AT4G34890	829641	protein_coding	4	16.618573	xanthine dehydrogenase 1 [Source:NCBI gene (formerly Entrezgene)
		AT4G34910	AT4G34910	AT4G34910	829643	protein_coding	4	16.63144	P-loop containing nucleoside triphosphate hydrolases superfamily protein [Source:NCBI gene (formerly Entrezgene)
		AT4G35300	TMT2	AT4G35300	829684	protein_coding	4	16.795775	tonoplast monosaccharide transporter2 [Source:NCBI gene (formerly Entrezgene)
		AT4G35790	PLDDELTA	AT4G35790	829733	protein_coding	4	16.955415	phospholipase D delta [Source:NCBI gene (formerly Entrezgene)
		AT4G35800	NRPB1	AT4G35800	829734	protein_coding	4	16.960558	RNA polymerase II large subunit [Source:NCBI gene (formerly Entrezgene)
		AT4G35830	ACO1	AT4G35830	829737	protein_coding	4	16.972569	aconitase 1 [Source:NCBI gene (formerly Entrezgene)
		AT4G36360	BGAL3	AT4G36360	829788	protein_coding	4	17.176342	beta-galactosidase 3 [Source:NCBI gene (formerly Entrezgene)
		AT4G36690	ATU2AF65A	AT4G36690	829822	protein_coding	4	17.293938	U2 snRNP auxilliary factor, large subunit, splicing factor [Source:NCBI gene (formerly Entrezgene)
		AT4G36700	AT4G36700	AT4G36700	829823	protein_coding	4	17.2982	RmlC-like cupins superfamily protein [Source:NCBI gene (formerly Entrezgene)
		AT4G37120	SMP2	AT4G37120	829866	protein_coding	4	17.486516	Pre-mRNA splicing Prp18-interacting factor [Source:NCBI gene (formerly Entrezgene)
		AT4G37210	AT4G37210	AT4G37210	829875	protein_coding	4	17.512254	Tetratricopeptide repeat (TPR)-like superfamily protein [Source:NCBI gene (formerly Entrezgene)
		AT4G37460	SRFR1	AT4G37460	829901	protein_coding	4	17.608378	Tetratricopeptide repeat (TPR)-like superfamily protein [Source:NCBI gene (formerly Entrezgene)
		AT4G37870	PCK1	AT4G37870	829943	protein_coding	4	17.80269	phosphoenolpyruvate carboxykinase 1 [Source:NCBI gene (formerly Entrezgene)
		AT4G38440	IYO	AT4G38440	830001	protein_coding	4	17.989067	RPAP1-like, carboxy-terminal protein [Source:NCBI gene (formerly Entrezgene)
		AT4G38600	KAK	AT4G38600	830017	protein_coding	4	18.040623	HECT ubiquitin protein ligase family protein KAK [Source:NCBI gene (formerly Entrezgene)
		AT4G39080	VHA-A3	AT4G39080	830063	protein_coding	4	18.209399	vacuolar proton ATPase A3 [Source:NCBI gene (formerly Entrezgene)
		AT4G39680	AT4G39680	AT4G39680	830123	protein_coding	4	18.414306	SAP domain-containing protein [Source:NCBI gene (formerly Entrezgene)
		AT5G02310	PRT6	AT5G02310	830916	protein_coding	5	0.473868	proteolysis 6 [Source:NCBI gene (formerly Entrezgene)
		AT5G02770	MOS11	AT5G02770	831253	protein_coding	5	0.627034	Protein MODIFIER OF SNC1 11 [Source:NCBI gene (formerly Entrezgene)
		AT5G03280	EIN2	AT5G03280	831889	protein_coding	5	0.787428	NRAMP metal ion transporter family protein [Source:NCBI gene (formerly Entrezgene)
		AT5G03340	AtCDC48C	AT5G03340	831870	protein_coding	5	0.80983	ATPase, AAA-type, CDC48 protein [Source:NCBI gene (formerly Entrezgene)
		AT5G03730	CTR1	AT5G03730	831748	protein_coding	5	0.97436	Protein kinase superfamily protein [Source:NCBI gene (formerly Entrezgene)
		AT5G03860	MLS	AT5G03860	831690	protein_coding	5	1.032099	malate synthase [Source:NCBI gene (formerly Entrezgene)
		AT5G04040	SDP1	AT5G04040	830283	protein_coding	5	1.089342	Patatin-like phospholipase family protein [Source:NCBI gene (formerly Entrezgene)
		AT5G04280	AtRZ-1c	AT5G04280	830307	protein_coding	5	1.192259	RNA-binding (RRM/RBD/RNP motifs) family protein with retrovirus zinc finger-like domain-containing protein [Source:NCBI gene (formerly Entrezgene)
		AT5G04410	NAC2	AT5G04410	830320	protein_coding	5	1.243684	NAC domain containing protein 2 [Source:NCBI gene (formerly Entrezgene)
		AT5G04590	SIR	AT5G04590	830336	protein_coding	5	1.319074	sulfite reductase [Source:NCBI gene (formerly Entrezgene)
		AT5G05010	AT5G05010	AT5G05010	830383	protein_coding	5	1.476533	clathrin adaptor complexes medium subunit family protein [Source:NCBI gene (formerly Entrezgene)
		AT5G05140	AT5G05140	AT5G05140	830396	protein_coding	5	1.519705	Transcription elongation factor (TFIIS) family protein [Source:NCBI gene (formerly Entrezgene)
		AT5G05170	CEV1	AT5G05170	830399	protein_coding	5	1.530132	Cellulose synthase family protein [Source:NCBI gene (formerly Entrezgene)
		AT5G05250	AT5G05250	AT5G05250	830407	protein_coding	5	1.556987
		AT5G05410	DREB2A	AT5G05410	830424	protein_coding	5	1.602205	DRE-binding protein 2A [Source:NCBI gene (formerly Entrezgene)
		AT5G06120	AT5G06120	AT5G06120	830499	protein_coding	5	1.843828	ARM repeat superfamily protein [Source:NCBI gene (formerly Entrezgene)
		AT5G06460	UBA 2	AT5G06460	830534	protein_coding	5	1.96996	ubiquitin activating enzyme 2 [Source:NCBI gene (formerly Entrezgene)
		AT5G06600	UBP12	AT5G06600	830548	protein_coding	5	2.019084	ubiquitin-specific protease 12 [Source:NCBI gene (formerly Entrezgene)
		AT5G06780	EML2	AT5G06780	830567	protein_coding	5	2.093883	Emsy N Terminus (ENT)/ plant Tudor-like domains-containing protein [Source:NCBI gene (formerly Entrezgene)
		AT5G07290	ML4	AT5G07290	830620	protein_coding	5	2.293114	MEI2-like 4 [Source:NCBI gene (formerly Entrezgene)
		AT5G08139	AT5G08139	AT5G08139	830709	protein_coding	5	2.616134	RING/U-box superfamily protein [Source:NCBI gene (formerly Entrezgene)
		AT5G08450	AT5G08450	AT5G08450	830744	protein_coding	5	2.727613	zinc finger CCCH domain protein [Source:NCBI gene (formerly Entrezgene)
		AT5G08470	PEX1	AT5G08470	830746	protein_coding	5	2.735911	peroxisome 1 [Source:NCBI gene (formerly Entrezgene)
		AT5G08560	AT5G08560	AT5G08560	830756	protein_coding	5	2.770782	transducin family protein / WD-40 repeat family protein [Source:NCBI gene (formerly Entrezgene)
		AT5G08610	PDE340	AT5G08610	830762	protein_coding	5	2.790243	P-loop containing nucleoside triphosphate hydrolases superfamily protein [Source:NCBI gene (formerly Entrezgene)
		AT5G09390	AT5G09390	AT5G09390	830798	protein_coding	5	2.913482	CD2-binding protein-like protein [Source:NCBI gene (formerly Entrezgene)
		AT5G09590	MTHSC70-2	AT5G09590	830818	protein_coding	5	2.975436	mitochondrial HSO70 2 [Source:NCBI gene (formerly Entrezgene)
		AT5G09810	ACT7	AT5G09810	830841	protein_coding	5	3.052062	actin 7 [Source:NCBI gene (formerly Entrezgene)
		AT5G10340	AT5G10340	AT5G10340	830898	protein_coding	5	3.253122	F-box family protein [Source:NCBI gene (formerly Entrezgene)
		AT5G10550	GTE2	AT5G10550	830920	protein_coding	5	3.332995	global transcription factor group E2 [Source:NCBI gene (formerly Entrezgene)
		AT5G10950	AT5G10950	AT5G10950	830962	protein_coding	5	3.459217	Tudor/PWWP/MBT superfamily protein [Source:NCBI gene (formerly Entrezgene)
		AT5G11390	WIT1	AT5G11390	831010	protein_coding	5	3.633649	WPP domain-interacting protein 1 [Source:NCBI gene (formerly Entrezgene)
		AT5G13000	GSL12	AT5G13000	831140	protein_coding	5	4.110171	glucan synthase-like 12 [Source:NCBI gene (formerly Entrezgene)
		AT5G13020	EML3	AT5G13020	831142	protein_coding	5	4.129154	Emsy N Terminus (ENT)/ plant Tudor-like domains-containing protein [Source:NCBI gene (formerly Entrezgene)
		AT5G13030	AT5G13030	AT5G13030	831143	protein_coding	5	4.133134	selenoprotein O [Source:NCBI gene (formerly Entrezgene)
		AT5G13530	KEG	AT5G13530	831197	protein_coding	5	4.345202	protein kinases
		AT5G13560	AT5G13560	AT5G13560	831200	protein_coding	5	4.360366	structural maintenance of chromosomes protein [Source:NCBI gene (formerly Entrezgene)
		AT5G13680	ABO1	AT5G13680	831213	protein_coding	5	4.410314	IKI3 family protein [Source:NCBI gene (formerly Entrezgene)
		AT5G14050	AT5G14050	AT5G14050	831254	protein_coding	5	4.533131	Transducin/WD40 repeat-like superfamily protein [Source:NCBI gene (formerly Entrezgene)
		AT5G14420	RGLG2	AT5G14420	831293	protein_coding	5	4.648081	RING domain ligase2 [Source:NCBI gene (formerly Entrezgene)
		AT5G14520	AT5G14520	AT5G14520	831303	protein_coding	5	4.68054	pescadillo-like protein [Source:NCBI gene (formerly Entrezgene)
		AT5G14590	AT5G14590	AT5G14590	831311	protein_coding	5	4.703298	Isocitrate/isopropylmalate dehydrogenase family protein [Source:NCBI gene (formerly Entrezgene)
		AT5G15020	SNL2	AT5G15020	831354	protein_coding	5	4.859127	SIN3-like 2 [Source:NCBI gene (formerly Entrezgene)
		AT5G15270	AT5G15270	AT5G15270	831379	protein_coding	5	4.958303	RNA-binding KH domain-containing protein [Source:NCBI gene (formerly Entrezgene)
		AT5G15450	CLPB3	AT5G15450	831398	protein_coding	5	5.014212	casein lytic proteinase B3 [Source:NCBI gene (formerly Entrezgene)
		AT5G15680	AT5G15680	AT5G15680	831422	protein_coding	5	5.100916	ARM repeat superfamily protein [Source:NCBI gene (formerly Entrezgene)
		AT5G16270	SYN4	AT5G16270	831487	protein_coding	5	5.316197	sister chromatid cohesion 1 protein 4 [Source:NCBI gene (formerly Entrezgene)
		AT5G16680	AT5G16680	AT5G16680	831529	protein_coding	5	5.467228	RING/FYVE/PHD zinc finger superfamily protein [Source:NCBI gene (formerly Entrezgene)
		AT5G16730	AT5G16730	AT5G16730	831536	protein_coding	5	5.497524	weak chloroplast movement under blue light protein (DUF827) [Source:NCBI gene (formerly Entrezgene)
		AT5G16750	TOZ	AT5G16750	831538	protein_coding	5	5.504242	Transducin family protein / WD-40 repeat family protein [Source:NCBI gene (formerly Entrezgene)
		AT5G16780	DOT2	AT5G16780	831541	protein_coding	5	5.515707	SART-1 family [Source:NCBI gene (formerly Entrezgene)
		AT5G17020	XPO1A	AT5G17020	831565	protein_coding	5	5.594632	exportin 1A [Source:NCBI gene (formerly Entrezgene)
		AT5G17550	PEX19-2	AT5G17550	831621	protein_coding	5	5.786414	peroxin 19-2 [Source:NCBI gene (formerly Entrezgene)
		AT5G18630	AT5G18630	AT5G18630	831981	protein_coding	5	6.202536	alpha/beta-Hydrolases superfamily protein [Source:NCBI gene (formerly Entrezgene)
		AT5G19400	SMG7	AT5G19400	832060	protein_coding	5	6.539926	Telomerase activating protein Est1 [Source:NCBI gene (formerly Entrezgene)
		AT5G19990	RPT6A	AT5G19990	832121	protein_coding	5	6.751798	regulatory particle triple-A ATPase 6A [Source:NCBI gene (formerly Entrezgene)
		AT5G20280	SPS1F	AT5G20280	832150	protein_coding	5	6.844712	sucrose phosphate synthase 1F [Source:NCBI gene (formerly Entrezgene)
		AT5G20660	AT5G20660	AT5G20660	832189	protein_coding	5	6.98618	Zn-dependent exopeptidases superfamily protein [Source:NCBI gene (formerly Entrezgene)
		AT5G20890	AT5G20890	AT5G20890	832213	protein_coding	5	7.086653	TCP-1/cpn60 chaperonin family protein [Source:NCBI gene (formerly Entrezgene)
		AT5G20920	EIF2 BETA	AT5G20920	832216	protein_coding	5	7.094649	eukaryotic translation initiation factor 2 beta subunit [Source:NCBI gene (formerly Entrezgene)
		AT5G20990	B73	AT5G20990	832224	protein_coding	5	7.128475	molybdopterin biosynthesis CNX1 protein / molybdenum cofactor biosynthesis enzyme CNX1 (CNX1) [Source:NCBI gene (formerly Entrezgene)
		AT5G21990	TPR7	AT5G21990	832259	protein_coding	5	7.273071	Tetratricopeptide repeat (TPR)-like superfamily protein [Source:NCBI gene (formerly Entrezgene)
		AT5G23110	AT5G23110	AT5G23110	832375	protein_coding	5	7581-07-01	Zinc finger, C3HC4 type (RING finger) family protein [Source:NCBI gene (formerly Entrezgene)
		AT5G23590	AT5G23590	AT5G23590	832425	protein_coding	5	7.953529	DNAJ heat shock N-terminal domain-containing protein [Source:NCBI gene (formerly Entrezgene)
		AT5G23630	PDR2	AT5G23630	832428	protein_coding	5	7.960478	phosphate deficiency response 2 [Source:NCBI gene (formerly Entrezgene)
		AT5G24690	AT5G24690	AT5G24690	832541	protein_coding	5	8.455457	plant/protein, putative (DUF3411) [Source:NCBI gene (formerly Entrezgene)
		AT5G24930	COL4	AT5G24930	832563	protein_coding	5	8.589457	zinc finger CONSTANS-like protein [Source:NCBI gene (formerly Entrezgene)
		AT5G25350	EBF2	AT5G25350	832607	protein_coding	5	8.794252	EIN3-binding F box protein 2 [Source:NCBI gene (formerly Entrezgene)
		AT5G25780	EIF3B-2	AT5G25780	832647	protein_coding	5	8.973247	eukaryotic translation initiation factor 3B-2 [Source:NCBI gene (formerly Entrezgene)
		AT5G26360	AT5G26360	AT5G26360	832705	protein_coding	5	9.255053	TCP-1/cpn60 chaperonin family protein [Source:NCBI gene (formerly Entrezgene)
		AT5G26751	SK 11	AT5G26751	832733	protein_coding	5	9.399377	shaggy-related kinase 11 [Source:NCBI gene (formerly Entrezgene)
		AT5G26830	AT5G26830	AT5G26830	832741	protein_coding	5	9.437187	Threonyl-tRNA synthetase [Source:NCBI gene (formerly Entrezgene)
		AT5G27120	AT5G27120	AT5G27120	832770	protein_coding	5	9.540861	NOP56-like pre RNA processing ribonucleoprotein [Source:NCBI gene (formerly Entrezgene)
		AT5G27150	NHX1	AT5G27150	832773	protein_coding	5	5533-09-01	Na+/H+ exchanger 1 [Source:NCBI gene (formerly Entrezgene)
		AT5G27540	MIRO1	AT5G27540	832814	protein_coding	5	9.722416	MIRO-related GTP-ase 1 [Source:NCBI gene (formerly Entrezgene)
		AT5G27600	LACS7	AT5G27600	832820	protein_coding	5	9.742492	long-chain acyl-CoA synthetase 7 [Source:NCBI gene (formerly Entrezgene)
		AT5G28740	AT5G28740	AT5G28740	832986	protein_coding	5	10.780503	Tetratricopeptide repeat (TPR)-like superfamily protein [Source:NCBI gene (formerly Entrezgene)
		AT5G35200	AT5G35200	AT5G35200	833474	protein_coding	5	13.462155	ENTH/ANTH/VHS superfamily protein [Source:NCBI gene (formerly Entrezgene)
		AT5G35210	PTM	AT5G35210	833475	protein_coding	5	13.474196	PHD type transcription factor with transmembrane domain protein (PTM) [Source:NCBI gene (formerly Entrezgene)
		AT5G35690	AT5G35690	AT5G35690	833542	protein_coding	5	13.864646	zinc metalloproteinase-like protein [Source:NCBI gene (formerly Entrezgene)
		AT5G35910	AT5G35910	AT5G35910	833577	protein_coding	5	14.029574	Polynucleotidyl transferase, ribonuclease H fold protein with HRDC domain-containing protein [Source:NCBI gene (formerly Entrezgene)
		AT5G35980	YAK1	AT5G35980	833590	protein_coding	5	14.12796	YAK1-like protein 1 [Source:NCBI gene (formerly Entrezgene)
		AT5G38480	GRF3	AT5G38480	833836	protein_coding	5	15.409684	ral regulatory factor 3 [Source:NCBI gene (formerly Entrezgene)
		AT5G40340	AT5G40340	AT5G40340	834032	protein_coding	5	16.130881	Tudor/PWWP/MBT superfamily protein [Source:NCBI gene (formerly Entrezgene)
		AT5G41370	XPB1	AT5G41370	834139	protein_coding	5	16.551119	DNA repair helicase XPB1-like protein [Source:NCBI gene (formerly Entrezgene)
		AT5G41770	AT5G41770	AT5G41770	834182	protein_coding	5	16.717946	crooked neck protein, putative / cell cycle protein [Source:NCBI gene (formerly Entrezgene)
		AT5G42080	DL1	AT5G42080	834213	protein_coding	5	16.820284	dynamin-like protein [Source:NCBI gene (formerly Entrezgene)
		AT5G42270	VAR1	AT5G42270	834232	protein_coding	5	16.902475	FtsH extracellular protease family [Source:NCBI gene (formerly Entrezgene)
		AT5G42870	PAH2	AT5G42870	834298	protein_coding	5	17.18544	phosphatidic acid phosphohydrolase 2 [Source:NCBI gene (formerly Entrezgene)
		AT5G42950	AT5G42950	AT5G42950	834307	protein_coding	5	17.22427	GYF domain-containing protein [Source:NCBI gene (formerly Entrezgene)
		AT5G42970	COP8	AT5G42970	834312	protein_coding	5	17.237153	Proteasome component (PCI) domain protein [Source:NCBI gene (formerly Entrezgene)
		AT5G43560	AT5G43560	AT5G43560	834376	protein_coding	5	17.500376	TRAF-like superfamily protein [Source:NCBI gene (formerly Entrezgene)
		AT5G44100	ckl7	AT5G44100	834433	protein_coding	5	17.749057	casein kinase I-like 7 [Source:NCBI gene (formerly Entrezgene)
		AT5G44240	ALA2	AT5G44240	834447	protein_coding	5	17.816904	aminophospholipid ATPase 2 [Source:NCBI gene (formerly Entrezgene)
		AT5G44790	RAN1	AT5G44790	834509	protein_coding	5	18.075562	copper-exporting ATPase / responsive-to-antagonist 1 / copper-transporting ATPase (RAN1) [Source:NCBI gene (formerly Entrezgene)
		AT5G45160	RL2	AT5G45160	834552	protein_coding	5	18.264616	Root hair defective 3 GTP-binding protein (RHD3) [Source:NCBI gene (formerly Entrezgene)
		AT5G45430	AT5G45430	AT5G45430	834579	protein_coding	5	18.40715	Protein kinase superfamily protein [Source:NCBI gene (formerly Entrezgene)
		AT5G46020	AT5G46020	AT5G46020	834642	protein_coding	5	18.662805	28 kDa heat/acid-stable phosphoprotein-like protein [Source:NCBI gene (formerly Entrezgene)
		AT5G46070	AT5G46070	AT5G46070	834648	protein_coding	5	18.683319	Guanylate-binding family protein [Source:NCBI gene (formerly Entrezgene)
		AT5G46180	DELTA-OAT	AT5G46180	834660	protein_coding	5	18.718417	ornithine-delta-aminotransferase [Source:NCBI gene (formerly Entrezgene)
		AT5G46210	CUL4	AT5G46210	834663	protein_coding	5	18.731371	cullin4 [Source:NCBI gene (formerly Entrezgene)
		AT5G46420	AT5G46420	AT5G46420	834685	protein_coding	5	18.829436	16S rRNA processing protein RimM family [Source:NCBI gene (formerly Entrezgene)
		AT5G47010	LBA1	AT5G47010	834747	protein_coding	5	19.071824	RNA helicase [Source:NCBI gene (formerly Entrezgene)
		AT5G47020	AT5G47020	AT5G47020	834748	protein_coding	5	19.081458	MraZ [Source:NCBI gene (formerly Entrezgene)
		AT5G47040	LON2	AT5G47040	834750	protein_coding	5	19.092858	lon protease 2 [Source:NCBI gene (formerly Entrezgene)
		AT5G47090	AT5G47090	AT5G47090	834755	protein_coding	5	19.127187	coiled-coil protein [Source:NCBI gene (formerly Entrezgene)
		AT5G47210	AT5G47210	AT5G47210	834767	protein_coding	5	19.168941	Hyaluronan / mRNA binding family [Source:NCBI gene (formerly Entrezgene)
		AT5G47480	AT5G47480	AT5G47480	834798	protein_coding	5	19.257027	RGPR-like protein [Source:NCBI gene (formerly Entrezgene)
		AT5G48160	OBE2	AT5G48160	834868	protein_coding	5	19.527767	potyvirus VPg interacting protein (DUF1423) [Source:NCBI gene (formerly Entrezgene)
		AT5G48180	NSP5	AT5G48180	834871	protein_coding	5	19.540937	nitrile specifier protein 5 [Source:NCBI gene (formerly Entrezgene)
		AT5G48385	AT5G48385	AT5G48385	834893	protein_coding	5	19.60849	FRIGIDA-like protein [Source:NCBI gene (formerly Entrezgene)
		AT5G48960	AT5G48960	AT5G48960	834954	protein_coding	5	19.849437	HAD-superfamily hydrolase, subfamily IG, 5'-nucleotidase [Source:NCBI gene (formerly Entrezgene)
		AT5G49580	AT5G49580	AT5G49580	835020	protein_coding	5	20.123563	Chaperone DnaJ-domain superfamily protein [Source:NCBI gene (formerly Entrezgene)
		AT5G49840	AT5G49840	AT5G49840	835047	protein_coding	5	20.255173	ATP-dependent Clp protease [Source:NCBI gene (formerly Entrezgene)
		AT5G49930	emb1441	AT5G49930	835056	protein_coding	5	20.308033	zinc knuckle (CCHC-type) family protein [Source:NCBI gene (formerly Entrezgene)
		AT5G50310	AT5G50310	AT5G50310	835096	protein_coding	5	20.474457	Galactose oxidase/kelch repeat superfamily protein [Source:NCBI gene (formerly Entrezgene)
		AT5G50350	AT5G50350	AT5G50350	835102	protein_coding	5	20.498476
		AT5G50360	AT5G50360	AT5G50360	835103	protein_coding	5	20.505089	von willebrand factor A domain protein [Source:NCBI gene (formerly Entrezgene)
		AT5G50380	EXO70F1	AT5G50380	835106	protein_coding	5	20.516055	exocyst subunit exo70 family protein F1 [Source:NCBI gene (formerly Entrezgene)
		AT5G50920	CLPC1	AT5G50920	835165	protein_coding	5	20.715453	CLPC homologue 1 [Source:NCBI gene (formerly Entrezgene)
		AT5G51300	AT5G51300	AT5G51300	835204	protein_coding	5	20.848794	splicing factor-like protein [Source:NCBI gene (formerly Entrezgene)
		AT5G51770	AT5G51770	AT5G51770	835251	protein_coding	5	21.030943	Protein kinase superfamily protein [Source:NCBI gene (formerly Entrezgene)
		AT5G51970	AT5G51970	AT5G51970	835272	protein_coding	5	21.111445	GroES-like zinc-binding alcohol dehydrogenase family protein [Source:NCBI gene (formerly Entrezgene)
		AT5G52470	FIB1	AT5G52470	835323	protein_coding	5	21.294147	fibrillarin 1 [Source:NCBI gene (formerly Entrezgene)
		AT5G52920	PKP-BETA1	AT5G52920	835369	protein_coding	5	21.463467	plastidic pyruvate kinase beta subunit 1 [Source:NCBI gene (formerly Entrezgene)
		AT5G53000	TAP46	AT5G53000	835379	protein_coding	5	21.485317	2A phosphatase associated protein of 46 kD [Source:NCBI gene (formerly Entrezgene)
		AT5G53350	CLPX	AT5G53350	835416	protein_coding	5	21.643767	CLP protease regulatory subunit X [Source:NCBI gene (formerly Entrezgene)
		AT5G53440	AT5G53440	AT5G53440	835425	protein_coding	5	21.683144	LOW protein: zinc finger CCCH domain protein [Source:NCBI gene (formerly Entrezgene)
		AT5G53450	ORG1	AT5G53450	835426	protein_coding	5	21.688763	OBP3-responsive protein 1 [Source:NCBI gene (formerly Entrezgene)
		AT5G53460	GLT1	AT5G53460	835427	protein_coding	5	21.700187	NADH-dependent glutamate synthase 1 [Source:NCBI gene (formerly Entrezgene)
		AT5G53480	AT5G53480	AT5G53480	835429	protein_coding	5	21.713245	ARM repeat superfamily protein [Source:NCBI gene (formerly Entrezgene)
		AT5G53740	AT5G53740	AT5G53740	835455	protein_coding	5	21.811633
		AT5G54070	HSFA9	AT5G54070	835493	protein_coding	5	21.943983	heat shock transcription factor A9 [Source:NCBI gene (formerly Entrezgene)
		AT5G55390	EDM2	AT5G55390	835632	protein_coding	5	22.447937	ENHANCED DOWNY MILDEW 2 [Source:NCBI gene (formerly Entrezgene)
		AT5G55660	AT5G55660	AT5G55660	835660	protein_coding	5	22.538556	DEK domain-containing chromatin associated protein [Source:NCBI gene (formerly Entrezgene)
		AT5G55920	OLI2	AT5G55920	835690	protein_coding	5	22.645448	S-adenosyl-L-methionine-dependent methyltransferases superfamily protein [Source:NCBI gene (formerly Entrezgene)
		AT5G56010	HSP81-3	AT5G56010	835699	protein_coding	5	22.681238	heat shock protein 81-3 [Source:NCBI gene (formerly Entrezgene)
		AT5G56290	PEX5	AT5G56290	835728	protein_coding	5	22.786496	peroxin 5 [Source:NCBI gene (formerly Entrezgene)
		AT5G57110	ACA8	AT5G57110	835815	protein_coding	5	23.109438	autoinhibited Ca2+ -ATPase [Source:NCBI gene (formerly Entrezgene)
		AT5G57390	AIL5	AT5G57390	835845	protein_coding	5	23.252989	AINTEGUMENTA-like 5 [Source:NCBI gene (formerly Entrezgene)
		AT5G57610	AT5G57610	AT5G57610	835865	protein_coding	5	23.324643	kinase superfamily with octicosapeptide/Phox/Bem1p domain-containing protein [Source:NCBI gene (formerly Entrezgene)
		AT5G57870	eIFiso4G1	AT5G57870	835897	protein_coding	5	23.439498	MIF4G domain-containing protein / MA3 domain-containing protein [Source:NCBI gene (formerly Entrezgene)
		AT5G57990	UBP23	AT5G57990	835910	protein_coding	5	23.469924	ubiquitin-specific protease 23 [Source:NCBI gene (formerly Entrezgene)
		AT5G58040	FIP1[V]	AT5G58040	835916	protein_coding	5	23.488745	FIP1[V]-like protein [Source:NCBI gene (formerly Entrezgene)
		AT5G58100	AT5G58100	AT5G58100	835922	protein_coding	5	23.507337	transmembrane protein [Source:NCBI gene (formerly Entrezgene)
		AT5G58130	ROS3	AT5G58130	835925	protein_coding	5	23.521049	RNA-binding (RRM/RBD/RNP motifs) family protein [Source:NCBI gene (formerly Entrezgene)
		AT5G58410	AT5G58410	AT5G58410	835954	protein_coding	5	23.609376	HEAT/U-box domain-containing protein [Source:NCBI gene (formerly Entrezgene)
		AT5G58440	SNX2a	AT5G58440	835957	protein_coding	5	23.623794	sorting nexin 2A [Source:NCBI gene (formerly Entrezgene)
		AT5G58470	TAF15b	AT5G58470	835960	protein_coding	5	23.637415	TBP-associated factor 15B [Source:NCBI gene (formerly Entrezgene)
		AT5G58720	AT5G58720	AT5G58720	835986	protein_coding	5	23.719695	smr (Small MutS Related) domain-containing protein [Source:NCBI gene (formerly Entrezgene)
		AT5G58870	ftsh9	AT5G58870	836004	protein_coding	5	23.769786	FTSH protease 9 [Source:NCBI gene (formerly Entrezgene)
		AT5G58950	AT5G58950	AT5G58950	836012	protein_coding	5	23.800856	Protein kinase superfamily protein [Source:NCBI gene (formerly Entrezgene)
		AT5G59420	ORP3C	AT5G59420	836061	protein_coding	5	23.961567	OSBP(oxysterol binding protein)-related protein 3C [Source:NCBI gene (formerly Entrezgene)
		AT5G60390	AT5G60390	AT5G60390	836161	protein_coding	5	24.288596	GTP binding Elongation factor Tu family protein [Source:NCBI gene (formerly Entrezgene)
		AT5G60600	HDS	AT5G60600	836181	protein_coding	5	24.358885	4-hydroxy-3-methylbut-2-enyl diphosphate synthase [Source:NCBI gene (formerly Entrezgene)
		AT5G60790	ABCF1	AT5G60790	836200	protein_coding	5	24.453258	ABC transporter family protein [Source:NCBI gene (formerly Entrezgene)
		AT5G61150	VIP4	AT5G61150	836236	protein_coding	5	24.603634	leo1-like family protein [Source:NCBI gene (formerly Entrezgene)
		AT5G62000	ARF2	AT5G62000	836321	protein_coding	5	24.910191	auxin response factor 2 [Source:NCBI gene (formerly Entrezgene)
		AT5G62190	PRH75	AT5G62190	836340	protein_coding	5	24.980268	DEAD box RNA helicase (PRH75) [Source:NCBI gene (formerly Entrezgene)
		AT5G62620	AT5G62620	AT5G62620	836383	protein_coding	5	25.1367	Galactosyltransferase family protein [Source:NCBI gene (formerly Entrezgene)
		AT5G62810	PEX14	AT5G62810	836402	protein_coding	5	25.220147	peroxin 14 [Source:NCBI gene (formerly Entrezgene)
		AT5G63190	AT5G63190	AT5G63190	836440	protein_coding	5	25.345542	MA3 domain-containing protein [Source:NCBI gene (formerly Entrezgene)
		AT5G63370	AT5G63370	AT5G63370	836456	protein_coding	5	25.38381	Protein kinase superfamily protein [Source:NCBI gene (formerly Entrezgene)
		AT5G63860	UVR8	AT5G63860	836506	protein_coding	5	25.554416	Regulator of chromosome condensation (RCC1) family protein [Source:NCBI gene (formerly Entrezgene)
		AT5G64070	PI-4KBETA1	AT5G64070	836528	protein_coding	5	25.636882	phosphatidylinositol 4-OH kinase beta1 [Source:NCBI gene (formerly Entrezgene)
		AT5G64270	AT5G64270	AT5G64270	836548	protein_coding	5	25.706608	splicing factor [Source:NCBI gene (formerly Entrezgene)
		AT5G64420	AT5G64420	AT5G64420	836563	protein_coding	5	25.756272	DNA polymerase V family [Source:NCBI gene (formerly Entrezgene)
		AT5G64840	ABCF5	AT5G64840	836607	protein_coding	5	25.916722	ral control non-repressible 5 [Source:NCBI gene (formerly Entrezgene)
		AT5G65110	ACX2	AT5G65110	836635	protein_coding	5	26.009521	acyl-CoA oxidase 2 [Source:NCBI gene (formerly Entrezgene)
		AT5G65630	GTE7	AT5G65630	836689	protein_coding	5	26.225832	global transcription factor group E7 [Source:NCBI gene (formerly Entrezgene)
		AT5G65670	IAA9	AT5G65670	836693	protein_coding	5	26.253408	indole-3-acetic acid inducible 9 [Source:NCBI gene (formerly Entrezgene)
		AT5G65687	AT5G65687	AT5G65687	836697	protein_coding	5	26.269808	Major facilitator superfamily protein [Source:NCBI gene (formerly Entrezgene)
		AT5G65720	NFS1	AT5G65720	836701	protein_coding	5	26.296025	nitrogen fixation S (NIFS)-like 1 [Source:NCBI gene (formerly Entrezgene)
		AT5G66540	AT5G66540	AT5G66540	836786	protein_coding	5	26.556275	U3 small nucleolar ribonucleoprotein [Source:NCBI gene (formerly Entrezgene)
		AT5G66730	IDD1	AT5G66730	836806	protein_coding	5	26.641586	C2H2-like zinc finger protein [Source:NCBI gene (formerly Entrezgene)
		AT5G66760	SDH1-1	AT5G66760	836809	protein_coding	5	26.653607	succinate dehydrogenase 1-1 [Source:NCBI gene (formerly Entrezgene)
		AT5G66880	SNRK2.3	AT5G66880	836822	protein_coding	5	26.710302	sucrose nonfermenting 1(SNF1)-related protein kinase 2.3 [Source:NCBI gene (formerly Entrezgene)
		AT5G67030	ABA1	AT5G67030	836838	protein_coding	5	26.753469	zeaxanthin epoxidase (ZEP) (ABA1) [Source:NCBI gene (formerly Entrezgene)
		AT5G67630	AT5G67630	AT5G67630	836899	protein_coding	5	26.967378	P-loop containing nucleoside triphosphate hydrolases superfamily protein [Source:NCBI gene (formerly Entrezgene)
		ATCG00050	rps16	ATCG00050	NA	protein_coding	Pt	0.005084
		ATCG00080	psbI	ATCG00080	NA	protein_coding	Pt	0.007583
		ATCG00160	rps2	ATCG00160	NA	protein_coding	Pt	0.015013
		ATCG00190	rpoB	ATCG00190	NA	protein_coding	Pt	0.023111
		ATCG00210	petN	ATCG00210	NA	protein_coding	Pt	0.028089
		ATCG00220	psbM	ATCG00220	NA	protein_coding	Pt	0.028707
		ATMG00110	ccb206	ATMG00110	NA	protein_coding	Mt	0.030463
		ATCG00420	ndhJ	ATCG00420	NA	protein_coding	Pt	0.048677
		ATCG00430	ndhK	ATCG00430	NA	protein_coding	Pt	0.049257
		ATCG00440	ndhC	ATCG00440	NA	protein_coding	Pt	0.050001
		ATCG00530	cemA	ATCG00530	NA	protein_coding	Pt	0.060741
		ATCG00540	petA	ATCG00540	NA	protein_coding	Pt	0.061657
		ATCG00590	petL	ATCG00590	NA	protein_coding	Pt	0.065712
		ATCG00600	petG	ATCG00600	NA	protein_coding	Pt	0.065998
		ATCG00650	rps18	ATCG00650	NA	protein_coding	Pt	0.067917
		ATCG00690	psbT	ATCG00690	NA	protein_coding	Pt	0.074082
		ATCG00700	psbN	ATCG00700	NA	protein_coding	Pt	0.074249
		ATCG00780	rpl14	ATCG00780	NA	protein_coding	Pt	0.080696
		ATCG01020	rpl32	ATCG01020	NA	protein_coding	Pt	0.113449
		ATCG01040	ccsA	ATCG01040	NA	protein_coding	Pt	0.114461
		ATCG01060	psaC	ATCG01060	NA	protein_coding	Pt	0.117318
		ATCG01070	ndhE	ATCG01070	NA	protein_coding	Pt	0.117804
		ATCG01080	ndhG	ATCG01080	NA	protein_coding	Pt	0.118377
		ATCG01090	ndhI	ATCG01090	NA	protein_coding	Pt	0.119244
		ATCG01120	rps15	ATCG01120	NA	protein_coding	Pt	0.123296
		ATCG01230		ATCG01230	NA	protein_coding	Pt	0.139856
		ATMG00570		ATMG00570	NA	protein_coding	Mt	0.157491
		ATMG00900	ABCI5	ATMG00900	815357	protein_coding	Mt	0.239988	Cytochrome C assembly protein [Source:NCBI gene (formerly Entrezgene)
		ATMG00960		ATMG00960	NA	protein_coding	Mt	0.256865
		ATMG00980	AT2G07675	ATMG00980	815348	protein_coding	Mt	0.260224	Ribosomal protein S12/S23 family protein [Source:NCBI gene (formerly Entrezgene)
		ATMG00990	AT2G07751	ATMG00990	815347	protein_coding	Mt	0.260647	NADH:ubiquinone/plastoquinone oxidoreductase, chain 3 protein [Source:NCBI gene (formerly Entrezgene)
		ATMG01270	RPS7	ATMG01270	NA	protein_coding	Mt	0.314627
		AT1G65347	NA	Not mapped	NA	NA	NA	NA	NA
		AT1G80020	NA	Not mapped	NA	NA	NA	NA	NA
		AT2G07697	NA	Not mapped	NA	NA	NA	NA	NA
		AT2G07704	NA	Not mapped	NA	NA	NA	NA	NA
		AT2G07735	NA	Not mapped	NA	NA	NA	NA	NA
		AT2G11240	NA	Not mapped	NA	NA	NA	NA	NA
		AT3G33172	NA	Not mapped	NA	NA	NA	NA	NA

## Sheet: List3
M6A-modified genes shared between freshly harvested (FH) and imbibed (IM) Col seeds.
Names	total	genes
colFH colIM	36	Pasted	Symbol	Ensembl Gene ID	Entrez	Type	Chr	Position (Mbp)	Description
		AT1G01100	AT1G01100	AT1G01100	839410	protein_coding	1	0.049909	60S acidic ribosomal protein family [Source:NCBI gene (formerly Entrezgene)
		AT1G01170	AT1G01170	AT1G01170	839263	protein_coding	1	0.073931	ozone-responsive stress-like protein (DUF1138) [Source:NCBI gene (formerly Entrezgene)
		AT1G02780	emb2386	AT1G02780	839407	protein_coding	1	0.607799	Ribosomal protein L19e family protein [Source:NCBI gene (formerly Entrezgene)
		AT1G09150	AT1G09150	AT1G09150	837434	protein_coding	1	2.94603	pseudouridine synthase and archaeosine transglycosylase (PUA) domain-containing protein [Source:NCBI gene (formerly Entrezgene)
		AT1G20630	CAT1	AT1G20630	838652	protein_coding	1	7.146636	catalase 1 [Source:NCBI gene (formerly Entrezgene)
		AT1G24050	AT1G24050	AT1G24050	839017	protein_coding	1	8.506968	RNA-processing, Lsm domain-containing protein [Source:NCBI gene (formerly Entrezgene)
		AT1G27530	AT1G27530	AT1G27530	839644	protein_coding	1	9.562487	ubiquitin-fold modifier-conjugating enzyme [Source:NCBI gene (formerly Entrezgene)
		AT1G32580	AT1G32580	AT1G32580	840152	protein_coding	1	11.783543	plastid developmental protein DAG [Source:NCBI gene (formerly Entrezgene)
		AT1G48830	AT1G48830	AT1G48830	841305	protein_coding	1	18.05945	Ribosomal protein S7e family protein [Source:NCBI gene (formerly Entrezgene)
		AT1G51510	Y14	AT1G51510	841576	protein_coding	1	19.102791	RNA-binding (RRM/RBD/RNP motifs) family protein [Source:NCBI gene (formerly Entrezgene)
		AT1G56045	AT1G56045	AT1G56045	2745833	protein_coding	1	20.96257	Ribosomal protein L41 family [Source:NCBI gene (formerly Entrezgene)
		AT1G56200	EMB1303	AT1G56200	842073	protein_coding	1	21.030787	embryo defective 1303 [Source:NCBI gene (formerly Entrezgene)
		AT1G57720	AT1G57720	AT1G57720	842147	protein_coding	1	21.37732	Translation elongation factor EF1B, gamma chain [Source:NCBI gene (formerly Entrezgene)
		AT1G65260	PTAC4	AT1G65260	842833	protein_coding	1	24.236088	plastid transcriptionally active 4 [Source:NCBI gene (formerly Entrezgene)
		AT1G72370	P40	AT1G72370	843569	protein_coding	1	27.242845	40s ribosomal protein SA [Source:NCBI gene (formerly Entrezgene)
		AT2G23930	SNRNP-G	AT2G23930	816925	protein_coding	2	10.182251	Putative small nuclear ribonucleoprotein G [Source:NCBI gene (formerly Entrezgene)
		AT2G47390	AT2G47390	AT2G47390	819352	protein_coding	2	19.441992	Prolyl oligopeptidase family protein [Source:NCBI gene (formerly Entrezgene)
		AT3G03920	AT3G03920	AT3G03920	821062	protein_coding	3	1.008995	H/ACA ribonucleoprotein complex, subunit Gar1/Naf1 protein [Source:NCBI gene (formerly Entrezgene)
		AT3G06610	AT3G06610	AT3G06610	819840	protein_coding	3	2.060615	DNA-binding enhancer protein-like protein [Source:NCBI gene (formerly Entrezgene)
		AT3G08610	AT3G08610	AT3G08610	820008	protein_coding	3	2.615426	NADH dehydrogenase ubiquinone 1 alpha subcomplex subunit [Source:NCBI gene (formerly Entrezgene)
		AT4G09800	RPS18C	AT4G09800	826569	protein_coding	4	6.173712	S18 ribosomal protein [Source:NCBI gene (formerly Entrezgene)
		AT4G11150	TUF	AT4G11150	826716	protein_coding	4	6.799887	vacuolar ATP synthase subunit E1 [Source:NCBI gene (formerly Entrezgene)
		AT4G27090	AT4G27090	AT4G27090	828817	protein_coding	4	13.593844	Ribosomal protein L14 [Source:NCBI gene (formerly Entrezgene)
		AT4G35860	GB2	AT4G35860	829740	protein_coding	4	16.98684	GTP-binding 2 [Source:NCBI gene (formerly Entrezgene)
		AT4G39260	CCR1	AT4G39260	830082	protein_coding	4	18.273829	cold, circadian rhythm, and RNA binding 1 [Source:NCBI gene (formerly Entrezgene)
		AT5G11770	AT5G11770	AT5G11770	831049	protein_coding	5	3.790708	NADH-ubiquinone oxidoreductase 20 kDa subunit [Source:NCBI gene (formerly Entrezgene)
		AT5G22080	AT5G22080	AT5G22080	832269	protein_coding	5	7.310171	Chaperone DnaJ-domain superfamily protein [Source:NCBI gene (formerly Entrezgene)
		AT5G27700	AT5G27700	AT5G27700	832832	protein_coding	5	9.807236	Ribosomal protein S21e [Source:NCBI gene (formerly Entrezgene)
		AT5G35530	AT5G35530	AT5G35530	833518	protein_coding	5	13.710026	Ribosomal protein S3 family protein [Source:NCBI gene (formerly Entrezgene)
		AT5G38470	RAD23D	AT5G38470	833835	protein_coding	5	15.404622	Rad23 UV excision repair protein family [Source:NCBI gene (formerly Entrezgene)
		AT5G54800	GPT1	AT5G54800	835570	protein_coding	5	22.261134	glucose 6-phosphate/phosphate translocator 1 [Source:NCBI gene (formerly Entrezgene)
		AT5G59613	AT5G59613	AT5G59613	836081	protein_coding	5	24.015394	ATP synthase [Source:NCBI gene (formerly Entrezgene)
		AT5G64350	FKBP12	AT5G64350	836556	protein_coding	5	25.73459	FK506-binding protein 12 [Source:NCBI gene (formerly Entrezgene)
		AT5G64970	AT5G64970	AT5G64970	836621	protein_coding	5	25.958025	Mitochondrial substrate carrier family protein [Source:NCBI gene (formerly Entrezgene)
		AT2G01037	NA	Not mapped	NA	NA	NA	NA	NA
		AT3G42535	NA	Not mapped	NA	NA	NA	NA	NA

## Sheet: List4
M6A-modified genes shared between freshly harvested (FH) and after-ripened (AR) Col seeds.
Names	total	genes
colAR colFH	19	Pasted	Symbol	Ensembl Gene ID	Entrez	Type	Chr	Position (Mbp)	Description
		AT1G32560	AtLEA4-1	AT1G32560	840150	protein_coding	1	11.774484	Late embryosis abundant protein, group 1 protein [Source:NCBI gene (formerly Entrezgene)
		AT1G54100	ALDH7B4	AT1G54100	841849	protein_coding	1	20.194712	aldehyde dehydrogenase 7B4 [Source:NCBI gene (formerly Entrezgene)
		AT1G56600	GolS2	AT1G56600	842114	protein_coding	1	21.207537	galactinol synthase 2 [Source:NCBI gene (formerly Entrezgene)
		AT1G74310	HSP101	AT1G74310	843771	protein_coding	1	27.936508	heat shock protein 101 [Source:NCBI gene (formerly Entrezgene)
		AT1G75830	LCR67	AT1G75830	843916	protein_coding	1	28.472357	low-molecular-weight cysteine-rich 67 [Source:NCBI gene (formerly Entrezgene)
		AT1G77930	AT1G77930	AT1G77930	844128	protein_coding	1	29.300971	Chaperone DnaJ-domain superfamily protein [Source:NCBI gene (formerly Entrezgene)
		AT2G18340	AT2G18340	AT2G18340	816349	protein_coding	2	7.969298	late embryosis abundant domain-containing protein / LEA domain-containing protein [Source:NCBI gene (formerly Entrezgene)
		AT2G40930	UBP5	AT2G40930	818691	protein_coding	2	17.076311	ubiquitin-specific protease 5 [Source:NCBI gene (formerly Entrezgene)
		AT3G10450	SCPL7	AT3G10450	820209	protein_coding	3	3.249513	serine carboxypeptidase-like 7 [Source:NCBI gene (formerly Entrezgene)
		AT3G21380	AT3G21380	AT3G21380	821692	protein_coding	3	7.528181	Mannose-binding lectin superfamily protein [Source:NCBI gene (formerly Entrezgene)
		AT3G43230	AT3G43230	AT3G43230	823398	protein_coding	3	15.207367	RING/FYVE/PHD-type zinc finger family protein [Source:NCBI gene (formerly Entrezgene)
		AT4G02280	SUS3	AT4G02280	828081	protein_coding	4	0.994726	sucrose synthase 3 [Source:NCBI gene (formerly Entrezgene)
		AT4G02690	AT4G02690	AT4G02690	828203	protein_coding	4	1.185751	Bax inhibitor-1 family protein [Source:NCBI gene (formerly Entrezgene)
		AT5G06760	LEA4-5	AT5G06760	830565	protein_coding	5	2.089445	Late Embryosis Abundant 4-5 [Source:NCBI gene (formerly Entrezgene)
		AT5G50700	HSD1	AT5G50700	835141	protein_coding	5	20.623024	hydroxysteroid dehydrogenase 1 [Source:NCBI gene (formerly Entrezgene)
		AT5G60760	AT5G60760	AT5G60760	836197	protein_coding	5	24.438078	P-loop containing nucleoside triphosphate hydrolases superfamily protein [Source:NCBI gene (formerly Entrezgene)
		AT5G65165	SDH2-3	AT5G65165	836640	protein_coding	5	26.034422	succinate dehydrogenase 2-3 [Source:NCBI gene (formerly Entrezgene)
		AT3G42054	NA	Not mapped	NA	NA	NA	NA	NA
		AT3G42057	NA	Not mapped	NA	NA	NA	NA	NA

## Sheet: List5
M6A-modified genes unique for Col imbibed (IM) seeds.
Names	total	genes
colIM	2206	Pasted	Symbol	Ensembl Gene ID	Entrez	Type	Chr	Position (Mbp)	Description
		AT1G18320		AT1G18320	NA	nontranslating_CDS	1	6.30436
		AT1G64460		AT1G64460	NA	nontranslating_CDS	1	23.943484
		AT3G08943		AT3G08943	NA	nontranslating_CDS	3	2.71888
		AT3G55270		AT3G55270	NA	nontranslating_CDS	3	20.496081
		AT4G16110		AT4G16110	NA	nontranslating_CDS	4	9.112686
		AT5G26800		AT5G26800	NA	nontranslating_CDS	5	9.425151
		AT1G01090	PDH-E1 ALPHA	AT1G01090	839429	protein_coding	1	0.047234	pyruvate dehydrogenase E1 alpha [Source:NCBI gene (formerly Entrezgene)
		AT1G01320	AT1G01320	AT1G01320	839293	protein_coding	1	0.121067	Tetratricopeptide repeat (TPR)-like superfamily protein [Source:NCBI gene (formerly Entrezgene)
		AT1G01510	AN	AT1G01510	839401	protein_coding	1	0.187145	NAD(P)-binding Rossmann-fold superfamily protein [Source:NCBI gene (formerly Entrezgene)
		AT1G01920	AT1G01920	AT1G01920	839313	protein_coding	1	0.315983	SET domain-containing protein [Source:NCBI gene (formerly Entrezgene)
		AT1G02140	MAGO	AT1G02140	837560	protein_coding	1	0.4031	mago nashi family protein [Source:NCBI gene (formerly Entrezgene)
		AT1G02330	AT1G02330	AT1G02330	839367	protein_coding	1	0.461946	integrator complex subunit-like protein [Source:NCBI gene (formerly Entrezgene)
		AT1G02410	AT1G02410	AT1G02410	839364	protein_coding	1	0.49086	cytochrome c oxidase assembly protein CtaG / Cox11 family [Source:NCBI gene (formerly Entrezgene)
		AT1G02520	ABCB11	AT1G02520	839353	protein_coding	1	0.523536	P-glycoprotein 11 [Source:NCBI gene (formerly Entrezgene)
		AT1G02640	BXL2	AT1G02640	837940	protein_coding	1	0.564018	beta-xylosidase 2 [Source:NCBI gene (formerly Entrezgene)
		AT1G03000	PEX6	AT1G03000	839315	protein_coding	1	0.687795	peroxin 6 [Source:NCBI gene (formerly Entrezgene)
		AT1G03080	NET1D	AT1G03080	838350	protein_coding	1	0.731554	kinase interacting (KIP1-like) family protein [Source:NCBI gene (formerly Entrezgene)
		AT1G03150	AT1G03150	AT1G03150	839562	protein_coding	1	0.756414	Acyl-CoA N-acyltransferases (NAT) superfamily protein [Source:NCBI gene (formerly Entrezgene)
		AT1G03350	AT1G03350	AT1G03350	838679	protein_coding	1	0.822582	BSD domain-containing protein [Source:NCBI gene (formerly Entrezgene)
		AT1G03370	AT1G03370	AT1G03370	839519	protein_coding	1	0.83055	C2 calcium/lipid-binding and GRAM domain containing protein [Source:NCBI gene (formerly Entrezgene)
		AT1G03475	LIN2	AT1G03475	839489	protein_coding	1	0.868853	Coproporphyrinogen III oxidase [Source:NCBI gene (formerly Entrezgene)
		AT1G03530	NAF1	AT1G03530	839468	protein_coding	1	0.880384	nuclear assembly factor 1 [Source:NCBI gene (formerly Entrezgene)
		AT1G03590	AT1G03590	AT1G03590	839447	protein_coding	1	0.894238	Protein phosphatase 2C family protein [Source:NCBI gene (formerly Entrezgene)
		AT1G03860	PHB2	AT1G03860	839228	protein_coding	1	0.979307	prohibitin 2 [Source:NCBI gene (formerly Entrezgene)
		AT1G04170	EIF2 GAMMA	AT1G04170	839238	protein_coding	1	1.096882	eukaryotic translation initiation factor 2 gamma subunit [Source:NCBI gene (formerly Entrezgene)
		AT1G04200	AT1G04200	AT1G04200	839439	protein_coding	1	1.109395	dyggve-melchior-clausen syndrome protein [Source:NCBI gene (formerly Entrezgene)
		AT1G04210	AT1G04210	AT1G04210	839441	protein_coding	1	1.114375	Leucine-rich repeat protein kinase family protein [Source:NCBI gene (formerly Entrezgene)
		AT1G04270	RPS15	AT1G04270	839564	protein_coding	1	1.141558	cytosolic ribosomal protein S15 [Source:NCBI gene (formerly Entrezgene)
		AT1G04420	AT1G04420	AT1G04420	839524	protein_coding	1	1.191519	NAD(P)-linked oxidoreductase superfamily protein [Source:NCBI gene (formerly Entrezgene)
		AT1G04430	AT1G04430	AT1G04430	839522	protein_coding	1	1.197956	S-adenosyl-L-methionine-dependent methyltransferases superfamily protein [Source:NCBI gene (formerly Entrezgene)
		AT1G04440	CKL13	AT1G04440	839520	protein_coding	1	1.20216	casein kinase like 13 [Source:NCBI gene (formerly Entrezgene)
		AT1G04660	AT1G04660	AT1G04660	839454	protein_coding	1	1.300368	glycine-rich protein [Source:NCBI gene (formerly Entrezgene)
		AT1G04710	PKT4	AT1G04710	839434	protein_coding	1	1.321885	peroxisomal 3-ketoacyl-CoA thiolase 4 [Source:NCBI gene (formerly Entrezgene)
		AT1G04770	AT1G04770	AT1G04770	839418	protein_coding	1	1.336274	Tetratricopeptide repeat (TPR)-like superfamily protein [Source:NCBI gene (formerly Entrezgene)
		AT1G04790	AT1G04790	AT1G04790	839412	protein_coding	1	1.344989	RING/U-box superfamily protein [Source:NCBI gene (formerly Entrezgene)
		AT1G04810	AT1G04810	AT1G04810	839409	protein_coding	1	1.35008	26S proteasome regulatory complex, non-ATPase subcomplex, Rpn2/Psmd1 subunit [Source:NCBI gene (formerly Entrezgene)
		AT1G04850	AT1G04850	AT1G04850	839399	protein_coding	1	1.365107	ubiquitin-associated (UBA)/TS-N domain-containing protein [Source:NCBI gene (formerly Entrezgene)
		AT1G04910	AT1G04910	AT1G04910	839373	protein_coding	1	1.387871	O-fucosyltransferase family protein [Source:NCBI gene (formerly Entrezgene)
		AT1G05205	AT1G05205	AT1G05205	839266	protein_coding	1	1.509103	hexokinase-1 protein [Source:NCBI gene (formerly Entrezgene)
		AT1G05320	AT1G05320	AT1G05320	837031	protein_coding	1	1.553568	myosin heavy chain, embryonic smooth protein [Source:NCBI gene (formerly Entrezgene)
		AT1G05350	AT1G05350	AT1G05350	837034	protein_coding	1	1.560678	NAD(P)-binding Rossmann-fold superfamily protein [Source:NCBI gene (formerly Entrezgene)
		AT1G05380	AT1G05380	AT1G05380	837039	protein_coding	1	1.576822	Acyl-CoA N-acyltransferase with RING/FYVE/PHD-type zinc finger protein [Source:NCBI gene (formerly Entrezgene)
		AT1G05570	CALS1	AT1G05570	837059	protein_coding	1	1.647575	callose synthase 1 [Source:NCBI gene (formerly Entrezgene)
		AT1G05910	AT1G05910	AT1G05910	837101	protein_coding	1	1.790216	cell division cycle protein 48-related / CDC48-like protein [Source:NCBI gene (formerly Entrezgene)
		AT1G06390	GSK1	AT1G06390	837150	protein_coding	1	1.946746	GSK3/SHAGGY-like protein kinase 1 [Source:NCBI gene (formerly Entrezgene)
		AT1G06400	ARA-2	AT1G06400	837151	protein_coding	1	1.950596	Ras-related small GTP-binding family protein [Source:NCBI gene (formerly Entrezgene)
		AT1G06470	AT1G06470	AT1G06470	837159	protein_coding	1	1.969658	Nucleotide/sugar transporter family protein [Source:NCBI gene (formerly Entrezgene)
		AT1G06520	GPAT1	AT1G06520	837163	protein_coding	1	1.993903	glycerol-3-phosphate acyltransferase 1 [Source:NCBI gene (formerly Entrezgene)
		AT1G06530	PMD2	AT1G06530	837164	protein_coding	1	2.001382	Tropomyosin-like protein [Source:NCBI gene (formerly Entrezgene)
		AT1G06540	AT1G06540	AT1G06540	837165	protein_coding	1	2.001406
		AT1G06560	AT1G06560	AT1G06560	837167	protein_coding	1	2.007615	NOL1/NOP2/sun family protein [Source:NCBI gene (formerly Entrezgene)
		AT1G06670	NIH	AT1G06670	837177	protein_coding	1	2.04041	nuclear DEIH-boxhelicase [Source:NCBI gene (formerly Entrezgene)
		AT1G06790	AT1G06790	AT1G06790	837190	protein_coding	1	2.087182	RNA polymerase Rpb7 N-terminal domain-containing protein [Source:NCBI gene (formerly Entrezgene)
		AT1G06800	PLA-I{gamma}1	AT1G06800	837191	protein_coding	1	2.089417	alpha/beta-Hydrolases superfamily protein [Source:NCBI gene (formerly Entrezgene)
		AT1G06820	CRTISO	AT1G06820	837193	protein_coding	1	2.092946	carotenoid isomerase [Source:NCBI gene (formerly Entrezgene)
		AT1G06840	AT1G06840	AT1G06840	837196	protein_coding	1	2.097747	Leucine-rich repeat protein kinase family protein [Source:NCBI gene (formerly Entrezgene)
		AT1G06890	AT1G06890	AT1G06890	837199	protein_coding	1	2.111323	nodulin MtN21 /EamA-like transporter family protein [Source:NCBI gene (formerly Entrezgene)
		AT1G06900	AT1G06900	AT1G06900	837200	protein_coding	1	2.114765	Insulinase (Peptidase family M16) family protein [Source:NCBI gene (formerly Entrezgene)
		AT1G07070	AT1G07070	AT1G07070	837218	protein_coding	1	2.168561	Ribosomal protein L35Ae family protein [Source:NCBI gene (formerly Entrezgene)
		AT1G07140	SIRANBP	AT1G07140	837225	protein_coding	1	2.191679	Pleckstrin homology (PH) domain superfamily protein [Source:NCBI gene (formerly Entrezgene)
		AT1G07170	AT1G07170	AT1G07170	837228	protein_coding	1	2.199997	PHF5-like protein [Source:NCBI gene (formerly Entrezgene)
		AT1G07210	AT1G07210	AT1G07210	837232	protein_coding	1	2.215216	Ribosomal protein S18 [Source:NCBI gene (formerly Entrezgene)
		AT1G07770	RPS15A	AT1G07770	837291	protein_coding	1	2.407411	ribosomal protein S15A [Source:NCBI gene (formerly Entrezgene)
		AT1G07840	AT1G07840	AT1G07840	837299	protein_coding	1	2.424045	Sas10/Utp3/C1D family [Source:NCBI gene (formerly Entrezgene)
		AT1G07960	PDIL5-1	AT1G07960	837311	protein_coding	1	2.467145	PDI-like 5-1 [Source:NCBI gene (formerly Entrezgene)
		AT1G08030	TPST	AT1G08030	837318	protein_coding	1	2.489409	tyrosylprotein sulfotransferase [Source:NCBI gene (formerly Entrezgene)
		AT1G08040	AT1G08040	AT1G08040	837320	protein_coding	1	2.495309	trimethylguanosine synthase (DUF707) [Source:NCBI gene (formerly Entrezgene)
		AT1G08130	LIG1	AT1G08130	837333	protein_coding	1	2.542663	DNA ligase 1 [Source:NCBI gene (formerly Entrezgene)
		AT1G08160	AT1G08160	AT1G08160	837337	protein_coding	1	2.559413	Late embryosis abundant (LEA) hydroxyproline-rich glycoprotein family [Source:NCBI gene (formerly Entrezgene)
		AT1G08190	VPS41	AT1G08190	837340	protein_coding	1	2.56742	vacuolar protein sorting 41 [Source:NCBI gene (formerly Entrezgene)
		AT1G08200	AXS2	AT1G08200	837341	protein_coding	1	2.573818	UDP-D-apiose/UDP-D-xylose synthase 2 [Source:NCBI gene (formerly Entrezgene)
		AT1G08320	TGA9	AT1G08320	837353	protein_coding	1	2.62186	bZIP transcription factor family protein [Source:NCBI gene (formerly Entrezgene)
		AT1G08360	AT1G08360	AT1G08360	837356	protein_coding	1	2.635939	Ribosomal protein L1p/L10e family [Source:NCBI gene (formerly Entrezgene)
		AT1G08420	BSL2	AT1G08420	837362	protein_coding	1	2.649459	BRI1 suppressor 1 (BSU1)-like 2 [Source:NCBI gene (formerly Entrezgene)
		AT1G08580	AT1G08580	AT1G08580	837380	protein_coding	1	2.714994
		AT1G08660	MGP2	AT1G08660	837388	protein_coding	1	2.756904	MALE GAMETOPHYTE DEFECTIVE 2 [Source:NCBI gene (formerly Entrezgene)
		AT1G08800	AT1G08800	AT1G08800	837402	protein_coding	1	2.812818	myosin-binding protein (Protein of unknown function, DUF593) [Source:NCBI gene (formerly Entrezgene)
		AT1G08820	VAP27-2	AT1G08820	837404	protein_coding	1	2.821354	vamp/synaptobrevin-associated protein 27-2 [Source:NCBI gene (formerly Entrezgene)
		AT1G08910	AT1G08910	AT1G08910	837412	protein_coding	1	2.856162	zinc ion binding protein [Source:NCBI gene (formerly Entrezgene)
		AT1G08930	ERD6	AT1G08930	837414	protein_coding	1	8733-02-01	Major facilitator superfamily protein [Source:NCBI gene (formerly Entrezgene)
		AT1G09160	AT1G09160	AT1G09160	837436	protein_coding	1	2.952597	Protein phosphatase 2C family protein [Source:NCBI gene (formerly Entrezgene)
		AT1G09210	CRT1b	AT1G09210	837441	protein_coding	1	2.972638	calreticulin 1b [Source:NCBI gene (formerly Entrezgene)
		AT1G09270	IMPA-4	AT1G09270	837448	protein_coding	1	2.994331	importin alpha [Source:NCBI gene (formerly Entrezgene)
		AT1G09320	AT1G09320	AT1G09320	837453	protein_coding	1	3.00989	at domain-containing protein [Source:NCBI gene (formerly Entrezgene)
		AT1G09390	AT1G09390	AT1G09390	837461	protein_coding	1	3.031046	GDSL-like Lipase/Acylhydrolase superfamily protein [Source:NCBI gene (formerly Entrezgene)
		AT1G09400	AT1G09400	AT1G09400	837462	protein_coding	1	3.033512	FMN-linked oxidoreductases superfamily protein [Source:NCBI gene (formerly Entrezgene)
		AT1G09590	AT1G09590	AT1G09590	837486	protein_coding	1	3.106367	Translation protein SH3-like family protein [Source:NCBI gene (formerly Entrezgene)
		AT1G09640	AT1G09640	AT1G09640	837491	protein_coding	1	3.119739	Translation elongation factor EF1B, gamma chain [Source:NCBI gene (formerly Entrezgene)
		AT1G09690	AT1G09690	AT1G09690	837497	protein_coding	1	3.136188	Translation protein SH3-like family protein [Source:NCBI gene (formerly Entrezgene)
		AT1G09730	AT1G09730	AT1G09730	837501	protein_coding	1	3.147637	Cysteine proteinases superfamily protein [Source:NCBI gene (formerly Entrezgene)
		AT1G09780	iPGAM1	AT1G09780	837507	protein_coding	1	3.16537	Phosphoglycerate mutase, 2,3-bisphosphoglycerate-independent [Source:NCBI gene (formerly Entrezgene)
		AT1G09870	AT1G09870	AT1G09870	837519	protein_coding	1	3.205579	histidine acid phosphatase family protein [Source:NCBI gene (formerly Entrezgene)
		AT1G09900	AT1G09900	AT1G09900	837522	protein_coding	1	3.218133	Pentatricopeptide repeat (PPR-like) superfamily protein [Source:NCBI gene (formerly Entrezgene)
		AT1G09910	AT1G09910	AT1G09910	837523	protein_coding	1	3.220035	Rhamnogalacturonate lyase family protein [Source:NCBI gene (formerly Entrezgene)
		AT1G09920	AT1G09920	AT1G09920	837524	protein_coding	1	3.224684	TRAF-type zinc finger-like protein [Source:NCBI gene (formerly Entrezgene)
		AT1G09940	HEMA2	AT1G09940	837528	protein_coding	1	3.236908	Glutamyl-tRNA reductase family protein [Source:NCBI gene (formerly Entrezgene)
		AT1G09980	AT1G09980	AT1G09980	837532	protein_coding	1	3.256189	Putative serine esterase family protein [Source:NCBI gene (formerly Entrezgene)
		AT1G10090	AT1G10090	AT1G10090	837544	protein_coding	1	3.290311	Early-responsive to dehydration stress protein (ERD4) [Source:NCBI gene (formerly Entrezgene)
		AT1G10130	ECA3	AT1G10130	837550	protein_coding	1	3.31093	endoplasmic reticulum-type calcium-transporting ATPase 3 [Source:NCBI gene (formerly Entrezgene)
		AT1G10180	AT1G10180	AT1G10180	837556	protein_coding	1	3.338185	LOW protein: exocyst complex component-like protein [Source:NCBI gene (formerly Entrezgene)
		AT1G10290	ADL6	AT1G10290	837568	protein_coding	1	3.370402	dynamin-like protein 6 [Source:NCBI gene (formerly Entrezgene)
		AT1G10390	AT1G10390	AT1G10390	837579	protein_coding	1	3.406956	Nucleoporin autopeptidase [Source:NCBI gene (formerly Entrezgene)
		AT1G10410	AT1G10410	AT1G10410	837581	protein_coding	1	3.41643	CW14 protein (DUF1336) [Source:NCBI gene (formerly Entrezgene)
		AT1G10510	emb2004	AT1G10510	837591	protein_coding	1	3.461635	RNI-like superfamily protein [Source:NCBI gene (formerly Entrezgene)
		AT1G10522	PRIN2	AT1G10522	837593	protein_coding	1	3.469512	Serine/Threonine-kinase [Source:NCBI gene (formerly Entrezgene)
		AT1G10530	AT1G10530	AT1G10530	837594	protein_coding	1	3.471456	D-ribose-binding periplasmic protein [Source:NCBI gene (formerly Entrezgene)
		AT1G10630	ARFA1F	AT1G10630	837606	protein_coding	1	3.512739	ADP-ribosylation factor A1F [Source:NCBI gene (formerly Entrezgene)
		AT1G10740	AT1G10740	AT1G10740	837617	protein_coding	1	3.567905	alpha/beta-Hydrolases superfamily protein [Source:NCBI gene (formerly Entrezgene)
		AT1G10760	SEX1	AT1G10760	837619	protein_coding	1	3.58083	Pyruvate phosphate dikinase, PEP/pyruvate binding domain-containing protein [Source:NCBI gene (formerly Entrezgene)
		AT1G10840	TIF3H1	AT1G10840	837627	protein_coding	1	3.607631	translation initiation factor 3 subunit H1 [Source:NCBI gene (formerly Entrezgene)
		AT1G10890	AT1G10890	AT1G10890	837632	protein_coding	1	3.627646	arginine/glutamate-rich 1 protein [Source:NCBI gene (formerly Entrezgene)
		AT1G10950	TMN1	AT1G10950	837638	protein_coding	1	3.659204	transmembrane nine 1 [Source:NCBI gene (formerly Entrezgene)
		AT1G11240	AT1G11240	AT1G11240	837665	protein_coding	1	3.766754	ribosomal RNA-processing protein [Source:NCBI gene (formerly Entrezgene)
		AT1G11380	AT1G11380	AT1G11380	837680	protein_coding	1	3.832563	PLAC8 family protein [Source:NCBI gene (formerly Entrezgene)
		AT1G11400	PYM	AT1G11400	837682	protein_coding	1	3.837694	partner of Y14-MAGO [Source:NCBI gene (formerly Entrezgene)
		AT1G11475	NRPB10	AT1G11475	837690	protein_coding	1	3.862399	RNA polymerases N / 8 kDa subunit [Source:NCBI gene (formerly Entrezgene)
		AT1G11660	AT1G11660	AT1G11660	837710	protein_coding	1	3.920478	heat shock protein 70 (Hsp 70) family protein [Source:NCBI gene (formerly Entrezgene)
		AT1G11680	CYP51G1	AT1G11680	837712	protein_coding	1	3.938422	CYTOCHROME P450 51G1 [Source:NCBI gene (formerly Entrezgene)
		AT1G11890	SEC22	AT1G11890	837737	protein_coding	1	4.010757	Synaptobrevin family protein [Source:NCBI gene (formerly Entrezgene)
		AT1G12040	LRX1	AT1G12040	837756	protein_coding	1	4.069992	leucine-rich repeat/extensin 1 [Source:NCBI gene (formerly Entrezgene)
		AT1G12270	Hop1	AT1G12270	837781	protein_coding	1	4.172035	stress-inducible protein [Source:NCBI gene (formerly Entrezgene)
		AT1G12360	KEU	AT1G12360	837791	protein_coding	1	4.200864	Sec1/munc18-like (SM) proteins superfamily [Source:NCBI gene (formerly Entrezgene)
		AT1G12410	CLP2	AT1G12410	837797	protein_coding	1	4.22303	CLP protease proteolytic subunit 2 [Source:NCBI gene (formerly Entrezgene)
		AT1G12580	PEPKR1	AT1G12580	837815	protein_coding	1	4.282794	phosphoenolpyruvate carboxylase-related kinase 1 [Source:NCBI gene (formerly Entrezgene)
		AT1G12770	EMB1586	AT1G12770	837833	protein_coding	1	4.351019	P-loop containing nucleoside triphosphate hydrolases superfamily protein [Source:NCBI gene (formerly Entrezgene)
		AT1G12800	AT1G12800	AT1G12800	837836	protein_coding	1	4.361551	Nucleic acid-binding, OB-fold-like protein [Source:NCBI gene (formerly Entrezgene)
		AT1G12830	AT1G12830	AT1G12830	837839	protein_coding	1	4.374249	nucleolin [Source:NCBI gene (formerly Entrezgene)
		AT1G13000	AT1G13000	AT1G13000	837858	protein_coding	1	4.436101	transmembrane protein, putative (DUF707) [Source:NCBI gene (formerly Entrezgene)
		AT1G13020	EIF4B2	AT1G13020	837859	protein_coding	1	4.440404	eukaryotic initiation factor 4B2 [Source:NCBI gene (formerly Entrezgene)
		AT1G13160	AT1G13160	AT1G13160	837874	protein_coding	1	4.484584	ARM repeat superfamily protein [Source:NCBI gene (formerly Entrezgene)
		AT1G13390	AT1G13390	AT1G13390	837899	protein_coding	1	4.592304	translocase subunit seca [Source:NCBI gene (formerly Entrezgene)
		AT1G13730	AT1G13730	AT1G13730	837933	protein_coding	1	4.709757	Nuclear transport factor 2 (NTF2) family protein with RNA binding (RRM-RBD-RNP motifs) domain-containing protein [Source:NCBI gene (formerly Entrezgene)
		AT1G13860	QUL1	AT1G13860	837945	protein_coding	1	4.743204	QUASIMODO2 LIKE 1 [Source:NCBI gene (formerly Entrezgene)
		AT1G13900	PAP2	AT1G13900	837949	protein_coding	1	4.753099	Purple acid phosphatases superfamily protein [Source:NCBI gene (formerly Entrezgene)
		AT1G13980	GN	AT1G13980	837958	protein_coding	1	4.788463	sec7 domain-containing protein [Source:NCBI gene (formerly Entrezgene)
		AT1G14320	SAC52	AT1G14320	837993	protein_coding	1	4.888114	Ribosomal protein L16p/L10e family protein [Source:NCBI gene (formerly Entrezgene)
		AT1G14380	IQD28	AT1G14380	838000	protein_coding	1	4.91801	IQ-domain 28 [Source:NCBI gene (formerly Entrezgene)
		AT1G14400	UBC1	AT1G14400	838002	protein_coding	1	4.926486	ubiquitin carrier protein 1 [Source:NCBI gene (formerly Entrezgene)
		AT1G14470	AT1G14470	AT1G14470	838009	protein_coding	1	4.954037	Pentatricopeptide repeat (PPR) superfamily protein [Source:NCBI gene (formerly Entrezgene)
		AT1G14650	AT1G14650	AT1G14650	838027	protein_coding	1	5.027316	SWAP (Suppressor-of-White-APricot)/surp domain-containing protein / ubiquitin family protein [Source:NCBI gene (formerly Entrezgene)
		AT1G14670	AT1G14670	AT1G14670	838029	protein_coding	1	5.037576	Endomembrane protein 70 protein family [Source:NCBI gene (formerly Entrezgene)
		AT1G14710	AT1G14710	AT1G14710	838036	protein_coding	1	5.061694	hydroxyproline-rich glycoprotein family protein [Source:NCBI gene (formerly Entrezgene)
		AT1G14830	DL1C	AT1G14830	838048	protein_coding	1	5.107416	DYNAMIN-like 1C [Source:NCBI gene (formerly Entrezgene)
		AT1G15210	ABCG35	AT1G15210	838087	protein_coding	1	5.231345	pleiotropic drug resistance 7 [Source:NCBI gene (formerly Entrezgene)
		AT1G15270	AT1G15270	AT1G15270	838094	protein_coding	1	5.25065	Translation machinery associated TMA7 [Source:NCBI gene (formerly Entrezgene)
		AT1G15510	ECB2	AT1G15510	838121	protein_coding	1	5.329064	Tetratricopeptide repeat (TPR)-like superfamily protein [Source:NCBI gene (formerly Entrezgene)
		AT1G15730	AT1G15730	AT1G15730	838142	protein_coding	1	5.407401	Cobalamin biosynthesis CobW-like protein [Source:NCBI gene (formerly Entrezgene)
		AT1G15810	AT1G15810	AT1G15810	838150	protein_coding	1	5.44422	S15/NS1, RNA-binding protein [Source:NCBI gene (formerly Entrezgene)
		AT1G15910	FDM1	AT1G15910	838161	protein_coding	1	5.465251	XH/XS domain-containing protein [Source:NCBI gene (formerly Entrezgene)
		AT1G15930	AT1G15930	AT1G15930	838163	protein_coding	1	5.471316	Ribosomal protein L7Ae/L30e/S12e/Gadd45 family protein [Source:NCBI gene (formerly Entrezgene)
		AT1G16350	AT1G16350	AT1G16350	838204	protein_coding	1	5.590756	Aldolase-type TIM barrel family protein [Source:NCBI gene (formerly Entrezgene)
		AT1G16520	AT1G16520	AT1G16520	838222	protein_coding	1	5.648636	interactor of constitutive active ROPs protein [Source:NCBI gene (formerly Entrezgene)
		AT1G16750	AT1G16750	AT1G16750	838246	protein_coding	1	5.729057	GPI-anchored adhesin-like protein, putative (Protein of unknown function, DUF547) [Source:NCBI gene (formerly Entrezgene)
		AT1G16810	AT1G16810	AT1G16810	838252	protein_coding	1	5.755588	7-dehydrocholesterol reductase-like protein [Source:NCBI gene (formerly Entrezgene)
		AT1G16820	AT1G16820	AT1G16820	838253	protein_coding	1	5.756835	vacuolar ATP synthase catalytic subunit-related / V-ATPase-related / vacuolar proton pump-like protein [Source:NCBI gene (formerly Entrezgene)
		AT1G16970	KU70	AT1G16970	838268	protein_coding	1	5.800767	ATP-dependent DNA helicase 2 subunit Ku70-like protein [Source:NCBI gene (formerly Entrezgene)
		AT1G17220	FUG1	AT1G17220	838293	protein_coding	1	5.885007	Translation initiation factor 2, small GTP-binding protein [Source:NCBI gene (formerly Entrezgene)
		AT1G17500	AT1G17500	AT1G17500	838324	protein_coding	1	6.017808	ATPase E1-E2 type family protein / haloacid dehalogenase-like hydrolase family protein [Source:NCBI gene (formerly Entrezgene)
		AT1G17720	ATB BETA	AT1G17720	838348	protein_coding	1	6.093185	Protein phosphatase 2A, regulatory subunit PR55 [Source:NCBI gene (formerly Entrezgene)
		AT1G17840	ABCG11	AT1G17840	838363	protein_coding	1	6.142402	white-brown complex-like protein [Source:NCBI gene (formerly Entrezgene)
		AT1G17880	BTF3	AT1G17880	838367	protein_coding	1	6.152384	basic transcription factor 3 [Source:NCBI gene (formerly Entrezgene)
		AT1G18450	ARP4	AT1G18450	838425	protein_coding	1	6.348048	actin-related protein 4 [Source:NCBI gene (formerly Entrezgene)
		AT1G18540	AT1G18540	AT1G18540	838435	protein_coding	1	6.376639	Ribosomal protein L6 family protein [Source:NCBI gene (formerly Entrezgene)
		AT1G18580	GAUT11	AT1G18580	838439	protein_coding	1	6.395769	galacturonosyltransferase 11 [Source:NCBI gene (formerly Entrezgene)
		AT1G18800	NRP2	AT1G18800	838462	protein_coding	1	6.481113	NAP1-related protein 2 [Source:NCBI gene (formerly Entrezgene)
		AT1G18840	IQD30	AT1G18840	838465	protein_coding	1	6.500803	IQ-domain 30 [Source:NCBI gene (formerly Entrezgene)
		AT1G19120	LSM1A	AT1G19120	838495	protein_coding	1	6.608115	Small nuclear ribonucleoprotein family protein [Source:NCBI gene (formerly Entrezgene)
		AT1G19130	AT1G19130	AT1G19130	838496	protein_coding	1	6.609325	RmlC-like jelly roll fold protein [Source:NCBI gene (formerly Entrezgene)
		AT1G19220	ARF19	AT1G19220	838505	protein_coding	1	6.627683	auxin response factor 19 [Source:NCBI gene (formerly Entrezgene)
		AT1G19450	AT1G19450	AT1G19450	838529	protein_coding	1	6.731411	Major facilitator superfamily protein [Source:NCBI gene (formerly Entrezgene)
		AT1G19520	NFD5	AT1G19520	838538	protein_coding	1	6.759859	pentatricopeptide (PPR) repeat-containing protein [Source:NCBI gene (formerly Entrezgene)
		AT1G19580	GAMMA CA1	AT1G19580	838545	protein_coding	1	6.774683	gamma carbonic anhydrase 1 [Source:NCBI gene (formerly Entrezgene)
		AT1G19720	AT1G19720	AT1G19720	838561	protein_coding	1	6.819564	Pentatricopeptide repeat (PPR-like) superfamily protein [Source:NCBI gene (formerly Entrezgene)
		AT1G19835	AT1G19835	AT1G19835	838571	protein_coding	1	6.855899	filament-like protein (DUF869) [Source:NCBI gene (formerly Entrezgene)
		AT1G19870	iqd32	AT1G19870	838575	protein_coding	1	6.895009	IQ-domain 32 [Source:NCBI gene (formerly Entrezgene)
		AT1G19880	AT1G19880	AT1G19880	838576	protein_coding	1	6.900337	Regulator of chromosome condensation (RCC1) family protein [Source:NCBI gene (formerly Entrezgene)
		AT1G19920	APS2	AT1G19920	838580	protein_coding	1	6.914518	Pseudouridine synthase/archaeosine transglycosylase-like family protein [Source:NCBI gene (formerly Entrezgene)
		AT1G20010	TUB5	AT1G20010	838590	protein_coding	1	6.937719	tubulin beta-5 chain [Source:NCBI gene (formerly Entrezgene)
		AT1G20220	AT1G20220	AT1G20220	838610	protein_coding	1	7.004824	Alba DNA/RNA-binding protein [Source:NCBI gene (formerly Entrezgene)
		AT1G20260	VAB3	AT1G20260	838614	protein_coding	1	7.016599	ATPase, V1 complex, subunit B protein [Source:NCBI gene (formerly Entrezgene)
		AT1G20440	COR47	AT1G20440	838632	protein_coding	1	7.084409	cold-regulated 47 [Source:NCBI gene (formerly Entrezgene)
		AT1G20640	AT1G20640	AT1G20640	838653	protein_coding	1	7.15441	Plant regulator RWP-RK family protein [Source:NCBI gene (formerly Entrezgene)
		AT1G20760	AT1G20760	AT1G20760	838666	protein_coding	1	7.209298	Calcium-binding EF hand family protein [Source:NCBI gene (formerly Entrezgene)
		AT1G20840	TMT1	AT1G20840	838676	protein_coding	1	7.244939	tonoplast monosaccharide transporter1 [Source:NCBI gene (formerly Entrezgene)
		AT1G20920	AT1G20920	AT1G20920	838685	protein_coding	1	7.285042	P-loop containing nucleoside triphosphate hydrolases superfamily protein [Source:NCBI gene (formerly Entrezgene)
		AT1G21310	EXT3	AT1G21310	838728	protein_coding	1	7.453245	extensin 3 [Source:NCBI gene (formerly Entrezgene)
		AT1G21313	AT1G21313	AT1G21313	28717257	protein_coding	1	7.453735	transmembrane protein [Source:NCBI gene (formerly Entrezgene)
		AT1G21380	AT1G21380	AT1G21380	838737	protein_coding	1	7.485636	Target of Myb protein 1 [Source:NCBI gene (formerly Entrezgene)
		AT1G21540	AT1G21540	AT1G21540	838755	protein_coding	1	7.54845	AMP-dependent synthetase and ligase family protein [Source:NCBI gene (formerly Entrezgene)
		AT1G21580	AT1G21580	AT1G21580	838759	protein_coding	1	7.55714	Zinc finger C-x8-C-x5-C-x3-H type family protein [Source:NCBI gene (formerly Entrezgene)
		AT1G21590	AT1G21590	AT1G21590	838760	protein_coding	1	7.566229	kinase with adenine nucleotide alpha hydrolases-like domain-containing protein [Source:NCBI gene (formerly Entrezgene)
		AT1G21700	SWI3C	AT1G21700	838774	protein_coding	1	7.620001	SWITCH/sucrose nonfermenting 3C [Source:NCBI gene (formerly Entrezgene)
		AT1G21720	PBC1	AT1G21720	838776	protein_coding	1	7.626182	proteasome beta subunit C1 [Source:NCBI gene (formerly Entrezgene)
		AT1G21740	AT1G21740	AT1G21740	838778	protein_coding	1	7.640906	DUF630 family protein, putative (DUF630 and DUF632) [Source:NCBI gene (formerly Entrezgene)
		AT1G21750	PDIL1-1	AT1G21750	838779	protein_coding	1	7.64561	PDI-like 1-1 [Source:NCBI gene (formerly Entrezgene)
		AT1G21920	AT1G21920	AT1G21920	838794	protein_coding	1	7.704173	Histone H3 K4-specific methyltransferase SET7/9 family protein [Source:NCBI gene (formerly Entrezgene)
		AT1G21980	PIP5K1	AT1G21980	838801	protein_coding	1	7.734661	phosphatidylinositol-4-phosphate 5-kinase 1 [Source:NCBI gene (formerly Entrezgene)
		AT1G22200	AT1G22200	AT1G22200	838825	protein_coding	1	7.837563	Endoplasmic reticulum vesicle transporter protein [Source:NCBI gene (formerly Entrezgene)
		AT1G22360	UGT85A2	AT1G22360	838843	protein_coding	1	7.894807	UDP-glucosyl transferase 85A2 [Source:NCBI gene (formerly Entrezgene)
		AT1G22530	PATL2	AT1G22530	838859	protein_coding	1	7.955445	PATELLIN 2 [Source:NCBI gene (formerly Entrezgene)
		AT1G22840	CYTC-1	AT1G22840	838889	protein_coding	1	8.079287	CYTOCHROME C-1 [Source:NCBI gene (formerly Entrezgene)
		AT1G23180	AT1G23180	AT1G23180	838926	protein_coding	1	8.215721	ARM repeat superfamily protein [Source:NCBI gene (formerly Entrezgene)
		AT1G23190	PGM3	AT1G23190	838927	protein_coding	1	8.219808	Phosphoglucomutase/phosphomannomutase family protein [Source:NCBI gene (formerly Entrezgene)
		AT1G23280	AT1G23280	AT1G23280	838937	protein_coding	1	8.260608	MAK16 protein-like protein [Source:NCBI gene (formerly Entrezgene)
		AT1G23740	AOR	AT1G23740	838984	protein_coding	1	8.398115	Oxidoreductase, zinc-binding dehydrogenase family protein [Source:NCBI gene (formerly Entrezgene)
		AT1G23900	GAMMA-ADAPTIN 1	AT1G23900	839001	protein_coding	1	8.441073	gamma-adaptin 1 [Source:NCBI gene (formerly Entrezgene)
		AT1G24100	UGT74B1	AT1G24100	839022	protein_coding	1	8.525334	UDP-glucosyl transferase 74B1 [Source:NCBI gene (formerly Entrezgene)
		AT1G24160	AT1G24160	AT1G24160	839029	protein_coding	1	8.553313	triadin [Source:NCBI gene (formerly Entrezgene)
		AT1G24180	IAR4	AT1G24180	839031	protein_coding	1	8.56042	Thiamin diphosphate-binding fold (THDP-binding) superfamily protein [Source:NCBI gene (formerly Entrezgene)
		AT1G24560	AT1G24560	AT1G24560	839070	protein_coding	1	8.702361	paramyosin [Source:NCBI gene (formerly Entrezgene)
		AT1G25260	AT1G25260	AT1G25260	839109	protein_coding	1	8.853534	Ribosomal protein L10 family protein [Source:NCBI gene (formerly Entrezgene)
		AT1G25375	AT1G25375	AT1G25375	839123	protein_coding	1	8.90011	Metallo-hydrolase/oxidoreductase superfamily protein [Source:NCBI gene (formerly Entrezgene)
		AT1G25380	NDT2	AT1G25380	839124	protein_coding	1	8.903405	NAD+ transporter 2 [Source:NCBI gene (formerly Entrezgene)
		AT1G25570	AT1G25570	AT1G25570	839144	protein_coding	1	8.991708	Di-glucose binding protein with Leucine-rich repeat domain-containing protein [Source:NCBI gene (formerly Entrezgene)
		AT1G25682	AT1G25682	AT1G25682	839146	protein_coding	1	9.002285	coiled-coil protein (DUF572) [Source:NCBI gene (formerly Entrezgene)
		AT1G26120	ICME-LIKE1	AT1G26120	839153	protein_coding	1	9.028376	alpha/beta-Hydrolases superfamily protein [Source:NCBI gene (formerly Entrezgene)
		AT1G26170	AT1G26170	AT1G26170	839158	protein_coding	1	9.047292	ARM repeat superfamily protein [Source:NCBI gene (formerly Entrezgene)
		AT1G26550	AT1G26550	AT1G26550	839195	protein_coding	1	9.171118	FKBP-like peptidyl-prolyl cis-trans isomerase family protein [Source:NCBI gene (formerly Entrezgene)
		AT1G26850	AT1G26850	AT1G26850	839229	protein_coding	1	9.300806	S-adenosyl-L-methionine-dependent methyltransferases superfamily protein [Source:NCBI gene (formerly Entrezgene)
		AT1G26880	AT1G26880	AT1G26880	838331	protein_coding	1	9.315305	Ribosomal protein L34e superfamily protein [Source:NCBI gene (formerly Entrezgene)
		AT1G27090	AT1G27090	AT1G27090	839598	protein_coding	1	9.403753	glycine-rich protein [Source:NCBI gene (formerly Entrezgene)
		AT1G27120	AT1G27120	AT1G27120	839601	protein_coding	1	9.421009	Galactosyltransferase family protein [Source:NCBI gene (formerly Entrezgene)
		AT1G27190	AT1G27190	AT1G27190	839608	protein_coding	1	9.446597	Leucine-rich repeat protein kinase family protein [Source:NCBI gene (formerly Entrezgene)
		AT1G27210	AT1G27210	AT1G27210	839610	protein_coding	1	9.455277	ARM repeat superfamily protein [Source:NCBI gene (formerly Entrezgene)
		AT1G27310	NTF2A	AT1G27310	839620	protein_coding	1	9.484316	nuclear transport factor 2A [Source:NCBI gene (formerly Entrezgene)
		AT1G27390	TOM20-2	AT1G27390	839629	protein_coding	1	9.513081	translocase outer membrane 20-2 [Source:NCBI gene (formerly Entrezgene)
		AT1G27400	AT1G27400	AT1G27400	839630	protein_coding	1	9.515114	Ribosomal protein L22p/L17e family protein [Source:NCBI gene (formerly Entrezgene)
		AT1G27595	AT1G27595	AT1G27595	839651	protein_coding	1	9.592088	symplekin [Source:NCBI gene (formerly Entrezgene)
		AT1G27600	IRX9-L	AT1G27600	839652	protein_coding	1	9.603178	Nucleotide-diphospho-sugar transferases superfamily protein [Source:NCBI gene (formerly Entrezgene)
		AT1G27650	ATU2AF35A	AT1G27650	839657	protein_coding	1	9.614551	U2 snRNP auxiliary factor small subunit [Source:NCBI gene (formerly Entrezgene)
		AT1G27695	AT1G27695	AT1G27695	839662	protein_coding	1	9.639024	glycine-rich protein [Source:NCBI gene (formerly Entrezgene)
		AT1G27700	AT1G27700	AT1G27700	839663	protein_coding	1	9.639859	Syntaxin/t-SNARE family protein [Source:NCBI gene (formerly Entrezgene)
		AT1G27750	AT1G27750	AT1G27750	839668	protein_coding	1	9.657173	nucleic acid binding protein [Source:NCBI gene (formerly Entrezgene)
		AT1G27850	AT1G27850	AT1G27850	839678	protein_coding	1	9.698298	RUN/FYVE domain protein [Source:NCBI gene (formerly Entrezgene)
		AT1G27900	AT1G27900	AT1G27900	839683	protein_coding	1	9.715342	RNA helicase family protein [Source:NCBI gene (formerly Entrezgene)
		AT1G27980	DPL1	AT1G27980	839691	protein_coding	1	9.748506	dihydrosphingosine phosphate lyase [Source:NCBI gene (formerly Entrezgene)
		AT1G28060	AT1G28060	AT1G28060	839699	protein_coding	1	9.778851	Pre-mRNA-splicing factor 3 [Source:NCBI gene (formerly Entrezgene)
		AT1G28120	AT1G28120	AT1G28120	839705	protein_coding	1	9.81293	ubiquitin thioesterase otubain-like protein [Source:NCBI gene (formerly Entrezgene)
		AT1G28130	GH3.17	AT1G28130	839706	protein_coding	1	9.825169	Auxin-responsive GH3 family protein [Source:NCBI gene (formerly Entrezgene)
		AT1G28290	AGP31	AT1G28290	839723	protein_coding	1	9.889101	arabinogalactan protein 31 [Source:NCBI gene (formerly Entrezgene)
		AT1G28340	RLP4	AT1G28340	839730	protein_coding	1	9.939961	receptor like protein 4 [Source:NCBI gene (formerly Entrezgene)
		AT1G28350	AT1G28350	AT1G28350	839731	protein_coding	1	9.943737	Nucleotidylyl transferase superfamily protein [Source:NCBI gene (formerly Entrezgene)
		AT1G28440	HSL1	AT1G28440	839742	protein_coding	1	9.996713	HAESA-like 1 [Source:NCBI gene (formerly Entrezgene)
		AT1G28490	SYP61	AT1G28490	839749	protein_coding	1	10.015856	syntaxin of plants 61 [Source:NCBI gene (formerly Entrezgene)
		AT1G29025	AT1G29025	AT1G29025	10723075	protein_coding	1	10.124286	Calcium-binding EF-hand family protein [Source:NCBI gene (formerly Entrezgene)
		AT1G29090	AT1G29090	AT1G29090	839784	protein_coding	1	10.162795	Cysteine proteinases superfamily protein [Source:NCBI gene (formerly Entrezgene)
		AT1G29330	ERD2	AT1G29330	839807	protein_coding	1	10.258248	ER lumen protein retaining receptor family protein [Source:NCBI gene (formerly Entrezgene)
		AT1G29470	AT1G29470	AT1G29470	839823	protein_coding	1	10.310131	S-adenosyl-L-methionine-dependent methyltransferases superfamily protein [Source:NCBI gene (formerly Entrezgene)
		AT1G29710	AT1G29710	AT1G29710	839848	protein_coding	1	10.387514	Tetratricopeptide repeat (TPR)-like superfamily protein [Source:NCBI gene (formerly Entrezgene)
		AT1G30440	AT1G30440	AT1G30440	839923	protein_coding	1	10.758743	Phototropic-responsive NPH3 family protein [Source:NCBI gene (formerly Entrezgene)
		AT1G30450	CCC1	AT1G30450	839924	protein_coding	1	10.762708	cation-chloride co-transporter 1 [Source:NCBI gene (formerly Entrezgene)
		AT1G30480	DRT111	AT1G30480	839927	protein_coding	1	10.790022	D111/G-patch domain-containing protein [Source:NCBI gene (formerly Entrezgene)
		AT1G30580	AT1G30580	AT1G30580	839938	protein_coding	1	10.831673	GTP binding protein [Source:NCBI gene (formerly Entrezgene)
		AT1G30630	AT1G30630	AT1G30630	839943	protein_coding	1	10.858232	Coatomer epsilon subunit [Source:NCBI gene (formerly Entrezgene)
		AT1G30690	AT1G30690	AT1G30690	839949	protein_coding	1	10.887607	Sec14p-like phosphatidylinositol transfer family protein [Source:NCBI gene (formerly Entrezgene)
		AT1G30820	AT1G30820	AT1G30820	839964	protein_coding	1	10.944908	CTP synthase family protein [Source:NCBI gene (formerly Entrezgene)
		AT1G30880	AT1G30880	AT1G30880	839972	protein_coding	1	10.993002
		AT1G30900	VSR6	AT1G30900	839974	protein_coding	1	10.99687	VACUOLAR SORTING RECEPTOR 6 [Source:NCBI gene (formerly Entrezgene)
		AT1G31230	AK-HSDH I	AT1G31230	840011	protein_coding	1	11.158618	aspartate kinase-homoserine dehydrogenase i [Source:NCBI gene (formerly Entrezgene)
		AT1G31870	AT1G31870	AT1G31870	840077	protein_coding	1	11.436719	pre-mRNA-splicing factor of RES complex protein [Source:NCBI gene (formerly Entrezgene)
		AT1G32050	SCAMP5	AT1G32050	840097	protein_coding	1	11.528385	SCAMP family protein [Source:NCBI gene (formerly Entrezgene)
		AT1G32240	KAN2	AT1G32240	840116	protein_coding	1	11.625616	Homeodomain-like superfamily protein [Source:NCBI gene (formerly Entrezgene)
		AT1G32490	ESP3	AT1G32490	840143	protein_coding	1	11.742006	RNA helicase family protein [Source:NCBI gene (formerly Entrezgene)
		AT1G32630	AT1G32630	AT1G32630	840157	protein_coding	1	11.79733	FAM50A-like protein [Source:NCBI gene (formerly Entrezgene)
		AT1G32640	MYC2	AT1G32640	840158	protein_coding	1	11.798119	Basic helix-loop-helix (bHLH) DNA-binding family protein [Source:NCBI gene (formerly Entrezgene)
		AT1G33040	NACA5	AT1G33040	840199	protein_coding	1	11.966423	nascent polypeptide-associated complex subunit alpha-like protein 5 [Source:NCBI gene (formerly Entrezgene)
		AT1G33055	AT1G33055	AT1G33055	840201	protein_coding	1	11.971308
		AT1G33120	AT1G33120	AT1G33120	840208	protein_coding	1	12.010879	Ribosomal protein L6 family [Source:NCBI gene (formerly Entrezgene)
		AT1G33140	PGY2	AT1G33140	840211	protein_coding	1	12.023225	Ribosomal protein L6 family [Source:NCBI gene (formerly Entrezgene)
		AT1G33265	AT1G33265	AT1G33265	840221	protein_coding	1	12.066595	Transmembrane proteins 14C [Source:NCBI gene (formerly Entrezgene)
		AT1G34030	AT1G34030	AT1G34030	840300	protein_coding	1	12.370065	Ribosomal protein S13/S18 family [Source:NCBI gene (formerly Entrezgene)
		AT1G34130	STT3B	AT1G34130	840312	protein_coding	1	12.429846	staurosporin and temperature sensitive 3-like b [Source:NCBI gene (formerly Entrezgene)
		AT1G34320	AT1G34320	AT1G34320	840333	protein_coding	1	12.520059	Ikzf5 (DUF668) [Source:NCBI gene (formerly Entrezgene)
		AT1G34550	EMB2756	AT1G34550	840358	protein_coding	1	12.646674	transmembrane protein (DUF616) [Source:NCBI gene (formerly Entrezgene)
		AT1G35580	CINV1	AT1G35580	840454	protein_coding	1	13.122082	cytosolic invertase 1 [Source:NCBI gene (formerly Entrezgene)
		AT1G36050	AT1G36050	AT1G36050	840509	protein_coding	1	13.450089	Endoplasmic reticulum vesicle transporter protein [Source:NCBI gene (formerly Entrezgene)
		AT1G36160	ACC1	AT1G36160	840521	protein_coding	1	13.533168	acetyl-CoA carboxylase 1 [Source:NCBI gene (formerly Entrezgene)
		AT1G36320	AT1G36320	AT1G36320	840539	protein_coding	1	13.671774
		AT1G36370	SHM7	AT1G36370	840543	protein_coding	1	13.696042	serine hydroxymethyltransferase 7 [Source:NCBI gene (formerly Entrezgene)
		AT1G39070	AT1G39070	AT1G39070	28717318	protein_coding	1	14.733525
		AT1G41830	SKS6	AT1G41830	840792	protein_coding	1	15.603568	SKU5-similar 6 [Source:NCBI gene (formerly Entrezgene)
		AT1G42440	AT1G42440	AT1G42440	840848	protein_coding	1	15.895197	pre-rRNA-processing TSR1-like protein [Source:NCBI gene (formerly Entrezgene)
		AT1G42480	AT1G42480	AT1G42480	840852	protein_coding	1	15.936156	TLR4 regulator/MIR-interacting MSAP protein [Source:NCBI gene (formerly Entrezgene)
		AT1G43130	LCV2	AT1G43130	840912	protein_coding	1	16.228189	like COV 2 [Source:NCBI gene (formerly Entrezgene)
		AT1G43690	AT1G43690	AT1G43690	840956	protein_coding	1	16.478159	ubiquitin interaction motif-containing protein [Source:NCBI gene (formerly Entrezgene)
		AT1G43900	AT1G43900	AT1G43900	840989	protein_coding	1	16.65403	Protein phosphatase 2C family protein [Source:NCBI gene (formerly Entrezgene)
		AT1G43910	AT1G43910	AT1G43910	840990	protein_coding	1	16.655884	P-loop containing nucleoside triphosphate hydrolases superfamily protein [Source:NCBI gene (formerly Entrezgene)
		AT1G44810	AT1G44810	AT1G44810	841045	protein_coding	1	16.92344	DNA-binding storekeeper protein-related transcriptional regulator [Source:NCBI gene (formerly Entrezgene)
		AT1G44910	PRP40A	AT1G44910	841057	protein_coding	1	16.975604	pre-mRNA-processing protein 40A [Source:NCBI gene (formerly Entrezgene)
		AT1G45130	BGAL5	AT1G45130	841080	protein_coding	1	17.065111	beta-galactosidase 5 [Source:NCBI gene (formerly Entrezgene)
		AT1G45150	AT1G45150	AT1G45150	841083	protein_coding	1	17.077386	alpha-1,6-mannosyl-glycoprotein 2-beta-N-acetylglucosaminyltransferase [Source:NCBI gene (formerly Entrezgene)
		AT1G45223	AT1G45223	AT1G45223	5007780	protein_coding	1	17.141192	ECA1 gametosis family protein (DUF784) [Source:NCBI gene (formerly Entrezgene)
		AT1G45332	AT1G45332	AT1G45332	841097	protein_coding	1	17.172121	Translation elongation factor EFG/EF2 protein [Source:NCBI gene (formerly Entrezgene)
		AT1G47128	RD21A	AT1G47128	841122	protein_coding	1	17.282749	Granulin repeat cysteine protease family protein [Source:NCBI gene (formerly Entrezgene)
		AT1G47500	RBP47C'	AT1G47500	841159	protein_coding	1	17.432433	RNA-binding protein 47C' [Source:NCBI gene (formerly Entrezgene)
		AT1G47640	AT1G47640	AT1G47640	841173	protein_coding	1	17.518047	seven transmembrane domain protein [Source:NCBI gene (formerly Entrezgene)
		AT1G47720	OSB1	AT1G47720	841183	protein_coding	1	17.561286	Primosome PriB/single-strand DNA-binding protein [Source:NCBI gene (formerly Entrezgene)
		AT1G47830	AT1G47830	AT1G47830	841199	protein_coding	1	17.613029	SNARE-like superfamily protein [Source:NCBI gene (formerly Entrezgene)
		AT1G47900	AT1G47900	AT1G47900	841207	protein_coding	1	17.647144	filament-like protein (DUF869) [Source:NCBI gene (formerly Entrezgene)
		AT1G48030	mtLPD1	AT1G48030	841221	protein_coding	1	17.716893	mitochondrial lipoamide dehydrogenase 1 [Source:NCBI gene (formerly Entrezgene)
		AT1G48050	KU80	AT1G48050	841223	protein_coding	1	17.723382	Ku80 family protein [Source:NCBI gene (formerly Entrezgene)
		AT1G48110	ECT7	AT1G48110	841229	protein_coding	1	17.769938	evolutionarily conserved C-terminal region 7 [Source:NCBI gene (formerly Entrezgene)
		AT1G48160	AT1G48160	AT1G48160	841235	protein_coding	1	17.786498	signal recognition particle 19 kDa protein, putative / SRP19 [Source:NCBI gene (formerly Entrezgene)
		AT1G48230	AT1G48230	AT1G48230	841243	protein_coding	1	17.805761	nodulin MtN21 /EamA-like transporter family protein [Source:NCBI gene (formerly Entrezgene)
		AT1G48520	GATB	AT1G48520	841273	protein_coding	1	17.94005	GLU-ADT subunit B [Source:NCBI gene (formerly Entrezgene)
		AT1G48610	AT1G48610	AT1G48610	841282	protein_coding	1	17.970611	AT hook motif-containing protein [Source:NCBI gene (formerly Entrezgene)
		AT1G48620	HON5	AT1G48620	841283	protein_coding	1	17.973642	high mobility group A5 [Source:NCBI gene (formerly Entrezgene)
		AT1G48790	AMSH1	AT1G48790	841301	protein_coding	1	18.043672	associated molecule with the SH3 domain of STAM 1 [Source:NCBI gene (formerly Entrezgene)
		AT1G48900	AT1G48900	AT1G48900	841312	protein_coding	1	18.084715	Signal recognition particle, SRP54 subunit protein [Source:NCBI gene (formerly Entrezgene)
		AT1G49040	SCD1	AT1G49040	841327	protein_coding	1	18.139174	stomatal cytokinesis defective / SCD1 protein (SCD1) [Source:NCBI gene (formerly Entrezgene)
		AT1G49340	ATPI4K ALPHA	AT1G49340	841357	protein_coding	1	18.25205	Phosphatidylinositol 3- and 4-kinase family protein [Source:NCBI gene (formerly Entrezgene)
		AT1G49430	LACS2	AT1G49430	841367	protein_coding	1	18.290942	long-chain acyl-CoA synthetase 2 [Source:NCBI gene (formerly Entrezgene)
		AT1G49700	AT1G49700	AT1G49700	841393	protein_coding	1	18.388792	Plant protein 1589 of unknown function [Source:NCBI gene (formerly Entrezgene)
		AT1G49760	PAB8	AT1G49760	841399	protein_coding	1	18.416474	poly(A) binding protein 8 [Source:NCBI gene (formerly Entrezgene)
		AT1G49960	AT1G49960	AT1G49960	841419	protein_coding	1	18.498639	Xanthine/uracil permease family protein [Source:NCBI gene (formerly Entrezgene)
		AT1G50140	AT1G50140	AT1G50140	841436	protein_coding	1	18.569686	P-loop containing nucleoside triphosphate hydrolases superfamily protein [Source:NCBI gene (formerly Entrezgene)
		AT1G50300	TAF15	AT1G50300	841452	protein_coding	1	18.628555	TBP-associated factor 15 [Source:NCBI gene (formerly Entrezgene)
		AT1G50430	DWF5	AT1G50430	841465	protein_coding	1	18.681932	Ergosterol biosynthesis ERG4/ERG24 family [Source:NCBI gene (formerly Entrezgene)
		AT1G50660	AT1G50660	AT1G50660	841488	protein_coding	1	18.770937	actin cytoskeleton-regulatory complex pan-like protein [Source:NCBI gene (formerly Entrezgene)
		AT1G50730	AT1G50730	AT1G50730	841495	protein_coding	1	18.79521
		AT1G51570	AT1G51570	AT1G51570	841582	protein_coding	1	19.122161	Calcium-dependent lipid-binding (CaLB domain) plant phosphoribosyltransferase family protein [Source:NCBI gene (formerly Entrezgene)
		AT1G51580	AT1G51580	AT1G51580	841583	protein_coding	1	19.125583	RNA-binding KH domain-containing protein [Source:NCBI gene (formerly Entrezgene)
		AT1G51590	MNS1	AT1G51590	841584	protein_coding	1	19.128144	alpha-mannosidase 1 [Source:NCBI gene (formerly Entrezgene)
		AT1G51630	MSR2	AT1G51630	841588	protein_coding	1	19.141823	O-fucosyltransferase family protein [Source:NCBI gene (formerly Entrezgene)
		AT1G51650	AT1G51650	AT1G51650	841590	protein_coding	1	19.152508	ATP synthase epsilon chain [Source:NCBI gene (formerly Entrezgene)
		AT1G51730	AT1G51730	AT1G51730	841598	protein_coding	1	19.186488	Ubiquitin-conjugating enzyme family protein [Source:NCBI gene (formerly Entrezgene)
		AT1G51745	AT1G51745	AT1G51745	841600	protein_coding	1	19.191466	Tudor/PWWP/MBT superfamily protein [Source:NCBI gene (formerly Entrezgene)
		AT1G51980	AT1G51980	AT1G51980	841627	protein_coding	1	19.323055	Insulinase (Peptidase family M16) protein [Source:NCBI gene (formerly Entrezgene)
		AT1G52160	TRZ3	AT1G52160	841647	protein_coding	1	19.420715	tRNAse Z3 [Source:NCBI gene (formerly Entrezgene)
		AT1G52300	AT1G52300	AT1G52300	841660	protein_coding	1	19.474898	Zinc-binding ribosomal protein family protein [Source:NCBI gene (formerly Entrezgene)
		AT1G52420	AT1G52420	AT1G52420	841673	protein_coding	1	19.527822	UDP-Glycosyltransferase superfamily protein [Source:NCBI gene (formerly Entrezgene)
		AT1G52600	AT1G52600	AT1G52600	841692	protein_coding	1	19.590434	Peptidase S24/S26A/S26B/S26C family protein [Source:NCBI gene (formerly Entrezgene)
		AT1G52730	AT1G52730	AT1G52730	841706	protein_coding	1	19.642452	Transducin/WD40 repeat-like superfamily protein [Source:NCBI gene (formerly Entrezgene)
		AT1G52740	HTA9	AT1G52740	841707	protein_coding	1	19.645236	histone H2A protein 9 [Source:NCBI gene (formerly Entrezgene)
		AT1G52980	AtNug2	AT1G52980	841731	protein_coding	1	19.737405	GTP-binding family protein [Source:NCBI gene (formerly Entrezgene)
		AT1G53190	AT1G53190	AT1G53190	841753	protein_coding	1	19.83711	RING/U-box superfamily protein [Source:NCBI gene (formerly Entrezgene)
		AT1G53240	mMDH1	AT1G53240	841757	protein_coding	1	19.854615	Lactate/malate dehydrogenase family protein [Source:NCBI gene (formerly Entrezgene)
		AT1G53380	AT1G53380	AT1G53380	841774	protein_coding	1	19.91299
		AT1G53500	MUM4	AT1G53500	841785	protein_coding	1	19.966944	NAD-dependent epimerase/dehydratase family protein [Source:NCBI gene (formerly Entrezgene)
		AT1G53510	MPK18	AT1G53510	841786	protein_coding	1	19.970334	mitogen-activated protein kinase 18 [Source:NCBI gene (formerly Entrezgene)
		AT1G53645	AT1G53645	AT1G53645	841801	protein_coding	1	20.026016	hydroxyproline-rich glycoprotein family protein [Source:NCBI gene (formerly Entrezgene)
		AT1G53720	CYP59	AT1G53720	841810	protein_coding	1	20.056526	cyclophilin 59 [Source:NCBI gene (formerly Entrezgene)
		AT1G53840	PME1	AT1G53840	841821	protein_coding	1	20.101299	pectin methylesterase 1 [Source:NCBI gene (formerly Entrezgene)
		AT1G54270	EIF4A-2	AT1G54270	841868	protein_coding	1	20.259547	eif4a-2 [Source:NCBI gene (formerly Entrezgene)
		AT1G54320	AT1G54320	AT1G54320	841873	protein_coding	1	20.275534	LEM3 (ligand-effect modulator 3) family protein / CDC50 family protein [Source:NCBI gene (formerly Entrezgene)
		AT1G54340	ICDH	AT1G54340	841875	protein_coding	1	20.283326	isocitrate dehydrogenase [Source:NCBI gene (formerly Entrezgene)
		AT1G54410	AT1G54410	AT1G54410	841883	protein_coding	1	20.309473	dehydrin family protein [Source:NCBI gene (formerly Entrezgene)
		AT1G54580	ACP2	AT1G54580	841900	protein_coding	1	20.389347	acyl carrier protein 2 [Source:NCBI gene (formerly Entrezgene)
		AT1G54610	AT1G54610	AT1G54610	841903	protein_coding	1	20.393664	Protein kinase superfamily protein [Source:NCBI gene (formerly Entrezgene)
		AT1G54630	ACP3	AT1G54630	841905	protein_coding	1	20.401357	acyl carrier protein 3 [Source:NCBI gene (formerly Entrezgene)
		AT1G54770	AT1G54770	AT1G54770	841918	protein_coding	1	20.43455	Fcf2 pre-rRNA processing protein [Source:NCBI gene (formerly Entrezgene)
		AT1G54970	PRP1	AT1G54970	841938	protein_coding	1	20.504901	proline-rich protein 1 [Source:NCBI gene (formerly Entrezgene)
		AT1G54990	AXR4	AT1G54990	841941	protein_coding	1	20.511519	alpha/beta-Hydrolases superfamily protein [Source:NCBI gene (formerly Entrezgene)
		AT1G55020	LOX1	AT1G55020	841944	protein_coding	1	20.525654	lipoxygenase 1 [Source:NCBI gene (formerly Entrezgene)
		AT1G55340	AT1G55340	AT1G55340	841980	protein_coding	1	20.651814
		AT1G55360	AT1G55360	AT1G55360	841982	protein_coding	1	20.66618	tRNA-splicing ligase (DUF239) [Source:NCBI gene (formerly Entrezgene)
		AT1G55460	AT1G55460	AT1G55460	841993	protein_coding	1	20.707307	DNA/RNA-binding protein Kin17, conserved region [Source:NCBI gene (formerly Entrezgene)
		AT1G55490	CPN60B	AT1G55490	841996	protein_coding	1	20.715563	chaperonin 60 beta [Source:NCBI gene (formerly Entrezgene)
		AT1G55535	AT1G55535	AT1G55535	842001	protein_coding	1	20.731589	transmembrane protein [Source:NCBI gene (formerly Entrezgene)
		AT1G56110	NOP56	AT1G56110	842063	protein_coding	1	20.984273	NOP56-like pre RNA processing ribonucleoprotein [Source:NCBI gene (formerly Entrezgene)
		AT1G56330	SAR1B	AT1G56330	842086	protein_coding	1	21.086501	secretion-associated RAS 1B [Source:NCBI gene (formerly Entrezgene)
		AT1G56340	CRT1a	AT1G56340	842087	protein_coding	1	21.089565	calreticulin 1a [Source:NCBI gene (formerly Entrezgene)
		AT1G56423	AT1G56423	AT1G56423	6240792	protein_coding	1	21.128912
		AT1G56450	PBG1	AT1G56450	842098	protein_coding	1	21.141633	20S proteasome beta subunit G1 [Source:NCBI gene (formerly Entrezgene)
		AT1G56610	AT1G56610	AT1G56610	842116	protein_coding	1	21.211719	Protein with RNI-like/FBD-like domain [Source:NCBI gene (formerly Entrezgene)
		AT1G56660	AT1G56660	AT1G56660	842121	protein_coding	1	21.237839	MAEBL domain protein [Source:NCBI gene (formerly Entrezgene)
		AT1G56720	AT1G56720	AT1G56720	842128	protein_coding	1	21.263344	Protein kinase superfamily protein [Source:NCBI gene (formerly Entrezgene)
		AT1G57700	AT1G57700	AT1G57700	842146	protein_coding	1	21.370587	Protein kinase superfamily protein [Source:NCBI gene (formerly Entrezgene)
		AT1G57820	VIM1	AT1G57820	842157	protein_coding	1	21.413981	Zinc finger (C3HC4-type RING finger) family protein [Source:NCBI gene (formerly Entrezgene)
		AT1G58230	AT1G58230	AT1G58230	842191	protein_coding	1	21.566057	binding protein [Source:NCBI gene (formerly Entrezgene)
		AT1G58290	HEMA1	AT1G58290	842198	protein_coding	1	21.6237	Glutamyl-tRNA reductase family protein [Source:NCBI gene (formerly Entrezgene)
		AT1G58380	XW6	AT1G58380	842207	protein_coding	1	21.688935	Ribosomal protein S5 family protein [Source:NCBI gene (formerly Entrezgene)
		AT1G58440	XF1	AT1G58440	842213	protein_coding	1	21.713842	FAD/NAD(P)-binding oxidoreductase family protein [Source:NCBI gene (formerly Entrezgene)
		AT1G58848	AT1G58848	AT1G58848	842226	protein_coding	1	21.791688	Disease resistance protein (CC-NBS-LRR class) family [Source:NCBI gene (formerly Entrezgene)
		AT1G58983	AT1G58983	AT1G58983	842229	protein_coding	1	21.805932	Ribosomal protein S5 family protein [Source:NCBI gene (formerly Entrezgene)
		AT1G59359	AT1G58684	AT1G59359	842237	protein_coding	1	21.84219	Ribosomal protein S5 family protein [Source:NCBI gene (formerly Entrezgene)
		AT1G59406	AT1G58725	AT1G59406	842238	protein_coding	1	21.844352	GDSL-like Lipase/Acylhydrolase superfamily protein [Source:NCBI gene (formerly Entrezgene)
		AT1G59610	DL3	AT1G59610	842251	protein_coding	1	21.893142	dynamin-like 3 [Source:NCBI gene (formerly Entrezgene)
		AT1G59650	CW14	AT1G59650	842255	protein_coding	1	21.919745	CW14 protein (DUF1336) [Source:NCBI gene (formerly Entrezgene)
		AT1G59750	ARF1	AT1G59750	842268	protein_coding	1	21.979289	auxin response factor 1 [Source:NCBI gene (formerly Entrezgene)
		AT1G59760	MTR4	AT1G59760	842269	protein_coding	1	21.984428	RNA helicase, ATP-dependent, SK12/DOB1 protein [Source:NCBI gene (formerly Entrezgene)
		AT1G59870	PEN3	AT1G59870	842281	protein_coding	1	22.034423	ABC-2 and Plant PDR ABC-type transporter family protein [Source:NCBI gene (formerly Entrezgene)
		AT1G59910	AT1G59910	AT1G59910	842285	protein_coding	1	22.053863	Actin-binding FH2 (formin homology 2) family protein [Source:NCBI gene (formerly Entrezgene)
		AT1G60090	BGLU4	AT1G60090	842304	protein_coding	1	22.155559	beta glucosidase 4 [Source:NCBI gene (formerly Entrezgene)
		AT1G60160	AT1G60160	AT1G60160	842311	protein_coding	1	22.18803	Potassium transporter family protein [Source:NCBI gene (formerly Entrezgene)
		AT1G60200	AT1G60200	AT1G60200	842315	protein_coding	1	22.200694	splicing factor PWI domain-containing protein / RNA recognition motif (RRM)-containing protein [Source:NCBI gene (formerly Entrezgene)
		AT1G60610	AT1G60610	AT1G60610	842355	protein_coding	1	22.327792	SBP (S-ribonuclease binding protein) family protein [Source:NCBI gene (formerly Entrezgene)
		AT1G60640	AT1G60640	AT1G60640	842358	protein_coding	1	22.337253	stress response protein [Source:NCBI gene (formerly Entrezgene)
		AT1G60650	AtRZ-1b	AT1G60650	842359	protein_coding	1	22.339809	RNA-binding (RRM/RBD/RNP motifs) family protein with retrovirus zinc finger-like domain-containing protein [Source:NCBI gene (formerly Entrezgene)
		AT1G60770	AT1G60770	AT1G60770	842371	protein_coding	1	22.366701	Tetratricopeptide repeat (TPR)-like superfamily protein [Source:NCBI gene (formerly Entrezgene)
		AT1G60780	HAP13	AT1G60780	842372	protein_coding	1	22.368953	Clathrin adaptor complexes medium subunit family protein [Source:NCBI gene (formerly Entrezgene)
		AT1G60900	AT1G60900	AT1G60900	842382	protein_coding	1	22.423894	U2 snRNP auxilliary factor, large subunit, splicing factor [Source:NCBI gene (formerly Entrezgene)
		AT1G61100	AT1G61100	AT1G61100	842403	protein_coding	1	22.508524	disease resistance protein (TIR class) [Source:NCBI gene (formerly Entrezgene)
		AT1G61260	AT1G61260	AT1G61260	842420	protein_coding	1	22.593465	cotton fiber (DUF761) [Source:NCBI gene (formerly Entrezgene)
		AT1G61730	AT1G61730	AT1G61730	842470	protein_coding	1	22.79317	DNA-binding storekeeper protein-related transcriptional regulator [Source:NCBI gene (formerly Entrezgene)
		AT1G61770	AT1G61770	AT1G61770	842474	protein_coding	1	22.810111	Chaperone DnaJ-domain superfamily protein [Source:NCBI gene (formerly Entrezgene)
		AT1G62020	AT1G62020	AT1G62020	842497	protein_coding	1	22.919487	Coatomer, alpha subunit [Source:NCBI gene (formerly Entrezgene)
		AT1G62300	WRKY6	AT1G62300	842527	protein_coding	1	23.016569	WRKY family transcription factor [Source:NCBI gene (formerly Entrezgene)
		AT1G62330	AT1G62330	AT1G62330	842531	protein_coding	1	23.046768	O-fucosyltransferase family protein [Source:NCBI gene (formerly Entrezgene)
		AT1G62660	AT1G62660	AT1G62660	842563	protein_coding	1	23.199612	Glycosyl hydrolases family 32 protein [Source:NCBI gene (formerly Entrezgene)
		AT1G62750	SCO1	AT1G62750	842573	protein_coding	1	23.233434	Translation elongation factor EFG/EF2 protein [Source:NCBI gene (formerly Entrezgene)
		AT1G62810	CuAO1	AT1G62810	842580	protein_coding	1	23.25761	Copper amine oxidase family protein [Source:NCBI gene (formerly Entrezgene)
		AT1G63480	AT1G63480	AT1G63480	842654	protein_coding	1	23.539557	AT hook motif DNA-binding family protein [Source:NCBI gene (formerly Entrezgene)
		AT1G63500	BSK7	AT1G63500	842656	protein_coding	1	23.555399	kinase with tetratricopeptide repeat domain-containing protein [Source:NCBI gene (formerly Entrezgene)
		AT1G63660	AT1G63660	AT1G63660	842670	protein_coding	1	23.603791	GMP synthase (glutamine-hydrolyzing), putative / glutamine amidotransferase [Source:NCBI gene (formerly Entrezgene)
		AT1G63680	MURE	AT1G63680	842672	protein_coding	1	23.61434	ALBINO OR PALE-GREEN 13 [Source:NCBI gene (formerly Entrezgene)
		AT1G63690	SPPL2	AT1G63690	842673	protein_coding	1	23.618012	SIGNAL PEPTIDE PEPTIDASE-LIKE 2 [Source:NCBI gene (formerly Entrezgene)
		AT1G63700	YDA	AT1G63700	842674	protein_coding	1	23.624627	Protein kinase superfamily protein [Source:NCBI gene (formerly Entrezgene)
		AT1G63810	AT1G63810	AT1G63810	842684	protein_coding	1	23.669458	nucleolar protein [Source:NCBI gene (formerly Entrezgene)
		AT1G63980	AT1G63980	AT1G63980	842701	protein_coding	1	23.740493	D111/G-patch domain-containing protein [Source:NCBI gene (formerly Entrezgene)
		AT1G64190	AT1G64190	AT1G64190	842724	protein_coding	1	23.825328	6-phosphogluconate dehydrogenase family protein [Source:NCBI gene (formerly Entrezgene)
		AT1G64385	AT1G64385	AT1G64385	842746	protein_coding	1	23.899994	transmembrane protein [Source:NCBI gene (formerly Entrezgene)
		AT1G64520	RPN12a	AT1G64520	842760	protein_coding	1	23.956269	regulatory particle non-ATPase 12A [Source:NCBI gene (formerly Entrezgene)
		AT1G64650	AT1G64650	AT1G64650	842773	protein_coding	1	24.023498	Major facilitator superfamily protein [Source:NCBI gene (formerly Entrezgene)
		AT1G64860	SIGA	AT1G64860	842794	protein_coding	1	24.097736	sigma factor A [Source:NCBI gene (formerly Entrezgene)
		AT1G64880	AT1G64880	AT1G64880	842796	protein_coding	1	24.105611	Ribosomal protein S5 family protein [Source:NCBI gene (formerly Entrezgene)
		AT1G64990	GTG1	AT1G64990	842807	protein_coding	1	24.139851	GPCR-type G protein 1 [Source:NCBI gene (formerly Entrezgene)
		AT1G65010	AT1G65010	AT1G65010	842809	protein_coding	1	24.149208	WEB family protein (DUF827) [Source:NCBI gene (formerly Entrezgene)
		AT1G65030	AT1G65030	AT1G65030	842811	protein_coding	1	24.156672	Transducin/WD40 repeat-like superfamily protein [Source:NCBI gene (formerly Entrezgene)
		AT1G65140	AT1G65140	AT1G65140	842821	protein_coding	1	24.201488	Ubiquitin carboxyl-terminal hydrolase family protein [Source:NCBI gene (formerly Entrezgene)
		AT1G65220	AT1G65220	AT1G65220	842829	protein_coding	1	24.225951	ARM repeat superfamily protein [Source:NCBI gene (formerly Entrezgene)
		AT1G65280	AT1G65280	AT1G65280	842835	protein_coding	1	24.245122	DNAJ heat shock N-terminal domain-containing protein [Source:NCBI gene (formerly Entrezgene)
		AT1G65290	mtACP2	AT1G65290	842836	protein_coding	1	24.248727	mitochondrial acyl carrier protein 2 [Source:NCBI gene (formerly Entrezgene)
		AT1G65470	FAS1	AT1G65470	842858	protein_coding	1	24.319396	chromatin assembly factor-1 (FASCIATA1) (FAS1) [Source:NCBI gene (formerly Entrezgene)
		AT1G65590	HEXO3	AT1G65590	842871	protein_coding	1	24.385552	beta-hexosaminidase 3 [Source:NCBI gene (formerly Entrezgene)
		AT1G65930	cICDH	AT1G65930	842905	protein_coding	1	24.538886	cytosolic NADP+-dependent isocitrate dehydrogenase [Source:NCBI gene (formerly Entrezgene)
		AT1G65980	TPX1	AT1G65980	842910	protein_coding	1	24.559253	thioredoxin-dependent peroxidase 1 [Source:NCBI gene (formerly Entrezgene)
		AT1G65985	AT1G65985	AT1G65985	842911	protein_coding	1	24.562398	transmembrane protein, putative (DUF247) [Source:NCBI gene (formerly Entrezgene)
		AT1G66070	AT1G66070	AT1G66070	842921	protein_coding	1	24.595774	Translation initiation factor eIF3 subunit [Source:NCBI gene (formerly Entrezgene)
		AT1G66150	TMK1	AT1G66150	842930	protein_coding	1	24.631338	transmembrane kinase 1 [Source:NCBI gene (formerly Entrezgene)
		AT1G66180	AT1G66180	AT1G66180	842933	protein_coding	1	24.647121	Eukaryotic aspartyl protease family protein [Source:NCBI gene (formerly Entrezgene)
		AT1G66260	AT1G66260	AT1G66260	842943	protein_coding	1	24.695637	RNA-binding (RRM/RBD/RNP motifs) family protein [Source:NCBI gene (formerly Entrezgene)
		AT1G66270	BGLU21	AT1G66270	842944	protein_coding	1	24.699868	Glycosyl hydrolase superfamily protein [Source:NCBI gene (formerly Entrezgene)
		AT1G66280	BGLU22	AT1G66280	842945	protein_coding	1	24.706512	Glycosyl hydrolase superfamily protein [Source:NCBI gene (formerly Entrezgene)
		AT1G67430	AT1G67430	AT1G67430	843063	protein_coding	1	25.262134	Ribosomal protein L22p/L17e family protein [Source:NCBI gene (formerly Entrezgene)
		AT1G67490	GCS1	AT1G67490	843070	protein_coding	1	25.28041	glucosidase 1 [Source:NCBI gene (formerly Entrezgene)
		AT1G67590	AT1G67590	AT1G67590	843080	protein_coding	1	25.333058	Remorin family protein [Source:NCBI gene (formerly Entrezgene)
		AT1G67680	AT1G67680	AT1G67680	843093	protein_coding	1	25.365756	SRP72 RNA-binding domain-containing protein [Source:NCBI gene (formerly Entrezgene)
		AT1G67720	AT1G67720	AT1G67720	843097	protein_coding	1	25.386131	Leucine-rich repeat protein kinase family protein [Source:NCBI gene (formerly Entrezgene)
		AT1G67750	AT1G67750	AT1G67750	843100	protein_coding	1	25.401514	Pectate lyase family protein [Source:NCBI gene (formerly Entrezgene)
		AT1G67785	AT1G67785	AT1G67785	843104	protein_coding	1	25.415771
		AT1G67930	AT1G67930	AT1G67930	843121	protein_coding	1	25.47414	Golgi transport complex protein-like protein [Source:NCBI gene (formerly Entrezgene)
		AT1G68060	MAP70-1	AT1G68060	843134	protein_coding	1	25.510887	microtubule-associated proteins 70-1 [Source:NCBI gene (formerly Entrezgene)
		AT1G68370	ARG1	AT1G68370	843166	protein_coding	1	25.631689	Chaperone DnaJ-domain superfamily protein [Source:NCBI gene (formerly Entrezgene)
		AT1G68490	AT1G68490	AT1G68490	843178	protein_coding	1	25.693449	translocase subunit seca [Source:NCBI gene (formerly Entrezgene)
		AT1G68560	XYL1	AT1G68560	843185	protein_coding	1	25.73406	alpha-xylosidase 1 [Source:NCBI gene (formerly Entrezgene)
		AT1G68920	AT1G68920	AT1G68920	843225	protein_coding	1	25.914976	basic helix-loop-helix (bHLH) DNA-binding superfamily protein [Source:NCBI gene (formerly Entrezgene)
		AT1G69200	FLN2	AT1G69200	843251	protein_coding	1	26.016024	fructokinase-like protein [Source:NCBI gene (formerly Entrezgene)
		AT1G69220	SIK1	AT1G69220	843253	protein_coding	1	26.020089	Protein kinase superfamily protein [Source:NCBI gene (formerly Entrezgene)
		AT1G69420	AT1G69420	AT1G69420	843274	protein_coding	1	26.093026	DHHC-type zinc finger family protein [Source:NCBI gene (formerly Entrezgene)
		AT1G69440	AGO7	AT1G69440	843276	protein_coding	1	26.101407	Argonaute family protein [Source:NCBI gene (formerly Entrezgene)
		AT1G69740	HEMB1	AT1G69740	843310	protein_coding	1	26.23162	Aldolase superfamily protein [Source:NCBI gene (formerly Entrezgene)
		AT1G70200	AT1G70200	AT1G70200	843356	protein_coding	1	26.432297	RNA-binding (RRM/RBD/RNP motifs) family protein [Source:NCBI gene (formerly Entrezgene)
		AT1G70490	ARFA1D	AT1G70490	843385	protein_coding	1	26.563718	Ras-related small GTP-binding family protein [Source:NCBI gene (formerly Entrezgene)
		AT1G70530	CRK3	AT1G70530	843390	protein_coding	1	26.588391	cysteine-rich RLK (RECEPTOR-like protein kinase) 3 [Source:NCBI gene (formerly Entrezgene)
		AT1G70600	AT1G70600	AT1G70600	843397	protein_coding	1	26.620821	Ribosomal protein L18e/L15 superfamily protein [Source:NCBI gene (formerly Entrezgene)
		AT1G70660	MMZ2	AT1G70660	843403	protein_coding	1	26.640565	MMS ZWEI homologue 2 [Source:NCBI gene (formerly Entrezgene)
		AT1G70760	NdhL	AT1G70760	843413	protein_coding	1	26.687202	inorganic carbon transport protein-like protein [Source:NCBI gene (formerly Entrezgene)
		AT1G70770	AT1G70770	AT1G70770	843414	protein_coding	1	26.687798	transmembrane protein (Protein of unknown function DUF2359, transmembrane) [Source:NCBI gene (formerly Entrezgene)
		AT1G71010	FAB1C	AT1G71010	843440	protein_coding	1	26.782048	FORMS APLOID AND BINUCLEATE CELLS 1C [Source:NCBI gene (formerly Entrezgene)
		AT1G71020	AT1G71020	AT1G71020	843442	protein_coding	1	26.790549	ARM repeat superfamily protein [Source:NCBI gene (formerly Entrezgene)
		AT1G71260	ATWHY2	AT1G71260	843467	protein_coding	1	26.861657	WHIRLY 2 [Source:NCBI gene (formerly Entrezgene)
		AT1G71270	POK	AT1G71270	843468	protein_coding	1	26.863587	Vps52 / Sac2 family [Source:NCBI gene (formerly Entrezgene)
		AT1G71410	AT1G71410	AT1G71410	843482	protein_coding	1	26.912726	ARM repeat superfamily protein [Source:NCBI gene (formerly Entrezgene)
		AT1G71830	SERK1	AT1G71830	843513	protein_coding	1	27.018158	somatic embryosis receptor-like kinase 1 [Source:NCBI gene (formerly Entrezgene)
		AT1G72020	AT1G72020	AT1G72020	843533	protein_coding	1	27.109291	TonB-dependent heme receptor A [Source:NCBI gene (formerly Entrezgene)
		AT1G72150	PATL1	AT1G72150	843546	protein_coding	1	27.148261	PATELLIN 1 [Source:NCBI gene (formerly Entrezgene)
		AT1G72180	AT1G72180	AT1G72180	843550	protein_coding	1	27.16282	Leucine-rich receptor-like protein kinase family protein [Source:NCBI gene (formerly Entrezgene)
		AT1G72320	PUM23	AT1G72320	843564	protein_coding	1	27.228059	pumilio 23 [Source:NCBI gene (formerly Entrezgene)
		AT1G72390	AT1G72390	AT1G72390	843571	protein_coding	1	27.245082	nuclear receptor coactivator [Source:NCBI gene (formerly Entrezgene)
		AT1G72410	AT1G72410	AT1G72410	843573	protein_coding	1	27.25171	COP1-interacting protein-like protein [Source:NCBI gene (formerly Entrezgene)
		AT1G72550	AT1G72550	AT1G72550	843587	protein_coding	1	27.319688	tRNA synthetase beta subunit family protein [Source:NCBI gene (formerly Entrezgene)
		AT1G72970	HTH	AT1G72970	843628	protein_coding	1	27.452748	Glucose-methanol-choline (GMC) oxidoreductase family protein [Source:NCBI gene (formerly Entrezgene)
		AT1G73060	LPA3	AT1G73060	843637	protein_coding	1	27.47897	Low PSII Accumulation 3 [Source:NCBI gene (formerly Entrezgene)
		AT1G73230	AT1G73230	AT1G73230	843657	protein_coding	1	27.540228	Nascent polypeptide-associated complex NAC [Source:NCBI gene (formerly Entrezgene)
		AT1G73390	AT1G73390	AT1G73390	843674	protein_coding	1	27.59081	Endosomal targeting BRO1-like domain-containing protein [Source:NCBI gene (formerly Entrezgene)
		AT1G73430	AT1G73430	AT1G73430	843677	protein_coding	1	27.603655	sec34-like family protein [Source:NCBI gene (formerly Entrezgene)
		AT1G73530	AT1G73530	AT1G73530	843687	protein_coding	1	27.643609	RNA-binding (RRM/RBD/RNP motifs) family protein [Source:NCBI gene (formerly Entrezgene)
		AT1G73940	AT1G73940	AT1G73940	843731	protein_coding	1	27.798237	tumor necrosis factor receptor family protein [Source:NCBI gene (formerly Entrezgene)
		AT1G74030	ENO1	AT1G74030	843741	protein_coding	1	27.839159	enolase 1 [Source:NCBI gene (formerly Entrezgene)
		AT1G74050	AT1G74050	AT1G74050	843744	protein_coding	1	27.847038	Ribosomal protein L6 family protein [Source:NCBI gene (formerly Entrezgene)
		AT1G74210	GDPD5	AT1G74210	843761	protein_coding	1	27.910314	PLC-like phosphodiesterases superfamily protein [Source:NCBI gene (formerly Entrezgene)
		AT1G74230	GR-RBP5	AT1G74230	843763	protein_coding	1	27.914602	glycine-rich RNA-binding protein 5 [Source:NCBI gene (formerly Entrezgene)
		AT1G74250	AT1G74250	AT1G74250	843765	protein_coding	1	27.920241	DNAJ heat shock N-terminal domain-containing protein [Source:NCBI gene (formerly Entrezgene)
		AT1G74340	DPMS2	AT1G74340	843775	protein_coding	1	27.948045	dolichol phosphate-mannose biosynthesis regulatory protein-like protein [Source:NCBI gene (formerly Entrezgene)
		AT1G74690	IQD31	AT1G74690	843808	protein_coding	1	28.061159	IQ-domain 31 [Source:NCBI gene (formerly Entrezgene)
		AT1G74720	QKY	AT1G74720	843811	protein_coding	1	28.074927	C2 calcium/lipid-binding plant phosphoribosyltransferase family protein [Source:NCBI gene (formerly Entrezgene)
		AT1G74850	PTAC2	AT1G74850	843824	protein_coding	1	28.118664	plastid transcriptionally active 2 [Source:NCBI gene (formerly Entrezgene)
		AT1G74910	AT1G74910	AT1G74910	843830	protein_coding	1	28.135361	ADP-glucose pyrophosphorylase family protein [Source:NCBI gene (formerly Entrezgene)
		AT1G75020	LPAT4	AT1G75020	843840	protein_coding	1	28.170752	lysophosphatidyl acyltransferase 4 [Source:NCBI gene (formerly Entrezgene)
		AT1G75180	AT1G75180	AT1G75180	843855	protein_coding	1	28.215836	Erythronate-4-phosphate dehydrogenase family protein [Source:NCBI gene (formerly Entrezgene)
		AT1G75190	AT1G75190	AT1G75190	843856	protein_coding	1	28.219225
		AT1G75200	AT1G75200	AT1G75200	843857	protein_coding	1	28.220626	flavodoxin family protein / radical SAM domain-containing protein [Source:NCBI gene (formerly Entrezgene)
		AT1G75390	bZIP44	AT1G75390	843875	protein_coding	1	28.291698	basic leucine-zipper 44 [Source:NCBI gene (formerly Entrezgene)
		AT1G75850	VPS35B	AT1G75850	843918	protein_coding	1	28.477768	VPS35 homolog B [Source:NCBI gene (formerly Entrezgene)
		AT1G75990	AT1G75990	AT1G75990	843931	protein_coding	1	28.524404	PAM domain (PCI/PINT associated module) protein [Source:NCBI gene (formerly Entrezgene)
		AT1G76150	ECH2	AT1G76150	843947	protein_coding	1	28.57474	enoyl-CoA hydratase 2 [Source:NCBI gene (formerly Entrezgene)
		AT1G76300	SmD3	AT1G76300	843963	protein_coding	1	28.625871	snRNP core protein SMD3 [Source:NCBI gene (formerly Entrezgene)
		AT1G76390	PUB43	AT1G76390	843971	protein_coding	1	28.655208	ARM repeat superfamily protein [Source:NCBI gene (formerly Entrezgene)
		AT1G76400	AT1G76400	AT1G76400	843972	protein_coding	1	28.658554	Ribophorin I [Source:NCBI gene (formerly Entrezgene)
		AT1G76460	AT1G76460	AT1G76460	843979	protein_coding	1	28.686181	RNA-binding (RRM/RBD/RNP motifs) family protein [Source:NCBI gene (formerly Entrezgene)
		AT1G76880	AT1G76880	AT1G76880	844023	protein_coding	1	28.865314	Duplicated homeodomain-like superfamily protein [Source:NCBI gene (formerly Entrezgene)
		AT1G76900	TLP1	AT1G76900	844025	protein_coding	1	28.881539	tubby like protein 1 [Source:NCBI gene (formerly Entrezgene)
		AT1G76930	EXT4	AT1G76930	844028	protein_coding	1	28.895301	extensin 4 [Source:NCBI gene (formerly Entrezgene)
		AT1G77030	AT1G77030	AT1G77030	844039	protein_coding	1	28.947743	putative DEAD-box ATP-dependent RNA helicase 29 [Source:NCBI gene (formerly Entrezgene)
		AT1G77140	VPS45	AT1G77140	844050	protein_coding	1	28.983934	vacuolar protein sorting 45 [Source:NCBI gene (formerly Entrezgene)
		AT1G77330	AT1G77330	AT1G77330	844069	protein_coding	1	29.062945	2-oxoglutarate (2OG) and Fe(II)-dependent oxygenase superfamily protein [Source:NCBI gene (formerly Entrezgene)
		AT1G77550	AT1G77550	AT1G77550	844091	protein_coding	1	29.138277	tubulin-tyrosine ligase [Source:NCBI gene (formerly Entrezgene)
		AT1G77710	CCP2	AT1G77710	844107	protein_coding	1	29.206567	ubiquitin-fold modifier [Source:NCBI gene (formerly Entrezgene)
		AT1G77740	PIP5K2	AT1G77740	844110	protein_coding	1	29.220349	phosphatidylinositol-4-phosphate 5-kinase 2 [Source:NCBI gene (formerly Entrezgene)
		AT1G77760	NIA1	AT1G77760	844112	protein_coding	1	29.235721	nitrate reductase 1 [Source:NCBI gene (formerly Entrezgene)
		AT1G77840	AT1G77840	AT1G77840	844119	protein_coding	1	29.268336	Translation initiation factor IF2/IF5 [Source:NCBI gene (formerly Entrezgene)
		AT1G77940	AT1G77940	AT1G77940	844129	protein_coding	1	29.303864	Ribosomal protein L7Ae/L30e/S12e/Gadd45 family protein [Source:NCBI gene (formerly Entrezgene)
		AT1G77980	AGL66	AT1G77980	844133	protein_coding	1	29.314841	AGAMOUS-like 66 [Source:NCBI gene (formerly Entrezgene)
		AT1G78060	AT1G78060	AT1G78060	844141	protein_coding	1	29.349679	Glycosyl hydrolase family protein [Source:NCBI gene (formerly Entrezgene)
		AT1G78240	TSD2	AT1G78240	844160	protein_coding	1	29.432829	S-adenosyl-L-methionine-dependent methyltransferases superfamily protein [Source:NCBI gene (formerly Entrezgene)
		AT1G78570	RHM1	AT1G78570	844193	protein_coding	1	29.54954	rhamnose biosynthesis 1 [Source:NCBI gene (formerly Entrezgene)
		AT1G78610	MSL6	AT1G78610	844197	protein_coding	1	29.568961	mechanosensitive channel of small conductance-like 6 [Source:NCBI gene (formerly Entrezgene)
		AT1G78770	APC6	AT1G78770	844213	protein_coding	1	29.616919	anaphase promoting complex 6 [Source:NCBI gene (formerly Entrezgene)
		AT1G78880	AT1G78880	AT1G78880	844225	protein_coding	1	29.652633	Ubiquitin-specific protease family C19-related protein [Source:NCBI gene (formerly Entrezgene)
		AT1G78920	VP2	AT1G78920	844231	protein_coding	1	29.671413	vacuolar H+-pyrophosphatase 2 [Source:NCBI gene (formerly Entrezgene)
		AT1G78922	AT1G78922	AT1G78922	6241499	protein_coding	1	29.676755	transmembrane protein [Source:NCBI gene (formerly Entrezgene)
		AT1G79010	AT1G79010	AT1G79010	844242	protein_coding	1	29.724796	Alpha-helical ferredoxin [Source:NCBI gene (formerly Entrezgene)
		AT1G79230	MST1	AT1G79230	844264	protein_coding	1	29.800563	mercaptopyruvate sulfurtransferase 1 [Source:NCBI gene (formerly Entrezgene)
		AT1G79340	MC4	AT1G79340	844272	protein_coding	1	29.842587	metacaspase 4 [Source:NCBI gene (formerly Entrezgene)
		AT1G79470	AT1G79470	AT1G79470	844285	protein_coding	1	29.894569	Aldolase-type TIM barrel family protein [Source:NCBI gene (formerly Entrezgene)
		AT1G79530	GAPCP-1	AT1G79530	844291	protein_coding	1	29.915902	glyceraldehyde-3-phosphate dehydrogenase of plastid 1 [Source:NCBI gene (formerly Entrezgene)
		AT1G79560	FTSH12	AT1G79560	844294	protein_coding	1	29.926624	FTSH protease 12 [Source:NCBI gene (formerly Entrezgene)
		AT1G79570	AT1G79570	AT1G79570	844295	protein_coding	1	29.932578	kinase superfamily with octicosapeptide/Phox/Bem1p domain-containing protein [Source:NCBI gene (formerly Entrezgene)
		AT1G79730	ELF7	AT1G79730	844312	protein_coding	1	30.000538	hydroxyproline-rich glycoprotein family protein [Source:NCBI gene (formerly Entrezgene)
		AT1G79750	NADP-ME4	AT1G79750	844314	protein_coding	1	30.007288	NADP-malic enzyme 4 [Source:NCBI gene (formerly Entrezgene)
		AT1G79930	HSP91	AT1G79930	844333	protein_coding	1	30.063448	heat shock protein 91 [Source:NCBI gene (formerly Entrezgene)
		AT1G79940	ATERDJ2A	AT1G79940	844334	protein_coding	1	30.069519	DnaJ / Sec63 Brl domains-containing protein [Source:NCBI gene (formerly Entrezgene)
		AT1G79990	AT1G79990	AT1G79990	844339	protein_coding	1	30.08575	coatomer subunit beta-2 [Source:NCBI gene (formerly Entrezgene)
		AT1G80000	AT1G80000	AT1G80000	844340	protein_coding	1	30.092807	CASC3/Barentsz eIF4AIII binding protein [Source:NCBI gene (formerly Entrezgene)
		AT1G80030	AT1G80030	AT1G80030	844343	protein_coding	1	30.10483	Molecular chaperone Hsp40/DnaJ family protein [Source:NCBI gene (formerly Entrezgene)
		AT1G80040	AT1G80040	AT1G80040	844344	protein_coding	1	30.109059	ubiquitin system component Cue [Source:NCBI gene (formerly Entrezgene)
		AT1G80270	PPR596	AT1G80270	844367	protein_coding	1	30.180907	PENTATRICOPEPTIDE REPEAT 596 [Source:NCBI gene (formerly Entrezgene)
		AT1G80560	IMD2	AT1G80560	844395	protein_coding	1	30.287763	isopropylmalate dehydrogenase 2 [Source:NCBI gene (formerly Entrezgene)
		AT1G80680	SAR3	AT1G80680	844407	protein_coding	1	30.323882	SUPPRESSOR OF AUXIN RESISTANCE 3 [Source:NCBI gene (formerly Entrezgene)
		AT1G80750	AT1G80750	AT1G80750	844414	protein_coding	1	30.34867	Ribosomal protein L30/L7 family protein [Source:NCBI gene (formerly Entrezgene)
		AT1G80760	NIP6
		AT1G80790	FDM5	AT1G80790	844418	protein_coding	1	30.359649	XH/XS domain-containing protein [Source:NCBI gene (formerly Entrezgene)
		AT1G80950	AT1G80950	AT1G80950	844435	protein_coding	1	30.412149	Phospholipid/glycerol acyltransferase family protein [Source:NCBI gene (formerly Entrezgene)
		AT2G01045	AT2G01035	AT2G01045	28717511	protein_coding	2	0.053269
		AT2G01100	AT2G01100	AT2G01100	814639	protein_coding	2	0.081436	FAM133-like protein [Source:NCBI gene (formerly Entrezgene)
		AT2G01130	AT2G01130	AT2G01130	814642	protein_coding	2	0.08832	DEA(D/H)-box RNA helicase family protein [Source:NCBI gene (formerly Entrezgene)
		AT2G01250	AT2G01250	AT2G01250	814652	protein_coding	2	0.132578	Ribosomal protein L30/L7 family protein [Source:NCBI gene (formerly Entrezgene)
		AT2G01270	QSOX2	AT2G01270	814654	protein_coding	2	0.139309	quiescin-sulfhydryl oxidase 2 [Source:NCBI gene (formerly Entrezgene)
		AT2G01480	AT2G01480	AT2G01480	814676	protein_coding	2	0.216605	O-fucosyltransferase family protein [Source:NCBI gene (formerly Entrezgene)
		AT2G01660	PDLP6	AT2G01660	814695	protein_coding	2	0.290573	plasmodesmata-located protein 6 [Source:NCBI gene (formerly Entrezgene)
		AT2G01680	AT2G01680	AT2G01680	814697	protein_coding	2	0.306251	Ankyrin repeat family protein [Source:NCBI gene (formerly Entrezgene)
		AT2G01720	AT2G01720	AT2G01720	814701	protein_coding	2	0.31703	Ribophorin I [Source:NCBI gene (formerly Entrezgene)
		AT2G01820	AT2G01820	AT2G01820	814713	protein_coding	2	0.357353	Leucine-rich repeat protein kinase family protein [Source:NCBI gene (formerly Entrezgene)
		AT2G02148	AT2G02148	AT2G02148	10723082	protein_coding	2	0.547107	PPR containing protein [Source:NCBI gene (formerly Entrezgene)
		AT2G02160	AT2G02160	AT2G02160	814747	protein_coding	2	0.553086	CCCH-type zinc finger family protein [Source:NCBI gene (formerly Entrezgene)
		AT2G02170	AT2G02170	AT2G02170	814748	protein_coding	2	0.556433	Remorin family protein [Source:NCBI gene (formerly Entrezgene)
		AT2G02360	PP2-B10	AT2G02360	814767	protein_coding	2	0.619323	phloem protein 2-B10 [Source:NCBI gene (formerly Entrezgene)
		AT2G02790	IQD29	AT2G02790	814808	protein_coding	2	0.787885	IQ-domain 29 [Source:NCBI gene (formerly Entrezgene)
		AT2G03120	SPP	AT2G03120	814841	protein_coding	2	0.937383	signal peptide peptidase [Source:NCBI gene (formerly Entrezgene)
		AT2G03150	emb1579	AT2G03150	814844	protein_coding	2	0.951888	ATP/GTP-binding protein family [Source:NCBI gene (formerly Entrezgene)
		AT2G03780	AT2G03780	AT2G03780	814905	protein_coding	2	1.152446	Translin family protein [Source:NCBI gene (formerly Entrezgene)
		AT2G03890	PI4K GAMMA 7	AT2G03890	814915	protein_coding	2	1.185458	phosphoinositide 4-kinase gamma 7 [Source:NCBI gene (formerly Entrezgene)
		AT2G04280	AT2G04280	AT2G04280	814966	protein_coding	2	1.480068	calcium ion-binding protein [Source:NCBI gene (formerly Entrezgene)
		AT2G04340	AT2G04340	AT2G04340	814973	protein_coding	2	1.51349	cytoplasmic dynein 2 light intermediate chain [Source:NCBI gene (formerly Entrezgene)
		AT2G04390	AT2G04390	AT2G04390	814978	protein_coding	2	1.526889	Ribosomal S17 family protein [Source:NCBI gene (formerly Entrezgene)
		AT2G04900	AT2G04900	AT2G04900	815037	protein_coding	2	1.722481
		AT2G05220	AT2G05220	AT2G05220	815070	protein_coding	2	1.894349	Ribosomal S17 family protein [Source:NCBI gene (formerly Entrezgene)
		AT2G05810	AT2G05810	AT2G05810	815132	protein_coding	2	2.21396	ARM repeat superfamily protein [Source:NCBI gene (formerly Entrezgene)
		AT2G05830	AT2G05830	AT2G05830	815134	protein_coding	2	2.229539	NagB/RpiA/CoA transferase-like superfamily protein [Source:NCBI gene (formerly Entrezgene)
		AT2G06040	AT2G06040	AT2G06040	815159	protein_coding	2	2.352145	F-box/LRR protein [Source:NCBI gene (formerly Entrezgene)
		AT2G07050	CAS1	AT2G07050	815275	protein_coding	2	2.92436	cycloartenol synthase 1 [Source:NCBI gene (formerly Entrezgene)
		AT2G07180	AT2G07180	AT2G07180	815287	protein_coding	2	2.98082	Protein kinase superfamily protein [Source:NCBI gene (formerly Entrezgene)
		AT2G07655	AT2G07655	AT2G07655	28717831	protein_coding	2	3.245323
		AT2G07749	AT2G07749	AT2G07749	815342	protein_coding	2	3.247003	Mitovirus RNA-dependent RNA polymerase [Source:NCBI gene (formerly Entrezgene)
		AT2G07779	AT2G07779	AT2G07779	28717843	protein_coding	2	3.254364
		AT2G07672	AT2G07672	AT2G07672	28717838	protein_coding	2	3.257209
		AT2G07613	AT2G07613	AT2G07613	28717807	protein_coding	2	3.261009
		AT2G07673	AT2G07673	AT2G07673	815345	protein_coding	2	3.26642
		AT2G07678	AT2G07678	AT2G07678	815354	protein_coding	2	3.281097
		AT2G07626	AT2G07626	AT2G07626	28717812	protein_coding	2	3.296472
		AT2G07627	AT2G07627	AT2G07627	28717813	protein_coding	2	3.298498
		AT2G07774	AT2G07774	AT2G07774	815361	protein_coding	2	3.303766
		AT2G07631	AT2G07631	AT2G07631	28717816	protein_coding	2	3.318248
		AT2G07632	AT2G07632	AT2G07632	28717817	protein_coding	2	3.323573
		AT2G07634	AT2G07634	AT2G07634	28717819	protein_coding	2	3.338669
		AT2G07691	AT2G07691	AT2G07691	815367	protein_coding	2	3.33974
		AT2G07636	AT2G07636	AT2G07636	28717820	protein_coding	2	3.340397
		AT2G07692	AT2G07692	AT2G07692	815368	protein_coding	2	3.340706
		AT2G07637	AT2G07637	AT2G07637	28717821	protein_coding	2	3.343332
		AT2G07696	RPS7	AT2G07696	NA	protein_coding	2	3.35105
		AT2G07667	AT2G07667	AT2G07667	7922538	protein_coding	2	3.364296
		AT2G07638	AT2G07638	AT2G07638	28717822	protein_coding	2	3.377163
		AT2G07705	AT2G07705	AT2G07705	815380	protein_coding	2	3.380744
		AT2G07642	AT2G07642	AT2G07642	31370868	protein_coding	2	3.400797
		AT2G07643	AT2G07643	AT2G07643	28717824	protein_coding	2	3.404683
		AT2G07713	AT2G07713	AT2G07713	815387	protein_coding	2	3.407218
		AT2G07714	AT2G07714	AT2G07714	815388	protein_coding	2	3.407671	transcription factor-like protein [Source:NCBI gene (formerly Entrezgene)
		AT2G07646	AT2G07646	AT2G07646	28717827	protein_coding	2	3.408519
		AT2G07648	AT2G07648	AT2G07648	28717828	protein_coding	2	3.431244
		AT2G07719	AT2G07719	AT2G07719	815393	protein_coding	2	3.432137	Putative membrane lipoprotein [Source:NCBI gene (formerly Entrezgene)
		AT2G07654	AT2G07654	AT2G07654	28717830	protein_coding	2	3.456747
		AT2G07820	AT2G07820	AT2G07820	6241253	protein_coding	2	3.457213
		AT2G07656	AT2G07656	AT2G07656	28717832	protein_coding	2	3.458281
		AT2G07732	AT2G07732	AT2G07732	3768663	protein_coding	2	3.46816	Ribulose bisphosphate carboxylase large chain, catalytic domain-containing protein [Source:NCBI gene (formerly Entrezgene)
		AT2G07830	AT2G07830	AT2G07830	6241072	protein_coding	2	3.476156
		AT2G07787	AT2G07787	AT2G07787	2745469	protein_coding	2	3.476873
		AT2G07775	AT2G07775	AT2G07775	815410	protein_coding	2	3.483035
		AT2G07661	AT2G07661	AT2G07661	28717835	protein_coding	2	3.484182
		AT2G07738	AT2G07738	AT2G07738	815411	protein_coding	2	3.492339
		AT2G11910	AT2G11910	AT2G11910	815665	protein_coding	2	4.80548
		AT2G13100	G3Pp5	AT2G13100	815792	protein_coding	2	5.389594	Major facilitator superfamily protein [Source:NCBI gene (formerly Entrezgene)
		AT2G13370	CHR5	AT2G13370	815823	protein_coding	2	5.544054	chromatin remodeling 5 [Source:NCBI gene (formerly Entrezgene)
		AT2G13540	ABH1	AT2G13540	815840	protein_coding	2	5.636884	ARM repeat superfamily protein [Source:NCBI gene (formerly Entrezgene)
		AT2G14045	AT2G14045	AT2G14045	815889	protein_coding	2	5.90642	c-Myc-binding protein [Source:NCBI gene (formerly Entrezgene)
		AT2G14835	AT2G14835	AT2G14835	815972	protein_coding	2	6.366879	RING/U-box superfamily protein [Source:NCBI gene (formerly Entrezgene)
		AT2G14880	AT2G14880	AT2G14880	815977	protein_coding	2	6.39331	SWIB/MDM2 domain superfamily protein [Source:NCBI gene (formerly Entrezgene)
		AT2G14890	AGP9	AT2G14890	815978	protein_coding	2	6.399405	arabinogalactan protein 9 [Source:NCBI gene (formerly Entrezgene)
		AT2G15240	AT2G15240	AT2G15240	816013	protein_coding	2	6.615456	UNC-50 family protein [Source:NCBI gene (formerly Entrezgene)
		AT2G15790	SQN	AT2G15790	816074	protein_coding	2	6.877774	peptidyl-prolyl cis-trans isomerase / cyclophilin-40 (CYP40) / rotamase [Source:NCBI gene (formerly Entrezgene)
		AT2G15910	AT2G15910	AT2G15910	816087	protein_coding	2	6.932406	CSL zinc finger domain-containing protein [Source:NCBI gene (formerly Entrezgene)
		AT2G16090	ARI2	AT2G16090	816106	protein_coding	2	6.98683	RING/U-box superfamily protein [Source:NCBI gene (formerly Entrezgene)
		AT2G16400	BLH7	AT2G16400	816137	protein_coding	2	7.101269	BEL1-like homeodomain 7 [Source:NCBI gene (formerly Entrezgene)
		AT2G16440	MCM4	AT2G16440	816142	protein_coding	2	7.126279	Minichromosome maintenance (MCM2/3/5) family protein [Source:NCBI gene (formerly Entrezgene)
		AT2G16650	PRORP2	AT2G16650	816166	protein_coding	2	7.215591	proteinaceous RNase P 2 [Source:NCBI gene (formerly Entrezgene)
		AT2G16950	TRN1	AT2G16950	816198	protein_coding	2	7.353773	transportin 1 [Source:NCBI gene (formerly Entrezgene)
		AT2G17190	AT2G17190	AT2G17190	816224	protein_coding	2	7.477845	ubiquitin family protein [Source:NCBI gene (formerly Entrezgene)
		AT2G17200	DSK2	AT2G17200	816225	protein_coding	2	7.481881	ubiquitin family protein [Source:NCBI gene (formerly Entrezgene)
		AT2G17250	EMB2762	AT2G17250	816230	protein_coding	2	7.499472	CCAAT-binding factor [Source:NCBI gene (formerly Entrezgene)
		AT2G17360	AT2G17360	AT2G17360	816243	protein_coding	2	7.54644	Ribosomal protein S4 (RPS4A) family protein [Source:NCBI gene (formerly Entrezgene)
		AT2G17420	NTRA	AT2G17420	816248	protein_coding	2	7.56424	NADPH-dependent thioredoxin reductase A [Source:NCBI gene (formerly Entrezgene)
		AT2G17520	IRE1A	AT2G17520	816258	protein_coding	2	7.617151	Endoribonuclease/protein kinase IRE1-like protein [Source:NCBI gene (formerly Entrezgene)
		AT2G17560	HMGB4	AT2G17560	816263	protein_coding	2	7.642117	high mobility group B4 [Source:NCBI gene (formerly Entrezgene)
		AT2G17580	AT2G17580	AT2G17580	816265	protein_coding	2	7.646372	Polynucleotide adenylyltransferase family protein [Source:NCBI gene (formerly Entrezgene)
		AT2G17720	P4H5	AT2G17720	816281	protein_coding	2	7.697311	2-oxoglutarate (2OG) and Fe(II)-dependent oxygenase superfamily protein [Source:NCBI gene (formerly Entrezgene)
		AT2G17790	VPS35A	AT2G17790	816289	protein_coding	2	7.733563	vacuolar protein sorting-associated 35A-like protein [Source:NCBI gene (formerly Entrezgene)
		AT2G18040	PIN1AT	AT2G18040	816316	protein_coding	2	7.84194	peptidylprolyl cis/trans isomerase, NIMA-interacting 1 [Source:NCBI gene (formerly Entrezgene)
		AT2G18330	AT2G18330	AT2G18330	816348	protein_coding	2	7.965635	AAA-type ATPase family protein [Source:NCBI gene (formerly Entrezgene)
		AT2G18740	AT2G18740	AT2G18740	816389	protein_coding	2	8.123195	Small nuclear ribonucleoprotein family protein [Source:NCBI gene (formerly Entrezgene)
		AT2G18900	AT2G18900	AT2G18900	816406	protein_coding	2	8.188237	Transducin/WD40 repeat-like superfamily protein [Source:NCBI gene (formerly Entrezgene)
		AT2G18990	TXND9	AT2G18990	816416	protein_coding	2	8.238495	thioredoxin-like/ATP-binding protein [Source:NCBI gene (formerly Entrezgene)
		AT2G19110	HMA4	AT2G19110	816428	protein_coding	2	8.278789	heavy metal atpase 4 [Source:NCBI gene (formerly Entrezgene)
		AT2G19270	AT2G19270	AT2G19270	816444	protein_coding	2	8.36015	mitotic checkpoint protein PRCC-carboxy-term protein [Source:NCBI gene (formerly Entrezgene)
		AT2G19390	AT2G19390	AT2G19390	816458	protein_coding	2	8.38961	serine/arginine repetitive matrix protein [Source:NCBI gene (formerly Entrezgene)
		AT2G19480	NAP1
		AT2G19520	FVE	AT2G19520	816471	protein_coding	2	8.455756	Transducin family protein / WD-40 repeat family protein [Source:NCBI gene (formerly Entrezgene)
		AT2G19590	ACO1	AT2G19590	816478	protein_coding	2	8.475276	ACC oxidase 1 [Source:NCBI gene (formerly Entrezgene)
		AT2G19740	AT2G19740	AT2G19740	816493	protein_coding	2	8.513448	Ribosomal protein L31e family protein [Source:NCBI gene (formerly Entrezgene)
		AT2G19750	AT2G19750	AT2G19750	816494	protein_coding	2	8.514899	Ribosomal protein S30 family protein [Source:NCBI gene (formerly Entrezgene)
		AT2G19790	AT2G19790	AT2G19790	816498	protein_coding	2	8.527175	SNARE-like superfamily protein [Source:NCBI gene (formerly Entrezgene)
		AT2G19800	MIOX2	AT2G19800	816499	protein_coding	2	8.530865	myo-inositol oxygenase 2 [Source:NCBI gene (formerly Entrezgene)
		AT2G19870	AT2G19870	AT2G19870	816506	protein_coding	2	8.575785	tRNA/rRNA methyltransferase (SpoU) family protein [Source:NCBI gene (formerly Entrezgene)
		AT2G20050	AT2G20050	AT2G20050	816524	protein_coding	2	8.649434	protein phosphatase 2C and cyclic nucleotide-binding/kinase domain-containing protein [Source:NCBI gene (formerly Entrezgene)
		AT2G20060	AT2G20060	AT2G20060	816525	protein_coding	2	8.658981	Ribosomal protein L4/L1 family [Source:NCBI gene (formerly Entrezgene)
		AT2G20190	CLASP	AT2G20190	816539	protein_coding	2	8.711579	CLIP-associated protein [Source:NCBI gene (formerly Entrezgene)
		AT2G20280	AT2G20280	AT2G20280	816547	protein_coding	2	8.73974	Zinc finger C-x8-C-x5-C-x3-H type family protein [Source:NCBI gene (formerly Entrezgene)
		AT2G20320	AT2G20320	AT2G20320	816551	protein_coding	2	8.766486	DENN (AEX-3) domain-containing protein [Source:NCBI gene (formerly Entrezgene)
		AT2G20360	AT2G20360	AT2G20360	816555	protein_coding	2	8.78596	NAD(P)-binding Rossmann-fold superfamily protein [Source:NCBI gene (formerly Entrezgene)
		AT2G20410	AT2G20410	AT2G20410	816560	protein_coding	2	8.802091	RNA-binding ASCH domain protein [Source:NCBI gene (formerly Entrezgene)
		AT2G20420	AT2G20420	AT2G20420	816561	protein_coding	2	8.805342	ATP citrate lyase (ACL) family protein [Source:NCBI gene (formerly Entrezgene)
		AT2G20450	AT2G20450	AT2G20450	816564	protein_coding	2	8.813832	Ribosomal protein L14 [Source:NCBI gene (formerly Entrezgene)
		AT2G20690	AT2G20690	AT2G20690	816597	protein_coding	2	8.923305	lumazine-binding family protein [Source:NCBI gene (formerly Entrezgene)
		AT2G20700	LLG2	AT2G20700	816598	protein_coding	2	8.924894	LORELEI-LIKE-GPI ANCHORED PROTEIN 2 [Source:NCBI gene (formerly Entrezgene)
		AT2G20760	AT2G20760	AT2G20760	816605	protein_coding	2	8.94275	Clathrin light chain protein [Source:NCBI gene (formerly Entrezgene)
		AT2G20840	SCAMP3	AT2G20840	816617	protein_coding	2	8.971696	Secretory carrier membrane protein (SCAMP) family protein [Source:NCBI gene (formerly Entrezgene)
		AT2G20960	pEARLI4	AT2G20960	816630	protein_coding	2	9.00661	phospholipase-like protein (PEARLI 4) family protein [Source:NCBI gene (formerly Entrezgene)
		AT2G21150	XCT	AT2G21150	816650	protein_coding	2	9.065154	XAP5 family protein [Source:NCBI gene (formerly Entrezgene)
		AT2G21160	AT2G21160	AT2G21160	816651	protein_coding	2	9.068252	Translocon-associated protein (TRAP), alpha subunit [Source:NCBI gene (formerly Entrezgene)
		AT2G21170	TIM	AT2G21170	816652	protein_coding	2	9.070734	triosephosphate isomerase [Source:NCBI gene (formerly Entrezgene)
		AT2G21250	AT2G21250	AT2G21250	816664	protein_coding	2	9.103136	NAD(P)-linked oxidoreductase superfamily protein [Source:NCBI gene (formerly Entrezgene)
		AT2G21300	AT2G21300	AT2G21300	816669	protein_coding	2	9.114032	ATP binding microtubule motor family protein [Source:NCBI gene (formerly Entrezgene)
		AT2G21440	AT2G21440	AT2G21440	816683	protein_coding	2	9.173384	RNA-binding (RRM/RBD/RNP motifs) family protein [Source:NCBI gene (formerly Entrezgene)
		AT2G21640	AT2G21640	AT2G21640	816702	protein_coding	2	9.254378	marker for oxidative stress response protein [Source:NCBI gene (formerly Entrezgene)
		AT2G21660	GRP7	AT2G21660	816705	protein_coding	2	9.265084	cold, circadian rhythm, and rna binding 2 [Source:NCBI gene (formerly Entrezgene)
		AT2G21790	RNR1	AT2G21790	816715	protein_coding	2	9.293261	ribonucleotide reductase 1 [Source:NCBI gene (formerly Entrezgene)
		AT2G21870	MGP1	AT2G21870	816723	protein_coding	2	9.32019	MALE GAMETOPHYTE DEFECTIVE 1 [Source:NCBI gene (formerly Entrezgene)
		AT2G21950	SKIP6	AT2G21950	816731	protein_coding	2	9.353174	SKP1 interacting partner 6 [Source:NCBI gene (formerly Entrezgene)
		AT2G22125	CSI1	AT2G22125	816747	protein_coding	2	9.406059	binding protein [Source:NCBI gene (formerly Entrezgene)
		AT2G22360	AT2G22360	AT2G22360	816768	protein_coding	2	9.49757	DNAJ heat shock family protein [Source:NCBI gene (formerly Entrezgene)
		AT2G22425	AT2G22425	AT2G22425	816774	protein_coding	2	9.514695	Microsomal signal peptidase 12 kDa subunit (SPC12) [Source:NCBI gene (formerly Entrezgene)
		AT2G22475	GEM	AT2G22475	816780	protein_coding	2	9.541128	GRAM domain family protein [Source:NCBI gene (formerly Entrezgene)
		AT2G22480	PFK5	AT2G22480	816781	protein_coding	2	9.545283	phosphofructokinase 5 [Source:NCBI gene (formerly Entrezgene)
		AT2G22795	AT2G22795	AT2G22795	816810	protein_coding	2	9.697131
		AT2G23080	CKA3	AT2G23080	816838	protein_coding	2	9.827104	Protein kinase superfamily protein [Source:NCBI gene (formerly Entrezgene)
		AT2G23140	PUB4	AT2G23140	816846	protein_coding	2	9.84541	RING/U-box superfamily protein with ARM repeat domain-containing protein [Source:NCBI gene (formerly Entrezgene)
		AT2G23290	MYB70	AT2G23290	816861	protein_coding	2	9.904506	myb domain protein 70 [Source:NCBI gene (formerly Entrezgene)
		AT2G23310	ATRER1C1	AT2G23310	816863	protein_coding	2	9.917443	Rer1 family protein [Source:NCBI gene (formerly Entrezgene)
		AT2G23350	PAB4	AT2G23350	816867	protein_coding	2	9.942915	poly(A) binding protein 4 [Source:NCBI gene (formerly Entrezgene)
		AT2G23380	CLF	AT2G23380	816870	protein_coding	2	9.955092	SET domain-containing protein [Source:NCBI gene (formerly Entrezgene)
		AT2G23460	XLG1	AT2G23460	816878	protein_coding	2	9.995465	extra-large G-protein 1 [Source:NCBI gene (formerly Entrezgene)
		AT2G23790	AT2G23790	AT2G23790	816911	protein_coding	2	10.125367	calcium uniporter (DUF607) [Source:NCBI gene (formerly Entrezgene)
		AT2G23940	AT2G23940	AT2G23940	816926	protein_coding	2	10.183867	transmembrane protein (DUF788) [Source:NCBI gene (formerly Entrezgene)
		AT2G23945	AT2G23945	AT2G23945	816927	protein_coding	2	10.185229	Eukaryotic aspartyl protease family protein [Source:NCBI gene (formerly Entrezgene)
		AT2G24530	AT2G24530	AT2G24530	816989	protein_coding	2	10.421841	transcriptional regulator of RNA polII, SAGA, subunit [Source:NCBI gene (formerly Entrezgene)
		AT2G24640	UBP19	AT2G24640	817000	protein_coding	2	10.475153	ubiquitin-specific protease 19 [Source:NCBI gene (formerly Entrezgene)
		AT2G24990	AT2G24990	AT2G24990	817038	protein_coding	2	10.625163	Serine/threonine-protein kinase Rio1 [Source:NCBI gene (formerly Entrezgene)
		AT2G25110	SDF2	AT2G25110	817049	protein_coding	2	10.684118	stromal cell-derived factor 2-like protein [Source:NCBI gene (formerly Entrezgene)
		AT2G25180	RR12	AT2G25180	817056	protein_coding	2	10.724301	response regulator 12 [Source:NCBI gene (formerly Entrezgene)
		AT2G25210	AT2G25210	AT2G25210	817059	protein_coding	2	10.739855	Ribosomal protein L39 family protein [Source:NCBI gene (formerly Entrezgene)
		AT2G25270	AT2G25270	AT2G25270	817065	protein_coding	2	10.759724	transmembrane protein [Source:NCBI gene (formerly Entrezgene)
		AT2G25280	AT2G25280	AT2G25280	817066	protein_coding	2	10.762355	AmmeMemoRadiSam system protein B [Source:NCBI gene (formerly Entrezgene)
		AT2G25310	AT2G25310	AT2G25310	817069	protein_coding	2	10.777068	ER membrane protein complex subunit-like protein (DUF2012) [Source:NCBI gene (formerly Entrezgene)
		AT2G25430	AT2G25430	AT2G25430	817081	protein_coding	2	10.822192	epsin N-terminal homology (ENTH) domain-containing protein / clathrin assembly protein-like protein [Source:NCBI gene (formerly Entrezgene)
		AT2G25710	HCS1	AT2G25710	817112	protein_coding	2	10.952547	holocarboxylase synthase 1 [Source:NCBI gene (formerly Entrezgene)
		AT2G25740	AT2G25740	AT2G25740	817117	protein_coding	2	10.980122	ATP-dependent protease La (LON) domain protein [Source:NCBI gene (formerly Entrezgene)
		AT2G25800	AT2G25800	AT2G25800	817122	protein_coding	2	11.005775	elongation factor Ts (DUF810) [Source:NCBI gene (formerly Entrezgene)
		AT2G25930	ELF3	AT2G25930	817134	protein_coding	2	11.058944	hydroxyproline-rich glycoprotein family protein [Source:NCBI gene (formerly Entrezgene)
		AT2G26060	emb1345	AT2G26060	817147	protein_coding	2	11.102223	Transducin/WD40 repeat-like superfamily protein [Source:NCBI gene (formerly Entrezgene)
		AT2G26080	GLDP2	AT2G26080	817149	protein_coding	2	11.109003	glycine decarboxylase P-protein 2 [Source:NCBI gene (formerly Entrezgene)
		AT2G26110	AT2G26110	AT2G26110	817151	protein_coding	2	11.120523	bromodomain protein (DUF761) [Source:NCBI gene (formerly Entrezgene)
		AT2G26250	KCS10	AT2G26250	817165	protein_coding	2	11.170416	3-ketoacyl-CoA synthase 10 [Source:NCBI gene (formerly Entrezgene)
		AT2G26300	GP ALPHA 1	AT2G26300	817170	protein_coding	2	11.196996	G protein alpha subunit 1 [Source:NCBI gene (formerly Entrezgene)
		AT2G26330	ER	AT2G26330	817173	protein_coding	2	11.20808	Leucine-rich receptor-like protein kinase family protein [Source:NCBI gene (formerly Entrezgene)
		AT2G26430	RCY1	AT2G26430	817183	protein_coding	2	11.243128	arginine-rich cyclin 1 [Source:NCBI gene (formerly Entrezgene)
		AT2G26440	AT2G26440	AT2G26440	817184	protein_coding	2	11.24716	Plant invertase/pectin methylesterase inhibitor superfamily [Source:NCBI gene (formerly Entrezgene)
		AT2G26770	SCAB1	AT2G26770	817218	protein_coding	2	11.403979	plectin-like protein [Source:NCBI gene (formerly Entrezgene)
		AT2G26910	ABCG32	AT2G26910	817232	protein_coding	2	11.481326	pleiotropic drug resistance 4 [Source:NCBI gene (formerly Entrezgene)
		AT2G27040	AGO4	AT2G27040	817246	protein_coding	2	11.536502	Argonaute family protein [Source:NCBI gene (formerly Entrezgene)
		AT2G27110	FRS3	AT2G27110	817253	protein_coding	2	11.576668	FAR1-related sequence 3 [Source:NCBI gene (formerly Entrezgene)
		AT2G27150	AAO3	AT2G27150	817257	protein_coding	2	11.601727	abscisic aldehyde oxidase 3 [Source:NCBI gene (formerly Entrezgene)
		AT2G27190	PAP12	AT2G27190	817261	protein_coding	2	11.621222	purple acid phosphatase 12 [Source:NCBI gene (formerly Entrezgene)
		AT2G27230	LHW	AT2G27230	817265	protein_coding	2	11.650358	transcription factor-like protein [Source:NCBI gene (formerly Entrezgene)
		AT2G27470	NF-YB11	AT2G27470	817292	protein_coding	2	11.744981	nuclear factor Y, subunit B11 [Source:NCBI gene (formerly Entrezgene)
		AT2G27530	PGY1	AT2G27530	817299	protein_coding	2	11.763217	Ribosomal protein L1p/L10e family [Source:NCBI gene (formerly Entrezgene)
		AT2G27710	AT2G27710	AT2G27710	817317	protein_coding	2	11.816634	60S acidic ribosomal protein family [Source:NCBI gene (formerly Entrezgene)
		AT2G27730	AT2G27730	AT2G27730	817319	protein_coding	2	11.819728	copper ion binding protein [Source:NCBI gene (formerly Entrezgene)
		AT2G27790	AT2G27790	AT2G27790	817326	protein_coding	2	11.847109	RNA-binding (RRM/RBD/RNP motifs) family protein [Source:NCBI gene (formerly Entrezgene)
		AT2G27900	AT2G27900	AT2G27900	817335	protein_coding	2	11.877421	coiled-coil protein [Source:NCBI gene (formerly Entrezgene)
		AT2G27950	AT2G27950	AT2G27950	817339	protein_coding	2	11.89916	Ring/U-Box superfamily protein [Source:NCBI gene (formerly Entrezgene)
		AT2G28080	AT2G28080	AT2G28080	817352	protein_coding	2	11.960571	UDP-Glycosyltransferase superfamily protein [Source:NCBI gene (formerly Entrezgene)
		AT2G28200	AT2G28200	AT2G28200	817366	protein_coding	2	12.02394	C2H2-type zinc finger family protein [Source:NCBI gene (formerly Entrezgene)
		AT2G28310	AT2G28310	AT2G28310	817377	protein_coding	2	12.085356	trimethylguanosine synthase (DUF707) [Source:NCBI gene (formerly Entrezgene)
		AT2G28360	AT2G28360	AT2G28360	817384	protein_coding	2	12.124152	SIT4 phosphatase-associated family protein [Source:NCBI gene (formerly Entrezgene)
		AT2G28380	DRB2	AT2G28380	817386	protein_coding	2	12.133732	dsRNA-binding protein 2 [Source:NCBI gene (formerly Entrezgene)
		AT2G28390	AT2G28390	AT2G28390	817387	protein_coding	2	12.139578	SAND family protein [Source:NCBI gene (formerly Entrezgene)
		AT2G28450	AT2G28450	AT2G28450	817393	protein_coding	2	12.162051	zinc finger (CCCH-type) family protein [Source:NCBI gene (formerly Entrezgene)
		AT2G28470	BGAL8	AT2G28470	817395	protein_coding	2	12.16884	beta-galactosidase 8 [Source:NCBI gene (formerly Entrezgene)
		AT2G28520	VHA-A1	AT2G28520	817400	protein_coding	2	2098-12-01	vacuolar proton ATPase A1 [Source:NCBI gene (formerly Entrezgene)
		AT2G28600	AT2G28600	AT2G28600	817408	protein_coding	2	12.251784	P-loop containing nucleoside triphosphate hydrolases superfamily protein [Source:NCBI gene (formerly Entrezgene)
		AT2G28740	HIS4	AT2G28740	817423	protein_coding	2	12.329345	histone H4 [Source:NCBI gene (formerly Entrezgene)
		AT2G28840	XBAT31	AT2G28840	817433	protein_coding	2	12.378272
		AT2G29580	MAC5B	AT2G29580	817507	protein_coding	2	12.651826	CCCH-type zinc fingerfamily protein with RNA-binding domain-containing protein [Source:NCBI gene (formerly Entrezgene)
		AT2G29960	CYP5	AT2G29960	817546	protein_coding	2	12.76761	cyclophilin 5 [Source:NCBI gene (formerly Entrezgene)
		AT2G30260	U2B''	AT2G30260	817576	protein_coding	2	12.905345	U2 small nuclear ribonucleoprotein B [Source:NCBI gene (formerly Entrezgene)
		AT2G30280	RDM4	AT2G30280	817578	protein_coding	2	12.909551	RNA-directed DNA methylation 4 [Source:NCBI gene (formerly Entrezgene)
		AT2G30410	KIS	AT2G30410	817592	protein_coding	2	12.958116	tubulin folding cofactor A (KIESEL) [Source:NCBI gene (formerly Entrezgene)
		AT2G30780	AT2G30780	AT2G30780	817629	protein_coding	2	13.116448	Tetratricopeptide repeat (TPR)-like superfamily protein [Source:NCBI gene (formerly Entrezgene)
		AT2G31240	AT2G31240	AT2G31240	817681	protein_coding	2	13.317271	Tetratricopeptide repeat (TPR)-like superfamily protein [Source:NCBI gene (formerly Entrezgene)
		AT2G31410	AT2G31410	AT2G31410	817699	protein_coding	2	13.391881	coiled-coil protein [Source:NCBI gene (formerly Entrezgene)
		AT2G31490	AT2G31490	AT2G31490	817707	protein_coding	2	13.41194	neuronal acetylcholine receptor subunit alpha-5 [Source:NCBI gene (formerly Entrezgene)
		AT2G31600	AT2G31600	AT2G31600	817718	protein_coding	2	13.447936	INO80 complex subunit D-like protein [Source:NCBI gene (formerly Entrezgene)
		AT2G31725	AT2G31725	AT2G31725	817729	protein_coding	2	13.486237	FAM136A-like protein (DUF842) [Source:NCBI gene (formerly Entrezgene)
		AT2G31840	MRL7-L	AT2G31840	817741	protein_coding	2	13.537755	Thioredoxin superfamily protein [Source:NCBI gene (formerly Entrezgene)
		AT2G31890	RAP	AT2G31890	817747	protein_coding	2	13.5565	RAP [Source:NCBI gene (formerly Entrezgene)
		AT2G32060	AT2G32060	AT2G32060	817766	protein_coding	2	13.638762	Ribosomal protein L7Ae/L30e/S12e/Gadd45 family protein [Source:NCBI gene (formerly Entrezgene)
		AT2G32230	PRORP1	AT2G32230	817782	protein_coding	2	13.679529	proteinaceous RNase P 1 [Source:NCBI gene (formerly Entrezgene)
		AT2G32240	AT2G32240	AT2G32240	817784	protein_coding	2	13.684299	early endosome antigen [Source:NCBI gene (formerly Entrezgene)
		AT2G32260	CCT1	AT2G32260	817786	protein_coding	2	13.697457	phosphorylcholine cytidylyltransferase [Source:NCBI gene (formerly Entrezgene)
		AT2G32440	KAO2	AT2G32440	817805	protein_coding	2	13.774588	ent-kaurenoic acid hydroxylase 2 [Source:NCBI gene (formerly Entrezgene)
		AT2G32580	AT2G32580	AT2G32580	817818	protein_coding	2	13.827425	transmembrane protein, putative (DUF1068) [Source:NCBI gene (formerly Entrezgene)
		AT2G32690	GRP23	AT2G32690	3768391	protein_coding	2	13.863635	glycine-rich protein 23 [Source:NCBI gene (formerly Entrezgene)
		AT2G32810	BGAL9	AT2G32810	817842	protein_coding	2	13.919127	beta galactosidase 9 [Source:NCBI gene (formerly Entrezgene)
		AT2G32920	PDIL2-3	AT2G32920	817854	protein_coding	2	13.962213	PDI-like 2-3 [Source:NCBI gene (formerly Entrezgene)
		AT2G33040	ATP3	AT2G33040	817866	protein_coding	2	14.01861	gamma subunit of Mt ATP synthase [Source:NCBI gene (formerly Entrezgene)
		AT2G33150	PKT3	AT2G33150	817876	protein_coding	2	14.047478	peroxisomal 3-ketoacyl-CoA thiolase 3 [Source:NCBI gene (formerly Entrezgene)
		AT2G33210	HSP60-2	AT2G33210	817883	protein_coding	2	14.074767	heat shock protein 60-2 [Source:NCBI gene (formerly Entrezgene)
		AT2G33250	AT2G33250	AT2G33250	817887	protein_coding	2	14.097369	transmembrane protein [Source:NCBI gene (formerly Entrezgene)
		AT2G33290	SUVH2	AT2G33290	817892	protein_coding	2	14.108529	SU(VAR)3-9 homolog 2 [Source:NCBI gene (formerly Entrezgene)
		AT2G33340	MAC3B	AT2G33340	817897	protein_coding	2	14.126141	MOS4-associated complex 3B [Source:NCBI gene (formerly Entrezgene)
		AT2G33370	AT2G33370	AT2G33370	817900	protein_coding	2	14.143128	Ribosomal protein L14p/L23e family protein [Source:NCBI gene (formerly Entrezgene)
		AT2G33410	AT2G33410	AT2G33410	817905	protein_coding	2	14.155853	RNA-binding (RRM/RBD/RNP motifs) family protein [Source:NCBI gene (formerly Entrezgene)
		AT2G33460	RIC1	AT2G33460	817911	protein_coding	2	14.174144	ROP-interactive CRIB motif-containing protein 1 [Source:NCBI gene (formerly Entrezgene)
		AT2G33600	CRL2	AT2G33600	817926	protein_coding	2	14.226668	NAD(P)-binding Rossmann-fold superfamily protein [Source:NCBI gene (formerly Entrezgene)
		AT2G33800	EMB3113	AT2G33800	817947	protein_coding	2	14.300672	Ribosomal protein S5 family protein [Source:NCBI gene (formerly Entrezgene)
		AT2G34250	AT2G34250	AT2G34250	817986	protein_coding	2	14.462023	SecY protein transport family protein [Source:NCBI gene (formerly Entrezgene)
		AT2G34300	AT2G34300	AT2G34300	817991	protein_coding	2	14.473651	S-adenosyl-L-methionine-dependent methyltransferases superfamily protein [Source:NCBI gene (formerly Entrezgene)
		AT2G34310	AT2G34310	AT2G34310	817992	protein_coding	2	14.477524
		AT2G34357	AT2G34357	AT2G34357	2745580	protein_coding	2	14.49859	ARM repeat superfamily protein [Source:NCBI gene (formerly Entrezgene)
		AT2G34640	PTAC12	AT2G34640	818029	protein_coding	2	14.581835	plastid transcriptionally active 12 [Source:NCBI gene (formerly Entrezgene)
		AT2G34660	ABCC2	AT2G34660	818031	protein_coding	2	14.60247	multidrug resistance-associated protein 2 [Source:NCBI gene (formerly Entrezgene)
		AT2G34860	EDA3	AT2G34860	818051	protein_coding	2	14.708243	DnaJ/Hsp40 cysteine-rich domain superfamily protein [Source:NCBI gene (formerly Entrezgene)
		AT2G34930	AT2G34930	AT2G34930	818058	protein_coding	2	14.737066	disease resistance family protein / LRR family protein [Source:NCBI gene (formerly Entrezgene)
		AT2G35020	GlcNAc1pUT2	AT2G35020	818066	protein_coding	2	14.756511	N-acetylglucosamine-1-phosphate uridylyltransferase 2 [Source:NCBI gene (formerly Entrezgene)
		AT2G35040	AT2G35040	AT2G35040	818069	protein_coding	2	14.765145	AICARFT/IMPCHase bienzyme family protein [Source:NCBI gene (formerly Entrezgene)
		AT2G35110	GRL	AT2G35110	818077	protein_coding	2	14.795715	transcription activator [Source:NCBI gene (formerly Entrezgene)
		AT2G35190	NPSN11	AT2G35190	818086	protein_coding	2	14.830626	Putative plant snare 11 [Source:NCBI gene (formerly Entrezgene)
		AT2G35260	AT2G35260	AT2G35260	818093	protein_coding	2	14.849357	CAAX protease self-immunity protein [Source:NCBI gene (formerly Entrezgene)
		AT2G35720	OWL1	AT2G35720	818142	protein_coding	2	15.016656	DNAJ heat shock N-terminal domain-containing protein [Source:NCBI gene (formerly Entrezgene)
		AT2G35800	SAMTL	AT2G35800	818153	protein_coding	2	15.043973	mitochondrial substrate carrier family protein [Source:NCBI gene (formerly Entrezgene)
		AT2G35840	AT2G35840	AT2G35840	818157	protein_coding	2	15.053483	Sucrose-6F-phosphate phosphohydrolase family protein [Source:NCBI gene (formerly Entrezgene)
		AT2G35880	AT2G35880	AT2G35880	818161	protein_coding	2	15.062856	TPX2 (targeting protein for Xklp2) protein family [Source:NCBI gene (formerly Entrezgene)
		AT2G36070	TIM44-2	AT2G36070	818180	protein_coding	2	15.144795	translocase inner membrane subunit 44-2 [Source:NCBI gene (formerly Entrezgene)
		AT2G36160	AT2G36160	AT2G36160	818188	protein_coding	2	15.169818	Ribosomal protein S11 family protein [Source:NCBI gene (formerly Entrezgene)
		AT2G36380	ABCG34	AT2G36380	818211	protein_coding	2	15.257418	pleiotropic drug resistance 6 [Source:NCBI gene (formerly Entrezgene)
		AT2G36390	SBE2.1	AT2G36390	818212	protein_coding	2	15.264211	starch branching enzyme 2.1 [Source:NCBI gene (formerly Entrezgene)
		AT2G36530	LOS2	AT2G36530	818226	protein_coding	2	15.320756	Enolase [Source:NCBI gene (formerly Entrezgene)
		AT2G36580	AT2G36580	AT2G36580	818231	protein_coding	2	15.339122	Pyruvate kinase family protein [Source:NCBI gene (formerly Entrezgene)
		AT2G36620	RPL24A	AT2G36620	818234	protein_coding	2	15.350268	ribosomal protein L24 [Source:NCBI gene (formerly Entrezgene)
		AT2G36720	AT2G36720	AT2G36720	818244	protein_coding	2	15.393047	Acyl-CoA N-acyltransferase with RING/FYVE/PHD-type zinc finger domain-containing protein [Source:NCBI gene (formerly Entrezgene)
		AT2G36854	AT2G36854	AT2G36854	6241273	protein_coding	2	15.469719
		AT2G36910	ABCB1	AT2G36910	818265	protein_coding	2	15.501726	ATP binding cassette subfamily B1 [Source:NCBI gene (formerly Entrezgene)
		AT2G36950	AT2G36950	AT2G36950	818269	protein_coding	2	15.514923	Heavy metal transport/detoxification superfamily protein [Source:NCBI gene (formerly Entrezgene)
		AT2G37080	RIP2	AT2G37080	818284	protein_coding	2	15.581386	ROP interactive partner 3 [Source:NCBI gene (formerly Entrezgene)
		AT2G37230	AT2G37230	AT2G37230	818300	protein_coding	2	15.636897	Tetratricopeptide repeat (TPR)-like superfamily protein [Source:NCBI gene (formerly Entrezgene)
		AT2G37250	ADK	AT2G37250	818302	protein_coding	2	15.641906	adenosine kinase [Source:NCBI gene (formerly Entrezgene)
		AT2G37270	RPS5B	AT2G37270	818304	protein_coding	2	15.647677	ribosomal protein 5B [Source:NCBI gene (formerly Entrezgene)
		AT2G37330	ALS3	AT2G37330	818310	protein_coding	2	15.669131	aluminum sensitive 3 [Source:NCBI gene (formerly Entrezgene)
		AT2G37340	RS2Z33	AT2G37340	818311	protein_coding	2	15.670147	arginine/serine-rich zinc knuckle-containing protein 33 [Source:NCBI gene (formerly Entrezgene)
		AT2G37630	AS1	AT2G37630	818340	protein_coding	2	15.781232	myb-like HTH transcriptional regulator family protein [Source:NCBI gene (formerly Entrezgene)
		AT2G37840	AT2G37840	AT2G37840	818361	protein_coding	2	15.851726	Protein kinase superfamily protein [Source:NCBI gene (formerly Entrezgene)
		AT2G37920	emb1513	AT2G37920	818368	protein_coding	2	15.86834	copper ion transmembrane transporter [Source:NCBI gene (formerly Entrezgene)
		AT2G37990	AT2G37990	AT2G37990	818377	protein_coding	2	15.900635	ribosome biosis regulatory protein (RRS1) family protein [Source:NCBI gene (formerly Entrezgene)
		AT2G38020	VCL1	AT2G38020	818380	protein_coding	2	15.909908	vacuoleless1 (VCL1) [Source:NCBI gene (formerly Entrezgene)
		AT2G38025	AT2G38025	AT2G38025	818381	protein_coding	2	15.914958	Cysteine proteinases superfamily protein [Source:NCBI gene (formerly Entrezgene)
		AT2G38040	CAC3	AT2G38040	818382	protein_coding	2	15.917032	acetyl Co-enzyme a carboxylase carboxyltransferase alpha subunit [Source:NCBI gene (formerly Entrezgene)
		AT2G38120	AUX1	AT2G38120	818390	protein_coding	2	15.972876	Transmembrane amino acid transporter family protein [Source:NCBI gene (formerly Entrezgene)
		AT2G38280	FAC1	AT2G38280	818408	protein_coding	2	16.033292	AMP deaminase, putative / myoadenylate deaminase [Source:NCBI gene (formerly Entrezgene)
		AT2G38440	SCAR2	AT2G38440	818425	protein_coding	2	16.095235	SCAR homolog 2 [Source:NCBI gene (formerly Entrezgene)
		AT2G38550	AT2G38550	AT2G38550	818437	protein_coding	2	16.13173	Transmembrane proteins 14C [Source:NCBI gene (formerly Entrezgene)
		AT2G38650	GAUT7	AT2G38650	818447	protein_coding	2	16.161455	galacturonosyltransferase 7 [Source:NCBI gene (formerly Entrezgene)
		AT2G38670	PECT1	AT2G38670	818449	protein_coding	2	16.168712	phosphorylethanolamine cytidylyltransferase 1 [Source:NCBI gene (formerly Entrezgene)
		AT2G38830	AT2G38830	AT2G38830	818467	protein_coding	2	16.225777	Ubiquitin-conjugating enzyme/RWD-like protein [Source:NCBI gene (formerly Entrezgene)
		AT2G38840	AT2G38840	AT2G38840	818468	protein_coding	2	16.227051	Guanylate-binding family protein [Source:NCBI gene (formerly Entrezgene)
		AT2G38950	AT2G38950	AT2G38950	818480	protein_coding	2	16.260803	Transcription factor jumonji (jmj) family protein / zinc finger (C5HC2 type) family protein [Source:NCBI gene (formerly Entrezgene)
		AT2G39260	AT2G39260	AT2G39260	818511	protein_coding	2	16.391924	regulator of nonsense transcripts UPF2 [Source:NCBI gene (formerly Entrezgene)
		AT2G39460	RPL23AA	AT2G39460	818531	protein_coding	2	16.474149	ribosomal protein L23AA [Source:NCBI gene (formerly Entrezgene)
		AT2G39480	ABCB6	AT2G39480	818533	protein_coding	2	16.477792	P-glycoprotein 6 [Source:NCBI gene (formerly Entrezgene)
		AT2G39750	AT2G39750	AT2G39750	818560	protein_coding	2	16.578824	S-adenosyl-L-methionine-dependent methyltransferases superfamily protein [Source:NCBI gene (formerly Entrezgene)
		AT2G39930	ISA1	AT2G39930	818580	protein_coding	2	16.665851	isoamylase 1 [Source:NCBI gene (formerly Entrezgene)
		AT2G39950	AT2G39950	AT2G39950	818582	protein_coding	2	16.676542	flocculation protein [Source:NCBI gene (formerly Entrezgene)
		AT2G39960	AT2G39960	AT2G39960	818583	protein_coding	2	16.681296	Microsomal signal peptidase 25 kDa subunit (SPC25) [Source:NCBI gene (formerly Entrezgene)
		AT2G39990	EIF2	AT2G39990	818587	protein_coding	2	16.698041	eukaryotic translation initiation factor 2 [Source:NCBI gene (formerly Entrezgene)
		AT2G40060	CLC2	AT2G40060	818594	protein_coding	2	16.726424	Clathrin light chain protein [Source:NCBI gene (formerly Entrezgene)
		AT2G40290	AT2G40290	AT2G40290	818621	protein_coding	2	16.828766	Eukaryotic translation initiation factor 2 subunit 1 [Source:NCBI gene (formerly Entrezgene)
		AT2G40360	AT2G40360	AT2G40360	818629	protein_coding	2	16.85288	Transducin/WD40 repeat-like superfamily protein [Source:NCBI gene (formerly Entrezgene)
		AT2G40620	AT2G40620	AT2G40620	818657	protein_coding	2	16.954418	Basic-leucine zipper (bZIP) transcription factor family protein [Source:NCBI gene (formerly Entrezgene)
		AT2G40650	AT2G40650	AT2G40650	818660	protein_coding	2	16.963286	PRP38 family protein [Source:NCBI gene (formerly Entrezgene)
		AT2G40660	AT2G40660	AT2G40660	818661	protein_coding	2	16.965909	Nucleic acid-binding, OB-fold-like protein [Source:NCBI gene (formerly Entrezgene)
		AT2G40730	CTEXP	AT2G40730	818668	protein_coding	2	16.989836	kinase family with ARM repeat domain-containing protein [Source:NCBI gene (formerly Entrezgene)
		AT2G40760	AT2G40760	AT2G40760	818672	protein_coding	2	17.009951	Rhodanese/Cell cycle control phosphatase superfamily protein [Source:NCBI gene (formerly Entrezgene)
		AT2G40765	AT2G40765	AT2G40765	818673	protein_coding	2	17.012176	transmembrane protein [Source:NCBI gene (formerly Entrezgene)
		AT2G40840	DPE2	AT2G40840	818682	protein_coding	2	17.044932	disproportionating enzyme 2 [Source:NCBI gene (formerly Entrezgene)
		AT2G40940	ERS1	AT2G40940	818693	protein_coding	2	17.084321	ethylene response sensor 1 [Source:NCBI gene (formerly Entrezgene)
		AT2G41220	GLU2	AT2G41220	818721	protein_coding	2	17.177539	glutamate synthase 2 [Source:NCBI gene (formerly Entrezgene)
		AT2G41420	WIH2	AT2G41420	818740	protein_coding	2	17.26647	proline-rich family protein [Source:NCBI gene (formerly Entrezgene)
		AT2G41430	ERD15	AT2G41430	818741	protein_coding	2	17.269158	dehydration-induced protein (ERD15) [Source:NCBI gene (formerly Entrezgene)
		AT2G41460	ARP	AT2G41460	818744	protein_coding	2	17.28547	apurinic endonuclease-redox protein [Source:NCBI gene (formerly Entrezgene)
		AT2G41540	GPDHC1	AT2G41540	818752	protein_coding	2	17.325846	6-phosphogluconate dehydrogenase family protein [Source:NCBI gene (formerly Entrezgene)
		AT2G41560	ACA4	AT2G41560	818754	protein_coding	2	17.33205	autoinhibited Ca(2+)-ATPase [Source:NCBI gene (formerly Entrezgene)
		AT2G41620	AT2G41620	AT2G41620	818760	protein_coding	2	17.347304	Nucleoporin interacting component (Nup93/Nic96-like) family protein [Source:NCBI gene (formerly Entrezgene)
		AT2G41700	ABCA1	AT2G41700	818768	protein_coding	2	17.38289	ATP-binding cassette A1 [Source:NCBI gene (formerly Entrezgene)
		AT2G41740	VLN2	AT2G41740	818773	protein_coding	2	17.410672	villin 2 [Source:NCBI gene (formerly Entrezgene)
		AT2G41770	AT2G41770	AT2G41770	818776	protein_coding	2	17.424358	transmembrane protein, putative (DUF288) [Source:NCBI gene (formerly Entrezgene)
		AT2G41840	AT2G41840	AT2G41840	818784	protein_coding	2	17.459685	Ribosomal protein S5 family protein [Source:NCBI gene (formerly Entrezgene)
		AT2G41850	PGAZAT	AT2G41850	818785	protein_coding	2	17.461655	polygalacturonase ADPG2-like protein [Source:NCBI gene (formerly Entrezgene)
		AT2G41900	OXS2	AT2G41900	818790	protein_coding	2	17.490271	CCCH-type zinc finger protein with ARM repeat domain-containing protein [Source:NCBI gene (formerly Entrezgene)
		AT2G42310	AT2G42310	AT2G42310	818832	protein_coding	2	17.624993	ESSS subunit of NADH:ubiquinone oxidoreductase (complex I) protein [Source:NCBI gene (formerly Entrezgene)
		AT2G42320	AT2G42320	AT2G42320	818833	protein_coding	2	17.627331	nucleolar protein gar2-like protein [Source:NCBI gene (formerly Entrezgene)
		AT2G42500	PP2A-3	AT2G42500	818850	protein_coding	2	17.697626	protein phosphatase 2A-3 [Source:NCBI gene (formerly Entrezgene)
		AT2G42520	AT2G42520	AT2G42520	818852	protein_coding	2	17.704741	P-loop containing nucleoside triphosphate hydrolases superfamily protein [Source:NCBI gene (formerly Entrezgene)
		AT2G42530	COR15B	AT2G42530	818853	protein_coding	2	17.708593	cold regulated 15b [Source:NCBI gene (formerly Entrezgene)
		AT2G42620	MAX2	AT2G42620	818862	protein_coding	2	17.756069	RNI-like superfamily protein [Source:NCBI gene (formerly Entrezgene)
		AT2G42650	AT2G42650	AT2G42650	818865	protein_coding	2	17.765178	Ribosomal protein L1p/L10e family [Source:NCBI gene (formerly Entrezgene)
		AT2G42680	MBF1A	AT2G42680	818868	protein_coding	2	17.774832	multiprotein bridging factor 1A [Source:NCBI gene (formerly Entrezgene)
		AT2G42690	AT2G42690	AT2G42690	818869	protein_coding	2	17.776241	alpha/beta-Hydrolases superfamily protein [Source:NCBI gene (formerly Entrezgene)
		AT2G42880	MPK20	AT2G42880	818888	protein_coding	2	17.840168	MAP kinase 20 [Source:NCBI gene (formerly Entrezgene)
		AT2G43040	NPG1	AT2G43040	818906	protein_coding	2	17.895883	tetratricopeptide repeat (TPR)-containing protein [Source:NCBI gene (formerly Entrezgene)
		AT2G43150	AT2G43150	AT2G43150	818917	protein_coding	2	17.945662	Proline-rich extensin-like family protein [Source:NCBI gene (formerly Entrezgene)
		AT2G43460	AT2G43460	AT2G43460	818947	protein_coding	2	18.045965	Ribosomal L38e protein family [Source:NCBI gene (formerly Entrezgene)
		AT2G43640	AT2G43640	AT2G43640	818966	protein_coding	2	18.0974	Signal recognition particle, SRP9/SRP14 subunit [Source:NCBI gene (formerly Entrezgene)
		AT2G43650	EMB2777	AT2G43650	818967	protein_coding	2	18.099236	Sas10/U3 ribonucleoprotein (Utp) family protein [Source:NCBI gene (formerly Entrezgene)
		AT2G43680	IQD14	AT2G43680	818970	protein_coding	2	18.108119	IQ-domain 14 [Source:NCBI gene (formerly Entrezgene)
		AT2G43760	AT2G43760	AT2G43760	818979	protein_coding	2	18.132484	molybdopterin biosynthesis MoaE family protein [Source:NCBI gene (formerly Entrezgene)
		AT2G43770	AT2G43770	AT2G43770	818980	protein_coding	2	18.134061	Transducin/WD40 repeat-like superfamily protein [Source:NCBI gene (formerly Entrezgene)
		AT2G43790	MPK6	AT2G43790	818982	protein_coding	2	18.138246	MAP kinase 6 [Source:NCBI gene (formerly Entrezgene)
		AT2G43810	LSM6B	AT2G43810	818985	protein_coding	2	18.149197	Small nuclear ribonucleoprotein family protein [Source:NCBI gene (formerly Entrezgene)
		AT2G44060	AT2G44060	AT2G44060	819011	protein_coding	2	18.226263	Late embryosis abundant protein, group 2 [Source:NCBI gene (formerly Entrezgene)
		AT2G44090	AT2G44090	AT2G44090	819015	protein_coding	2	18.238269	Ankyrin repeat family protein [Source:NCBI gene (formerly Entrezgene)
		AT2G44150	ASHH3	AT2G44150	819021	protein_coding	2	18.258569	histone-lysine N-methyltransferase ASHH3 [Source:NCBI gene (formerly Entrezgene)
		AT2G44490	PEN2	AT2G44490	819056	protein_coding	2	18.364652	Glycosyl hydrolase superfamily protein [Source:NCBI gene (formerly Entrezgene)
		AT2G44500	AT2G44500	AT2G44500	819057	protein_coding	2	18.374162	O-fucosyltransferase family protein [Source:NCBI gene (formerly Entrezgene)
		AT2G44520	COX10	AT2G44520	819059	protein_coding	2	18.379527	cytochrome c oxidase 10 [Source:NCBI gene (formerly Entrezgene)
		AT2G44610	RAB6A	AT2G44610	819069	protein_coding	2	18.411424	Ras-related small GTP-binding family protein [Source:NCBI gene (formerly Entrezgene)
		AT2G44760	AT2G44760	AT2G44760	819085	protein_coding	2	18.452851	dihydroorotate dehydrogenase (DUF3598) [Source:NCBI gene (formerly Entrezgene)
		AT2G44860	AT2G44860	AT2G44860	819095	protein_coding	2	18.500803	Ribosomal protein L24e family protein [Source:NCBI gene (formerly Entrezgene)
		AT2G44970	AT2G44970	AT2G44970	819105	protein_coding	2	18.548813	alpha/beta-Hydrolases superfamily protein [Source:NCBI gene (formerly Entrezgene)
		AT2G45030	AT2G45030	AT2G45030	819110	protein_coding	2	18.572191	Translation elongation factor EFG/EF2 protein [Source:NCBI gene (formerly Entrezgene)
		AT2G45470	FLA8	AT2G45470	819155	protein_coding	2	18.742477	FASCICLIN-like arabinogalactan protein 8 [Source:NCBI gene (formerly Entrezgene)
		AT2G45590	AT2G45590	AT2G45590	819167	protein_coding	2	18.78599	Protein kinase superfamily protein [Source:NCBI gene (formerly Entrezgene)
		AT2G45620	AT2G45620	AT2G45620	819170	protein_coding	2	18.792864	Nucleotidyltransferase family protein [Source:NCBI gene (formerly Entrezgene)
		AT2G45730	AT2G45730	AT2G45730	819181	protein_coding	2	18.836264	eukaryotic initiation factor 3 gamma subunit family protein [Source:NCBI gene (formerly Entrezgene)
		AT2G45770	CPFTSY	AT2G45770	819185	protein_coding	2	18.851088	signal recognition particle receptor protein, chloroplast (FTSY) [Source:NCBI gene (formerly Entrezgene)
		AT2G45990	AT2G45990	AT2G45990	819207	protein_coding	2	18.919316	ribosomal RNA small subunit methyltransferase G [Source:NCBI gene (formerly Entrezgene)
		AT2G46060	AT2G46060	AT2G46060	819214	protein_coding	2	18.941099	transmembrane protein-like protein [Source:NCBI gene (formerly Entrezgene)
		AT2G46270	GBF3	AT2G46270	819235	protein_coding	2	19.00018	G-box binding factor 3 [Source:NCBI gene (formerly Entrezgene)
		AT2G46280	TRIP-1	AT2G46280	819236	protein_coding	2	19.003158	TGF-beta receptor interacting protein 1 [Source:NCBI gene (formerly Entrezgene)
		AT2G46320	AT2G46320	AT2G46320	819240	protein_coding	2	19.015808	Mitochondrial substrate carrier family protein [Source:NCBI gene (formerly Entrezgene)
		AT2G46390	SDH8	AT2G46390	819247	protein_coding	2	19.042301	succinate dehydrogenase subunit [Source:NCBI gene (formerly Entrezgene)
		AT2G46440	CNGC11	AT2G46440	819252	protein_coding	2	19.061688	cyclic nucleotide-gated channels [Source:NCBI gene (formerly Entrezgene)
		AT2G46450	CNGC12	AT2G46450	819253	protein_coding	2	19.065536	cyclic nucleotide-gated channel 12 [Source:NCBI gene (formerly Entrezgene)
		AT2G46540	AT2G46540	AT2G46540	819266	protein_coding	2	19.110472	fiber [Source:NCBI gene (formerly Entrezgene)
		AT2G46560	AT2G46560	AT2G46560	819268	protein_coding	2	19.115322	transducin family protein / WD-40 repeat family protein [Source:NCBI gene (formerly Entrezgene)
		AT2G47000	ABCB4	AT2G47000	819314	protein_coding	2	19.309643	ATP binding cassette subfamily B4 [Source:NCBI gene (formerly Entrezgene)
		AT2G47110	UBQ6	AT2G47110	819323	protein_coding	2	19.344635	ubiquitin 6 [Source:NCBI gene (formerly Entrezgene)
		AT2G47170	ARF1A1C	AT2G47170	819330	protein_coding	2	19.366596	Ras-related small GTP-binding family protein [Source:NCBI gene (formerly Entrezgene)
		AT2G47450	CAO	AT2G47450	819358	protein_coding	2	19.472573	chloroplast signal recognition particle component (CAO) [Source:NCBI gene (formerly Entrezgene)
		AT2G47470	UNE5	AT2G47470	819360	protein_coding	2	19.481254	thioredoxin family protein [Source:NCBI gene (formerly Entrezgene)
		AT2G47500	AT2G47500	AT2G47500	819363	protein_coding	2	19.492867	P-loop nucleoside triphosphate hydrolases superfamily protein with CH (Calponin Homology) domain-containing protein [Source:NCBI gene (formerly Entrezgene)
		AT2G47510	FUM1	AT2G47510	819364	protein_coding	2	19.498229	fumarase 1 [Source:NCBI gene (formerly Entrezgene)
		AT2G47610	AT2G47610	AT2G47610	819374	protein_coding	2	19.529743	Ribosomal protein L7Ae/L30e/S12e/Gadd45 family protein [Source:NCBI gene (formerly Entrezgene)
		AT2G47620	SWI3A	AT2G47620	819375	protein_coding	2	19.531939	SWITCH/sucrose nonfermenting 3A [Source:NCBI gene (formerly Entrezgene)
		AT2G47710	AT2G47710	AT2G47710	819384	protein_coding	2	19.554724	Adenine nucleotide alpha hydrolases-like superfamily protein [Source:NCBI gene (formerly Entrezgene)
		AT2G47980	SCC3	AT2G47980	819410	protein_coding	2	19.631207	sister-chromatid cohesion protein 3 [Source:NCBI gene (formerly Entrezgene)
		AT2G47990	SWA1	AT2G47990	819411	protein_coding	2	19.636867	transducin family protein / WD-40 repeat family protein [Source:NCBI gene (formerly Entrezgene)
		AT2G48010	RKF3	AT2G48010	819413	protein_coding	2	19.641351	receptor-like kinase in in flowers 3 [Source:NCBI gene (formerly Entrezgene)
		AT3G01160	AT3G01160	AT3G01160	820504	protein_coding	3	0.054524	pre-rRNA-processing ESF1-like protein [Source:NCBI gene (formerly Entrezgene)
		AT3G01300	AT3G01300	AT3G01300	820989	protein_coding	3	0.090396	Protein kinase superfamily protein [Source:NCBI gene (formerly Entrezgene)
		AT3G01390	VMA10	AT3G01390	821130	protein_coding	3	0.14994	vacuolar membrane ATPase 10 [Source:NCBI gene (formerly Entrezgene)
		AT3G01490	AT3G01490	AT3G01490	821136	protein_coding	3	0.190831	Protein kinase superfamily protein [Source:NCBI gene (formerly Entrezgene)
		AT3G01720	AT3G01720	AT3G01720	821091	protein_coding	3	0.262142	peptidyl serine alpha-galactosyltransferase [Source:NCBI gene (formerly Entrezgene)
		AT3G01780	TPLATE	AT3G01780	821081	protein_coding	3	0.278882	ARM repeat superfamily protein [Source:NCBI gene (formerly Entrezgene)
		AT3G01790	AT3G01790	AT3G01790	821078	protein_coding	3	0.283179	Ribosomal protein L13 family protein [Source:NCBI gene (formerly Entrezgene)
		AT3G01850	AT3G01850	AT3G01850	821068	protein_coding	3	0.299784	Aldolase-type TIM barrel family protein [Source:NCBI gene (formerly Entrezgene)
		AT3G02220	AT3G02220	AT3G02220	821238	protein_coding	3	0.412041	small acidic-like protein [Source:NCBI gene (formerly Entrezgene)
		AT3G02320	AT3G02320	AT3G02320	820451	protein_coding	3	0.469867	N2,N2-dimethylguanosine tRNA methyltransferase [Source:NCBI gene (formerly Entrezgene)
		AT3G02350	GAUT9	AT3G02350	820474	protein_coding	3	0.478949	galacturonosyltransferase 9 [Source:NCBI gene (formerly Entrezgene)
		AT3G02460	AT3G02460	AT3G02460	821261	protein_coding	3	0.505434	Ypt/Rab-GAP domain of gyp1p superfamily protein [Source:NCBI gene (formerly Entrezgene)
		AT3G02490	AT3G02490	AT3G02490	820563	protein_coding	3	0.513478	Pentatricopeptide repeat (PPR) superfamily protein [Source:NCBI gene (formerly Entrezgene)
		AT3G02520	GRF7	AT3G02520	821060	protein_coding	3	0.526293	ral regulatory factor 7 [Source:NCBI gene (formerly Entrezgene)
		AT3G02530	AT3G02530	AT3G02530	821160	protein_coding	3	0.528526	TCP-1/cpn60 chaperonin family protein [Source:NCBI gene (formerly Entrezgene)
		AT3G02560	AT3G02560	AT3G02560	821308	protein_coding	3	0.541708	Ribosomal protein S7e family protein [Source:NCBI gene (formerly Entrezgene)
		AT3G02650	AT3G02650	AT3G02650	821285	protein_coding	3	0.568012	Tetratricopeptide repeat (TPR)-like superfamily protein [Source:NCBI gene (formerly Entrezgene)
		AT3G02740	AT3G02740	AT3G02740	821256	protein_coding	3	0.590425	Eukaryotic aspartyl protease family protein [Source:NCBI gene (formerly Entrezgene)
		AT3G02760	AT3G02760	AT3G02760	820930	protein_coding	3	0.597105	Class II aaRS and biotin synthetases superfamily protein [Source:NCBI gene (formerly Entrezgene)
		AT3G02780	IPP2	AT3G02780	820960	protein_coding	3	0.602401	isopentenyl pyrophosphate:dimethylallyl pyrophosphate isomerase 2 [Source:NCBI gene (formerly Entrezgene)
		AT3G02890	AT3G02890	AT3G02890	821192	protein_coding	3	0.640169	RING/FYVE/PHD zinc finger superfamily protein [Source:NCBI gene (formerly Entrezgene)
		AT3G03050	CSLD3	AT3G03050	821148	protein_coding	3	0.686981	cellulose synthase-like D3 [Source:NCBI gene (formerly Entrezgene)
		AT3G03380	DEG7	AT3G03380	821268	protein_coding	3	0.7995	DegP protease 7 [Source:NCBI gene (formerly Entrezgene)
		AT3G03630	CS26	AT3G03630	821203	protein_coding	3	0.877844	cysteine synthase 26 [Source:NCBI gene (formerly Entrezgene)
		AT3G03640	BGLU25	AT3G03640	821201	protein_coding	3	0.880988	beta glucosidase 25 [Source:NCBI gene (formerly Entrezgene)
		AT3G03710	RIF10	AT3G03710	821181	protein_coding	3	0.919362	polyribonucleotide nucleotidyltransferase [Source:NCBI gene (formerly Entrezgene)
		AT3G03940	AT3G03940	AT3G03940	819551	protein_coding	3	1.013929	Protein kinase family protein [Source:NCBI gene (formerly Entrezgene)
		AT3G03960	AT3G03960	AT3G03960	819549	protein_coding	3	1.024144	TCP-1/cpn60 chaperonin family protein [Source:NCBI gene (formerly Entrezgene)
		AT3G04090	SIP1A	AT3G04090	819564	protein_coding	3	1.071984	small and basic intrinsic protein 1A [Source:NCBI gene (formerly Entrezgene)
		AT3G04130	AT3G04130	AT3G04130	819568	protein_coding	3	1.083772	Tetratricopeptide repeat (TPR)-like superfamily protein [Source:NCBI gene (formerly Entrezgene)
		AT3G04260	PTAC3	AT3G04260	819581	protein_coding	3	1.122948	plastid transcriptionally active 3 [Source:NCBI gene (formerly Entrezgene)
		AT3G04290	LTL1	AT3G04290	819584	protein_coding	3	1.13332	Li-tolerant lipase 1 [Source:NCBI gene (formerly Entrezgene)
		AT3G04340	emb2458	AT3G04340	819589	protein_coding	3	1.146568	FtsH extracellular protease family [Source:NCBI gene (formerly Entrezgene)
		AT3G04480	AT3G04480	AT3G04480	819604	protein_coding	3	1.19354	endoribonuclease [Source:NCBI gene (formerly Entrezgene)
		AT3G04550	AT3G04550	AT3G04550	819611	protein_coding	3	1.225919	rubisco accumulation factor-like protein [Source:NCBI gene (formerly Entrezgene)
		AT3G04580	EIN4	AT3G04580	819614	protein_coding	3	1.235209	Signal transduction histidine kinase, hybrid-type, ethylene sensor [Source:NCBI gene (formerly Entrezgene)
		AT3G04670	WRKY39	AT3G04670	819625	protein_coding	3	1.266056	WRKY DNA-binding protein 39 [Source:NCBI gene (formerly Entrezgene)
		AT3G04730	IAA16	AT3G04730	819633	protein_coding	3	1.288155	indoleacetic acid-induced protein 16 [Source:NCBI gene (formerly Entrezgene)
		AT3G04760	AT3G04760	AT3G04760	819636	protein_coding	3	1.303419	Pentatricopeptide repeat (PPR-like) superfamily protein [Source:NCBI gene (formerly Entrezgene)
		AT3G04830	AT3G04830	AT3G04830	819643	protein_coding	3	1.326121	Protein prenylyltransferase superfamily protein [Source:NCBI gene (formerly Entrezgene)
		AT3G04840	AT3G04840	AT3G04840	819644	protein_coding	3	1.329571	Ribosomal protein S3Ae [Source:NCBI gene (formerly Entrezgene)
		AT3G04850	AT3G04850	AT3G04850	819645	protein_coding	3	1.331898	Tesmin/TSO1-like CXC domain-containing protein [Source:NCBI gene (formerly Entrezgene)
		AT3G05050	AT3G05050	AT3G05050	819667	protein_coding	3	1.408557	Protein kinase superfamily protein [Source:NCBI gene (formerly Entrezgene)
		AT3G05060	AT3G05060	AT3G05060	819668	protein_coding	3	1.412867	NOP56-like pre RNA processing ribonucleoprotein [Source:NCBI gene (formerly Entrezgene)
		AT3G05130	AT3G05130	AT3G05130	819675	protein_coding	3	1.433128	paramyosin-like protein [Source:NCBI gene (formerly Entrezgene)
		AT3G05190	AT3G05190	AT3G05190	819683	protein_coding	3	1.471083	D-aminoacid aminotransferase-like PLP-dependent enzymes superfamily protein [Source:NCBI gene (formerly Entrezgene)
		AT3G05590	RPL18	AT3G05590	819725	protein_coding	3	1.621355	ribosomal protein L18 [Source:NCBI gene (formerly Entrezgene)
		AT3G05670	AT3G05670	AT3G05670	819734	protein_coding	3	1.653264	RING/U-box protein [Source:NCBI gene (formerly Entrezgene)
		AT3G05675	AT3G05675	AT3G05675	819735	protein_coding	3	1.657758	BTB/POZ domain-containing protein [Source:NCBI gene (formerly Entrezgene)
		AT3G05680	EMB2016	AT3G05680	819736	protein_coding	3	1.660523	embryo defective 2016 [Source:NCBI gene (formerly Entrezgene)
		AT3G05850	MUG7	AT3G05850	3768859	protein_coding	3	1.743413	MuDR family transposase [Source:NCBI gene (formerly Entrezgene)
		AT3G05900	AT3G05900	AT3G05900	819759	protein_coding	3	1.761205	neurofilament protein-like protein [Source:NCBI gene (formerly Entrezgene)
		AT3G06430	PPR2	AT3G06430	819817	protein_coding	3	1.956409	Tetratricopeptide repeat (TPR)-like superfamily protein [Source:NCBI gene (formerly Entrezgene)
		AT3G06480	AT3G06480	AT3G06480	819825	protein_coding	3	1.985338	DEAD box RNA helicase family protein [Source:NCBI gene (formerly Entrezgene)
		AT3G06483	PDK	AT3G06483	819826	protein_coding	3	1.990349	pyruvate dehydrogenase kinase [Source:NCBI gene (formerly Entrezgene)
		AT3G06620	AT3G06620	AT3G06620	819841	protein_coding	3	2.062131	PAS domain-containing protein tyrosine kinase family protein [Source:NCBI gene (formerly Entrezgene)
		AT3G06650	ACLB-1	AT3G06650	819845	protein_coding	3	2.079033	ATP-citrate lyase B-1 [Source:NCBI gene (formerly Entrezgene)
		AT3G06700	AT3G06700	AT3G06700	819855	protein_coding	3	2.117127	Ribosomal L29e protein family [Source:NCBI gene (formerly Entrezgene)
		AT3G06910	ULP1A	AT3G06910	819876	protein_coding	3	2.17863	UB-like protease 1A [Source:NCBI gene (formerly Entrezgene)
		AT3G06980	AT3G06980	AT3G06980	819883	protein_coding	3	2.201432	DEA(D/H)-box RNA helicase family protein [Source:NCBI gene (formerly Entrezgene)
		AT3G07050	NSN1	AT3G07050	819890	protein_coding	3	2.229355	GTP-binding family protein [Source:NCBI gene (formerly Entrezgene)
		AT3G07140	AT3G07140	AT3G07140	819900	protein_coding	3	2.261104	GPI transamidase component Gpi16 subunit family protein [Source:NCBI gene (formerly Entrezgene)
		AT3G07180	AT3G07180	AT3G07180	819905	protein_coding	3	2.282233	GPI transamidase component PIG-S-like protein [Source:NCBI gene (formerly Entrezgene)
		AT3G07220	FHA2	AT3G07220	819910	protein_coding	3	2.297886	SMAD/FHA domain-containing protein [Source:NCBI gene (formerly Entrezgene)
		AT3G07330	CSLC6	AT3G07330	819921	protein_coding	3	2.335612	Cellulose-synthase-like C6 [Source:NCBI gene (formerly Entrezgene)
		AT3G07340	AT3G07340	AT3G07340	819922	protein_coding	3	2.340845	basic helix-loop-helix (bHLH) DNA-binding superfamily protein [Source:NCBI gene (formerly Entrezgene)
		AT3G07568	AT3G07568	AT3G07568	819947	protein_coding	3	2.416243	fanconi anemia group D2 protein [Source:NCBI gene (formerly Entrezgene)
		AT3G07670	AT3G07670	AT3G07670	819958	protein_coding	3	2.451564	Rubisco methyltransferase family protein [Source:NCBI gene (formerly Entrezgene)
		AT3G07680	p24beta2	AT3G07680	819959	protein_coding	3	2.455239	emp24/gp25L/p24 family/GOLD family protein [Source:NCBI gene (formerly Entrezgene)
		AT3G07690	AT3G07690	AT3G07690	819960	protein_coding	3	2.457027	6-phosphogluconate dehydrogenase family protein [Source:NCBI gene (formerly Entrezgene)
		AT3G07950	AT3G07950	AT3G07950	819986	protein_coding	3	2.531773	rhomboid protein-like protein [Source:NCBI gene (formerly Entrezgene)
		AT3G08510	PLC2	AT3G08510	819999	protein_coding	3	2.582362	phospholipase C 2 [Source:NCBI gene (formerly Entrezgene)
		AT3G08580	AAC1	AT3G08580	820005	protein_coding	3	2.605435	ADP/ATP carrier 1 [Source:NCBI gene (formerly Entrezgene)
		AT3G08690	UBC11	AT3G08690	820016	protein_coding	3	2.641012	ubiquitin-conjugating enzyme 11 [Source:NCBI gene (formerly Entrezgene)
		AT3G09090	DEX1	AT3G09090	820063	protein_coding	3	2.782698	defective in exine formation protein (DEX1) [Source:NCBI gene (formerly Entrezgene)
		AT3G09260	PYK10	AT3G09260	820082	protein_coding	3	2.840477	Glycosyl hydrolase superfamily protein [Source:NCBI gene (formerly Entrezgene)
		AT3G09300	ORP3B	AT3G09300	820086	protein_coding	3	2.857847	OSBP(oxysterol binding protein)-related protein 3B [Source:NCBI gene (formerly Entrezgene)
		AT3G09630	AT3G09630	AT3G09630	820120	protein_coding	3	2.953693	Ribosomal protein L4/L1 family [Source:NCBI gene (formerly Entrezgene)
		AT3G09670	AT3G09670	AT3G09670	820124	protein_coding	3	2.966201	Tudor/PWWP/MBT superfamily protein [Source:NCBI gene (formerly Entrezgene)
		AT3G09690	AT3G09690	AT3G09690	820126	protein_coding	3	2.971813	alpha/beta-Hydrolases superfamily protein [Source:NCBI gene (formerly Entrezgene)
		AT3G09735	AT3G09735	AT3G09735	820131	protein_coding	3	2.986398	S1FA-like DNA-binding protein [Source:NCBI gene (formerly Entrezgene)
		AT3G09740	SYP71	AT3G09740	820132	protein_coding	3	2.989356	syntaxin of plants 71 [Source:NCBI gene (formerly Entrezgene)
		AT3G09810	IDH-VI	AT3G09810	820139	protein_coding	3	3.008499	isocitrate dehydrogenase VI [Source:NCBI gene (formerly Entrezgene)
		AT3G09860	AT3G09860	AT3G09860	820144	protein_coding	3	3.025993	actin T1-like protein [Source:NCBI gene (formerly Entrezgene)
		AT3G09920	PIP5K9	AT3G09920	820151	protein_coding	3	3.03878	phosphatidyl inositol monophosphate 5 kinase [Source:NCBI gene (formerly Entrezgene)
		AT3G10040	AT3G10040	AT3G10040	820165	protein_coding	3	3.096345	sequence-specific DNA binding transcription factor [Source:NCBI gene (formerly Entrezgene)
		AT3G10090	AT3G10090	AT3G10090	820170	protein_coding	3	3.108789	Nucleic acid-binding, OB-fold-like protein [Source:NCBI gene (formerly Entrezgene)
		AT3G10220	EMB2804	AT3G10220	820184	protein_coding	3	3.161706	tubulin folding cofactor B [Source:NCBI gene (formerly Entrezgene)
		AT3G10230	LYC	AT3G10230	820185	protein_coding	3	3.164075	lycopene cyclase [Source:NCBI gene (formerly Entrezgene)
		AT3G10730	SUN2	AT3G10730	820242	protein_coding	3	3.358288	SAD1/UNC-84 domain protein 2 [Source:NCBI gene (formerly Entrezgene)
		AT3G10770	AT3G10770	AT3G10770	820246	protein_coding	3	3.372092	Single-stranded nucleic acid binding R3H protein [Source:NCBI gene (formerly Entrezgene)
		AT3G10810	AT3G10810	AT3G10810	820250	protein_coding	3	3.381628	zinc finger (C3HC4-type RING finger) family protein [Source:NCBI gene (formerly Entrezgene)
		AT3G10840	AT3G10840	AT3G10840	820253	protein_coding	3	3.390153	alpha/beta-Hydrolases superfamily protein [Source:NCBI gene (formerly Entrezgene)
		AT3G10850	GLY2	AT3G10850	820255	protein_coding	3	3.397549	Metallo-hydrolase/oxidoreductase superfamily protein [Source:NCBI gene (formerly Entrezgene)
		AT3G11100	AT3G11100	AT3G11100	820281	protein_coding	3	3.476187	sequence-specific DNA binding transcription factor [Source:NCBI gene (formerly Entrezgene)
		AT3G11120	AT3G11120	AT3G11120	820283	protein_coding	3	3.48102	Ribosomal protein L41 family [Source:NCBI gene (formerly Entrezgene)
		AT3G11320	AT3G11320	AT3G11320	820304	protein_coding	3	3.546276	Nucleotide-sugar transporter family protein [Source:NCBI gene (formerly Entrezgene)
		AT3G11440	MYB65	AT3G11440	820317	protein_coding	3	3.602036	myb domain protein 65 [Source:NCBI gene (formerly Entrezgene)
		AT3G11450	AT3G11450	AT3G11450	820318	protein_coding	3	3.605126	DnaJ and Myb-like DNA-binding domain-containing protein [Source:NCBI gene (formerly Entrezgene)
		AT3G11570	TBL8	AT3G11570	820330	protein_coding	3	3.645022	TRICHOME BIREFRINGENCE-LIKE 8 [Source:NCBI gene (formerly Entrezgene)
		AT3G11830	AT3G11830	AT3G11830	820356	protein_coding	3	3.732628	TCP-1/cpn60 chaperonin family protein [Source:NCBI gene (formerly Entrezgene)
		AT3G12050	AT3G12050	AT3G12050	820379	protein_coding	3	3.839101	Aha1 domain-containing protein [Source:NCBI gene (formerly Entrezgene)
		AT3G12080	emb2738	AT3G12080	820382	protein_coding	3	3.847743	GTP-binding family protein [Source:NCBI gene (formerly Entrezgene)
		AT3G12260	AT3G12260	AT3G12260	820406	protein_coding	3	3.90894	LYR family of Fe/S cluster biosis protein [Source:NCBI gene (formerly Entrezgene)
		AT3G12270	PRMT3	AT3G12270	820407	protein_coding	3	3.910481	protein arginine methyltransferase 3 [Source:NCBI gene (formerly Entrezgene)
		AT3G12280	RBR1	AT3G12280	820408	protein_coding	3	3.913349	retinoblastoma-related 1 [Source:NCBI gene (formerly Entrezgene)
		AT3G12340	AT3G12340	AT3G12340	820412	protein_coding	3	3.925498	FKBP-like peptidyl-prolyl cis-trans isomerase family protein [Source:NCBI gene (formerly Entrezgene)
		AT3G12390	AT3G12390	AT3G12390	820418	protein_coding	3	3.942257	Nascent polypeptide-associated complex (NAC), alpha subunit family protein [Source:NCBI gene (formerly Entrezgene)
		AT3G12530	PSF2	AT3G12530	820432	protein_coding	3	3.97218	PSF2 [Source:NCBI gene (formerly Entrezgene)
		AT3G12587	AT3G12587	AT3G12587	6240849	protein_coding	3	3.99434	Oligosaccaryltransferase [Source:NCBI gene (formerly Entrezgene)
		AT3G12670	emb2742	AT3G12670	820447	protein_coding	3	4.019031	CTP synthase family protein [Source:NCBI gene (formerly Entrezgene)
		AT3G12810	PIE1	AT3G12810	820463	protein_coding	3	4.065042	SNF2 domain-containing protein / helicase domain-containing protein [Source:NCBI gene (formerly Entrezgene)
		AT3G12860	AT3G12860	AT3G12860	820468	protein_coding	3	4.091567	NOP56-like pre RNA processing ribonucleoprotein [Source:NCBI gene (formerly Entrezgene)
		AT3G13030	AT3G13030	AT3G13030	820489	protein_coding	3	4.169541	hAT transposon superfamily protein [Source:NCBI gene (formerly Entrezgene)
		AT3G13070	AT3G13070	AT3G13070	820495	protein_coding	3	4.191237	CBS domain-containing protein / transporter associated domain-containing protein [Source:NCBI gene (formerly Entrezgene)
		AT3G13290	VCR	AT3G13290	820529	protein_coding	3	4.297282	varicose-like protein [Source:NCBI gene (formerly Entrezgene)
		AT3G13410	AT3G13410	AT3G13410	820541	protein_coding	3	4.361635	2-C-methyl-D-erythritol 4-phosphate cytidylyltransferase [Source:NCBI gene (formerly Entrezgene)
		AT3G13580	AT3G13580	AT3G13580	820560	protein_coding	3	4.433047	Ribosomal protein L30/L7 family protein [Source:NCBI gene (formerly Entrezgene)
		AT3G13600	AT3G13600	AT3G13600	820562	protein_coding	3	4.444554	calmodulin-binding family protein [Source:NCBI gene (formerly Entrezgene)
		AT3G13750	BGAL1	AT3G13750	820584	protein_coding	3	4.510965	beta galactosidase 1 [Source:NCBI gene (formerly Entrezgene)
		AT3G13772	TMN7	AT3G13772	820587	protein_coding	3	4.521532	transmembrane nine 7 [Source:NCBI gene (formerly Entrezgene)
		AT3G13790	ATBFRUCT1	AT3G13790	820591	protein_coding	3	4.532762	Glycosyl hydrolases family 32 protein [Source:NCBI gene (formerly Entrezgene)
		AT3G13860	HSP60-3A	AT3G13860	820599	protein_coding	3	4.561517	heat shock protein 60-3A [Source:NCBI gene (formerly Entrezgene)
		AT3G13870	RHD3	AT3G13870	820600	protein_coding	3	4.56537	Root hair defective 3 GTP-binding protein (RHD3) [Source:NCBI gene (formerly Entrezgene)
		AT3G13930	AT3G13930	AT3G13930	820606	protein_coding	3	4.595767	Dihydrolipoamide acetyltransferase, long form protein [Source:NCBI gene (formerly Entrezgene)
		AT3G13960	GRF5	AT3G13960	820609	protein_coding	3	4.608076	growth-regulating factor 5 [Source:NCBI gene (formerly Entrezgene)
		AT3G14067	AT3G14067	AT3G14067	820621	protein_coding	3	4.658039	Subtilase family protein [Source:NCBI gene (formerly Entrezgene)
		AT3G14172	AT3G14172	AT3G14172	5007999	protein_coding	3	4.698457	GPI-anchored adhesin-like protein [Source:NCBI gene (formerly Entrezgene)
		AT3G14180	ASIL2	AT3G14180	820635	protein_coding	3	4.706802	sequence-specific DNA binding transcription factor [Source:NCBI gene (formerly Entrezgene)
		AT3G14205	AT3G14205	AT3G14205	820638	protein_coding	3	4.71565	Phosphoinositide phosphatase family protein [Source:NCBI gene (formerly Entrezgene)
		AT3G14270	FAB1B	AT3G14270	820647	protein_coding	3	4.753705	phosphatidylinositol-4-phosphate 5-kinase family protein [Source:NCBI gene (formerly Entrezgene)
		AT3G14310	PME3	AT3G14310	820651	protein_coding	3	4.771833	pectin methylesterase 3 [Source:NCBI gene (formerly Entrezgene)
		AT3G14330	AT3G14330	AT3G14330	820653	protein_coding	3	4.778959	Tetratricopeptide repeat (TPR)-like superfamily protein [Source:NCBI gene (formerly Entrezgene)
		AT3G14350	SRF7	AT3G14350	820655	protein_coding	3	4.782757	STRUBBELIG-receptor family 7 [Source:NCBI gene (formerly Entrezgene)
		AT3G14420	GOX1	AT3G14420	820665	protein_coding	3	4.821391	Aldolase-type TIM barrel family protein [Source:NCBI gene (formerly Entrezgene)
		AT3G14600	AT3G14600	AT3G14600	820688	protein_coding	3	4.910629	Ribosomal protein L18ae/LX family protein [Source:NCBI gene (formerly Entrezgene)
		AT3G14720	MPK19	AT3G14720	820700	protein_coding	3	4.945601	MAP kinase 19 [Source:NCBI gene (formerly Entrezgene)
		AT3G14940	PPC3	AT3G14940	820723	protein_coding	3	5.025184	phosphoenolpyruvate carboxylase 3 [Source:NCBI gene (formerly Entrezgene)
		AT3G15000	RIP1	AT3G15000	820729	protein_coding	3	5.050195	cobalt ion binding protein [Source:NCBI gene (formerly Entrezgene)
		AT3G15010	AT3G15010	AT3G15010	820730	protein_coding	3	5.052725	RNA-binding (RRM/RBD/RNP motifs) family protein [Source:NCBI gene (formerly Entrezgene)
		AT3G15060	RABA1g	AT3G15060	820735	protein_coding	3	5.069104	RAB GTPase homolog A1G [Source:NCBI gene (formerly Entrezgene)
		AT3G15070	AT3G15070	AT3G15070	820736	protein_coding	3	5.070134	RING/U-box superfamily protein [Source:NCBI gene (formerly Entrezgene)
		AT3G15095	HCF243	AT3G15095	820740	protein_coding	3	5.08178	Serine/Threonine-kinase pakA-like protein [Source:NCBI gene (formerly Entrezgene)
		AT3G15350	AT3G15350	AT3G15350	820766	protein_coding	3	5.166175	Core-2/I-branching beta-1,6-N-acetylglucosaminyltransferase family protein [Source:NCBI gene (formerly Entrezgene)
		AT3G15470	AT3G15470	AT3G15470	820786	protein_coding	3	5.216262	Transducin/WD40 repeat-like superfamily protein [Source:NCBI gene (formerly Entrezgene)
		AT3G15610	AT3G15610	AT3G15610	820803	protein_coding	3	5.290847	Transducin/WD40 repeat-like superfamily protein [Source:NCBI gene (formerly Entrezgene)
		AT3G15640	AT3G15640	AT3G15640	820806	protein_coding	3	5.298991	Rubredoxin-like superfamily protein [Source:NCBI gene (formerly Entrezgene)
		AT3G15920	AT3G15920	AT3G15920	820835	protein_coding	3	5.383595	Phox (PX) domain-containing protein [Source:NCBI gene (formerly Entrezgene)
		AT3G15950	NAI2	AT3G15950	820839	protein_coding	3	5.397541	DNA topoisomerase-like protein [Source:NCBI gene (formerly Entrezgene)
		AT3G16060	AT3G16060	AT3G16060	820851	protein_coding	3	5.447272	ATP binding microtubule motor family protein [Source:NCBI gene (formerly Entrezgene)
		AT3G16080	AT3G16080	AT3G16080	820853	protein_coding	3	5.454762	Zinc-binding ribosomal protein family protein [Source:NCBI gene (formerly Entrezgene)
		AT3G16290	EMB2083	AT3G16290	820876	protein_coding	3	5.52088	AAA-type ATPase family protein [Source:NCBI gene (formerly Entrezgene)
		AT3G16370	AT3G16370	AT3G16370	820884	protein_coding	3	5.55671	GDSL-like Lipase/Acylhydrolase superfamily protein [Source:NCBI gene (formerly Entrezgene)
		AT3G16400	NSP1	AT3G16400	820887	protein_coding	3	5.566083	nitrile specifier protein 1 [Source:NCBI gene (formerly Entrezgene)
		AT3G16410	NSP4	AT3G16410	820888	protein_coding	3	5.571903	nitrile specifier protein 4 [Source:NCBI gene (formerly Entrezgene)
		AT3G16420	PBP1	AT3G16420	820890	protein_coding	3	5.57929	PYK10-binding protein 1 [Source:NCBI gene (formerly Entrezgene)
		AT3G16460	JAL34	AT3G16460	820894	protein_coding	3	5.592491	Mannose-binding lectin superfamily protein [Source:NCBI gene (formerly Entrezgene)
		AT3G16500	PAP1	AT3G16500	820898	protein_coding	3	5.612203	phytochrome-associated protein 1 [Source:NCBI gene (formerly Entrezgene)
		AT3G16640	TCTP	AT3G16640	820916	protein_coding	3	5.669317	translationally controlled tumor protein [Source:NCBI gene (formerly Entrezgene)
		AT3G16760	AT3G16760	AT3G16760	820928	protein_coding	3	5.702929	Tetratricopeptide repeat (TPR)-like superfamily protein [Source:NCBI gene (formerly Entrezgene)
		AT3G16780	AT3G16780	AT3G16780	820931	protein_coding	3	5.708826	Ribosomal protein L19e family protein [Source:NCBI gene (formerly Entrezgene)
		AT3G16810	PUM24	AT3G16810	820934	protein_coding	3	5.723222	pumilio 24 [Source:NCBI gene (formerly Entrezgene)
		AT3G17160	AT3G17160	AT3G17160	820973	protein_coding	3	5.852049
		AT3G17170	RFC3	AT3G17170	820974	protein_coding	3	5.853059	Translation elongation factor EF1B/ribosomal protein S6 family protein [Source:NCBI gene (formerly Entrezgene)
		AT3G17240	mtLPD2	AT3G17240	820984	protein_coding	3	5.889663	lipoamide dehydrogenase 2 [Source:NCBI gene (formerly Entrezgene)
		AT3G17310	DRM3	AT3G17310	820994	protein_coding	3	5.908934	S-adenosyl-L-methionine-dependent methyltransferases superfamily protein [Source:NCBI gene (formerly Entrezgene)
		AT3G17430	AT3G17430	AT3G17430	821007	protein_coding	3	5.965869	Nucleotide-sugar transporter family protein [Source:NCBI gene (formerly Entrezgene)
		AT3G17440	NPSN13	AT3G17440	821008	protein_coding	3	5.969564	Putative plant snare 13 [Source:NCBI gene (formerly Entrezgene)
		AT3G17465	RPL3P	AT3G17465	821011	protein_coding	3	5.977722	ribosomal protein L3 plastid [Source:NCBI gene (formerly Entrezgene)
		AT3G17750	AT3G17750	AT3G17750	821043	protein_coding	3	6.073731	Protein kinase superfamily protein [Source:NCBI gene (formerly Entrezgene)
		AT3G17840	RLK902	AT3G17840	821053	protein_coding	3	6.105908	receptor-like kinase 902 [Source:NCBI gene (formerly Entrezgene)
		AT3G17850	AT3G17850	AT3G17850	821054	protein_coding	3	6.109409	Protein kinase superfamily protein [Source:NCBI gene (formerly Entrezgene)
		AT3G17900	AT3G17900	AT3G17900	821058	protein_coding	3	6.128506	heat-inducible transcription repressor [Source:NCBI gene (formerly Entrezgene)
		AT3G18000	XPL1	AT3G18000	821324	protein_coding	3	6.154363	S-adenosyl-L-methionine-dependent methyltransferases superfamily protein [Source:NCBI gene (formerly Entrezgene)
		AT3G18080	BGLU44	AT3G18080	821333	protein_coding	3	6.191461	B-S glucosidase 44 [Source:NCBI gene (formerly Entrezgene)
		AT3G18190	AT3G18190	AT3G18190	821346	protein_coding	3	6.232108	TCP-1/cpn60 chaperonin family protein [Source:NCBI gene (formerly Entrezgene)
		AT3G18390	EMB1865	AT3G18390	821368	protein_coding	3	6.313471	CRS1 / YhbY (CRM) domain-containing protein [Source:NCBI gene (formerly Entrezgene)
		AT3G18410	AT3G18410	AT3G18410	821370	protein_coding	3	6.323143	NADH dehydrogenase ubiquinone 1 beta subcomplex subunit 10-B-like protein (Complex I subunit NDUFS6) [Source:NCBI gene (formerly Entrezgene)
		AT3G18640	AT3G18640	AT3G18640	821395	protein_coding	3	6.41327	Zinc finger C-x8-C-x5-C-x3-H type family protein [Source:NCBI gene (formerly Entrezgene)
		AT3G18760	AT3G18760	AT3G18760	821407	protein_coding	3	6.457677	Translation elongation factor EF1B/ribosomal protein S6 family protein [Source:NCBI gene (formerly Entrezgene)
		AT3G18790	AT3G18790	AT3G18790	821412	protein_coding	3	6.477661	pre-mRNA-splicing factor ISY1-like protein [Source:NCBI gene (formerly Entrezgene)
		AT3G18820	RAB7B	AT3G18820	821415	protein_coding	3	6.484068	RAB GTPase homolog G3F [Source:NCBI gene (formerly Entrezgene)
		AT3G18860	AT3G18860	AT3G18860	821419	protein_coding	3	6.501668	transducin family protein / WD-40 repeat family protein [Source:NCBI gene (formerly Entrezgene)
		AT3G18940	AT3G18940	AT3G18940	821426	protein_coding	3	6.526734	clast3-like protein [Source:NCBI gene (formerly Entrezgene)
		AT3G19100	AT3G19100	AT3G19100	821445	protein_coding	3	6.605296	Protein kinase superfamily protein [Source:NCBI gene (formerly Entrezgene)
		AT3G19130	RBP47B	AT3G19130	821447	protein_coding	3	6.611182	RNA-binding protein 47B [Source:NCBI gene (formerly Entrezgene)
		AT3G19340	AT3G19340	AT3G19340	821468	protein_coding	3	6.701273	aminopeptidase (DUF3754) [Source:NCBI gene (formerly Entrezgene)
		AT3G19390	AT3G19390	AT3G19390	821473	protein_coding	3	6.722825	Granulin repeat cysteine protease family protein [Source:NCBI gene (formerly Entrezgene)
		AT3G19553	PUT5	AT3G19553	821492	protein_coding	3	6.790731	Amino acid permease family protein [Source:NCBI gene (formerly Entrezgene)
		AT3G19760	EIF4A-III	AT3G19760	821513	protein_coding	3	6.863661	eukaryotic initiation factor 4A-III [Source:NCBI gene (formerly Entrezgene)
		AT3G19820	DWF1	AT3G19820	821519	protein_coding	3	6.879524	cell elongation protein / DWARF1 / DIMINUTO (DIM) [Source:NCBI gene (formerly Entrezgene)
		AT3G20000	TOM40	AT3G20000	821538	protein_coding	3	6.967462	translocase of the outer mitochondrial membrane 40 [Source:NCBI gene (formerly Entrezgene)
		AT3G20080	CYP705A15	AT3G20080	821548	protein_coding	3	7.007869	cytochrome P450, family 705, subfamily A, polypeptide 15 [Source:NCBI gene (formerly Entrezgene)
		AT3G20170	AT3G20170	AT3G20170	821561	protein_coding	3	7.041552	ARM repeat superfamily protein [Source:NCBI gene (formerly Entrezgene)
		AT3G20210	DELTA-VPE	AT3G20210	821565	protein_coding	3	7.052347	delta vacuolar processing enzyme [Source:NCBI gene (formerly Entrezgene)
		AT3G20260	AT3G20260	AT3G20260	821570	protein_coding	3	7.06391	DUF1666 family protein (DUF1666) [Source:NCBI gene (formerly Entrezgene)
		AT3G20280	AT3G20280	AT3G20280	821572	protein_coding	3	7.071193	RING/FYVE/PHD zinc finger superfamily protein [Source:NCBI gene (formerly Entrezgene)
		AT3G20410	CPK9	AT3G20410	821586	protein_coding	3	7.115819	calmodulin-domain protein kinase 9 [Source:NCBI gene (formerly Entrezgene)
		AT3G20430	AT3G20430	AT3G20430	821588	protein_coding	3	7.121062	phosphorylated adapter RNA export-like protein [Source:NCBI gene (formerly Entrezgene)
		AT3G20470	GRP5	AT3G20470	3768804	protein_coding	3	7.140294	glycine-rich protein 5 [Source:NCBI gene (formerly Entrezgene)
		AT3G20630	UBP14	AT3G20630	821610	protein_coding	3	7.202748	ubiquitin-specific protease 14 [Source:NCBI gene (formerly Entrezgene)
		AT3G20920	AT3G20920	AT3G20920	821641	protein_coding	3	7.328576	translocation protein-like protein [Source:NCBI gene (formerly Entrezgene)
		AT3G21140	AT3G21140	AT3G21140	821666	protein_coding	3	7.409421	Pyridoxamine 5'-phosphate oxidase family protein [Source:NCBI gene (formerly Entrezgene)
		AT3G21175	ZML1	AT3G21175	821670	protein_coding	3	7.422026	ZIM-like 1 [Source:NCBI gene (formerly Entrezgene)
		AT3G21190	MSR1	AT3G21190	821672	protein_coding	3	7.432193	O-fucosyltransferase family protein [Source:NCBI gene (formerly Entrezgene)
		AT3G21540	AT3G21540	AT3G21540	821708	protein_coding	3	7.585886	transducin family protein / WD-40 repeat family protein [Source:NCBI gene (formerly Entrezgene)
		AT3G21640	TWD1	AT3G21640	821718	protein_coding	3	7.618851	FKBP-type peptidyl-prolyl cis-trans isomerase family protein [Source:NCBI gene (formerly Entrezgene)
		AT3G21810	AT3G21810	AT3G21810	821735	protein_coding	3	7.684356	Zinc finger C-x8-C-x5-C-x3-H type family protein [Source:NCBI gene (formerly Entrezgene)
		AT3G21820	ATXR2	AT3G21820	821736	protein_coding	3	7.688434	histone-lysine N-methyltransferase ATXR2 [Source:NCBI gene (formerly Entrezgene)
		AT3G22110	PAC1	AT3G22110	821774	protein_coding	3	7.792549	20S proteasome alpha subunit C1 [Source:NCBI gene (formerly Entrezgene)
		AT3G22170	FHY3	AT3G22170	821781	protein_coding	3	7.821997	far-red elongated hypocotyls 3 [Source:NCBI gene (formerly Entrezgene)
		AT3G22230	AT3G22230	AT3G22230	821787	protein_coding	3	7.843536	Ribosomal L27e protein family [Source:NCBI gene (formerly Entrezgene)
		AT3G22290	AT3G22290	AT3G22290	821798	protein_coding	3	7.881547	Endoplasmic reticulum vesicle transporter protein [Source:NCBI gene (formerly Entrezgene)
		AT3G22310	PMH1	AT3G22310	821800	protein_coding	3	7.887276	putative mitochondrial RNA helicase 1 [Source:NCBI gene (formerly Entrezgene)
		AT3G22320	NRPB5	AT3G22320	821801	protein_coding	3	7.890803	Eukaryotic rpb5 RNA polymerase subunit family protein [Source:NCBI gene (formerly Entrezgene)
		AT3G22470	AT3G22470	AT3G22470	821818	protein_coding	3	7.965954	Pentatricopeptide repeat (PPR) superfamily protein [Source:NCBI gene (formerly Entrezgene)
		AT3G22520	AT3G22520	AT3G22520	821823	protein_coding	3	7.97472	spindle assembly abnormal protein [Source:NCBI gene (formerly Entrezgene)
		AT3G22590	PHP	AT3G22590	821831	protein_coding	3	8.003898	PLANT HOMOLOGOUS TO PARAFIBROMIN [Source:NCBI gene (formerly Entrezgene)
		AT3G22660	AT3G22660	AT3G22660	821837	protein_coding	3	8.016051	rRNA processing protein-like protein [Source:NCBI gene (formerly Entrezgene)
		AT3G22790	NET1A	AT3G22790	821850	protein_coding	3	8.052219	Kinase interacting (KIP1-like) family protein [Source:NCBI gene (formerly Entrezgene)
		AT3G22960	PKP-ALPHA	AT3G22960	821870	protein_coding	3	8.139185	Pyruvate kinase family protein [Source:NCBI gene (formerly Entrezgene)
		AT3G23150	ETR2	AT3G23150	821891	protein_coding	3	8.254559	Signal transduction histidine kinase, hybrid-type, ethylene sensor [Source:NCBI gene (formerly Entrezgene)
		AT3G23160	AT3G23160	AT3G23160	821892	protein_coding	3	8.259774	plant/protein (DUF668) [Source:NCBI gene (formerly Entrezgene)
		AT3G23300	AT3G23300	AT3G23300	821910	protein_coding	3	8.332797	S-adenosyl-L-methionine-dependent methyltransferases superfamily protein [Source:NCBI gene (formerly Entrezgene)
		AT3G23450	AT3G23450	AT3G23450	3768908	protein_coding	3	8.410048	transmembrane protein [Source:NCBI gene (formerly Entrezgene)
		AT3G23540	AT3G23540	AT3G23540	821933	protein_coding	3	8.443233	alpha/beta-Hydrolases superfamily protein [Source:NCBI gene (formerly Entrezgene)
		AT3G23620	AT3G23620	AT3G23620	821942	protein_coding	3	8.480025	Ribosomal RNA processing Brix domain protein [Source:NCBI gene (formerly Entrezgene)
		AT3G23690	AT3G23690	AT3G23690	821950	protein_coding	3	8.528609	basic helix-loop-helix (bHLH) DNA-binding superfamily protein [Source:NCBI gene (formerly Entrezgene)
		AT3G23750	AT3G23750	AT3G23750	821957	protein_coding	3	8.55806	Leucine-rich repeat protein kinase family protein [Source:NCBI gene (formerly Entrezgene)
		AT3G23780	NRPD2A	AT3G23780	821960	protein_coding	3	8.567572	nuclear RNA polymerase D2A [Source:NCBI gene (formerly Entrezgene)
		AT3G23820	GAE6	AT3G23820	821965	protein_coding	3	8.603212	UDP-D-glucuronate 4-epimerase 6 [Source:NCBI gene (formerly Entrezgene)
		AT3G23830	GRP4	AT3G23830	821966	protein_coding	3	8.606429	glycine-rich RNA-binding protein 4 [Source:NCBI gene (formerly Entrezgene)
		AT3G23900	AT3G23900	AT3G23900	821973	protein_coding	3	8.631482	RNA recognition motif (RRM)-containing protein [Source:NCBI gene (formerly Entrezgene)
		AT3G23940	AT3G23940	AT3G23940	821977	protein_coding	3	8.648669	dehydratase family [Source:NCBI gene (formerly Entrezgene)
		AT3G23980	BLI	AT3G23980	821982	protein_coding	3	8.662413	BLISTER [Source:NCBI gene (formerly Entrezgene)
		AT3G23990	HSP60	AT3G23990	821983	protein_coding	3	8.668772	heat shock protein 60 [Source:NCBI gene (formerly Entrezgene)
		AT3G24240	AT3G24240	AT3G24240	822011	protein_coding	3	8.780238	Leucine-rich repeat receptor-like protein kinase family protein [Source:NCBI gene (formerly Entrezgene)
		AT3G24430	HCF101	AT3G24430	822033	protein_coding	3	8.868583	ATP binding protein [Source:NCBI gene (formerly Entrezgene)
		AT3G24440	VRN5	AT3G24440	822034	protein_coding	3	8.875784	Fibronectin type III domain-containing protein [Source:NCBI gene (formerly Entrezgene)
		AT3G24480	AT3G24480	AT3G24480	822038	protein_coding	3	8.901154	Leucine-rich repeat (LRR) family protein [Source:NCBI gene (formerly Entrezgene)
		AT3G24490	AT3G24490	AT3G24490	822039	protein_coding	3	8.910422	Alcohol dehydrogenase transcription factor Myb/SANT-like family protein [Source:NCBI gene (formerly Entrezgene)
		AT3G24740	AT3G24740	AT3G24740	822072	protein_coding	3	9.031078	cellulose synthase, putative (DUF1644) [Source:NCBI gene (formerly Entrezgene)
		AT3G24860	AT3G24860	AT3G24860	822084	protein_coding	3	9.073623	Homeodomain-like superfamily protein [Source:NCBI gene (formerly Entrezgene)
		AT3G25040	ERD2B	AT3G25040	822095	protein_coding	3	9.12427	endoplasmic reticulum retention defective 2B [Source:NCBI gene (formerly Entrezgene)
		AT3G25120	AT3G25120	AT3G25120	822103	protein_coding	3	9.149528	Mitochondrial import inner membrane translocase subunit Tim17/Tim22/Tim23 family protein [Source:NCBI gene (formerly Entrezgene)
		AT3G25140	QUA1	AT3G25140	822105	protein_coding	3	9.154508	Nucleotide-diphospho-sugar transferases superfamily protein [Source:NCBI gene (formerly Entrezgene)
		AT3G25220	FKBP15-1	AT3G25220	822115	protein_coding	3	9.182616	FK506-binding protein 15 kD-1 [Source:NCBI gene (formerly Entrezgene)
		AT3G25470	AT3G25470	AT3G25470	822131	protein_coding	3	9.232821	bacterial hemolysin-like protein [Source:NCBI gene (formerly Entrezgene)
		AT3G25500	AFH1	AT3G25500	822136	protein_coding	3	9.251093	formin homology 1 [Source:NCBI gene (formerly Entrezgene)
		AT3G25520	ATL5	AT3G25520	822138	protein_coding	3	9.269277	ribosomal protein L5 [Source:NCBI gene (formerly Entrezgene)
		AT3G25530	GLYR1	AT3G25530	822139	protein_coding	3	9.271515	glyoxylate reductase 1 [Source:NCBI gene (formerly Entrezgene)
		AT3G25680	AT3G25680	AT3G25680	822156	protein_coding	3	9.349612	SLH domain protein [Source:NCBI gene (formerly Entrezgene)
		AT3G26400	EIF4B1	AT3G26400	822244	protein_coding	3	9.666449	eukaryotic translation initiation factor 4B1 [Source:NCBI gene (formerly Entrezgene)
		AT3G26600	ARO4	AT3G26600	822269	protein_coding	3	9.769634	armadillo repeat only 4 [Source:NCBI gene (formerly Entrezgene)
		AT3G26670	AT3G26670	AT3G26670	822279	protein_coding	3	9.797984	magnesium transporter, putative (DUF803) [Source:NCBI gene (formerly Entrezgene)
		AT3G26780	MEF14	AT3G26780	822292	protein_coding	3	9.848628	Phosphoglycerate mutase family protein [Source:NCBI gene (formerly Entrezgene)
		AT3G27180	AT3G27180	AT3G27180	822337	protein_coding	3	10.026837	S-adenosyl-L-methionine-dependent methyltransferases superfamily protein [Source:NCBI gene (formerly Entrezgene)
		AT3G27190	UKL2	AT3G27190	822338	protein_coding	3	10.039198	uridine kinase-like 2 [Source:NCBI gene (formerly Entrezgene)
		AT3G27230	AT3G27230	AT3G27230	822342	protein_coding	3	10.053929	S-adenosyl-L-methionine-dependent methyltransferases superfamily protein [Source:NCBI gene (formerly Entrezgene)
		AT3G27280	PHB4	AT3G27280	822347	protein_coding	3	10.076809	prohibitin 4 [Source:NCBI gene (formerly Entrezgene)
		AT3G27740	CARA	AT3G27740	822396	protein_coding	3	10.28123	carbamoyl phosphate synthetase A [Source:NCBI gene (formerly Entrezgene)
		AT3G27820	MDAR4	AT3G27820	822402	protein_coding	3	10.31501	monodehydroascorbate reductase 4 [Source:NCBI gene (formerly Entrezgene)
		AT3G27960	KLCR2	AT3G27960	822420	protein_coding	3	10.38023	Tetratricopeptide repeat (TPR)-like superfamily protein [Source:NCBI gene (formerly Entrezgene)
		AT3G28180	CSLC04	AT3G28180	822444	protein_coding	3	10.505711	Cellulose-synthase-like C4 [Source:NCBI gene (formerly Entrezgene)
		AT3G28345	ABCB15	AT3G28345	822463	protein_coding	3	10.59369	ABC transporter family protein [Source:NCBI gene (formerly Entrezgene)
		AT3G28550	AT3G28550	AT3G28550	822485	protein_coding	3	10.700562	Proline-rich extensin-like family protein [Source:NCBI gene (formerly Entrezgene)
		AT3G28770	AT3G28770	AT3G28770	822509	protein_coding	3	10.796695	transmembrane protein, putative (DUF1216) [Source:NCBI gene (formerly Entrezgene)
		AT3G28860	ABCB19	AT3G28860	822519	protein_coding	3	10.870005	ATP binding cassette subfamily B19 [Source:NCBI gene (formerly Entrezgene)
		AT3G28900	AT3G28900	AT3G28900	822524	protein_coding	3	10.902003	Ribosomal protein L34e superfamily protein [Source:NCBI gene (formerly Entrezgene)
		AT3G29230	AT3G29230	AT3G29230	822578	protein_coding	3	11.18857	Tetratricopeptide repeat (TPR)-like superfamily protein [Source:NCBI gene (formerly Entrezgene)
		AT3G29290	emb2076	AT3G29290	822586	protein_coding	3	11.238011	Pentatricopeptide repeat (PPR) superfamily protein [Source:NCBI gene (formerly Entrezgene)
		AT3G29310	AT3G29310	AT3G29310	822589	protein_coding	3	11.249558	calmodulin-binding protein-like protein [Source:NCBI gene (formerly Entrezgene)
		AT3G29320	PHS1	AT3G29320	822590	protein_coding	3	11.252807	Glycosyl transferase, family 35 [Source:NCBI gene (formerly Entrezgene)
		AT3G29400	EXO70E1	AT3G29400	822601	protein_coding	3	11.29718	exocyst subunit exo70 family protein E1 [Source:NCBI gene (formerly Entrezgene)
		AT3G30300	AT3G30300	AT3G30300	822730	protein_coding	3	11.921096	O-fucosyltransferase family protein [Source:NCBI gene (formerly Entrezgene)
		AT3G42170	DAYSLEEPER	AT3G42170	3769417	protein_coding	3	14.320943	BED zinc finger and hAT dimerization domain-containing protein DAYSLEEPER [Source:NCBI gene (formerly Entrezgene)
		AT3G43240	AT3G43240	AT3G43240	823399	protein_coding	3	15.209831	ARID/BRIGHT DNA-binding domain-containing protein [Source:NCBI gene (formerly Entrezgene)
		AT3G43300	ATMIN7	AT3G43300	823405	protein_coding	3	15.233845	HOPM interactor 7 [Source:NCBI gene (formerly Entrezgene)
		AT3G43590	AT3G43590	AT3G43590	823456	protein_coding	3	15.509527	zinc knuckle (CCHC-type) family protein [Source:NCBI gene (formerly Entrezgene)
		AT3G43600	AAO2	AT3G43600	823457	protein_coding	3	15.511832	aldehyde oxidase 2 [Source:NCBI gene (formerly Entrezgene)
		AT3G43960	AT3G43960	AT3G43960	823513	protein_coding	3	15.774053	Cysteine proteinases superfamily protein [Source:NCBI gene (formerly Entrezgene)
		AT3G44010	AT3G44010	AT3G44010	823518	protein_coding	3	15.799481	Ribosomal protein S14p/S29e family protein [Source:NCBI gene (formerly Entrezgene)
		AT3G44200	NEK6	AT3G44200	823542	protein_coding	3	15.906348	serine/threonine-protein kinase NEK5 [Source:NCBI gene (formerly Entrezgene)
		AT3G44750	HDA3	AT3G44750	823605	protein_coding	3	16.297656	histone deacetylase 3 [Source:NCBI gene (formerly Entrezgene)
		AT3G45030	AT3G45030	AT3G45030	823638	protein_coding	3	16.471361	Ribosomal protein S10p/S20e family protein [Source:NCBI gene (formerly Entrezgene)
		AT3G45310	AT3G45310	AT3G45310	823669	protein_coding	3	16.62821	Cysteine proteinases superfamily protein [Source:NCBI gene (formerly Entrezgene)
		AT3G45850	AT3G45850	AT3G45850	823728	protein_coding	3	16.8555	P-loop containing nucleoside triphosphate hydrolases superfamily protein [Source:NCBI gene (formerly Entrezgene)
		AT3G46060	RABE1c	AT3G46060	823749	protein_coding	3	16.917527	RAB GTPase homolog 8A [Source:NCBI gene (formerly Entrezgene)
		AT3G46430	AT3G46430	AT3G46430	823793	protein_coding	3	17.087538	ATP synthase [Source:NCBI gene (formerly Entrezgene)
		AT3G46620	RDUF1	AT3G46620	823815	protein_coding	3	17.178601	zinc finger (C3HC4-type RING finger) family protein [Source:NCBI gene (formerly Entrezgene)
		AT3G46960	AT3G46960	AT3G46960	823849	protein_coding	3	17.290873	RNA helicase, ATP-dependent, SK12/DOB1 protein [Source:NCBI gene (formerly Entrezgene)
		AT3G46970	PHS2	AT3G46970	823850	protein_coding	3	17.301394	alpha-glucan phosphorylase 2 [Source:NCBI gene (formerly Entrezgene)
		AT3G47120	AT3G47120	AT3G47120	823865	protein_coding	3	17.350898	RNA recognition motif (RRM)-containing protein [Source:NCBI gene (formerly Entrezgene)
		AT3G47370	AT3G47370	AT3G47370	823891	protein_coding	3	17.453423	Ribosomal protein S10p/S20e family protein [Source:NCBI gene (formerly Entrezgene)
		AT3G47420	G3Pp1	AT3G47420	823896	protein_coding	3	17.472297	putative glycerol-3-phosphate transporter 1 [Source:NCBI gene (formerly Entrezgene)
		AT3G47610	AT3G47610	AT3G47610	823915	protein_coding	3	17.549111	transcription regulator/ zinc ion binding protein [Source:NCBI gene (formerly Entrezgene)
		AT3G47730	ABCA2	AT3G47730	823927	protein_coding	3	17.59406	ATP-binding cassette A2 [Source:NCBI gene (formerly Entrezgene)
		AT3G47800	AT3G47800	AT3G47800	823934	protein_coding	3	17.634804	Galactose mutarotase-like superfamily protein [Source:NCBI gene (formerly Entrezgene)
		AT3G47810	MAG1	AT3G47810	823935	protein_coding	3	17.637122	Calcineurin-like metallo-phosphoesterase superfamily protein [Source:NCBI gene (formerly Entrezgene)
		AT3G47990	SIS3	AT3G47990	823954	protein_coding	3	17.713094	SUGAR-INSENSITIVE 3 [Source:NCBI gene (formerly Entrezgene)
		AT3G48110	EDD1	AT3G48110	823966	protein_coding	3	17.76297	glycine-tRNA ligase [Source:NCBI gene (formerly Entrezgene)
		AT3G48140	AT3G48140	AT3G48140	823969	protein_coding	3	17.778282	B12D protein [Source:NCBI gene (formerly Entrezgene)
		AT3G48150	APC8	AT3G48150	823970	protein_coding	3	17.779507	anaphase-promoting complex subunit 8 [Source:NCBI gene (formerly Entrezgene)
		AT3G48430	REF6	AT3G48430	824002	protein_coding	3	17.935256	relative of early flowering 6 [Source:NCBI gene (formerly Entrezgene)
		AT3G48670	IDN2	AT3G48670	824027	protein_coding	3	18.030669	XH/XS domain-containing protein [Source:NCBI gene (formerly Entrezgene)
		AT3G48690	CXE12	AT3G48690	824030	protein_coding	3	18.037046	alpha/beta-Hydrolases superfamily protein [Source:NCBI gene (formerly Entrezgene)
		AT3G48760	AT3G48760	AT3G48760	824037	protein_coding	3	18.075705	DHHC-type zinc finger family protein [Source:NCBI gene (formerly Entrezgene)
		AT3G48800	AT3G48800	AT3G48800	824041	protein_coding	3	18.095442	Sterile alpha motif (SAM) domain-containing protein [Source:NCBI gene (formerly Entrezgene)
		AT3G48870	HSP93-III	AT3G48870	824048	protein_coding	3	18.122118	Clp ATPase [Source:NCBI gene (formerly Entrezgene)
		AT3G48930	EMB1080	AT3G48930	824054	protein_coding	3	18.140771	Nucleic acid-binding, OB-fold-like protein [Source:NCBI gene (formerly Entrezgene)
		AT3G49010	BBC1	AT3G49010	824062	protein_coding	3	18.166708	breast basic conserved 1 [Source:NCBI gene (formerly Entrezgene)
		AT3G49080	AT3G49080	AT3G49080	824070	protein_coding	3	18.194154	Ribosomal protein S5 domain 2-like superfamily protein [Source:NCBI gene (formerly Entrezgene)
		AT3G49100	AT3G49100	AT3G49100	824071	protein_coding	3	18.196308	Signal recognition particle, SRP9/SRP14 subunit [Source:NCBI gene (formerly Entrezgene)
		AT3G49140	AT3G49140	AT3G49140	824075	protein_coding	3	18.211863	Pentatricopeptide repeat (PPR) superfamily protein [Source:NCBI gene (formerly Entrezgene)
		AT3G49250	DMS3	AT3G49250	824086	protein_coding	3	18.25596	defective in meristem silencing 3 [Source:NCBI gene (formerly Entrezgene)
		AT3G49240	emb1796	AT3G49240	824085	protein_coding	3	18.255961	Pentatricopeptide repeat (PPR) superfamily protein [Source:NCBI gene (formerly Entrezgene)
		AT3G49720	AT3G49720	AT3G49720	824134	protein_coding	3	18.440003	transmembrane protein [Source:NCBI gene (formerly Entrezgene)
		AT3G49810	AT3G49810	AT3G49810	824143	protein_coding	3	18.474305	ARM repeat superfamily protein [Source:NCBI gene (formerly Entrezgene)
		AT3G49990	AT3G49990	AT3G49990	824161	protein_coding	3	18.532301	Low temperature viability protein [Source:NCBI gene (formerly Entrezgene)
		AT3G50080	VFB2	AT3G50080	824170	protein_coding	3	18.572624	VIER F-box protein 2 [Source:NCBI gene (formerly Entrezgene)
		AT3G50210	AT3G50210	AT3G50210	824183	protein_coding	3	18.614112	2-oxoglutarate (2OG) and Fe(II)-dependent oxygenase superfamily protein [Source:NCBI gene (formerly Entrezgene)
		AT3G50590	AT3G50590	AT3G50590	824223	protein_coding	3	18.770872	Transducin/WD40 repeat-like superfamily protein [Source:NCBI gene (formerly Entrezgene)
		AT3G50670	U1-70K	AT3G50670	824230	protein_coding	3	18.82616	U1 small nuclear ribonucleoprotein-70K [Source:NCBI gene (formerly Entrezgene)
		AT3G51010	AT3G51010	AT3G51010	824265	protein_coding	3	18.946641	protein translocase subunit [Source:NCBI gene (formerly Entrezgene)
		AT3G51050	AT3G51050	AT3G51050	824269	protein_coding	3	18.953842	FG-GAP repeat-containing protein [Source:NCBI gene (formerly Entrezgene)
		AT3G51100	AT3G51100	AT3G51100	824274	protein_coding	3	18.980217	altered inheritance of mitochondria protein [Source:NCBI gene (formerly Entrezgene)
		AT3G51250	AT3G51250	AT3G51250	824288	protein_coding	3	19.028106	Senescence/dehydration-associated protein-like protein [Source:NCBI gene (formerly Entrezgene)
		AT3G51260	PAD1	AT3G51260	824289	protein_coding	3	19.030926	20S proteasome alpha subunit PAD1 [Source:NCBI gene (formerly Entrezgene)
		AT3G51310	VPS35C	AT3G51310	824294	protein_coding	3	19.044331	VPS35 homolog C [Source:NCBI gene (formerly Entrezgene)
		AT3G51460	RHD4	AT3G51460	824309	protein_coding	3	19.092518	Phosphoinositide phosphatase family protein [Source:NCBI gene (formerly Entrezgene)
		AT3G51550	FER	AT3G51550	824318	protein_coding	3	19.117584	Malectin/receptor-like protein kinase family protein [Source:NCBI gene (formerly Entrezgene)
		AT3G51630	WNK5	AT3G51630	824326	protein_coding	3	19.148871	with no lysine (K) kinase 5 [Source:NCBI gene (formerly Entrezgene)
		AT3G51650	AT3G51650	AT3G51650	824328	protein_coding	3	19.158851	stress response NST1-like protein [Source:NCBI gene (formerly Entrezgene)
		AT3G51840	ACX4	AT3G51840	824347	protein_coding	3	19.22536	acyl-CoA oxidase 4 [Source:NCBI gene (formerly Entrezgene)
		AT3G51870	AT3G51870	AT3G51870	824350	protein_coding	3	19.243902	Mitochondrial substrate carrier family protein [Source:NCBI gene (formerly Entrezgene)
		AT3G51950	AT3G51950	AT3G51950	824358	protein_coding	3	19.277594	Zinc finger (CCCH-type) family protein / RNA recognition motif (RRM)-containing protein [Source:NCBI gene (formerly Entrezgene)
		AT3G52220	AT3G52220	AT3G52220	824387	protein_coding	3	19.369362	leukocyte immunoglobulin-like receptor family A protein [Source:NCBI gene (formerly Entrezgene)
		AT3G52240	AT3G52240	AT3G52240	824389	protein_coding	3	19.372634	transcriptional regulator ATRX [Source:NCBI gene (formerly Entrezgene)
		AT3G52380	CP33	AT3G52380	824403	protein_coding	3	19.421397	chloroplast RNA-binding protein 33 [Source:NCBI gene (formerly Entrezgene)
		AT3G52580	AT3G52580	AT3G52580	824424	protein_coding	3	19.503153	Ribosomal protein S11 family protein [Source:NCBI gene (formerly Entrezgene)
		AT3G52990	AT3G52990	AT3G52990	824465	protein_coding	3	19.648711	Pyruvate kinase family protein [Source:NCBI gene (formerly Entrezgene)
		AT3G53030	SRPK4	AT3G53030	824469	protein_coding	3	19.662195	ser/arg-rich protein kinase 4 [Source:NCBI gene (formerly Entrezgene)
		AT3G53380	AT3G53380	AT3G53380	824506	protein_coding	3	19.789038	Concanavalin A-like lectin protein kinase family protein [Source:NCBI gene (formerly Entrezgene)
		AT3G53390	AT3G53390	AT3G53390	824507	protein_coding	3	19.792466	Transducin/WD40 repeat-like superfamily protein [Source:NCBI gene (formerly Entrezgene)
		AT3G53480	ABCG37	AT3G53480	824516	protein_coding	3	19.825267	pleiotropic drug resistance 9 [Source:NCBI gene (formerly Entrezgene)
		AT3G53670	AT3G53670	AT3G53670	824534	protein_coding	3	19.890364
		AT3G53710	AGD6	AT3G53710	824538	protein_coding	3	19.903234	ARF-GAP domain 6 [Source:NCBI gene (formerly Entrezgene)
		AT3G54090	FLN1	AT3G54090	824576	protein_coding	3	20.028052	fructokinase-like 1 [Source:NCBI gene (formerly Entrezgene)
		AT3G54110	PUMP1	AT3G54110	824578	protein_coding	3	20.03867	plant uncoupling mitochondrial protein 1 [Source:NCBI gene (formerly Entrezgene)
		AT3G54120	AT3G54120	AT3G54120	824579	protein_coding	3	20.041126	Reticulon family protein [Source:NCBI gene (formerly Entrezgene)
		AT3G54170	FIP37	AT3G54170	824584	protein_coding	3	20.056664	FKBP12 interacting protein 37 [Source:NCBI gene (formerly Entrezgene)
		AT3G54470	AT3G54470	AT3G54470	824612	protein_coding	3	20.168005	uridine 5'-monophosphate synthase / UMP synthase (PYRE-F) (UMPS) [Source:NCBI gene (formerly Entrezgene)
		AT3G54580	AT3G54580	AT3G54580	824623	protein_coding	3	20.200573	Proline-rich extensin-like family protein [Source:NCBI gene (formerly Entrezgene)
		AT3G54640	TSA1	AT3G54640	824629	protein_coding	3	20.223034	tryptophan synthase alpha chain [Source:NCBI gene (formerly Entrezgene)
		AT3G54670	TTN8	AT3G54670	824632	protein_coding	3	20.235506	Structural maintenance of chromosomes (SMC) family protein [Source:NCBI gene (formerly Entrezgene)
		AT3G54810	BME3	AT3G54810	824646	protein_coding	3	20.29613	Plant-specific GATA-type zinc finger transcription factor family protein [Source:NCBI gene (formerly Entrezgene)
		AT3G54840	ARA6	AT3G54840	824649	protein_coding	3	20.318412	Ras-related small GTP-binding family protein [Source:NCBI gene (formerly Entrezgene)
		AT3G54960	PDIL1-3	AT3G54960	824661	protein_coding	3	20.36326	PDI-like 1-3 [Source:NCBI gene (formerly Entrezgene)
		AT3G55020	AT3G55020	AT3G55020	824668	protein_coding	3	20.388869	Ypt/Rab-GAP domain of gyp1p superfamily protein [Source:NCBI gene (formerly Entrezgene)
		AT3G55070	AT3G55070	AT3G55070	824673	protein_coding	3	20.408274	LisH/CRA/RING-U-box domains-containing protein [Source:NCBI gene (formerly Entrezgene)
		AT3G55170	AT3G55170	AT3G55170	824683	protein_coding	3	20.45291	Ribosomal L29 family protein [Source:NCBI gene (formerly Entrezgene)
		AT3G55200	SAP130a	AT3G55200	824686	protein_coding	3	20.460329	Cleavage and polyadenylation specificity factor (CPSF) A subunit protein [Source:NCBI gene (formerly Entrezgene)
		AT3G55280	RPL23AB	AT3G55280	824694	protein_coding	3	20.500234	ribosomal protein L23AB [Source:NCBI gene (formerly Entrezgene)
		AT3G55410	AT3G55410	AT3G55410	824707	protein_coding	3	20.541269	2-oxoglutarate dehydrogenase, E1 component [Source:NCBI gene (formerly Entrezgene)
		AT3G55440	TPI	AT3G55440	824710	protein_coding	3	20.553403	triosephosphate isomerase [Source:NCBI gene (formerly Entrezgene)
		AT3G55460	SCL30	AT3G55460	824712	protein_coding	3	20.560802	SC35-like splicing factor 30 [Source:NCBI gene (formerly Entrezgene)
		AT3G55620	eIF6A	AT3G55620	824728	protein_coding	3	20.634057	Translation initiation factor IF6 [Source:NCBI gene (formerly Entrezgene)
		AT3G55720	AT3G55720	AT3G55720	824738	protein_coding	3	20.679664	replication factor C subunit, putative (DUF620) [Source:NCBI gene (formerly Entrezgene)
		AT3G55750	AT3G55750	AT3G55750	824741	protein_coding	3	20.698431	Ribosomal protein L35Ae family protein [Source:NCBI gene (formerly Entrezgene)
		AT3G55830	EPC1	AT3G55830	824749	protein_coding	3	20.714946	Nucleotide-diphospho-sugar transferases superfamily protein [Source:NCBI gene (formerly Entrezgene)
		AT3G56050	AT3G56050	AT3G56050	824771	protein_coding	3	20.797871	Protein kinase family protein [Source:NCBI gene (formerly Entrezgene)
		AT3G56130	AT3G56130	AT3G56130	824779	protein_coding	3	20.826576	biotin/lipoyl attachment domain-containing protein [Source:NCBI gene (formerly Entrezgene)
		AT3G56190	ALPHA-SNAP2	AT3G56190	824785	protein_coding	3	20.845674	alpha-soluble NSF attachment protein 2 [Source:NCBI gene (formerly Entrezgene)
		AT3G56340	AT3G56340	AT3G56340	824801	protein_coding	3	20.892007	Ribosomal protein S26e family protein [Source:NCBI gene (formerly Entrezgene)
		AT3G56360	AT3G56360	AT3G56360	824803	protein_coding	3	20.896332
		AT3G56370	AT3G56370	AT3G56370	824804	protein_coding	3	20.899099	Leucine-rich repeat protein kinase family protein [Source:NCBI gene (formerly Entrezgene)
		AT3G56430	AT3G56430	AT3G56430	824810	protein_coding	3	20.923334	import inner membrane translocase subunit [Source:NCBI gene (formerly Entrezgene)
		AT3G56450	ALPHA-SNAP1	AT3G56450	824812	protein_coding	3	20.930557	alpha-soluble NSF attachment protein 1 [Source:NCBI gene (formerly Entrezgene)
		AT3G56480	AT3G56480	AT3G56480	824815	protein_coding	3	20.936098	myosin heavy chain-like protein [Source:NCBI gene (formerly Entrezgene)
		AT3G56490	HIT3	AT3G56490	824816	protein_coding	3	20.941285	HIS triad family protein 3 [Source:NCBI gene (formerly Entrezgene)
		AT3G56640	SEC15A	AT3G56640	824831	protein_coding	3	20.981316	exocyst complex component sec15A [Source:NCBI gene (formerly Entrezgene)
		AT3G56850	AREB3	AT3G56850	824852	protein_coding	3	21.046234	ABA-responsive element binding protein 3 [Source:NCBI gene (formerly Entrezgene)
		AT3G56990	EDA7	AT3G56990	824866	protein_coding	3	21.088027	embryo sac development arrest 7 [Source:NCBI gene (formerly Entrezgene)
		AT3G57000	AT3G57000	AT3G57000	824867	protein_coding	3	21.092183	nucleolar essential protein-like protein [Source:NCBI gene (formerly Entrezgene)
		AT3G57150	NAP57	AT3G57150	824882	protein_coding	3	21.153815	homologue of NAP57 [Source:NCBI gene (formerly Entrezgene)
		AT3G57220	AT3G57220	AT3G57220	824889	protein_coding	3	21.174395	Glycosyl transferase family 4 protein [Source:NCBI gene (formerly Entrezgene)
		AT3G57290	EIF3E	AT3G57290	824896	protein_coding	3	21.196517	eukaryotic translation initiation factor 3E [Source:NCBI gene (formerly Entrezgene)
		AT3G57330	ACA11	AT3G57330	824900	protein_coding	3	21.211014	autoinhibited Ca2+-ATPase 11 [Source:NCBI gene (formerly Entrezgene)
		AT3G57350	AT3G57350	AT3G57350	824902	protein_coding	3	21.220387	Nucleoporin interacting component (Nup93/Nic96-like) family protein [Source:NCBI gene (formerly Entrezgene)
		AT3G57630	AT3G57630	AT3G57630	824932	protein_coding	3	21.339274	exostosin family protein [Source:NCBI gene (formerly Entrezgene)
		AT3G57650	LPAT2	AT3G57650	824934	protein_coding	3	21.349383	lysophosphatidyl acyltransferase 2 [Source:NCBI gene (formerly Entrezgene)
		AT3G57710	AT3G57710	AT3G57710	824940	protein_coding	3	21.384676	Protein kinase superfamily protein [Source:NCBI gene (formerly Entrezgene)
		AT3G57940	AT3G57940	AT3G57940	824963	protein_coding	3	21.449254	GNAT acetyltransferase (DUF699) [Source:NCBI gene (formerly Entrezgene)
		AT3G58040	SINAT2	AT3G58040	824973	protein_coding	3	21.488433	seven in absentia of Arabidopsis 2 [Source:NCBI gene (formerly Entrezgene)
		AT3G58110	AT3G58110	AT3G58110	824980	protein_coding	3	21.516635
		AT3G58170	BS14A	AT3G58170	824986	protein_coding	3	21.542359	BET1P/SFT1P-like protein 14A [Source:NCBI gene (formerly Entrezgene)
		AT3G58510	AT3G58510	AT3G58510	825020	protein_coding	3	21.639978	DEA(D/H)-box RNA helicase family protein [Source:NCBI gene (formerly Entrezgene)
		AT3G58570	AT3G58570	AT3G58570	825026	protein_coding	3	21.656484	P-loop containing nucleoside triphosphate hydrolases superfamily protein [Source:NCBI gene (formerly Entrezgene)
		AT3G58580	AT3G58580	AT3G58580	825027	protein_coding	3	21.660598	DNAse I-like superfamily protein [Source:NCBI gene (formerly Entrezgene)
		AT3G58640	AT3G58640	AT3G58640	825033	protein_coding	3	21.686741	Mitogen activated protein kinase kinase kinase-like protein [Source:NCBI gene (formerly Entrezgene)
		AT3G58750	CSY2	AT3G58750	825044	protein_coding	3	21.724306	citrate synthase 2 [Source:NCBI gene (formerly Entrezgene)
		AT3G58840	PMD1	AT3G58840	825053	protein_coding	3	21.757073	Tropomyosin-like protein [Source:NCBI gene (formerly Entrezgene)
		AT3G59070	AT3G59070	AT3G59070	825076	protein_coding	3	21.832364	Cytochrome b561/ferric reductase transmembrane with DOMON related domain-containing protein [Source:NCBI gene (formerly Entrezgene)
		AT3G59140	ABCC10	AT3G59140	825083	protein_coding	3	21.863348	multidrug resistance-associated protein 14 [Source:NCBI gene (formerly Entrezgene)
		AT3G59810	LSM6A	AT3G59810	825150	protein_coding	3	22.096469	Small nuclear ribonucleoprotein family protein [Source:NCBI gene (formerly Entrezgene)
		AT3G59910	AT3G59910	AT3G59910	825161	protein_coding	3	22.130483	Ankyrin repeat family protein [Source:NCBI gene (formerly Entrezgene)
		AT3G60050	AT3G60050	AT3G60050	825175	protein_coding	3	22.18	Pentatricopeptide repeat (PPR) superfamily protein [Source:NCBI gene (formerly Entrezgene)
		AT3G60245	AT3G60245	AT3G60245	825195	protein_coding	3	22.268688	Zinc-binding ribosomal protein family protein [Source:NCBI gene (formerly Entrezgene)
		AT3G60320	AT3G60320	AT3G60320	825203	protein_coding	3	22.291886	bZIP domain class transcription factor (DUF630 and DUF632) [Source:NCBI gene (formerly Entrezgene)
		AT3G60360	EDA14	AT3G60360	825207	protein_coding	3	22.312258	embryo sac development arrest 14 [Source:NCBI gene (formerly Entrezgene)
		AT3G60770	AT3G60770	AT3G60770	825248	protein_coding	3	22.460189	Ribosomal protein S13/S15 [Source:NCBI gene (formerly Entrezgene)
		AT3G60860	AT3G60860	AT3G60860	825257	protein_coding	3	22.484397	SEC7-like guanine nucleotide exchange family protein [Source:NCBI gene (formerly Entrezgene)
		AT3G60910	AT3G60910	AT3G60910	825262	protein_coding	3	22.501544	S-adenosyl-L-methionine-dependent methyltransferases superfamily protein [Source:NCBI gene (formerly Entrezgene)
		AT3G61050	NTMC2T4	AT3G61050	825277	protein_coding	3	22.597216	Calcium-dependent lipid-binding (CaLB domain) family protein [Source:NCBI gene (formerly Entrezgene)
		AT3G61130	GAUT1	AT3G61130	825285	protein_coding	3	22.621912	galacturonosyltransferase 1 [Source:NCBI gene (formerly Entrezgene)
		AT3G61240	AT3G61240	AT3G61240	825296	protein_coding	3	22.666147	DEA(D/H)-box RNA helicase family protein [Source:NCBI gene (formerly Entrezgene)
		AT3G61370	AT3G61370	AT3G61370	825309	protein_coding	3	22.706242	pre-mRNA-splicing factor CWC22-like protein (DUF3245) [Source:NCBI gene (formerly Entrezgene)
		AT3G61440	CYSC1	AT3G61440	825317	protein_coding	3	22.735663	cysteine synthase C1 [Source:NCBI gene (formerly Entrezgene)
		AT3G61650	TUBG1	AT3G61650	825338	protein_coding	3	22.812082	gamma-tubulin [Source:NCBI gene (formerly Entrezgene)
		AT3G61780	emb1703	AT3G61780	825351	protein_coding	3	22.86742	embryo defective 1703 [Source:NCBI gene (formerly Entrezgene)
		AT3G62120	AT3G62120	AT3G62120	825385	protein_coding	3	23.00103	Class II aaRS and biotin synthetases superfamily protein [Source:NCBI gene (formerly Entrezgene)
		AT3G62240	AT3G62240	AT3G62240	825397	protein_coding	3	23.033355	RING/U-box superfamily protein [Source:NCBI gene (formerly Entrezgene)
		AT3G62250	UBQ5	AT3G62250	825398	protein_coding	3	23.037018	ubiquitin 5 [Source:NCBI gene (formerly Entrezgene)
		AT3G62270	AT3G62270	AT3G62270	825400	protein_coding	3	23.042212	HCO3- transporter family [Source:NCBI gene (formerly Entrezgene)
		AT3G62290	ARFA1E	AT3G62290	825402	protein_coding	3	23.051544	ADP-ribosylation factor A1E [Source:NCBI gene (formerly Entrezgene)
		AT3G62330	AT3G62330	AT3G62330	825406	protein_coding	3	23.062639	Zinc knuckle (CCHC-type) family protein [Source:NCBI gene (formerly Entrezgene)
		AT3G62360	AT3G62360	AT3G62360	825409	protein_coding	3	23.072746	Carbohydrate-binding-like fold [Source:NCBI gene (formerly Entrezgene)
		AT3G62560	AT3G62560	AT3G62560	825430	protein_coding	3	23.137286	Ras-related small GTP-binding family protein [Source:NCBI gene (formerly Entrezgene)
		AT3G62600	ATERDJ3B	AT3G62600	825434	protein_coding	3	23.150779	DNAJ heat shock family protein [Source:NCBI gene (formerly Entrezgene)
		AT3G62680	PRP3	AT3G62680	825442	protein_coding	3	23.182722	proline-rich protein 3 [Source:NCBI gene (formerly Entrezgene)
		AT3G62790	AT3G62790	AT3G62790	825454	protein_coding	3	23.22303	NADH-ubiquinone oxidoreductase-like protein [Source:NCBI gene (formerly Entrezgene)
		AT3G62840	AT3G62840	AT3G62840	825459	protein_coding	3	23.23549	Small nuclear ribonucleoprotein family protein [Source:NCBI gene (formerly Entrezgene)
		AT3G62870	AT3G62870	AT3G62870	825462	protein_coding	3	23.242561	Ribosomal protein L7Ae/L30e/S12e/Gadd45 family protein [Source:NCBI gene (formerly Entrezgene)
		AT3G62910	APG3	AT3G62910	825466	protein_coding	3	23.257404	Peptide chain release factor 1 [Source:NCBI gene (formerly Entrezgene)
		AT3G63080	GPX5	AT3G63080	825483	protein_coding	3	23.309737	glutathione peroxidase 5 [Source:NCBI gene (formerly Entrezgene)
		AT3G63410	APG1	AT3G63410	825516	protein_coding	3	23.415589	S-adenosyl-L-methionine-dependent methyltransferases superfamily protein [Source:NCBI gene (formerly Entrezgene)
		AT4G00100	RPS13A	AT4G00100	828167	protein_coding	4	0.036916	ribosomal protein S13A [Source:NCBI gene (formerly Entrezgene)
		AT4G00180	YAB3	AT4G00180	827914	protein_coding	4	0.072545	Plant-specific transcription factor YABBY family protein [Source:NCBI gene (formerly Entrezgene)
		AT4G00238	AT4G00238	AT4G00238	825892	protein_coding	4	0.103823	DNA-binding storekeeper protein-related transcriptional regulator [Source:NCBI gene (formerly Entrezgene)
		AT4G00380	FDM2	AT4G00380	828016	protein_coding	4	0.167497	XH/XS domain-containing protein [Source:NCBI gene (formerly Entrezgene)
		AT4G00570	NAD-ME2	AT4G00570	828222	protein_coding	4	0.242461	NAD-dependent malic enzyme 2 [Source:NCBI gene (formerly Entrezgene)
		AT4G00585	AT4G00585	AT4G00585	828026	protein_coding	4	0.25084	transmembrane protein [Source:NCBI gene (formerly Entrezgene)
		AT4G00720	SK32	AT4G00720	828023	protein_coding	4	0.293588	shaggy-like protein kinase 32 [Source:NCBI gene (formerly Entrezgene)
		AT4G00740	QUA3	AT4G00740	828020	protein_coding	4	0.306869	S-adenosyl-L-methionine-dependent methyltransferases superfamily protein [Source:NCBI gene (formerly Entrezgene)
		AT4G00800	SETH5	AT4G00800	828005	protein_coding	4	0.336804	transducin family protein / WD-40 repeat family protein [Source:NCBI gene (formerly Entrezgene)
		AT4G00860	ATOZI1	AT4G00860	826213	protein_coding	4	0.359223	monopolar spindle protein (DUF1138) [Source:NCBI gene (formerly Entrezgene)
		AT4G00990	AT4G00990	AT4G00990	827933	protein_coding	4	0.426847	Transcription factor jumonji (jmjC) domain-containing protein [Source:NCBI gene (formerly Entrezgene)
		AT4G01037	WTF1	AT4G01037	6240517	protein_coding	4	0.451194	Ubiquitin carboxyl-terminal hydrolase family protein [Source:NCBI gene (formerly Entrezgene)
		AT4G01120	GBF2	AT4G01120	826505	protein_coding	4	0.481569	G-box binding factor 2 [Source:NCBI gene (formerly Entrezgene)
		AT4G01210	AT4G01210	AT4G01210	828040	protein_coding	4	0.507648	glycosyl transferase family 1 protein [Source:NCBI gene (formerly Entrezgene)
		AT4G01310	AT4G01310	AT4G01310	827947	protein_coding	4	0.543911	Ribosomal L5P family protein [Source:NCBI gene (formerly Entrezgene)
		AT4G01395	AT4G01395	AT4G01395	827943	protein_coding	4	0.572987	conserved oligomeric Golgi complex subunit 4 [Source:NCBI gene (formerly Entrezgene)
		AT4G01550	NAC069	AT4G01550	828144	protein_coding	4	0.673862	NAC domain containing protein 69 [Source:NCBI gene (formerly Entrezgene)
		AT4G01560	MEE49	AT4G01560	828136	protein_coding	4	0.676982	Ribosomal RNA processing Brix domain protein [Source:NCBI gene (formerly Entrezgene)
		AT4G01610	AT4G01610	AT4G01610	826792	protein_coding	4	0.694582	Cysteine proteinases superfamily protein [Source:NCBI gene (formerly Entrezgene)
		AT4G01880	AT4G01880	AT4G01880	828223	protein_coding	4	0.810657	methyltransferase [Source:NCBI gene (formerly Entrezgene)
		AT4G02010	AT4G02010	AT4G02010	827234	protein_coding	4	0.881061	Protein kinase superfamily protein [Source:NCBI gene (formerly Entrezgene)
		AT4G02060	PRL	AT4G02060	828153	protein_coding	4	0.900636	Minichromosome maintenance (MCM2/3/5) family protein [Source:NCBI gene (formerly Entrezgene)
		AT4G02070	MSH6	AT4G02070	828147	protein_coding	4	0.905865	MUTS homolog 6 [Source:NCBI gene (formerly Entrezgene)
		AT4G02150	MOS6	AT4G02150	827472	protein_coding	4	0.950546	ARM repeat superfamily protein [Source:NCBI gene (formerly Entrezgene)
		AT4G02195	SYP42	AT4G02195	827505	protein_coding	4	0.969994	syntaxin of plants 42 [Source:NCBI gene (formerly Entrezgene)
		AT4G02330	ATPMEPCRB	AT4G02330	828064	protein_coding	4	1.03235	Plant invertase/pectin methylesterase inhibitor superfamily [Source:NCBI gene (formerly Entrezgene)
		AT4G02350	SEC15B	AT4G02350	828060	protein_coding	4	1.038114	exocyst complex component sec15B [Source:NCBI gene (formerly Entrezgene)
		AT4G02400	AT4G02400	AT4G02400	828039	protein_coding	4	1.054199	U3 ribonucleoprotein (Utp) family protein [Source:NCBI gene (formerly Entrezgene)
		AT4G02500	XT2	AT4G02500	827940	protein_coding	4	1.101378	UDP-xylosyltransferase 2 [Source:NCBI gene (formerly Entrezgene)
		AT4G02560	LD	AT4G02560	827904	protein_coding	4	1.123475	Homeodomain-like superfamily protein [Source:NCBI gene (formerly Entrezgene)
		AT4G02610	AT4G02610	AT4G02610	828226	protein_coding	4	1.147608	Aldolase-type TIM barrel family protein [Source:NCBI gene (formerly Entrezgene)
		AT4G02620	AT4G02620	AT4G02620	828221	protein_coding	4	1.149248	vacuolar ATPase subunit F family protein [Source:NCBI gene (formerly Entrezgene)
		AT4G02725	AT4G02725	AT4G02725	2745608	protein_coding	4	1.204013	spindle pole body-associated protein [Source:NCBI gene (formerly Entrezgene)
		AT4G02720	AT4G02720	AT4G02720	828193	protein_coding	4	1.204089	Ras-induced vulval development antagonist protein [Source:NCBI gene (formerly Entrezgene)
		AT4G02820	AT4G02820	AT4G02820	828169	protein_coding	4	1.258532	Pentatricopeptide repeat (PPR) superfamily protein [Source:NCBI gene (formerly Entrezgene)
		AT4G02930	AT4G02930	AT4G02930	828134	protein_coding	4	1.295375	GTP binding Elongation factor Tu family protein [Source:NCBI gene (formerly Entrezgene)
		AT4G02940	AT4G02940	AT4G02940	828132	protein_coding	4	1.306313	oxidoreductase, 2OG-Fe(II) oxygenase family protein [Source:NCBI gene (formerly Entrezgene)
		AT4G03030	AT4G03030	AT4G03030	828110	protein_coding	4	1.33568	Galactose oxidase/kelch repeat superfamily protein [Source:NCBI gene (formerly Entrezgene)
		AT4G03960	PFA-DSP4	AT4G03960	825706	protein_coding	4	1.887462	Phosphotyrosine protein phosphatases superfamily protein [Source:NCBI gene (formerly Entrezgene)
		AT4G04460	AT4G04460	AT4G04460	825776	protein_coding	4	2.224422	Saposin-like aspartyl protease family protein [Source:NCBI gene (formerly Entrezgene)
		AT4G04470	PMP22	AT4G04470	825777	protein_coding	4	2.227661	Peroxisomal membrane 22 kDa (Mpv17/PMP22) family protein [Source:NCBI gene (formerly Entrezgene)
		AT4G04670	AT4G04670	AT4G04670	825800	protein_coding	4	2.367434	Met-10+ like family protein / kelch repeat-containing protein [Source:NCBI gene (formerly Entrezgene)
		AT4G04720	CPK21	AT4G04720	825807	protein_coding	4	2.393653	calcium-dependent protein kinase 21 [Source:NCBI gene (formerly Entrezgene)
		AT4G04885	PCFS4	AT4G04885	825827	protein_coding	4	2.471866	PCF11P-similar protein 4 [Source:NCBI gene (formerly Entrezgene)
		AT4G04890	PDF2	AT4G04890	825828	protein_coding	4	2.47639	protodermal factor 2 [Source:NCBI gene (formerly Entrezgene)
		AT4G04910	NSF	AT4G04910	825830	protein_coding	4	2.489364	AAA-type ATPase family protein [Source:NCBI gene (formerly Entrezgene)
		AT4G04955	ALN	AT4G04955	825836	protein_coding	4	2.522034	allantoinase [Source:NCBI gene (formerly Entrezgene)
		AT4G05410	YAO	AT4G05410	825889	protein_coding	4	2.742932	Transducin/WD40 repeat-like superfamily protein [Source:NCBI gene (formerly Entrezgene)
		AT4G06634	YY1	AT4G06634	826093	protein_coding	4	3.764241	zinc finger (C2H2 type) family protein [Source:NCBI gene (formerly Entrezgene)
		AT4G08230	AT4G08230	AT4G08230	826373	protein_coding	4	5.187785	glycine-rich protein [Source:NCBI gene (formerly Entrezgene)
		AT4G08310	AT4G08310	AT4G08310	826385	protein_coding	4	5.248806	DNA ligase [Source:NCBI gene (formerly Entrezgene)
		AT4G08390	SAPX	AT4G08390	826396	protein_coding	4	5.314871	stromal ascorbate peroxidase [Source:NCBI gene (formerly Entrezgene)
		AT4G08400	AT4G08400	AT4G08400	826398	protein_coding	4	5.323606	Proline-rich extensin-like family protein [Source:NCBI gene (formerly Entrezgene)
		AT4G08410	AT4G08410	AT4G08410	826400	protein_coding	4	5.338819	Proline-rich extensin-like family protein [Source:NCBI gene (formerly Entrezgene)
		AT4G08520	AT4G08520	AT4G08520	826411	protein_coding	4	5.417209	SNARE-like superfamily protein [Source:NCBI gene (formerly Entrezgene)
		AT4G08810	SUB1	AT4G08810	826452	protein_coding	4	5.615921	calcium ion binding protein [Source:NCBI gene (formerly Entrezgene)
		AT4G08920	CRY1	AT4G08920	826470	protein_coding	4	5.723651	cryptochrome 1 [Source:NCBI gene (formerly Entrezgene)
		AT4G09180	FBH2	AT4G09180	826499	protein_coding	4	5.847312	basic helix-loop-helix (bHLH) DNA-binding superfamily protein [Source:NCBI gene (formerly Entrezgene)
		AT4G09340	AT4G09340	AT4G09340	826516	protein_coding	4	5.924602	SPla/RYanodine receptor (SPRY) domain-containing protein [Source:NCBI gene (formerly Entrezgene)
		AT4G09630	AT4G09630	AT4G09630	826549	protein_coding	4	6.083585	transmembrane protein (DUF616) [Source:NCBI gene (formerly Entrezgene)
		AT4G09640	AT4G09640	AT4G09640	826550	protein_coding	4	6.087768	magnesium transporter, putative (DUF803) [Source:NCBI gene (formerly Entrezgene)
		AT4G09730	RH39	AT4G09730	826559	protein_coding	4	6.136244	RH39 [Source:NCBI gene (formerly Entrezgene)
		AT4G09980	EMB1691	AT4G09980	826589	protein_coding	4	6.247735	Methyltransferase MT-A70 family protein [Source:NCBI gene (formerly Entrezgene)
		AT4G10030	AT4G10030	AT4G10030	826594	protein_coding	4	6.270241	alpha/beta-Hydrolases superfamily protein [Source:NCBI gene (formerly Entrezgene)
		AT4G10180	DET1	AT4G10180	826609	protein_coding	4	6.346411	light-mediated development protein 1 / deetiolated1 (DET1) [Source:NCBI gene (formerly Entrezgene)
		AT4G10380	NIP5
		AT4G10480	AT4G10480	AT4G10480	826640	protein_coding	4	6.477876	Nascent polypeptide-associated complex (NAC), alpha subunit family protein [Source:NCBI gene (formerly Entrezgene)
		AT4G10800	AT4G10800	AT4G10800	826676	protein_coding	4	6.643189	BTB/POZ domain protein [Source:NCBI gene (formerly Entrezgene)
		AT4G10840	KLCR1	AT4G10840	826680	protein_coding	4	6.656374	Tetratricopeptide repeat (TPR)-like superfamily protein [Source:NCBI gene (formerly Entrezgene)
		AT4G11010	NDPK3	AT4G11010	826702	protein_coding	4	6.73242	nucleoside diphosphate kinase 3 [Source:NCBI gene (formerly Entrezgene)
		AT4G11100	AT4G11100	AT4G11100	826711	protein_coding	4	6.768614	gelsolin protein [Source:NCBI gene (formerly Entrezgene)
		AT4G11260	SGT1B	AT4G11260	826728	protein_coding	4	6.851184	phosphatase-like protein [Source:NCBI gene (formerly Entrezgene)
		AT4G11850	PLDGAMMA1	AT4G11850	826791	protein_coding	4	7.129123	phospholipase D gamma 1 [Source:NCBI gene (formerly Entrezgene)
		AT4G12590	AT4G12590	AT4G12590	826872	protein_coding	4	7.450943	ER membrane protein complex subunit-like protein (Protein of unknown function DUF106, transmembrane) [Source:NCBI gene (formerly Entrezgene)
		AT4G12700	AT4G12700	AT4G12700	826882	protein_coding	4	7.482361	calcium ion-binding protein [Source:NCBI gene (formerly Entrezgene)
		AT4G12770	AT4G12770	AT4G12770	826889	protein_coding	4	7.50633	Chaperone DnaJ-domain superfamily protein [Source:NCBI gene (formerly Entrezgene)
		AT4G12780	AT4G12780	AT4G12780	826890	protein_coding	4	7.511943	Chaperone DnaJ-domain superfamily protein [Source:NCBI gene (formerly Entrezgene)
		AT4G12790	AT4G12790	AT4G12790	826891	protein_coding	4	7.517043	P-loop containing nucleoside triphosphate hydrolases superfamily protein [Source:NCBI gene (formerly Entrezgene)
		AT4G12910	scpl20	AT4G12910	826903	protein_coding	4	7.550238	serine carboxypeptidase-like 20 [Source:NCBI gene (formerly Entrezgene)
		AT4G13270	AT4G13270	AT4G13270	826957	protein_coding	4	7.731189	Late embryosis abundant (LEA) hydroxyproline-rich glycoprotein family [Source:NCBI gene (formerly Entrezgene)
		AT4G13350	NIG	AT4G13350	826966	protein_coding	4	7.769716	NSP (nuclear shuttle protein)-interacting GTPase [Source:NCBI gene (formerly Entrezgene)
		AT4G13390	EXT12	AT4G13390	826970	protein_coding	4	7.783791	Proline-rich extensin-like family protein [Source:NCBI gene (formerly Entrezgene)
		AT4G13460	SUVH9	AT4G13460	826978	protein_coding	4	7.823894	SU(VAR)3-9 homolog 9 [Source:NCBI gene (formerly Entrezgene)
		AT4G13615	AT4G13615	AT4G13615	826995	protein_coding	4	7.924135	Uncharacterized protein family SERF [Source:NCBI gene (formerly Entrezgene)
		AT4G13630	AT4G13630	AT4G13630	826997	protein_coding	4	7.933684	zein-binding protein (Protein of unknown function, DUF593) [Source:NCBI gene (formerly Entrezgene)
		AT4G14100	AT4G14100	AT4G14100	827045	protein_coding	4	8.120717	transferases, transferring glycosyl groups [Source:NCBI gene (formerly Entrezgene)
		AT4G14090	AT4G14090	AT4G14090	827046	protein_coding	4	8.122188	UDP-Glycosyltransferase superfamily protein [Source:NCBI gene (formerly Entrezgene)
		AT4G14110	COP9	AT4G14110	827049	protein_coding	4	8.13288	COP9 signalosome, subunit CSN8 [Source:NCBI gene (formerly Entrezgene)
		AT4G14210	PDS3	AT4G14210	827061	protein_coding	4	8.19019	phytoene desaturase 3 [Source:NCBI gene (formerly Entrezgene)
		AT4G14350	AT4G14350	AT4G14350	827078	protein_coding	4	8.256021	AGC (cAMP-dependent, cGMP-dependent and protein kinase C) kinase family protein [Source:NCBI gene (formerly Entrezgene)
		AT4G14385	AT4G14385	AT4G14385	827083	protein_coding	4	8.286745	histone acetyltransferase subunit NuA4-domain protein [Source:NCBI gene (formerly Entrezgene)
		AT4G14420	AT4G14420	AT4G14420	827087	protein_coding	4	8.301851	HR-like lesion-inducing protein-like protein [Source:NCBI gene (formerly Entrezgene)
		AT4G14510	CFM3B	AT4G14510	827098	protein_coding	4	8.336701	CRM family member 3B [Source:NCBI gene (formerly Entrezgene)
		AT4G14615	AT4G14615	AT4G14615	827111	protein_coding	4	8.383727	sporulation-specific protein [Source:NCBI gene (formerly Entrezgene)
		AT4G14700	ORC1A	AT4G14700	827121	protein_coding	4	8.422173	origin recognition complex 1 [Source:NCBI gene (formerly Entrezgene)
		AT4G14930	AT4G14930	AT4G14930	827151	protein_coding	4	8.538586	Survival protein SurE-like phosphatase/nucleotidase [Source:NCBI gene (formerly Entrezgene)
		AT4G14950	KMS1	AT4G14950	827153	protein_coding	4	8.545025	SNARE associated Golgi protein family [Source:NCBI gene (formerly Entrezgene)
		AT4G15230	ABCG30	AT4G15230	827187	protein_coding	4	8.679754	pleiotropic drug resistance 2 [Source:NCBI gene (formerly Entrezgene)
		AT4G15233	ABCG42	AT4G15233	827188	protein_coding	4	8.687354	ABC-2 and Plant PDR ABC-type transporter family protein [Source:NCBI gene (formerly Entrezgene)
		AT4G15802	HSBP	AT4G15802	827261	protein_coding	4	8.986598	heat shock factor binding protein [Source:NCBI gene (formerly Entrezgene)
		AT4G15900	PRL1	AT4G15900	827272	protein_coding	4	9.023666	pleiotropic regulatory locus 1 [Source:NCBI gene (formerly Entrezgene)
		AT4G16120	COBL7	AT4G16120	827298	protein_coding	4	9.116209	COBRA-like protein-7 [Source:NCBI gene (formerly Entrezgene)
		AT4G16141	AT4G16141	AT4G16141	827301	protein_coding	4	9.131532	GATA type zinc finger transcription factor family protein [Source:NCBI gene (formerly Entrezgene)
		AT4G16143	IMPA-2	AT4G16143	827302	protein_coding	4	9.13375	importin alpha [Source:NCBI gene (formerly Entrezgene)
		AT4G16510	AT4G16510	AT4G16510	827349	protein_coding	4	9.302602	YbaK/aminoacyl-tRNA synthetase-associated domain-containing protein [Source:NCBI gene (formerly Entrezgene)
		AT4G16630	AT4G16630	AT4G16630	827364	protein_coding	4	9.361952	DEA(D/H)-box RNA helicase family protein [Source:NCBI gene (formerly Entrezgene)
		AT4G16720	AT4G16720	AT4G16720	827375	protein_coding	4	9.399865	Ribosomal protein L23/L15e family protein [Source:NCBI gene (formerly Entrezgene)
		AT4G17100	AT4G17100	AT4G17100	3770328	protein_coding	4	9.60991	poly(U)-specific endoribonuclease-B protein [Source:NCBI gene (formerly Entrezgene)
		AT4G17390	AT4G17390	AT4G17390	827451	protein_coding	4	9.714092	Ribosomal protein L23/L15e family protein [Source:NCBI gene (formerly Entrezgene)
		AT4G17520	AT4G17520	AT4G17520	827467	protein_coding	4	9.771297	Hyaluronan / mRNA binding family [Source:NCBI gene (formerly Entrezgene)
		AT4G17620	AT4G17620	AT4G17620	827482	protein_coding	4	9.821874	glycine-rich protein [Source:NCBI gene (formerly Entrezgene)
		AT4G17640	CKB2	AT4G17640	827484	protein_coding	4	9.825145	casein kinase II beta chain 2 [Source:NCBI gene (formerly Entrezgene)
		AT4G17890	AGD8	AT4G17890	827512	protein_coding	4	9.936861	ARF-GAP domain 8 [Source:NCBI gene (formerly Entrezgene)
		AT4G18030	AT4G18030	AT4G18030	827528	protein_coding	4	10.012361	S-adenosyl-L-methionine-dependent methyltransferases superfamily protein [Source:NCBI gene (formerly Entrezgene)
		AT4G18100	AT4G18100	AT4G18100	827535	protein_coding	4	10.035468	Ribosomal protein L32e [Source:NCBI gene (formerly Entrezgene)
		AT4G18480	CHLI1	AT4G18480	827580	protein_coding	4	10.201672	P-loop containing nucleoside triphosphate hydrolases superfamily protein [Source:NCBI gene (formerly Entrezgene)
		AT4G18670	AT4G18670	AT4G18670	827601	protein_coding	4	10.275462	Leucine-rich repeat (LRR) family protein [Source:NCBI gene (formerly Entrezgene)
		AT4G18710	BIN2	AT4G18710	827605	protein_coding	4	10.296138	Protein kinase superfamily protein [Source:NCBI gene (formerly Entrezgene)
		AT4G18730	RPL16B	AT4G18730	827607	protein_coding	4	10.302163	ribosomal protein L16B [Source:NCBI gene (formerly Entrezgene)
		AT4G18740	AT4G18740	AT4G18740	827608	protein_coding	4	10.303343	Rho termination factor [Source:NCBI gene (formerly Entrezgene)
		AT4G18820	AT4G18820	AT4G18820	827616	protein_coding	4	10.329613	AAA-type ATPase family protein [Source:NCBI gene (formerly Entrezgene)
		AT4G18950	AT4G18950	AT4G18950	827630	protein_coding	4	10.375244	Integrin-linked protein kinase family [Source:NCBI gene (formerly Entrezgene)
		AT4G19120	ERD3	AT4G19120	827650	protein_coding	4	10.460241	S-adenosyl-L-methionine-dependent methyltransferases superfamily protein [Source:NCBI gene (formerly Entrezgene)
		AT4G19490	VPS54	AT4G19490	827690	protein_coding	4	10.615696	VPS54 [Source:NCBI gene (formerly Entrezgene)
		AT4G19600	CYCT1
		AT4G19610	AT4G19610	AT4G19610	827703	protein_coding	4	10.677202	nucleotide/nucleic acid binding protein [Source:NCBI gene (formerly Entrezgene)
		AT4G19640	ARA7	AT4G19640	827706	protein_coding	4	10.687196	Ras-related small GTP-binding family protein [Source:NCBI gene (formerly Entrezgene)
		AT4G19670	AT4G19670	AT4G19670	827711	protein_coding	4	10.699189	RING/U-box superfamily protein [Source:NCBI gene (formerly Entrezgene)
		AT4G19890	AT4G19890	AT4G19890	10723133	protein_coding	4	10.786557	Pentatricopeptide repeat (PPR-like) superfamily protein [Source:NCBI gene (formerly Entrezgene)
		AT4G20320	AT4G20320	AT4G20320	827780	protein_coding	4	10.974456	CTP synthase family protein [Source:NCBI gene (formerly Entrezgene)
		AT4G20330	AT4G20330	AT4G20330	827781	protein_coding	4	10.982517	Transcription initiation factor TFIIE, beta subunit [Source:NCBI gene (formerly Entrezgene)
		AT4G20360	RABE1b	AT4G20360	827784	protein_coding	4	10.98991	RAB GTPase homolog E1B [Source:NCBI gene (formerly Entrezgene)
		AT4G20400	JMJ14	AT4G20400	827788	protein_coding	4	11.008558	JUMONJI 14 [Source:NCBI gene (formerly Entrezgene)
		AT4G20460	AT4G20460	AT4G20460	827794	protein_coding	4	11.029736	NAD(P)-binding Rossmann-fold superfamily protein [Source:NCBI gene (formerly Entrezgene)
		AT4G20860	AT4G20860	AT4G20860	827834	protein_coding	4	11.172622	FAD-binding Berberine family protein [Source:NCBI gene (formerly Entrezgene)
		AT4G21105	AT4G21105	AT4G21105	827858	protein_coding	4	11.265479	cytochrome-c oxidase/ electron carrier [Source:NCBI gene (formerly Entrezgene)
		AT4G21110	AT4G21110	AT4G21110	827859	protein_coding	4	11.267069	G10 family protein [Source:NCBI gene (formerly Entrezgene)
		AT4G21140	AT4G21140	AT4G21140	827862	protein_coding	4	11.277185	copper ion-binding protein [Source:NCBI gene (formerly Entrezgene)
		AT4G21220	LpxD2	AT4G21220	827871	protein_coding	4	11.316828	Trimeric LpxA-like enzymes superfamily protein [Source:NCBI gene (formerly Entrezgene)
		AT4G21445	AT4G21445	AT4G21445	825893	protein_coding	4	11.424666	receptor-interacting protein [Source:NCBI gene (formerly Entrezgene)
		AT4G21540	SPHK1	AT4G21540	828239	protein_coding	4	11.459228	sphingosine kinase 1 [Source:NCBI gene (formerly Entrezgene)
		AT4G21600	ENDO5	AT4G21600	828246	protein_coding	4	11.484981	endonuclease 5 [Source:NCBI gene (formerly Entrezgene)
		AT4G21750	ATML1	AT4G21750	828263	protein_coding	4	11.555039	Homeobox-leucine zipper family protein / lipid-binding START domain-containing protein [Source:NCBI gene (formerly Entrezgene)
		AT4G21790	TOM1	AT4G21790	828267	protein_coding	4	11.569524	tobamovirus multiplication 1 [Source:NCBI gene (formerly Entrezgene)
		AT4G21800	QQT2	AT4G21800	828268	protein_coding	4	11.572789	P-loop containing nucleoside triphosphate hydrolases superfamily protein [Source:NCBI gene (formerly Entrezgene)
		AT4G22000	AT4G22000	AT4G22000	828289	protein_coding	4	11.659563	tyrosine sulfotransferase-like protein [Source:NCBI gene (formerly Entrezgene)
		AT4G22010	sks4	AT4G22010	828290	protein_coding	4	11.663186	SKU5 similar 4 [Source:NCBI gene (formerly Entrezgene)
		AT4G22130	SRF8	AT4G22130	828302	protein_coding	4	11.723388	STRUBBELIG-receptor family 8 [Source:NCBI gene (formerly Entrezgene)
		AT4G22780	ACR7	AT4G22780	828377	protein_coding	4	11.968272	ACT domain repeat 7 [Source:NCBI gene (formerly Entrezgene)
		AT4G22930	PYR4	AT4G22930	828392	protein_coding	4	12.018829	pyrimidin 4 [Source:NCBI gene (formerly Entrezgene)
		AT4G23440	AT4G23440	AT4G23440	828443	protein_coding	4	12.236593	Disease resistance protein (TIR-NBS class) [Source:NCBI gene (formerly Entrezgene)
		AT4G23460	AT4G23460	AT4G23460	828445	protein_coding	4	12.243671	Adaptin family protein [Source:NCBI gene (formerly Entrezgene)
		AT4G23470	AT4G23470	AT4G23470	828446	protein_coding	4	12.248842	PLAC8 family protein [Source:NCBI gene (formerly Entrezgene)
		AT4G23650	CDPK6	AT4G23650	828465	protein_coding	4	12.324758	calcium-dependent protein kinase 6 [Source:NCBI gene (formerly Entrezgene)
		AT4G23790	TBL24	AT4G23790	828479	protein_coding	4	12.387631	TRICHOME BIREFRINGENCE-LIKE 24 [Source:NCBI gene (formerly Entrezgene)
		AT4G23820	AT4G23820	AT4G23820	828482	protein_coding	4	12.397038	Pectin lyase-like superfamily protein [Source:NCBI gene (formerly Entrezgene)
		AT4G23850	LACS4	AT4G23850	828484	protein_coding	4	12.403454	AMP-dependent synthetase and ligase family protein [Source:NCBI gene (formerly Entrezgene)
		AT4G24110	AT4G24110	AT4G24110	828511	protein_coding	4	12.519907	NADP-specific glutamate dehydrogenase [Source:NCBI gene (formerly Entrezgene)
		AT4G24190	SHD	AT4G24190	828520	protein_coding	4	12.551552	Chaperone protein htpG family protein [Source:NCBI gene (formerly Entrezgene)
		AT4G24330	AT4G24330	AT4G24330	828536	protein_coding	4	12.603512
		AT4G24615	AT4G24615	AT4G24615	28720180	protein_coding	4	12.700593
		AT4G24620	PGI1	AT4G24620	828564	protein_coding	4	12.708646	phosphoglucose isomerase 1 [Source:NCBI gene (formerly Entrezgene)
		AT4G24680	MOS1	AT4G24680	828570	protein_coding	4	12.732494	modifier of snc1 [Source:NCBI gene (formerly Entrezgene)
		AT4G24840	AT4G24840	AT4G24840	828587	protein_coding	4	12.796247	oligomeric golgi complex subunit-like protein [Source:NCBI gene (formerly Entrezgene)
		AT4G25240	SKS1	AT4G25240	828627	protein_coding	4	12.930231	SKU5 similar 1 [Source:NCBI gene (formerly Entrezgene)
		AT4G25360	TBL18	AT4G25360	828639	protein_coding	4	12.969559	TRICHOME BIREFRINGENCE-LIKE 18 [Source:NCBI gene (formerly Entrezgene)
		AT4G25370	AT4G25370	AT4G25370	828640	protein_coding	4	12.972685	Double Clp-N motif protein [Source:NCBI gene (formerly Entrezgene)
		AT4G25500	RS40	AT4G25500	828654	protein_coding	4	13.024498	arginine/serine-rich splicing factor 35 [Source:NCBI gene (formerly Entrezgene)
		AT4G25630	FIB2	AT4G25630	828668	protein_coding	4	13.07409	fibrillarin 2 [Source:NCBI gene (formerly Entrezgene)
		AT4G25730	AT4G25730	AT4G25730	828678	protein_coding	4	13.102662	FtsJ-like methyltransferase family protein [Source:NCBI gene (formerly Entrezgene)
		AT4G25870	AT4G25870	AT4G25870	828693	protein_coding	4	13.14917	Core-2/I-branching beta-1,6-N-acetylglucosaminyltransferase family protein [Source:NCBI gene (formerly Entrezgene)
		AT4G26090	RPS2	AT4G26090	828715	protein_coding	4	13.224338	NB-ARC domain-containing disease resistance protein [Source:NCBI gene (formerly Entrezgene)
		AT4G26100	CK1	AT4G26100	828716	protein_coding	4	13.22745	casein kinase 1 [Source:NCBI gene (formerly Entrezgene)
		AT4G26210	AT4G26210	AT4G26210	828727	protein_coding	4	13.281883	Mitochondrial ATP synthase subunit G protein [Source:NCBI gene (formerly Entrezgene)
		AT4G26230	AT4G26230	AT4G26230	828729	protein_coding	4	13.285737	Ribosomal protein L31e family protein [Source:NCBI gene (formerly Entrezgene)
		AT4G26288	AT4G26288	AT4G26288	5008166	protein_coding	4	13.307461
		AT4G26430	CSN6B	AT4G26430	828749	protein_coding	4	13.354992	COP9 signalosome subunit 6B [Source:NCBI gene (formerly Entrezgene)
		AT4G26450	AT4G26450	AT4G26450	828751	protein_coding	4	13.361869
		AT4G26650	AT4G26650	AT4G26650	828772	protein_coding	4	13.444797	RNA-binding (RRM/RBD/RNP motifs) family protein [Source:NCBI gene (formerly Entrezgene)
		AT4G26720	PPX1	AT4G26720	828779	protein_coding	4	13.47003	protein phosphatase X 1 [Source:NCBI gene (formerly Entrezgene)
		AT4G26760	MAP65-2	AT4G26760	828783	protein_coding	4	13.478592	microtubule-associated protein 65-2 [Source:NCBI gene (formerly Entrezgene)
		AT4G26840	SUMO1	AT4G26840	828791	protein_coding	4	13.497287	small ubiquitin-like modifier 1 [Source:NCBI gene (formerly Entrezgene)
		AT4G26870	AT4G26870	AT4G26870	828794	protein_coding	4	13.505291	Class II aminoacyl-tRNA and biotin synthetases superfamily protein [Source:NCBI gene (formerly Entrezgene)
		AT4G26965	AT4G26965	AT4G26965	828804	protein_coding	4	13.539505	NADH:ubiquinone oxidoreductase, 17.2kDa subunit [Source:NCBI gene (formerly Entrezgene)
		AT4G26970	ACO2	AT4G26970	828805	protein_coding	4	13.542918	aconitase 2 [Source:NCBI gene (formerly Entrezgene)
		AT4G27000	ATRBP45C	AT4G27000	828808	protein_coding	4	13.554604	RNA-binding (RRM/RBD/RNP motifs) family protein [Source:NCBI gene (formerly Entrezgene)
		AT4G27040	VPS22	AT4G27040	828812	protein_coding	4	13.572885	EAP30/Vps36 family protein [Source:NCBI gene (formerly Entrezgene)
		AT4G27060	TOR1	AT4G27060	828814	protein_coding	4	13.581286	ARM repeat superfamily protein [Source:NCBI gene (formerly Entrezgene)
		AT4G27120	AT4G27120	AT4G27120	828820	protein_coding	4	13.601948	DDRGK domain protein [Source:NCBI gene (formerly Entrezgene)
		AT4G27260	WES1	AT4G27260	828834	protein_coding	4	13.653579	Auxin-responsive GH3 family protein [Source:NCBI gene (formerly Entrezgene)
		AT4G27340	AT4G27340	AT4G27340	828842	protein_coding	4	13.687174	Met-10+ like family protein [Source:NCBI gene (formerly Entrezgene)
		AT4G27430	CIP7	AT4G27430	828851	protein_coding	4	13.718007	COP1-interacting protein 7 [Source:NCBI gene (formerly Entrezgene)
		AT4G27585	AT4G27585	AT4G27585	828868	protein_coding	4	13.766699	SPFH/Band 7/PHB domain-containing membrane-associated protein family [Source:NCBI gene (formerly Entrezgene)
		AT4G27640	AT4G27640	AT4G27640	828875	protein_coding	4	13.797616	ARM repeat superfamily protein [Source:NCBI gene (formerly Entrezgene)
		AT4G28200	AT4G28200	AT4G28200	828935	protein_coding	4	13.98753	U3 small nucleolar RNA-associated-like protein [Source:NCBI gene (formerly Entrezgene)
		AT4G28480	AT4G28480	AT4G28480	828965	protein_coding	4	14.073008	DNAJ heat shock family protein [Source:NCBI gene (formerly Entrezgene)
		AT4G28510	PHB1	AT4G28510	828969	protein_coding	4	14.084624	prohibitin 1 [Source:NCBI gene (formerly Entrezgene)
		AT4G29020	AT4G29020	AT4G29020	829023	protein_coding	4	14.304921	glycine-rich protein [Source:NCBI gene (formerly Entrezgene)
		AT4G29060	emb2726	AT4G29060	829027	protein_coding	4	14.317226	elongation factor Ts family protein [Source:NCBI gene (formerly Entrezgene)
		AT4G29390	AT4G29390	AT4G29390	829060	protein_coding	4	14.464856	Ribosomal protein S30 family protein [Source:NCBI gene (formerly Entrezgene)
		AT4G29410	AT4G29410	AT4G29410	829062	protein_coding	4	14.468205	Ribosomal L28e protein family [Source:NCBI gene (formerly Entrezgene)
		AT4G29480	AT4G29480	AT4G29480	829069	protein_coding	4	14.485875	Mitochondrial ATP synthase subunit G protein [Source:NCBI gene (formerly Entrezgene)
		AT4G29750	AT4G29750	AT4G29750	829097	protein_coding	4	14.569665	CRS1 / YhbY (CRM) domain-containing protein [Source:NCBI gene (formerly Entrezgene)
		AT4G29900	ACA10	AT4G29900	829112	protein_coding	4	14.610883	autoinhibited Ca(2+)-ATPase 10 [Source:NCBI gene (formerly Entrezgene)
		AT4G29950	AT4G29950	AT4G29950	829118	protein_coding	4	14.656954	Ypt/Rab-GAP domain of gyp1p superfamily protein [Source:NCBI gene (formerly Entrezgene)
		AT4G29960	AT4G29960	AT4G29960	829119	protein_coding	4	14.660567	transmembrane protein [Source:NCBI gene (formerly Entrezgene)
		AT4G30290	XTH19	AT4G30290	829152	protein_coding	4	14.828712	xyloglucan endotransglucosylase/hydrolase 19 [Source:NCBI gene (formerly Entrezgene)
		AT4G30340	DGK7	AT4G30340	829157	protein_coding	4	14.838172	diacylglycerol kinase 7 [Source:NCBI gene (formerly Entrezgene)
		AT4G30490	AT4G30490	AT4G30490	829172	protein_coding	4	14.899034	AFG1-like ATPase family protein [Source:NCBI gene (formerly Entrezgene)
		AT4G30720	PDE327	AT4G30720	829195	protein_coding	4	14.971833	FAD/NAD(P)-binding oxidoreductase family protein [Source:NCBI gene (formerly Entrezgene)
		AT4G30840	AT4G30840	AT4G30840	829208	protein_coding	4	15.017472	Transducin/WD40 repeat-like superfamily protein [Source:NCBI gene (formerly Entrezgene)
		AT4G31040	AT4G31040	AT4G31040	829231	protein_coding	4	15.111477	CemA-like proton extrusion protein-like protein [Source:NCBI gene (formerly Entrezgene)
		AT4G31180	AT4G31180	AT4G31180	829246	protein_coding	4	15.155751	Class II aminoacyl-tRNA and biotin synthetases superfamily protein [Source:NCBI gene (formerly Entrezgene)
		AT4G31340	AT4G31340	AT4G31340	829261	protein_coding	4	15.205437	myosin heavy chain-like protein [Source:NCBI gene (formerly Entrezgene)
		AT4G31490	AT4G31490	AT4G31490	829276	protein_coding	4	15.268446	Coatomer, beta subunit [Source:NCBI gene (formerly Entrezgene)
		AT4G31700	RPS6	AT4G31700	829298	protein_coding	4	15.345979	ribosomal protein S6 [Source:NCBI gene (formerly Entrezgene)
		AT4G31790	AT4G31790	AT4G31790	829307	protein_coding	4	15.377158	Tetrapyrrole (Corrin/Porphyrin) Methylase [Source:NCBI gene (formerly Entrezgene)
		AT4G31810	AT4G31810	AT4G31810	829310	protein_coding	4	15.386788	ATP-dependent caseinolytic (Clp) protease/crotonase family protein [Source:NCBI gene (formerly Entrezgene)
		AT4G31880	AT4G31880	AT4G31880	829318	protein_coding	4	15.418947	transcriptional regulator [Source:NCBI gene (formerly Entrezgene)
		AT4G31985	AT4G31985	AT4G31985	829329	protein_coding	4	15.469841	Ribosomal protein L39 family protein [Source:NCBI gene (formerly Entrezgene)
		AT4G32070	Phox4	AT4G32070	829338	protein_coding	4	15.503802	Octicosapeptide/Phox/Bem1p (PB1) domain-containing protein / tetratricopeptide repeat (TPR)-containing protein [Source:NCBI gene (formerly Entrezgene)
		AT4G32180	PANK2	AT4G32180	829351	protein_coding	4	15.537559	pantothenate kinase 2 [Source:NCBI gene (formerly Entrezgene)
		AT4G32190	AT4G32190	AT4G32190	829352	protein_coding	4	15.5448	Myosin heavy chain-related protein [Source:NCBI gene (formerly Entrezgene)
		AT4G32210	SDH3-2	AT4G32210	3770570	protein_coding	4	15.556397	succinate dehydrogenase 3-2 [Source:NCBI gene (formerly Entrezgene)
		AT4G32330	AT4G32330	AT4G32330	829367	protein_coding	4	15.608905	TPX2 (targeting protein for Xklp2) protein family [Source:NCBI gene (formerly Entrezgene)
		AT4G32410	CESA1	AT4G32410	829376	protein_coding	4	15.64049	cellulose synthase 1 [Source:NCBI gene (formerly Entrezgene)
		AT4G32460	AT4G32460	AT4G32460	829381	protein_coding	4	15.662266	choice-of-anchor C domain protein, putative (Protein of unknown function, DUF642) [Source:NCBI gene (formerly Entrezgene)
		AT4G32470	AT4G32470	AT4G32470	829382	protein_coding	4	15.669219	Cytochrome bd ubiquinol oxidase, 14kDa subunit [Source:NCBI gene (formerly Entrezgene)
		AT4G32605	AT4G32605	AT4G32605	5008179	protein_coding	4	15.726201	Mitochondrial glycoprotein family protein [Source:NCBI gene (formerly Entrezgene)
		AT4G32610	AT4G32610	AT4G32610	829396	protein_coding	4	15.728084	copper ion binding protein [Source:NCBI gene (formerly Entrezgene)
		AT4G32640	AT4G32640	AT4G32640	829399	protein_coding	4	15.742001	Sec23/Sec24 protein transport family protein [Source:NCBI gene (formerly Entrezgene)
		AT4G32720	La1	AT4G32720	829408	protein_coding	4	15.787194	La protein 1 [Source:NCBI gene (formerly Entrezgene)
		AT4G32915	AT4G32915	AT4G32915	829428	protein_coding	4	15.88552	glutamyl-tRNA(Gln) amidotransferase subunit C [Source:NCBI gene (formerly Entrezgene)
		AT4G33010	GLDP1	AT4G33010	829438	protein_coding	4	15.926652	glycine decarboxylase P-protein 1 [Source:NCBI gene (formerly Entrezgene)
		AT4G33060	AT4G33060	AT4G33060	829443	protein_coding	4	15.948455	Cyclophilin-like peptidyl-prolyl cis-trans isomerase family protein [Source:NCBI gene (formerly Entrezgene)
		AT4G33080	AT4G33080	AT4G33080	829445	protein_coding	4	15.959906	AGC (cAMP-dependent, cGMP-dependent and protein kinase C) kinase family protein [Source:NCBI gene (formerly Entrezgene)
		AT4G33250	EIF3K	AT4G33250	829461	protein_coding	4	16.038651	eukaryotic translation initiation factor 3K [Source:NCBI gene (formerly Entrezgene)
		AT4G33740	AT4G33740	AT4G33740	829516	protein_coding	4	16.186791	myb-like protein X [Source:NCBI gene (formerly Entrezgene)
		AT4G33920	AT4G33920	AT4G33920	829536	protein_coding	4	16.260481	Protein phosphatase 2C family protein [Source:NCBI gene (formerly Entrezgene)
		AT4G33940	AT4G33940	AT4G33940	829539	protein_coding	4	16.266003	RING/U-box superfamily protein [Source:NCBI gene (formerly Entrezgene)
		AT4G34000	ABF3	AT4G34000	829547	protein_coding	4	16.295334	abscisic acid responsive elements-binding factor 3 [Source:NCBI gene (formerly Entrezgene)
		AT4G34040	MBR2	AT4G34040	829550	protein_coding	4	16.304215	RING/U-box superfamily protein [Source:NCBI gene (formerly Entrezgene)
		AT4G34140	AT4G34140	AT4G34140	829562	protein_coding	4	16.350462	D111/G-patch domain-containing protein [Source:NCBI gene (formerly Entrezgene)
		AT4G34270	AT4G34270	AT4G34270	829577	protein_coding	4	16.403844	TIP41-like family protein [Source:NCBI gene (formerly Entrezgene)
		AT4G34460	AGB1	AT4G34460	829597	protein_coding	4	16.477031	GTP binding protein beta 1 [Source:NCBI gene (formerly Entrezgene)
		AT4G34620	SSR16	AT4G34620	829614	protein_coding	4	16.534855	small subunit ribosomal protein 16 [Source:NCBI gene (formerly Entrezgene)
		AT4G34660	AT4G34660	AT4G34660	829618	protein_coding	4	16.54519	SH3 domain-containing protein [Source:NCBI gene (formerly Entrezgene)
		AT4G34670	AT4G34670	AT4G34670	829619	protein_coding	4	16.5486	Ribosomal protein S3Ae [Source:NCBI gene (formerly Entrezgene)
		AT4G34700	CIB22	AT4G34700	829622	protein_coding	4	16.556738	LYR family of Fe/S cluster biosis protein [Source:NCBI gene (formerly Entrezgene)
		AT4G34710	ADC2	AT4G34710	829623	protein_coding	4	16.56003	arginine decarboxylase 2 [Source:NCBI gene (formerly Entrezgene)
		AT4G34720	AVA-P1	AT4G34720	829624	protein_coding	4	16.567792	ATPase, F0/V0 complex, subunit C protein [Source:NCBI gene (formerly Entrezgene)
		AT4G35000	APX3	AT4G35000	829652	protein_coding	4	16.664724	ascorbate peroxidase 3 [Source:NCBI gene (formerly Entrezgene)
		AT4G35230	BSK1	AT4G35230	829676	protein_coding	4	16.755092	BR-signaling kinase 1 [Source:NCBI gene (formerly Entrezgene)
		AT4G35260	IDH1	AT4G35260	829679	protein_coding	4	16.774142	isocitrate dehydrogenase 1 [Source:NCBI gene (formerly Entrezgene)
		AT4G35310	CPK5	AT4G35310	829685	protein_coding	4	16.801605	calmodulin-domain protein kinase 5 [Source:NCBI gene (formerly Entrezgene)
		AT4G35530	AT4G35530	AT4G35530	829705	protein_coding	4	16.871734	phosphatidylinositolglycan-like protein [Source:NCBI gene (formerly Entrezgene)
		AT4G35850	AT4G35850	AT4G35850	829739	protein_coding	4	16.983525	Pentatricopeptide repeat (PPR) superfamily protein [Source:NCBI gene (formerly Entrezgene)
		AT4G35890	LARP1c	AT4G35890	829743	protein_coding	4	16.997091	winged-helix DNA-binding transcription factor family protein [Source:NCBI gene (formerly Entrezgene)
		AT4G35905	AT4G35905	AT4G35905	829745	protein_coding	4	17.006641	Trm112p-like protein [Source:NCBI gene (formerly Entrezgene)
		AT4G35910	AT4G35910	AT4G35910	829746	protein_coding	4	17.008388	Adenine nucleotide alpha hydrolases-like superfamily protein [Source:NCBI gene (formerly Entrezgene)
		AT4G36080	AT4G36080	AT4G36080	829764	protein_coding	4	17.059779	phosphotransferases/inositol or phosphatidylinositol kinase [Source:NCBI gene (formerly Entrezgene)
		AT4G36140	AT4G36140	AT4G36140	829771	protein_coding	4	17.098612	disease resistance protein (TIR-NBS-LRR class) [Source:NCBI gene (formerly Entrezgene)
		AT4G36250	ALDH3F1	AT4G36250	829782	protein_coding	4	17.15074	aldehyde dehydrogenase 3F1 [Source:NCBI gene (formerly Entrezgene)
		AT4G36730	GBF1	AT4G36730	829826	protein_coding	4	17.309612	G-box binding factor 1 [Source:NCBI gene (formerly Entrezgene)
		AT4G36880	CP1	AT4G36880	829841	protein_coding	4	17.374454	cysteine proteinase1 [Source:NCBI gene (formerly Entrezgene)
		AT4G36890	IRX14	AT4G36890	829842	protein_coding	4	17.379173	Nucleotide-diphospho-sugar transferases superfamily protein [Source:NCBI gene (formerly Entrezgene)
		AT4G36910	LEJ2	AT4G36910	829844	protein_coding	4	17.390626	Cystathionine beta-synthase (CBS) family protein [Source:NCBI gene (formerly Entrezgene)
		AT4G36990	HSF4	AT4G36990	829853	protein_coding	4	17.440177	heat shock factor 4 [Source:NCBI gene (formerly Entrezgene)
		AT4G37040	MAP1D	AT4G37040	829858	protein_coding	4	17.4551	methionine aminopeptidase 1D [Source:NCBI gene (formerly Entrezgene)
		AT4G37050	PLP4	AT4G37050	829859	protein_coding	4	17.457135	PATATIN-like protein 4 [Source:NCBI gene (formerly Entrezgene)
		AT4G37190	AT4G37190	AT4G37190	829873	protein_coding	4	17.507004	plasma membrane, autoregulation-binding site, misato segment II, myosin-like, tubulin/FtsZ protein [Source:NCBI gene (formerly Entrezgene)
		AT4G37270	HMA1	AT4G37270	829881	protein_coding	4	17.541771	heavy metal atpase 1 [Source:NCBI gene (formerly Entrezgene)
		AT4G37590	NPY5	AT4G37590	829914	protein_coding	4	17.66284	Phototropic-responsive NPH3 family protein [Source:NCBI gene (formerly Entrezgene)
		AT4G37640	ACA2	AT4G37640	829918	protein_coding	4	17.682859	calcium ATPase 2 [Source:NCBI gene (formerly Entrezgene)
		AT4G37820	AT4G37820	AT4G37820	829938	protein_coding	4	17.785254	transmembrane protein [Source:NCBI gene (formerly Entrezgene)
		AT4G37910	mtHsc70-1	AT4G37910	829947	protein_coding	4	17.824777	mitochondrial heat shock protein 70-1 [Source:NCBI gene (formerly Entrezgene)
		AT4G38130	HD1	AT4G38130	829969	protein_coding	4	17.896278	histone deacetylase 1 [Source:NCBI gene (formerly Entrezgene)
		AT4G38500	AT4G38500	AT4G38500	830007	protein_coding	4	18.007756	Sept9 (DUF616) [Source:NCBI gene (formerly Entrezgene)
		AT4G38680	GRP2	AT4G38680	830024	protein_coding	4	18.071449	glycine rich protein 2 [Source:NCBI gene (formerly Entrezgene)
		AT4G38900	AT4G38900	AT4G38900	830045	protein_coding	4	18.139237	Basic-leucine zipper (bZIP) transcription factor family protein [Source:NCBI gene (formerly Entrezgene)
		AT4G38920	VHA-C3	AT4G38920	830047	protein_coding	4	18.147027	vacuolar-type H[+]-ATPase C3 [Source:NCBI gene (formerly Entrezgene)
		AT4G39050	AT4G39050	AT4G39050	830060	protein_coding	4	18.193075	Kinesin motor family protein [Source:NCBI gene (formerly Entrezgene)
		AT4G39170	AT4G39170	AT4G39170	830072	protein_coding	4	18.240605	Sec14p-like phosphatidylinositol transfer family protein [Source:NCBI gene (formerly Entrezgene)
		AT4G39200	AT4G39200	AT4G39200	830075	protein_coding	4	18.257334	Ribosomal protein S25 family protein [Source:NCBI gene (formerly Entrezgene)
		AT4G39220	ATRER1A	AT4G39220	830077	protein_coding	4	18.263599	Rer1 family protein [Source:NCBI gene (formerly Entrezgene)
		AT4G39280	AT4G39280	AT4G39280	830084	protein_coding	4	18.280098	phenylalanyl-tRNA synthetase, putative / phenylalanine-tRNA ligase [Source:NCBI gene (formerly Entrezgene)
		AT4G39350	CESA2	AT4G39350	830090	protein_coding	4	18.296388	cellulose synthase A2 [Source:NCBI gene (formerly Entrezgene)
		AT4G39390	NST-K1	AT4G39390	830094	protein_coding	4	18.315545	nucleotide sugar transporter-KT 1 [Source:NCBI gene (formerly Entrezgene)
		AT4G39400	BRI1	AT4G39400	830095	protein_coding	4	18.324457	Leucine-rich receptor-like protein kinase family protein [Source:NCBI gene (formerly Entrezgene)
		AT4G39620	EMB2453	AT4G39620	830116	protein_coding	4	18.395294	Tetratricopeptide repeat (TPR)-like superfamily protein [Source:NCBI gene (formerly Entrezgene)
		AT4G39690	AT4G39690	AT4G39690	830124	protein_coding	4	18.417586	MICOS complex subunit [Source:NCBI gene (formerly Entrezgene)
		AT4G39960	AT4G39960	AT4G39960	830157	protein_coding	4	18.533734	Molecular chaperone Hsp40/DnaJ family protein [Source:NCBI gene (formerly Entrezgene)
		AT4G39970	AT4G39970	AT4G39970	830158	protein_coding	4	18.536538	Haloacid dehalogenase-like hydrolase (HAD) superfamily protein [Source:NCBI gene (formerly Entrezgene)
		AT4G39980	DHS1	AT4G39980	830159	protein_coding	4	18.539511	3-deoxy-D-arabino-heptulosonate 7-phosphate synthase 1 [Source:NCBI gene (formerly Entrezgene)
		AT5G01030	AT5G01030	AT5G01030	831730	protein_coding	5	0.00978	enolase, putative (DUF3527) [Source:NCBI gene (formerly Entrezgene)
		AT5G01040	LAC8	AT5G01040	831877	protein_coding	5	0.013128	laccase 8 [Source:NCBI gene (formerly Entrezgene)
		AT5G01350	AT5G01350	AT5G01350	830568	protein_coding	5	0.145387	UvrABC system C protein [Source:NCBI gene (formerly Entrezgene)
		AT5G01400	ESP4	AT5G01400	831597	protein_coding	5	0.162522	HEAT repeat-containing protein [Source:NCBI gene (formerly Entrezgene)
		AT5G01460	AT5G01460	AT5G01460	831815	protein_coding	5	0.186654	LMBR1-like membrane protein [Source:NCBI gene (formerly Entrezgene)
		AT5G01590	AT5G01590	AT5G01590	830369	protein_coding	5	0.224134	histone-lysine N-methyltransferase ATXR3-like protein [Source:NCBI gene (formerly Entrezgene)
		AT5G01830	SAUR21	AT5G01830	831850	protein_coding	5	0.320349	ARM repeat superfamily protein [Source:NCBI gene (formerly Entrezgene)
		AT5G02240	AT5G02240	AT5G02240	830851	protein_coding	5	0.451406	NAD(P)-binding Rossmann-fold superfamily protein [Source:NCBI gene (formerly Entrezgene)
		AT5G02250	EMB2730	AT5G02250	830864	protein_coding	5	0.454777	Ribonuclease II/R family protein [Source:NCBI gene (formerly Entrezgene)
		AT5G02450	AT5G02450	AT5G02450	831907	protein_coding	5	0.533058	Ribosomal protein L36e family protein [Source:NCBI gene (formerly Entrezgene)
		AT5G02480	AT5G02480	AT5G02480	831883	protein_coding	5	0.547436	HSP20-like chaperones superfamily protein [Source:NCBI gene (formerly Entrezgene)
		AT5G02530	AT5G02530	AT5G02530	831923	protein_coding	5	0.564085	RNA-binding (RRM/RBD/RNP motifs) family protein [Source:NCBI gene (formerly Entrezgene)
		AT5G02710	AT5G02710	AT5G02710	831827	protein_coding	5	0.612463	zinc/iron-chelating domain protein [Source:NCBI gene (formerly Entrezgene)
		AT5G02740	AT5G02740	AT5G02740	831811	protein_coding	5	0.616424	Ribosomal protein S24e family protein [Source:NCBI gene (formerly Entrezgene)
		AT5G02760	AT5G02760	AT5G02760	831234	protein_coding	5	0.625254	Protein phosphatase 2C family protein [Source:NCBI gene (formerly Entrezgene)
		AT5G02870	AT5G02870	AT5G02870	831756	protein_coding	5	0.657675	Ribosomal protein L4/L1 family [Source:NCBI gene (formerly Entrezgene)
		AT5G02960	AT5G02960	AT5G02960	831724	protein_coding	5	0.693079	Ribosomal protein S12/S23 family protein [Source:NCBI gene (formerly Entrezgene)
		AT5G03020	AT5G03020	AT5G03020	831706	protein_coding	5	0.707205	Galactose oxidase/kelch repeat superfamily protein [Source:NCBI gene (formerly Entrezgene)
		AT5G03040	iqd2	AT5G03040	831696	protein_coding	5	0.709948	IQ-domain 2 [Source:NCBI gene (formerly Entrezgene)
		AT5G03270	LOG6	AT5G03270	831890	protein_coding	5	0.781725	lysine decarboxylase family protein [Source:NCBI gene (formerly Entrezgene)
		AT5G03300	ADK2	AT5G03300	831882	protein_coding	5	0.796361	adenosine kinase 2 [Source:NCBI gene (formerly Entrezgene)
		AT5G03430	AT5G03430	AT5G03430	831843	protein_coding	5	0.848864	phosphoadenosine phosphosulfate (PAPS) reductase family protein [Source:NCBI gene (formerly Entrezgene)
		AT5G03660	AT5G03660	AT5G03660	831768	protein_coding	5	0.937817	transcriptional activator (DUF662) [Source:NCBI gene (formerly Entrezgene)
		AT5G03670	TRM28	AT5G03670	831763	protein_coding	5	0.947146	histone-lysine N-methyltransferase SETD1B-like protein [Source:NCBI gene (formerly Entrezgene)
		AT5G03850	AT5G03850	AT5G03850	831692	protein_coding	5	1.027887	Nucleic acid-binding, OB-fold-like protein [Source:NCBI gene (formerly Entrezgene)
		AT5G03880	AT5G03880	AT5G03880	831679	protein_coding	5	1.038381	Thioredoxin family protein [Source:NCBI gene (formerly Entrezgene)
		AT5G03885	AT5G03885	AT5G03885	28720591	protein_coding	5	1.041881
		AT5G03940	CPSRP54	AT5G03940	830273	protein_coding	5	1.060106	chloroplast signal recognition particle 54 kDa subunit [Source:NCBI gene (formerly Entrezgene)
		AT5G04060	AT5G04060	AT5G04060	830285	protein_coding	5	1.099029	S-adenosyl-L-methionine-dependent methyltransferases superfamily protein [Source:NCBI gene (formerly Entrezgene)
		AT5G04290	KTF1	AT5G04290	830308	protein_coding	5	1.195969	kow domain-containing transcription factor 1 [Source:NCBI gene (formerly Entrezgene)
		AT5G04510	PDK1	AT5G04510	830330	protein_coding	5	1.286843	3'-phosphoinositide-dependent protein kinase 1 [Source:NCBI gene (formerly Entrezgene)
		AT5G04550	AT5G04550	AT5G04550	830334	protein_coding	5	1.303167	type-1 restriction enzyme mjaxp r protein (DUF668) [Source:NCBI gene (formerly Entrezgene)
		AT5G04670	AT5G04670	AT5G04670	830344	protein_coding	5	1.335873	Enhancer of polycomb-like transcription factor protein [Source:NCBI gene (formerly Entrezgene)
		AT5G04720	ADR1-L2	AT5G04720	830350	protein_coding	5	1.360589	ADR1-like 2 [Source:NCBI gene (formerly Entrezgene)
		AT5G04800	AT5G04800	AT5G04800	830359	protein_coding	5	1.387909	Ribosomal S17 family protein [Source:NCBI gene (formerly Entrezgene)
		AT5G04810	AT5G04810	AT5G04810	830360	protein_coding	5	1.389979	pentatricopeptide (PPR) repeat-containing protein [Source:NCBI gene (formerly Entrezgene)
		AT5G04870	CPK1	AT5G04870	830366	protein_coding	5	1.416564	calcium dependent protein kinase 1 [Source:NCBI gene (formerly Entrezgene)
		AT5G04920	AT5G04920	AT5G04920	830374	protein_coding	5	1.438959	EAP30/Vps36 family protein [Source:NCBI gene (formerly Entrezgene)
		AT5G04930	ALA1	AT5G04930	830375	protein_coding	5	1.444638	aminophospholipid ATPase 1 [Source:NCBI gene (formerly Entrezgene)
		AT5G04940	SUVH1	AT5G04940	830376	protein_coding	5	1.454131	SU(VAR)3-9 homolog 1 [Source:NCBI gene (formerly Entrezgene)
		AT5G04960	AT5G04960	AT5G04960	830378	protein_coding	5	1.461786	Plant invertase/pectin methylesterase inhibitor superfamily [Source:NCBI gene (formerly Entrezgene)
		AT5G04990	SUN1	AT5G04990	830381	protein_coding	5	1.471481	SAD1/UNC-84 domain protein 1 [Source:NCBI gene (formerly Entrezgene)
		AT5G05080	UBC22	AT5G05080	830390	protein_coding	5	1.498438	ubiquitin-conjugating enzyme 22 [Source:NCBI gene (formerly Entrezgene)
		AT5G05210	AT5G05210	AT5G05210	830403	protein_coding	5	1.547412	Surfeit locus protein 6 [Source:NCBI gene (formerly Entrezgene)
		AT5G05450	AT5G05450	AT5G05450	830428	protein_coding	5	1.611737	P-loop containing nucleoside triphosphate hydrolases superfamily protein [Source:NCBI gene (formerly Entrezgene)
		AT5G05670	AT5G05670	AT5G05670	830451	protein_coding	5	1.695717	signal recognition particle binding protein [Source:NCBI gene (formerly Entrezgene)
		AT5G05780	RPN8A	AT5G05780	830463	protein_coding	5	1.735725	RP non-ATPase subunit 8A [Source:NCBI gene (formerly Entrezgene)
		AT5G05800	AT5G05800	AT5G05800	830465	protein_coding	5	1.742994	Myb/SANT-like DNA-binding domain protein [Source:NCBI gene (formerly Entrezgene)
		AT5G06110	AT5G06110	AT5G06110	830498	protein_coding	5	1.840755	DnaJ and myb-like DNA-binding domain-containing protein [Source:NCBI gene (formerly Entrezgene)
		AT5G06160	ATO	AT5G06160	830503	protein_coding	5	1.862325	splicing factor-like protein [Source:NCBI gene (formerly Entrezgene)
		AT5G06340	NUDX27	AT5G06340	830522	protein_coding	5	1.936339	nudix hydrolase homolog 27 [Source:NCBI gene (formerly Entrezgene)
		AT5G06550	AT5G06550	AT5G06550	830543	protein_coding	5	2.001071	transferring glycosyl group transferase [Source:NCBI gene (formerly Entrezgene)
		AT5G06560	AT5G06560	AT5G06560	830544	protein_coding	5	2.003304	myosin-binding protein (Protein of unknown function, DUF593) [Source:NCBI gene (formerly Entrezgene)
		AT5G06630	AT5G06630	AT5G06630	830551	protein_coding	5	2.036312	proline-rich extensin-like family protein [Source:NCBI gene (formerly Entrezgene)
		AT5G06640	EXT10	AT5G06640	830552	protein_coding	5	2.039598	Proline-rich extensin-like family protein [Source:NCBI gene (formerly Entrezgene)
		AT5G06645	AT5G06645	AT5G06645	28720825	protein_coding	5	2.040833	gibberellin-regulated-like protein [Source:NCBI gene (formerly Entrezgene)
		AT5G06970	AT5G06970	AT5G06970	830588	protein_coding	5	2.15797	plant/protein (DUF810) [Source:NCBI gene (formerly Entrezgene)
		AT5G07090	AT5G07090	AT5G07090	830600	protein_coding	5	2.202364	Ribosomal protein S4 (RPS4A) family protein [Source:NCBI gene (formerly Entrezgene)
		AT5G07270	XBAT33	AT5G07270	830618	protein_coding	5	2.28056
		AT5G07630	AT5G07630	AT5G07630	830656	protein_coding	5	2.410703	lipid transporter [Source:NCBI gene (formerly Entrezgene)
		AT5G07820	AT5G07820	AT5G07820	830675	protein_coding	5	2.49855	Plant calmodulin-binding protein-like protein [Source:NCBI gene (formerly Entrezgene)
		AT5G07920	DGK1	AT5G07920	830686	protein_coding	5	2.524687	diacylglycerol kinase1 [Source:NCBI gene (formerly Entrezgene)
		AT5G07940	AT5G07940	AT5G07940	830688	protein_coding	5	2.533581	dentin sialophosphoprotein-like protein [Source:NCBI gene (formerly Entrezgene)
		AT5G07960	AT5G07960	AT5G07960	830690	protein_coding	5	2.542246	asterix-like protein [Source:NCBI gene (formerly Entrezgene)
		AT5G08005	AT5G08005	AT5G08005	28720940	protein_coding	5	2.565753	flavonoid protein [Source:NCBI gene (formerly Entrezgene)
		AT5G08060	AT5G08060	AT5G08060	830700	protein_coding	5	2.580422	furry [Source:NCBI gene (formerly Entrezgene)
		AT5G08120	MPB2C	AT5G08120	830707	protein_coding	5	2.600443	movement protein binding protein 2C [Source:NCBI gene (formerly Entrezgene)
		AT5G08160	PK3	AT5G08160	830712	protein_coding	5	2.625559	serine/threonine protein kinase 3 [Source:NCBI gene (formerly Entrezgene)
		AT5G08180	AT5G08180	AT5G08180	830714	protein_coding	5	2.631516	Ribosomal protein L7Ae/L30e/S12e/Gadd45 family protein [Source:NCBI gene (formerly Entrezgene)
		AT5G08300	AT5G08300	AT5G08300	830726	protein_coding	5	2.667361	Succinyl-CoA ligase, alpha subunit [Source:NCBI gene (formerly Entrezgene)
		AT5G08370	AGAL2	AT5G08370	830735	protein_coding	5	2.690879	alpha-galactosidase 2 [Source:NCBI gene (formerly Entrezgene)
		AT5G08420	AT5G08420	AT5G08420	830741	protein_coding	5	2.713347	RNA-binding KH domain-containing protein [Source:NCBI gene (formerly Entrezgene)
		AT5G08520	AT5G08520	AT5G08520	830751	protein_coding	5	2.755144	Duplicated homeodomain-like superfamily protein [Source:NCBI gene (formerly Entrezgene)
		AT5G08530	CI51	AT5G08530	830752	protein_coding	5	2.759317	51 kDa subunit of complex I [Source:NCBI gene (formerly Entrezgene)
		AT5G08550	ILP1	AT5G08550	830755	protein_coding	5	2.765642	GC-rich sequence DNA-binding factor-like protein [Source:NCBI gene (formerly Entrezgene)
		AT5G08590	SNRK2.1	AT5G08590	830760	protein_coding	5	2.783168	SNF1-related protein kinase 2.1 [Source:NCBI gene (formerly Entrezgene)
		AT5G08670	AT5G08670	AT5G08670	830768	protein_coding	5	2.818091	ATP synthase alpha/beta family protein [Source:NCBI gene (formerly Entrezgene)
		AT5G08690	AT5G08690	AT5G08690	830770	protein_coding	5	2.825661	ATP synthase alpha/beta family protein [Source:NCBI gene (formerly Entrezgene)
		AT5G08780	AT5G08780	AT5G08780	830778	protein_coding	5	2.85674	winged-helix DNA-binding transcription factor family protein [Source:NCBI gene (formerly Entrezgene)
		AT5G09330	NAC082	AT5G09330	830792	protein_coding	5	2.892338	NAC domain containing protein 82 [Source:NCBI gene (formerly Entrezgene)
		AT5G09620	AT5G09620	AT5G09620	830821	protein_coding	5	2.983448	Octicosapeptide/Phox/Bem1p family protein [Source:NCBI gene (formerly Entrezgene)
		AT5G09700	AT5G09700	AT5G09700	830829	protein_coding	5	3.003666	Glycosyl hydrolase family protein [Source:NCBI gene (formerly Entrezgene)
		AT5G09770	AT5G09770	AT5G09770	830837	protein_coding	5	3.03503	Ribosomal protein L17 family protein [Source:NCBI gene (formerly Entrezgene)
		AT5G09860	THO1	AT5G09860	830846	protein_coding	5	3.066562	nuclear matrix protein-like protein [Source:NCBI gene (formerly Entrezgene)
		AT5G09870	CESA5	AT5G09870	830847	protein_coding	5	3.07287	cellulose synthase 5 [Source:NCBI gene (formerly Entrezgene)
		AT5G09880	AT5G09880	AT5G09880	830848	protein_coding	5	3.081389	Splicing factor, CC1-like protein [Source:NCBI gene (formerly Entrezgene)
		AT5G10010	AT5G10010	AT5G10010	830863	protein_coding	5	3.127828	myosin-H heavy protein [Source:NCBI gene (formerly Entrezgene)
		AT5G10140	FLC	AT5G10140	830878	protein_coding	5	3.173382	K-box region and MADS-box transcription factor family protein [Source:NCBI gene (formerly Entrezgene)
		AT5G10200	AT5G10200	AT5G10200	830884	protein_coding	5	3.201496	ARM-repeat/Tetratricopeptide repeat (TPR)-like protein [Source:NCBI gene (formerly Entrezgene)
		AT5G10350	AT5G10350	AT5G10350	830899	protein_coding	5	3.255236	RNA-binding (RRM/RBD/RNP motifs) family protein [Source:NCBI gene (formerly Entrezgene)
		AT5G10360	EMB3010	AT5G10360	830900	protein_coding	5	3.258404	Ribosomal protein S6e [Source:NCBI gene (formerly Entrezgene)
		AT5G10520	RBK1	AT5G10520	830917	protein_coding	5	3.31987	ROP binding protein kinases 1 [Source:NCBI gene (formerly Entrezgene)
		AT5G10540	AT5G10540	AT5G10540	830919	protein_coding	5	3.324812	Zincin-like metalloproteases family protein [Source:NCBI gene (formerly Entrezgene)
		AT5G10560	AT5G10560	AT5G10560	830921	protein_coding	5	3.336003	Glycosyl hydrolase family protein [Source:NCBI gene (formerly Entrezgene)
		AT5G10790	UBP22	AT5G10790	830946	protein_coding	5	3.410085	ubiquitin-specific protease 22 [Source:NCBI gene (formerly Entrezgene)
		AT5G10800	AT5G10800	AT5G10800	830947	protein_coding	5	3.412654	RNA recognition motif (RRM)-containing protein [Source:NCBI gene (formerly Entrezgene)
		AT5G10840	EMP1	AT5G10840	830951	protein_coding	5	3.424688	Endomembrane protein 70 protein family [Source:NCBI gene (formerly Entrezgene)
		AT5G10960	AT5G10960	AT5G10960	830963	protein_coding	5	3.464098	Polynucleotidyl transferase, ribonuclease H-like superfamily protein [Source:NCBI gene (formerly Entrezgene)
		AT5G11040	TRS120	AT5G11040	830971	protein_coding	5	3.495195	TRS120 [Source:NCBI gene (formerly Entrezgene)
		AT5G11240	AT5G11240	AT5G11240	830994	protein_coding	5	3.582506	transducin family protein / WD-40 repeat family protein [Source:NCBI gene (formerly Entrezgene)
		AT5G11340	AT5G11340	AT5G11340	831005	protein_coding	5	3.619152	Acyl-CoA N-acyltransferases (NAT) superfamily protein [Source:NCBI gene (formerly Entrezgene)
		AT5G11470	AT5G11470	AT5G11470	831018	protein_coding	5	3.662634	bromo-adjacent homology (BAH) domain-containing protein [Source:NCBI gene (formerly Entrezgene)
		AT5G11480	AT5G11480	AT5G11480	831019	protein_coding	5	3.669193	P-loop containing nucleoside triphosphate hydrolases superfamily protein [Source:NCBI gene (formerly Entrezgene)
		AT5G11500	AT5G11500	AT5G11500	831022	protein_coding	5	3.676548	coiled-coil protein [Source:NCBI gene (formerly Entrezgene)
		AT5G11520	ASP3	AT5G11520	831024	protein_coding	5	3.684946	aspartate aminotransferase 3 [Source:NCBI gene (formerly Entrezgene)
		AT5G11560	AT5G11560	AT5G11560	831028	protein_coding	5	3.709442	catalytics [Source:NCBI gene (formerly Entrezgene)
		AT5G11640	AT5G11640	AT5G11640	831036	protein_coding	5	3.741782	Thioredoxin superfamily protein [Source:NCBI gene (formerly Entrezgene)
		AT5G11670	NADP-ME2	AT5G11670	831039	protein_coding	5	3.754091	NADP-malic enzyme 2 [Source:NCBI gene (formerly Entrezgene)
		AT5G11710	AT5G11710	AT5G11710	831043	protein_coding	5	3.772401	ENTH/VHS family protein [Source:NCBI gene (formerly Entrezgene)
		AT5G11800	KEA6	AT5G11800	831053	protein_coding	5	3.803315	K+ efflux antiporter 6 [Source:NCBI gene (formerly Entrezgene)
		AT5G11810	AT5G11810	AT5G11810	831054	protein_coding	5	3.808678	rhomboid family protein [Source:NCBI gene (formerly Entrezgene)
		AT5G11850	AT5G11850	AT5G11850	831058	protein_coding	5	3.81608	Protein kinase superfamily protein [Source:NCBI gene (formerly Entrezgene)
		AT5G11880	AT5G11880	AT5G11880	831061	protein_coding	5	3.827526	Pyridoxal-dependent decarboxylase family protein [Source:NCBI gene (formerly Entrezgene)
		AT5G11900	AT5G11900	AT5G11900	831063	protein_coding	5	3.833919	Translation initiation factor SUI1 family protein [Source:NCBI gene (formerly Entrezgene)
		AT5G11960	AT5G11960	AT5G11960	831069	protein_coding	5	3.858428	magnesium transporter, putative (DUF803) [Source:NCBI gene (formerly Entrezgene)
		AT5G11980	AT5G11980	AT5G11980	831071	protein_coding	5	3.868652	conserved oligomeric Golgi complex component-related / COG complex component-like protein [Source:NCBI gene (formerly Entrezgene)
		AT5G12040	AT5G12040	AT5G12040	831077	protein_coding	5	3.884949	Nitrilase/cyanide hydratase and apolipoprotein N-acyltransferase family protein [Source:NCBI gene (formerly Entrezgene)
		AT5G12120	AT5G12120	AT5G12120	831085	protein_coding	5	3.915676	Ubiquitin-associated/translation elongation factor EF1B protein [Source:NCBI gene (formerly Entrezgene)
		AT5G12150	AT5G12150	AT5G12150	831088	protein_coding	5	3.924107	Rho GTPase activation protein (RhoGAP) with PH domain-containing protein [Source:NCBI gene (formerly Entrezgene)
		AT5G12220	AT5G12220	AT5G12220	831096	protein_coding	5	3.950133	las1-like family protein [Source:NCBI gene (formerly Entrezgene)
		AT5G12370	SEC10	AT5G12370	831112	protein_coding	5	4.002742	exocyst complex component sec10 [Source:NCBI gene (formerly Entrezgene)
		AT5G12400	AT5G12400	AT5G12400	831115	protein_coding	5	4.013424	PHD-finger and DNA binding domain-containing protein [Source:NCBI gene (formerly Entrezgene)
		AT5G12410	AT5G12410	AT5G12410	831116	protein_coding	5	4.021815	THUMP domain-containing protein [Source:NCBI gene (formerly Entrezgene)
		AT5G12430	TPR16	AT5G12430	831118	protein_coding	5	4.027974	Heat shock protein DnaJ with tetratricopeptide repeat-containing protein [Source:NCBI gene (formerly Entrezgene)
		AT5G12950	AT5G12950	AT5G12950	831135	protein_coding	5	4.092519	proline-tRNA ligase (DUF1680) [Source:NCBI gene (formerly Entrezgene)
		AT5G13260	AT5G13260	AT5G13260	831167	protein_coding	5	4.242896	myosin [Source:NCBI gene (formerly Entrezgene)
		AT5G13270	RARE1	AT5G13270	831168	protein_coding	5	4.246954	Pentatricopeptide repeat (PPR) superfamily protein [Source:NCBI gene (formerly Entrezgene)
		AT5G13300	SFC	AT5G13300	831171	protein_coding	5	4.255547	ARF GTPase-activating protein [Source:NCBI gene (formerly Entrezgene)
		AT5G13400	AT5G13400	AT5G13400	831181	protein_coding	5	4.296688	Major facilitator superfamily protein [Source:NCBI gene (formerly Entrezgene)
		AT5G13430	AT5G13430	AT5G13430	831184	protein_coding	5	4.305106	Ubiquinol-cytochrome C reductase iron-sulfur subunit [Source:NCBI gene (formerly Entrezgene)
		AT5G13450	ATP5	AT5G13450	831186	protein_coding	5	4.310254	delta subunit of Mt ATP synthase [Source:NCBI gene (formerly Entrezgene)
		AT5G13460	IQD11	AT5G13460	831188	protein_coding	5	4.315759	IQ-domain 11 [Source:NCBI gene (formerly Entrezgene)
		AT5G13490	AAC2	AT5G13490	831193	protein_coding	5	4.335272	ADP/ATP carrier 2 [Source:NCBI gene (formerly Entrezgene)
		AT5G13520	AT5G13520	AT5G13520	831196	protein_coding	5	4.341948	peptidase M1 family protein [Source:NCBI gene (formerly Entrezgene)
		AT5G13640	PDAT	AT5G13640	831208	protein_coding	5	4.392937	phospholipid:diacylglycerol acyltransferase [Source:NCBI gene (formerly Entrezgene)
		AT5G13690	CYL1	AT5G13690	831214	protein_coding	5	4.415754	alpha-N-acetylglucosaminidase family / NAGLU family [Source:NCBI gene (formerly Entrezgene)
		AT5G13700	PAO1	AT5G13700	831215	protein_coding	5	4.420069	polyamine oxidase 1 [Source:NCBI gene (formerly Entrezgene)
		AT5G13740	ZIF1	AT5G13740	831219	protein_coding	5	4.432297	zinc induced facilitator 1 [Source:NCBI gene (formerly Entrezgene)
		AT5G13850	NACA3	AT5G13850	831231	protein_coding	5	4.471277	nascent polypeptide-associated complex subunit alpha-like protein 3 [Source:NCBI gene (formerly Entrezgene)
		AT5G13960	SUVH4	AT5G13960	831244	protein_coding	5	4.501362	histone-lysine N-methyltransferase, H3 lysine-9 specific SUVH4-like protein [Source:NCBI gene (formerly Entrezgene)
		AT5G13980	AT5G13980	AT5G13980	831246	protein_coding	5	4.508406	Glycosyl hydrolase family 38 protein [Source:NCBI gene (formerly Entrezgene)
		AT5G14030	AT5G14030	AT5G14030	831251	protein_coding	5	4.526766	translocon-associated protein beta (TRAPB) family protein [Source:NCBI gene (formerly Entrezgene)
		AT5G14040	PHT3
		AT5G14230	AT5G14230	AT5G14230	831273	protein_coding	5	4.59169	ankyrin [Source:NCBI gene (formerly Entrezgene)
		AT5G14240	AT5G14240	AT5G14240	831274	protein_coding	5	4.595928	Thioredoxin superfamily protein [Source:NCBI gene (formerly Entrezgene)
		AT5G14440	AT5G14440	AT5G14440	831295	protein_coding	5	4.655903	Surfeit locus protein 2 (SURF2) [Source:NCBI gene (formerly Entrezgene)
		AT5G14460	AT5G14460	AT5G14460	831297	protein_coding	5	4.660059	Pseudouridine synthase family protein [Source:NCBI gene (formerly Entrezgene)
		AT5G14640	SK13	AT5G14640	831316	protein_coding	5	4.718994	shaggy-like kinase 13 [Source:NCBI gene (formerly Entrezgene)
		AT5G14720	AT5G14720	AT5G14720	831324	protein_coding	5	4.74786	Protein kinase superfamily protein [Source:NCBI gene (formerly Entrezgene)
		AT5G14790	AT5G14790	AT5G14790	831331	protein_coding	5	4.782909	ARM repeat superfamily protein [Source:NCBI gene (formerly Entrezgene)
		AT5G15090	VDAC3	AT5G15090	831361	protein_coding	5	4.888964	voltage dependent anion channel 3 [Source:NCBI gene (formerly Entrezgene)
		AT5G15320	AT5G15320	AT5G15320	831384	protein_coding	5	4.97747	ATP synthase E chain [Source:NCBI gene (formerly Entrezgene)
		AT5G15470	GAUT14	AT5G15470	831400	protein_coding	5	5.020941	galacturonosyltransferase 14 [Source:NCBI gene (formerly Entrezgene)
		AT5G15550	AT5G15550	AT5G15550	831408	protein_coding	5	5.058672	Transducin/WD40 repeat-like superfamily protein [Source:NCBI gene (formerly Entrezgene)
		AT5G15580	LNG1	AT5G15580	831411	protein_coding	5	5.068237	longifolia1 [Source:NCBI gene (formerly Entrezgene)
		AT5G15610	AT5G15610	AT5G15610	831413	protein_coding	5	5.079458	Proteasome component (PCI) domain protein [Source:NCBI gene (formerly Entrezgene)
		AT5G15920	SMC5	AT5G15920	831449	protein_coding	5	5.195593	structural maintenance of chromosomes 5 [Source:NCBI gene (formerly Entrezgene)
		AT5G15980	AT5G15980	AT5G15980	831455	protein_coding	5	5.213062	Pentatricopeptide repeat (PPR) superfamily protein [Source:NCBI gene (formerly Entrezgene)
		AT5G16000	NIK1	AT5G16000	831457	protein_coding	5	5.223934	NSP-interacting kinase 1 [Source:NCBI gene (formerly Entrezgene)
		AT5G16050	GRF5	AT5G16050	831462	protein_coding	5	5.243555	ral regulatory factor 5 [Source:NCBI gene (formerly Entrezgene)
		AT5G16060	AT5G16060	AT5G16060	831463	protein_coding	5	5.24608	Cytochrome c oxidase biosis protein Cmc1-like protein [Source:NCBI gene (formerly Entrezgene)
		AT5G16130	AT5G16130	AT5G16130	831470	protein_coding	5	5.268421	Ribosomal protein S7e family protein [Source:NCBI gene (formerly Entrezgene)
		AT5G16180	CRS1	AT5G16180	831476	protein_coding	5	5.279884	maize chloroplast splicing factor-like protein [Source:NCBI gene (formerly Entrezgene)
		AT5G16210	AT5G16210	AT5G16210	831480	protein_coding	5	5.290696	HEAT repeat-containing protein [Source:NCBI gene (formerly Entrezgene)
		AT5G16300	AT5G16300	AT5G16300	831491	protein_coding	5	5.337895	Vps51/Vps67 family (components of vesicular transport) protein [Source:NCBI gene (formerly Entrezgene)
		AT5G16620	TIC40	AT5G16620	831524	protein_coding	5	5.45062	hydroxyproline-rich glycoprotein family protein [Source:NCBI gene (formerly Entrezgene)
		AT5G16715	EMB2247	AT5G16715	831533	protein_coding	5	5.485203	protein EMBRYO DEFECTIVE 2247 [Source:NCBI gene (formerly Entrezgene)
		AT5G16830	SYP21	AT5G16830	831546	protein_coding	5	5.532846	syntaxin of plants 21 [Source:NCBI gene (formerly Entrezgene)
		AT5G16850	TERT	AT5G16850	831548	protein_coding	5	5.53818	telomerase reverse transcriptase [Source:NCBI gene (formerly Entrezgene)
		AT5G16890	AT5G16890	AT5G16890	831552	protein_coding	5	5.551627	Exostosin family protein [Source:NCBI gene (formerly Entrezgene)
		AT5G16910	CSLD2	AT5G16910	831554	protein_coding	5	5.560607	cellulose-synthase like D2 [Source:NCBI gene (formerly Entrezgene)
		AT5G17440	AT5G17440	AT5G17440	831610	protein_coding	5	5.749723	LUC7 related protein [Source:NCBI gene (formerly Entrezgene)
		AT5G17770	CBR	AT5G17770	831645	protein_coding	5	5.864182	NADH:cytochrome B5 reductase 1 [Source:NCBI gene (formerly Entrezgene)
		AT5G17900	AT5G17900	AT5G17900	831658	protein_coding	5	5.924372	microfibrillar-associated protein-like protein [Source:NCBI gene (formerly Entrezgene)
		AT5G17910	AT5G17910	AT5G17910	831659	protein_coding	5	5.927267	cardiomyopathy-associated protein [Source:NCBI gene (formerly Entrezgene)
		AT5G17920	ATMS1	AT5G17920	831660	protein_coding	5	5.935038	Cobalamin-independent synthase family protein [Source:NCBI gene (formerly Entrezgene)
		AT5G18070	DRT101	AT5G18070	831926	protein_coding	5	5.980769	phosphoglucosamine mutase-like protein [Source:NCBI gene (formerly Entrezgene)
		AT5G18280	APY2	AT5G18280	831946	protein_coding	5	6.050514	apyrase 2 [Source:NCBI gene (formerly Entrezgene)
		AT5G18380	AT5G18380	AT5G18380	831956	protein_coding	5	6.089712	Ribosomal protein S5 domain 2-like superfamily protein [Source:NCBI gene (formerly Entrezgene)
		AT5G18410	PIR121	AT5G18410	831959	protein_coding	5	6.096945	transcription activator [Source:NCBI gene (formerly Entrezgene)
		AT5G18480	PGSIP6	AT5G18480	831966	protein_coding	5	6.13113	plant glycogenin-like starch initiation protein 6 [Source:NCBI gene (formerly Entrezgene)
		AT5G18540	AT5G18540	AT5G18540	831972	protein_coding	5	6.153785	E3 ubiquitin-protein ligase [Source:NCBI gene (formerly Entrezgene)
		AT5G18570	EMB269	AT5G18570	831975	protein_coding	5	6.171572	GTP1/OBG family protein [Source:NCBI gene (formerly Entrezgene)
		AT5G18590	AT5G18590	AT5G18590	831977	protein_coding	5	6.178354	Galactose oxidase/kelch repeat superfamily protein [Source:NCBI gene (formerly Entrezgene)
		AT5G18610	AT5G18610	AT5G18610	831979	protein_coding	5	6.192327	Protein kinase superfamily protein [Source:NCBI gene (formerly Entrezgene)
		AT5G18650	AT5G18650	AT5G18650	831983	protein_coding	5	6.21769	CHY-type/CTCHY-type/RING-type Zinc finger protein [Source:NCBI gene (formerly Entrezgene)
		AT5G18950	AT5G18950	AT5G18950	832013	protein_coding	5	6.328379	Tetratricopeptide repeat (TPR)-like superfamily protein [Source:NCBI gene (formerly Entrezgene)
		AT5G18960	FRS12	AT5G18960	832014	protein_coding	5	6.330297	FAR1-related sequence 12 [Source:NCBI gene (formerly Entrezgene)
		AT5G19090	AT5G19090	AT5G19090	832028	protein_coding	5	6.387341	Heavy metal transport/detoxification superfamily protein [Source:NCBI gene (formerly Entrezgene)
		AT5G19300	AT5G19300	AT5G19300	832050	protein_coding	5	6.495434	methyltransferase C9orf114 protein [Source:NCBI gene (formerly Entrezgene)
		AT5G19450	CDPK19	AT5G19450	832065	protein_coding	5	6.558331	calcium-dependent protein kinase 19 [Source:NCBI gene (formerly Entrezgene)
		AT5G19485	AT5G19485	AT5G19485	3770677	protein_coding	5	6.573592	transferases/nucleotidyltransferase [Source:NCBI gene (formerly Entrezgene)
		AT5G19520	MSL9	AT5G19520	832072	protein_coding	5	6.585355	mechanosensitive channel of small conductance-like 9 [Source:NCBI gene (formerly Entrezgene)
		AT5G19530	ACL5	AT5G19530	832073	protein_coding	5	6.588771	S-adenosyl-L-methionine-dependent methyltransferases superfamily protein [Source:NCBI gene (formerly Entrezgene)
		AT5G19550	ASP2	AT5G19550	832075	protein_coding	5	6.597971	aspartate aminotransferase 2 [Source:NCBI gene (formerly Entrezgene)
		AT5G19680	AT5G19680	AT5G19680	832088	protein_coding	5	6.649574	Leucine-rich repeat (LRR) family protein [Source:NCBI gene (formerly Entrezgene)
		AT5G19690	STT3A	AT5G19690	832089	protein_coding	5	6.652306	staurosporin and temperature sensitive 3-like A [Source:NCBI gene (formerly Entrezgene)
		AT5G19740	AT5G19740	AT5G19740	832094	protein_coding	5	6.673874	Peptidase M28 family protein [Source:NCBI gene (formerly Entrezgene)
		AT5G19750	AT5G19750	AT5G19750	832095	protein_coding	5	6.677016	Peroxisomal membrane 22 kDa (Mpv17/PMP22) family protein [Source:NCBI gene (formerly Entrezgene)
		AT5G19760	AT5G19760	AT5G19760	832096	protein_coding	5	6.679306	Mitochondrial substrate carrier family protein [Source:NCBI gene (formerly Entrezgene)
		AT5G19820	emb2734	AT5G19820	832102	protein_coding	5	6.695174	ARM repeat superfamily protein [Source:NCBI gene (formerly Entrezgene)
		AT5G19900	AT5G19900	AT5G19900	832112	protein_coding	5	6.727342	PRLI-interacting factor [Source:NCBI gene (formerly Entrezgene)
		AT5G19960	AT5G19960	AT5G19960	832118	protein_coding	5	6.743878	RNA-binding (RRM/RBD/RNP motifs) family protein [Source:NCBI gene (formerly Entrezgene)
		AT5G20020	RAN2	AT5G20020	832124	protein_coding	5	6.762569	RAS-related GTP-binding nuclear protein 2 [Source:NCBI gene (formerly Entrezgene)
		AT5G20080	AT5G20080	AT5G20080	832130	protein_coding	5	6.782511	FAD/NAD(P)-binding oxidoreductase [Source:NCBI gene (formerly Entrezgene)
		AT5G20180	AT5G20180	AT5G20180	832141	protein_coding	5	6.810908	Ribosomal protein L36 [Source:NCBI gene (formerly Entrezgene)
		AT5G20200	AT5G20200	AT5G20200	832143	protein_coding	5	6.816612	nucleoporin-like protein [Source:NCBI gene (formerly Entrezgene)
		AT5G20290	AT5G20290	AT5G20290	832151	protein_coding	5	6.851341	Ribosomal protein S8e family protein [Source:NCBI gene (formerly Entrezgene)
		AT5G20500	AT5G20500	AT5G20500	832172	protein_coding	5	6.938417	Glutaredoxin family protein [Source:NCBI gene (formerly Entrezgene)
		AT5G20510	AL5	AT5G20510	832173	protein_coding	5	6.939813	alfin-like 5 [Source:NCBI gene (formerly Entrezgene)
		AT5G20590	TBL5	AT5G20590	832181	protein_coding	5	6.963338	TRICHOME BIREFRINGENCE-LIKE 5 [Source:NCBI gene (formerly Entrezgene)
		AT5G20600	AT5G20600	AT5G20600	832182	protein_coding	5	6.966178	ribosomal RNA processing-like protein [Source:NCBI gene (formerly Entrezgene)
		AT5G20840	AT5G20840	AT5G20840	832207	protein_coding	5	7.060992	Phosphoinositide phosphatase family protein [Source:NCBI gene (formerly Entrezgene)
		AT5G20930	TSL	AT5G20930	832217	protein_coding	5	7.097868	Protein kinase superfamily protein [Source:NCBI gene (formerly Entrezgene)
		AT5G21274	CAM6	AT5G21274	832245	protein_coding	5	7.214474	calmodulin 6 [Source:NCBI gene (formerly Entrezgene)
		AT5G21326	CIPK26	AT5G21326	832246	protein_coding	5	7.217244	Ca2+regulated serine-threonine protein kinase family protein [Source:NCBI gene (formerly Entrezgene)
		AT5G21930	PAA2	AT5G21930	832253	protein_coding	5	7.243002	P-type ATPase of Arabidopsis 2 [Source:NCBI gene (formerly Entrezgene)
		AT5G22440	AT5G22440	AT5G22440	832305	protein_coding	5	7.435065	Ribosomal protein L1p/L10e family [Source:NCBI gene (formerly Entrezgene)
		AT5G22500	FAR1	AT5G22500	832311	protein_coding	5	7.470328	fatty acid reductase 1 [Source:NCBI gene (formerly Entrezgene)
		AT5G22640	emb1211	AT5G22640	832327	protein_coding	5	7.529292	MORN (Membrane Occupation and Recognition Nexus) repeat-containing protein [Source:NCBI gene (formerly Entrezgene)
		AT5G22650	HD2B	AT5G22650	832328	protein_coding	5	7.533946	histone deacetylase 2B [Source:NCBI gene (formerly Entrezgene)
		AT5G22760	AT5G22760	AT5G22760	832339	protein_coding	5	7.571175	PHD finger family protein [Source:NCBI gene (formerly Entrezgene)
		AT5G22770	alpha-ADR	AT5G22770	832340	protein_coding	5	7.579156	alpha-adaptin [Source:NCBI gene (formerly Entrezgene)
		AT5G22780	AT5G22780	AT5G22780	832341	protein_coding	5	7.589403	Adaptor protein complex AP-2, alpha subunit [Source:NCBI gene (formerly Entrezgene)
		AT5G22790	RER1	AT5G22790	832342	protein_coding	5	7.599081	reticulata-related 1 [Source:NCBI gene (formerly Entrezgene)
		AT5G22875	AT5G22875	AT5G22875	832351	protein_coding	5	7.650582	transmembrane protein [Source:NCBI gene (formerly Entrezgene)
		AT5G22880	HTB2	AT5G22880	832352	protein_coding	5	7.651868	histone B2 [Source:NCBI gene (formerly Entrezgene)
		AT5G22920	AT5G22920	AT5G22920	832356	protein_coding	5	7.664871	CHY-type/CTCHY-type/RING-type Zinc finger protein [Source:NCBI gene (formerly Entrezgene)
		AT5G23080	TGH	AT5G23080	832372	protein_coding	5	7.74294	SWAP (Suppressor-of-White-APricot)/surp domain-containing protein [Source:NCBI gene (formerly Entrezgene)
		AT5G23250	AT5G23250	AT5G23250	832389	protein_coding	5	7.830318	Succinyl-CoA ligase, alpha subunit [Source:NCBI gene (formerly Entrezgene)
		AT5G23290	PFD5	AT5G23290	832393	protein_coding	5	7.846081	prefoldin 5 [Source:NCBI gene (formerly Entrezgene)
		AT5G23420	HMGB6	AT5G23420	832408	protein_coding	5	7.888461	high-mobility group box 6 [Source:NCBI gene (formerly Entrezgene)
		AT5G23740	RPS11-BETA	AT5G23740	832439	protein_coding	5	8.007921	ribosomal protein S11-beta [Source:NCBI gene (formerly Entrezgene)
		AT5G23890	AT5G23890	AT5G23890	832454	protein_coding	5	8.058568	GPI-anchored adhesin-like protein [Source:NCBI gene (formerly Entrezgene)
		AT5G24260	AT5G24260	AT5G24260	832493	protein_coding	5	8.234684	prolyl oligopeptidase family protein [Source:NCBI gene (formerly Entrezgene)
		AT5G24300	SS1	AT5G24300	832497	protein_coding	5	8.266566	Glycogen/starch synthases, ADP-glucose type [Source:NCBI gene (formerly Entrezgene)
		AT5G24430	AT5G24430	AT5G24430	832514	protein_coding	5	8.338925	Calcium-dependent protein kinase (CDPK) family protein [Source:NCBI gene (formerly Entrezgene)
		AT5G24490	AT5G24490	AT5G24490	832520	protein_coding	5	8.365601	30S ribosomal protein [Source:NCBI gene (formerly Entrezgene)
		AT5G24500	AT5G24500	AT5G24500	832521	protein_coding	5	8.367302	fantom protein [Source:NCBI gene (formerly Entrezgene)
		AT5G24680	AT5G24680	AT5G24680	832540	protein_coding	5	8.453575	Peptidase C78, ubiquitin fold modifier-specific peptidase 1/ 2 [Source:NCBI gene (formerly Entrezgene)
		AT5G24710	AT5G24710	AT5G24710	832542	protein_coding	5	8.458847	Transducin/WD40 repeat-like superfamily protein [Source:NCBI gene (formerly Entrezgene)
		AT5G25060	RRC1	AT5G25060	832577	protein_coding	5	8.633114	RNA recognition motif (RRM)-containing protein [Source:NCBI gene (formerly Entrezgene)
		AT5G25110	CIPK25	AT5G25110	832582	protein_coding	5	8.657604	CBL-interacting protein kinase 25 [Source:NCBI gene (formerly Entrezgene)
		AT5G25590	AT5G25590	AT5G25590	832634	protein_coding	5	8.906534	DNA ligase (DUF630 and DUF632) [Source:NCBI gene (formerly Entrezgene)
		AT5G26240	CLC-D	AT5G26240	832693	protein_coding	5	9.189425	chloride channel D [Source:NCBI gene (formerly Entrezgene)
		AT5G26260	AT5G26260	AT5G26260	832695	protein_coding	5	9.200271	TRAF-like family protein [Source:NCBI gene (formerly Entrezgene)
		AT5G26290	AT5G26290	AT5G26290	832698	protein_coding	5	9.226079	TRAF-like family protein [Source:NCBI gene (formerly Entrezgene)
		AT5G26570	PWD	AT5G26570	832706	protein_coding	5	9.261479	chloroplastidic phosphoglucan, water dikinase (ATGWD3) [Source:NCBI gene (formerly Entrezgene)
		AT5G26710	AT5G26710	AT5G26710	832718	protein_coding	5	9.305479	Glutamyl/glutaminyl-tRNA synthetase, class Ic [Source:NCBI gene (formerly Entrezgene)
		AT5G26610	AT5G26610	AT5G26610	832729	protein_coding	5	9.375089	D111/G-patch domain-containing protein [Source:NCBI gene (formerly Entrezgene)
		AT5G26850	AT5G26850	AT5G26850	832743	protein_coding	5	9.445232
		AT5G26960	AT5G26960	AT5G26960	832754	protein_coding	5	9.484658	Galactose oxidase/kelch repeat superfamily protein [Source:NCBI gene (formerly Entrezgene)
		AT5G27300	AT5G27300	AT5G27300	832788	protein_coding	5	9.62081	pentatricopeptide (PPR) repeat-containing protein [Source:NCBI gene (formerly Entrezgene)
		AT5G27330	AT5G27330	AT5G27330	832791	protein_coding	5	9.632703	Prefoldin chaperone subunit family protein [Source:NCBI gene (formerly Entrezgene)
		AT5G27395	AT5G27395	AT5G27395	5008229	protein_coding	5	9.671393	Mitochondrial inner membrane translocase complex, subunit Tim44-related protein [Source:NCBI gene (formerly Entrezgene)
		AT5G27430	AT5G27430	AT5G27430	832802	protein_coding	5	9.687339	Signal peptidase subunit [Source:NCBI gene (formerly Entrezgene)
		AT5G27450	MK	AT5G27450	832804	protein_coding	5	9.690428	mevalonate kinase [Source:NCBI gene (formerly Entrezgene)
		AT5G27470	AT5G27470	AT5G27470	832806	protein_coding	5	9.694938	seryl-tRNA synthetase / serine-tRNA ligase [Source:NCBI gene (formerly Entrezgene)
		AT5G27650	AT5G27650	AT5G27650	832827	protein_coding	5	9.785407	Tudor/PWWP/MBT superfamily protein [Source:NCBI gene (formerly Entrezgene)
		AT5G27740	EMB2775	AT5G27740	832836	protein_coding	5	9.823513	ATPase family associated with various cellular activities (AAA) [Source:NCBI gene (formerly Entrezgene)
		AT5G27770	AT5G27770	AT5G27770	832839	protein_coding	5	9.835884	Ribosomal L22e protein family [Source:NCBI gene (formerly Entrezgene)
		AT5G27820	AT5G27820	AT5G27820	832844	protein_coding	5	9.859801	Ribosomal L18p/L5e family protein [Source:NCBI gene (formerly Entrezgene)
		AT5G27850	AT5G27850	AT5G27850	832848	protein_coding	5	9.873067	Ribosomal protein L18e/L15 superfamily protein [Source:NCBI gene (formerly Entrezgene)
		AT5G28040	AT5G28040	AT5G28040	832874	protein_coding	5	10.035543	DNA-binding storekeeper protein-related transcriptional regulator [Source:NCBI gene (formerly Entrezgene)
		AT5G28060	AT5G28060	AT5G28060	832878	protein_coding	5	10.06944	Ribosomal protein S24e family protein [Source:NCBI gene (formerly Entrezgene)
		AT5G28210	AT5G28210	AT5G28210	832897	protein_coding	5	10.188586	mRNA capping enzyme family protein [Source:NCBI gene (formerly Entrezgene)
		AT5G28350	AT5G28350	AT5G28350	832920	protein_coding	5	10.320114	Quinoprotein amine dehydrogenase, beta chain-like
		AT5G28460	AT5G28460	AT5G28460	832933	protein_coding	5	10.374713	Pentatricopeptide repeat (PPR) superfamily protein [Source:NCBI gene (formerly Entrezgene)
		AT5G28500	AT5G28500	AT5G28500	832943	protein_coding	5	10.477556	rubisco accumulation factor-like protein [Source:NCBI gene (formerly Entrezgene)
		AT5G28540	BIP1	AT5G28540	832950	protein_coding	5	10.540123	heat shock protein 70 (Hsp 70) family protein [Source:NCBI gene (formerly Entrezgene)
		AT5G28840	GME	AT5G28840	833002	protein_coding	5	10.862016	GDP-D-mannose 3',5'-epimerase [Source:NCBI gene (formerly Entrezgene)
		AT5G34850	PAP26	AT5G34850	833406	protein_coding	5	13.107626	purple acid phosphatase 26 [Source:NCBI gene (formerly Entrezgene)
		AT5G35570	AT5G35570	AT5G35570	833522	protein_coding	5	13.7495	O-fucosyltransferase family protein [Source:NCBI gene (formerly Entrezgene)
		AT5G35590	PAA1	AT5G35590	833524	protein_coding	5	13.765076	proteasome alpha subunit A1 [Source:NCBI gene (formerly Entrezgene)
		AT5G35620	LSP1	AT5G35620	833534	protein_coding	5	13.824424	Eukaryotic initiation factor 4E protein [Source:NCBI gene (formerly Entrezgene)
		AT5G35790	G6PD1	AT5G35790	833559	protein_coding	5	13.956672	glucose-6-phosphate dehydrogenase 1 [Source:NCBI gene (formerly Entrezgene)
		AT5G35840	PHYC	AT5G35840	833570	protein_coding	5	14.007812	phytochrome C [Source:NCBI gene (formerly Entrezgene)
		AT5G35940	AT5G35940	AT5G35940	833584	protein_coding	5	14.090574	Mannose-binding lectin superfamily protein [Source:NCBI gene (formerly Entrezgene)
		AT5G36210	AT5G36210	AT5G36210	833618	protein_coding	5	14.247479	alpha/beta-Hydrolases superfamily protein [Source:NCBI gene (formerly Entrezgene)
		AT5G36290	AT5G36290	AT5G36290	833627	protein_coding	5	14.302662	Uncharacterized protein family (UPF0016) [Source:NCBI gene (formerly Entrezgene)
		AT5G37020	ARF8	AT5G37020	833672	protein_coding	5	14.629453	auxin response factor 8 [Source:NCBI gene (formerly Entrezgene)
		AT5G37190	CIP4	AT5G37190	833693	protein_coding	5	14.723144	COP1-interacting protein 4 [Source:NCBI gene (formerly Entrezgene)
		AT5G37350	AT5G37350	AT5G37350	833709	protein_coding	5	14.792819	Serine/threonine-protein kinase Rio1 [Source:NCBI gene (formerly Entrezgene)
		AT5G37475	AT5G37475	AT5G37475	833725	protein_coding	5	14.866057	Translation initiation factor eIF3 subunit [Source:NCBI gene (formerly Entrezgene)
		AT5G37830	OXP1	AT5G37830	833761	protein_coding	5	15.056188	oxoprolinase 1 [Source:NCBI gene (formerly Entrezgene)
		AT5G38560	PERK8	AT5G38560	833844	protein_coding	5	15.439249	Protein kinase superfamily protein [Source:NCBI gene (formerly Entrezgene)
		AT5G38840	AT5G38840	AT5G38840	833875	protein_coding	5	15.551243	SMAD/FHA domain-containing protein [Source:NCBI gene (formerly Entrezgene)
		AT5G39170	AT5G39170	AT5G39170	833911	protein_coding	5	15.680731	myb-like protein Q [Source:NCBI gene (formerly Entrezgene)
		AT5G39320	UDG4	AT5G39320	833928	protein_coding	5	15.742543	UDP-glucose 6-dehydrogenase family protein [Source:NCBI gene (formerly Entrezgene)
		AT5G39360	EDL2	AT5G39360	833932	protein_coding	5	15.753006	EID1-like 2 [Source:NCBI gene (formerly Entrezgene)
		AT5G39500	GNL1	AT5G39500	833946	protein_coding	5	15.814559	GNOM-like 1 [Source:NCBI gene (formerly Entrezgene)
		AT5G39730	AT5G39730	AT5G39730	833969	protein_coding	5	15.901569	AIG2-like (avirulence induced family protein [Source:NCBI gene (formerly Entrezgene)
		AT5G39740	RPL5B	AT5G39740	833970	protein_coding	5	15.903279	ribosomal protein L5 B [Source:NCBI gene (formerly Entrezgene)
		AT5G39800	AT5G39800	AT5G39800	833976	protein_coding	5	15.935453	Mitochondrial ribosomal protein L27 [Source:NCBI gene (formerly Entrezgene)
		AT5G39990	AT5G39990	AT5G39990	833996	protein_coding	5	16.004253	Core-2/I-branching beta-1,6-N-acetylglucosaminyltransferase family protein [Source:NCBI gene (formerly Entrezgene)
		AT5G40480	EMB3012	AT5G40480	834046	protein_coding	5	16.213036	embryo defective 3012 [Source:NCBI gene (formerly Entrezgene)
		AT5G40490	AT5G40490	AT5G40490	834047	protein_coding	5	16.225326	RNA-binding (RRM/RBD/RNP motifs) family protein [Source:NCBI gene (formerly Entrezgene)
		AT5G40710	AT5G40710	AT5G40710	834071	protein_coding	5	16.294967	zinc finger (C2H2 type) family protein [Source:NCBI gene (formerly Entrezgene)
		AT5G40810	AT5G40810	AT5G40810	834081	protein_coding	5	16.339863	Cytochrome C1 family [Source:NCBI gene (formerly Entrezgene)
		AT5G40870	UK/UPRT1	AT5G40870	834088	protein_coding	5	16.374799	uridine kinase/uracil phosphoribosyltransferase 1 [Source:NCBI gene (formerly Entrezgene)
		AT5G40890	CLC-A	AT5G40890	834090	protein_coding	5	16.381314	chloride channel A [Source:NCBI gene (formerly Entrezgene)
		AT5G41020	AT5G41020	AT5G41020	834104	protein_coding	5	16.425883	myb family transcription factor [Source:NCBI gene (formerly Entrezgene)
		AT5G41025	AT5G41025	AT5G41025	28721239	protein_coding	5	16.426679	transmembrane protein [Source:NCBI gene (formerly Entrezgene)
		AT5G41190	AT5G41190	AT5G41190	834121	protein_coding	5	16.487466	RNA-binding NOB1-like protein [Source:NCBI gene (formerly Entrezgene)
		AT5G41260	BSK8	AT5G41260	834127	protein_coding	5	16.503562	kinase with tetratricopeptide repeat domain-containing protein [Source:NCBI gene (formerly Entrezgene)
		AT5G41330	AT5G41330	AT5G41330	834135	protein_coding	5	16.535339	BTB/POZ domain with WD40/YVTN repeat-like protein [Source:NCBI gene (formerly Entrezgene)
		AT5G41480	GLA1	AT5G41480	834149	protein_coding	5	16.595863	Folylpolyglutamate synthetase family protein [Source:NCBI gene (formerly Entrezgene)
		AT5G41600	BTI3	AT5G41600	834162	protein_coding	5	16.636029	VIRB2-interacting protein 3 [Source:NCBI gene (formerly Entrezgene)
		AT5G41670	AT5G41670	AT5G41670	834169	protein_coding	5	16.664674	6-phosphogluconate dehydrogenase family protein [Source:NCBI gene (formerly Entrezgene)
		AT5G41790	CIP1	AT5G41790	834184	protein_coding	5	16.725753	COP1-interactive protein 1 [Source:NCBI gene (formerly Entrezgene)
		AT5G42050	AT5G42050	AT5G42050	834210	protein_coding	5	16.81531	DCD (Development and Cell Death) domain protein [Source:NCBI gene (formerly Entrezgene)
		AT5G42210	AT5G42210	AT5G42210	834226	protein_coding	5	16.86577	Major facilitator superfamily protein [Source:NCBI gene (formerly Entrezgene)
		AT5G42220	AT5G42220	AT5G42220	834227	protein_coding	5	16.872044	Ubiquitin-like superfamily protein [Source:NCBI gene (formerly Entrezgene)
		AT5G42300	UBL5	AT5G42300	834235	protein_coding	5	16.911579	ubiquitin-like protein 5 [Source:NCBI gene (formerly Entrezgene)
		AT5G42360	AT5G42360	AT5G42360	834242	protein_coding	5	16.936	Galactose oxidase/kelch repeat superfamily protein [Source:NCBI gene (formerly Entrezgene)
		AT5G42660	AT5G42660	AT5G42660	834275	protein_coding	5	17.102924	DNA-directed RNA polymerase subunit beta (DUF616) [Source:NCBI gene (formerly Entrezgene)
		AT5G42790	PAF1	AT5G42790	834290	protein_coding	5	17.159044	proteasome alpha subunit F1 [Source:NCBI gene (formerly Entrezgene)
[truncated: 244 more rows]

## Sheet: List6
M6A-modified genes unique for Col after-ripened (AR) seeds.
[truncated: 639 more rows]

## Sheet: List7
M6A-modified genes unique for Col freshly harvested (FH) seeds.
[truncated: 35 more rows]

[truncated: 7 more sheets: List8, List9, List10, List11, List12, List13, List14]
