# Supplementary material for: Translational and epitranscriptomic regulation of seed germination in Arabidopsis thaliana genotypes with contrasting dormancy phenotypes
Source: Plant Mol Biol. 2025 Dec 4;115(6):135. doi: 10.1007/s11103-025-01659-6 (PMC12678530; doi:10.1007/s11103-025-01659-6)
Supplement: Supplementary file 9 — Supplementary Material 9 [file 11103_2025_1659_MOESM9_ESM.xlsx]

## Sheet: M col FH
Title: Translational and epitranscriptomic regulation of seed germination in Arabidopsis thaliana genotypes with contrasting dormancy phenotypes.
Journal: Plant Molecular Biology
Balarynová J.1*, Klčová B.1*, Čegan R.2,3, Raabe K.4, Krejčí P. 5, Bednář P. 5, Potěšil D. 6, Pustka V. 6, Tarkowská D.7, Turečková V.7, Zdráhal Z.6,8, Honys D.4, Smýkal P.1
1. Department of Botany, Faculty of Science, Palacký University Olomouc, Šlechtitelů 27, Olomouc, 779 00, Czech Republic 2. Department of Plant Developmental Genetics, Institute of Biophysics, Královopolská 135, Czech Academy of Sciences, Brno, 612 00, Czech Republic 3. Centre of Plant Structural and Functional Genomics, Institute of Experimental Botany, Czech Academy of Sciences, Šlechtitelů 31,…
corresponding authors: petr.smykal@upol.cz, honys@ueb.cas.cz
Proteins identified in a monosomal fraction of freshly harvested Col seeds (5,051 proteins) and the KEEG and Molecular Function enrichment analysis.
	Accession	Description
	O23029	AWPM-19-like family protein (T1G11.19 protein) (Uncharacterized protein At1g04560)
	Q9SR73	40S ribosomal protein S28-1
	Q9ZUT9	40S ribosomal protein S5-1 (AtRPS5B)
	P51427	40S ribosomal protein S5-2 (AtRPS5A) (Protein ARABIDOPSIS MINUTE-LIKE 1)
	O49203	Nucleoside diphosphate kinase III, chloroplastic/mitochondrial, NDK III, NDP kinase III, NDPK III, EC 2.7.4.6
	Q9FX54	Glyceraldehyde-3-phosphate dehydrogenase GAPC2, cytosolic, EC 1.2.1.12 (NAD-dependent glyceraldehydephosphate dehydrogenase C subunit 2)
	Q96261	Probable dehydrin LEA
	Q9SW09	40S ribosomal protein S10-1
	Q41188	Cold shock protein 2, AtCSP2 (Cold shock domain-containing protein 2) (Glycine-rich protein 2, AtGRP2)
	Q9C5Z1	Eukaryotic translation initiation factor 3 subunit B, eIF3b (eIF-3-eta) (eIF3 p110) (p82)
	O82245	Translocator protein homolog, AtTSPO
	Q6NPM5	Embryo-specific protein ATS3B (Protein ARABIDOPSIS THALIANA SEED 3B)
	P92935	ADP,ATP carrier protein 2, chloroplastic (ADP/ATP translocase 2) (Adenine nucleotide translocase 2)
	O48528	Outer envelope pore protein 16-3, chloroplastic/mitochondrial (Chloroplastic outer envelope pore protein of 16 kDa 3, AtOEP16-3, OEP16-3) (Mitochondrial complex I subunit B14.7)
	Q9SIE7	PLAT domain-containing protein 2, AtPLAT2, PLAT domain protein 2
	Q8LD03	40S ribosomal protein S7-3
	P93829	PRA1 family protein D, AtPRA1.D (CAMV MOVEMENT PROTEIN-INTERACTING PROTEIN 7) (Prenylated Rab acceptor 5)
	F4KIB2	Transmembrane 9 superfamily member 8 (Endomembrane protein 1) (Transmembrane nine protein 8, AtTMN8)
	Q38814	Thiamine thiazole synthase, chloroplastic, EC 2.4.2.60 (Thiazole biosynthetic enzyme)
	Q56ZZ7	Plastidic glucose transporter 4, AtpGlcT
	Q9LII2	Oleosin family protein (Putative oleosin)
	Q93VA8	Alba DNA/RNA-binding protein (At1g76010/T4O12_22)
	O22870	Peptidyl-prolyl cis-trans isomerase FKBP16-3, chloroplastic, PPIase FKBP16-3, EC 5.2.1.8 (FK506-binding protein 16-3, AtFKBP16-3) (Immunophilin FKBP16-3) (Rotamase)
	Q9FNN1	Pyruvate kinase, EC 2.7.1.40
	Q8S9K8	Methylesterase 10, AtMES10, EC 3.1.1.-
	O04616	Protein CURVATURE THYLAKOID 1A, chloroplastic
	Q9FJE8	Probable histone H2A.7 (HTA6)
	Q9LW15	Cytochrome c oxidase subunit 5b-1, mitochondrial, AtCOX5b-1
	O49453	Uncharacterized protein At4g28440
	Q9M885	40S ribosomal protein S7-2
	Q2HIG7	Vesicle transport protein
	P19456	ATPase 2, plasma membrane-type, EC 7.1.2.1 (Proton pump 2)
	Q9SMN1	Gamma carbonic anhydrase-like 2, mitochondrial, AtCAL2, GAMMA CAL2
	Q8VYK6	40S ribosomal protein S4-3
	Q9SX96	Transmembrane protein 147
	P11139	Tubulin alpha-1 chain
	Q8RWL6	Serine/threonine-protein kinase STY17, EC 2.7.11.1 (Serine/threonine/tyrosine-protein kinase 17)
	O23298	AT4g14420/dl3250c (Elicitor like protein) (HR-like lesion-inducing protein-like protein)
	Q5PNU5	At3g25160 (ER lumen protein retaining receptor family protein)
	Q941A6	Succinate dehydrogenase subunit 6, mitochondrial
	Q6IDL4	Transmembrane emp24 domain-containing protein p24delta3 (p24 family protein delta1a, p24delta1a) (p24 family protein delta3, p24delta3)
	P21240	Chaperonin 60 subunit beta 1, chloroplastic, CPN-60 beta 1 (60 kDa chaperonin subunit beta 1) (RuBisCO large subunit-binding protein subunit beta, chloroplastic)
	B9DFK5	Protein RETICULATA, chloroplastic (Protein LOWER CELL DENSITY 1)
	O80622	Expansin-A15, AtEXPA15 (Alpha-expansin-15, At-EXP15, AtEx15) (Ath-ExpAlpha-1.3)
	Q9LHG9	Nascent polypeptide-associated complex subunit alpha-like protein 1, NAC-alpha-like protein 1 (Alpha-NAC-like protein 1)
	P43296	Cysteine protease RD19A, EC 3.4.22.- (Protein RESPONSIVE TO DEHYDRATION 19, RD19)
	Q940I2	Thioredoxin family protein (Uncharacterized protein MED24.18)
	Q9FNM0	28 kDa heat/acid-stable phosphoprotein-like protein (Uncharacterized protein At5g46020) (Uncharacterized protein At5g46020
	Q7DMA9	Peptidyl-prolyl cis-trans isomerase PASTICCINO1, EC 5.2.1.8 (70 kDa peptidyl-prolyl isomerase) (FK506-binding protein 72, AtFKBP72) (Immunophilin FKBP72) (Peptidyl-prolyl cis-trans isomerase FKBP72, PPIase FKBP72) (Rotamase)
	P92985	Ran-binding protein 1 homolog c
	Q9SB89	DEAD-box ATP-dependent RNA helicase 27, EC 3.6.4.13
	P51413	60S ribosomal protein L17-2
	Q9SR18	F7O18.3 protein (Nucleolar/coiled-body phosphoprotein) (Uncharacterized protein At3g04560)
	Q94C78	DnaJ (DUF3353) (Uncharacterized protein At3g51140)
	F4J3N2	Probable inactive ATP-dependent zinc metalloprotease FTSHI 5, chloroplastic, AtFTSHI5 (Protein EMBRYO DEFECTIVE 2458) (Protein FTSH INACTIVE PROTEASE 5)
	Q9FWS4	50S ribosomal protein L31, chloroplastic (CL31) (Protein EMBRYO DEFECTIVE 2184)
	Q9LQK0	Developmentally-regulated G-protein 1, AtDRG1 (Developmentally-regulated G-protein 2A, AtDRG2a)
	Q94AU7	Gamma carbonic anhydrase 3, mitochondrial, AtCA3, GAMMA CA3, EC 4.2.1.-
	Q9M394	Fructokinase-like 1, chloroplastic (PEP-associated protein 6) (pfkB-type carbohydrate kinase family protein 2)
	Q9ZVQ2	NAD(P)-binding Rossmann-fold superfamily protein (Putative cinnamoyl-CoA reductase)
	P35402	ER lumen protein-retaining receptor A (HDEL receptor)
	Q9LD45	Bax inhibitor 1, AtBI-1, BI-1
	Q93WG3	Protein CHLOROPLAST J-LIKE DOMAIN 1, chloroplastic
	O22866	Defensin-like protein 193 (Trypsin inhibitor ATTI-2)
	Q43284	Oleosin 14.9 kDa
	Q8RX77	Protein NRT1/ PTR FAMILY 2.13, AtNPF2.13 (Nitrate transporter 1.7)
	Q9M7X9	Thioredoxin-like protein CITRX, chloroplastic, EC 1.8.-.- (Cf-9-interacting thioredoxin, AtCiTrx) (PEP-associated protein 10) (Thioredoxin Trx p) (Thioredoxin Z)
	O24598	Endochitinase At2g43580, EC 3.2.1.14
	Q9LYK2	High affinity nitrate transporter 2.7, AtNRT2:7
	O49195	Vegetative storage protein 1
	Q8W4K6	At4g13350 (NSP (Nuclear shuttle protein)-interacting GTPase) (Uncharacterized protein At4g13350
	Q9M8R9	Putative 4-hydroxy-4-methyl-2-oxoglutarate aldolase 1, HMG aldolase 1, EC 4.1.3.17 (Oxaloacetate decarboxylase, OAA decarboxylase, EC 4.1.1.112) (Regulator of ribonuclease activity homolog 1) (RraA-like protein 1)
	Q42583	Ribose-phosphate pyrophosphokinase 2, chloroplastic, EC 2.7.6.1 (PRS II) (Phosphoribosyl pyrophosphate synthase 2)
	Q8H112	PGR5-like protein 1A, chloroplastic (Ferredoxin-plastoquinone reductase 1)
	Q9LZ57	60S ribosomal protein L36-3
	Q9M132	At4g01410 (Late embryogenesis abundant (LEA) hydroxyproline-rich glycoprotein family) (Putative hypoersensitive response protein)
	Q39231	Sucrose transport protein SUC2 (Sucrose permease 2) (Sucrose transporter 1) (Sucrose-proton symporter 2)
	Q9LVF2	Transducin family protein / WD-40 repeat family protein
	P83755	Photosystem II protein D1, PSII D1 protein, EC 1.10.3.9 (Photosystem II Q(B) protein)
	Q9M903	Protein TRIGALACTOSYLDIACYLGLYCEROL 4, chloroplastic (Protein PIGMENT DEFECTIVE 320)
	A0A1P8B0B7	Protein IQ-DOMAIN 29, AtIQD29
	Q8LG05	Transcription factor STKL1 (Protein Storekeeper-like 1)
	Q9ZWA1	Zinc finger CCCH domain-containing protein 2, AtC3H2 (Protein SOMNUS, SOM) (Tandem CCCH Zinc Finger protein 4, AtTZF4)
	Q38936	Peptidyl-prolyl cis-trans isomerase FKBP15-2, PPIase FKBP15-2, EC 5.2.1.8 (15 kDa FK506-binding protein, 15 kDa FKBP) (FK506-binding protein 15-2, AtFKBP15-2) (FK506-binding protein 2-2) (Immunophilin FKBP15-2) (Rotamase)
	Q9SD78	Furry (Uncharacterized protein At5g08060) (Uncharacterized protein At5g08060/F13G24_260) (Uncharacterized protein F13G24.260)
	O82352	Reticulon-like protein B5, AtRTNLB5
	Q8L8S0	At5g57860 (Ubiquitin-like protein) (Ubiquitin-like superfamily protein) (Uncharacterized protein At5g57860)
	Q93VI3	60S ribosomal protein L17-1
	Q9LMQ2	Chlorophyll a-b binding protein, chloroplastic
	Q42404	U1 small nuclear ribonucleoprotein 70 kDa, U1 snRNP 70 kDa, U1-70K, snRNP70
	F4JAU3	Prolyl 4-hydroxylase 2, AtP4H-2, AtP4H2, EC 1.14.11.2
	O04619	Mitochondrial adenine nucleotide transporter ADNT1 (Adenine nucleotide transporter 1)
	Q8VZJ5	AT5g08500/MAH20_6 (Transmembrane CLPTM1 family protein)
	Q9M356	Eukaryotic aspartyl protease family protein (Uncharacterized protein F15G16.210)
	F4JY12	Protein GFS12, EC 2.7.10.- (BEACH domain-containing protein D) (BEACH-domain homolog D) (GREEN FLUORESCENT SEED 12)
	Q9FMC7	Nuclear transport factor 2 (NTF2) family protein (Uncharacterized protein At5g04830)
	Q6NQG3	At1g16790 (Ribosomal protein-like protein) (Uncharacterized protein At1g16790)
	Q93ZN3	AT4g17070/dl4565c (Peptidyl-prolyl cis-trans isomerase)
	Q96266	Glutathione S-transferase F8, chloroplastic, AtGSTF8, EC 2.5.1.18 (AtGSTF5) (GST class-phi member 8) (Glutathione S-transferase 6)
	F4J158	Protein DETOXIFICATION 24, AtDTX24 (Multidrug and toxic compound extrusion protein 24, MATE protein 24)
	F4HV06	Transmembrane protein (DUF616)
	P54887	Delta-1-pyrroline-5-carboxylate synthase A, P5CS A [Includes: Glutamate 5-kinase, GK, EC 2.7.2.11 (Gamma-glutamyl kinase)
	Q8W106	AT3g27930/K24A2_2 (Beta-galactosidase)
	Q94K97	30S ribosomal protein (Uncharacterized protein At5g24490)
	Q9SE33	Cysteine and histidine-rich domain-containing protein RAR1 (AtRAR1) (CHORD domain-containing protein RAR1) (Protein PPHB SUSCEPTIBLE 2) (Protein REQUIRED FOR MLA12 RESISTANCE 1)
	Q94AN2	Choline transporter protein 1, AtCTL1 (Protein SIGNIFICANT IONOME CHANGES 1)
	Q94A94	Diaminopimelate decarboxylase 2, chloroplastic, DAP decarboxylase 2, DAPDC 2, EC 4.1.1.20
	P49200	40S ribosomal protein S20-1
	Q8L539	5-formyltetrahydrofolate cyclo-ligase, mitochondrial, 5-FCL, EC 6.3.3.2
	Q96300	14-3-3-like protein GF14 nu (General regulatory factor 7)
	P43292	Serine/threonine-protein kinase SRK2G, EC 2.7.11.1 (Arabidopsis protein SK1) (OST1-kinase-like 8) (SNF1-related kinase 2.1, SnRK2.1)
	Q9M8L6	At1g80480 (Plastid transcriptionally active 17) (Uncharacterized protein T21F11.27)
	P92939	Calcium-transporting ATPase 1, endoplasmic reticulum-type, EC 7.2.2.10
	Q8H114	Appr-1-p processing enzyme family protein (Uncharacterized protein At2g40600)
	P56759	ATP synthase subunit b, chloroplastic (ATP synthase F(0) sector subunit b) (ATPase subunit I)
	P23686	S-adenosylmethionine synthase 1, AdoMet synthase 1, EC 2.5.1.6 (Methionine adenosyltransferase 1, MAT 1)
	P42814	Ribonuclease 2, EC 4.6.1.19
	Q9S7C0	Heat shock 70 kDa protein 14 (Heat shock protein 70-14, AtHsp70-14) (Heat shock protein 91)
	O80626	60S ribosomal protein L35-2
	Q9SVD7	Ubiquitin-conjugating enzyme E2 variant 1D, Ubc enzyme variant 1D (Protein MMS ZWEI HOMOLOG 4)
	Q9FM97	Pyruvate kinase, EC 2.7.1.40
	O04652	Acyl carrier protein 5, chloroplastic
	Q9FY71	Protein EXORDIUM-like 4
	Q9M2Q4	RNA cytidine acetyltransferase 2, EC 2.3.1.- (18S rRNA cytosine acetyltransferase 2)
	Q945M1	NADH dehydrogenase [ubiquinone] 1 beta subcomplex subunit 9 (B22 subunit of eukaryotic mitochondrial complex I) (Complex I-B22, AtCIB22, CI-B22) (NADH-ubiquinone oxidoreductase B22 subunit)
	Q9FFD8	Protein METHYLENE BLUE SENSITIVITY 2
	Q9SQX6	Serine carboxypeptidase-like 7, EC 3.4.16.-
	P93032	Isocitrate dehydrogenase [NAD] regulatory subunit 2, mitochondrial (IDH-II) (Isocitric dehydrogenase 2) (NAD(+)-specific ICDH 2)
	Q9M401	Branched-chain-amino-acid aminotransferase 3, chloroplastic, Atbcat-3, EC 2.6.1.42, EC 2.6.1.88
	Q9FMX0	Superoxide dismutase [Fe] 3, chloroplastic, EC 1.15.1.1 (Protein FE SUPEROXIDE DISMUTASE 3)
	Q39099	Xyloglucan endotransglucosylase/hydrolase protein 4, At-XTH4, XTH-4, EC 2.4.1.207
	Q8GWW8	Chaperone protein dnaJ GFA2, mitochondrial (Chaperone protein dnaJ A30, AtDjA30) (Gametophytic factor 2)
	Q9S7Q2	Pentatricopeptide repeat-containing protein At1g74850, chloroplastic (Protein PLASTID TRANSCRIPTIONALLY ACTIVE 2)
	Q9S7Z3	Glutathione gamma-glutamylcysteinyltransferase 1, EC 2.3.2.15 (Cadmium tolerance protein) (Phytochelatin synthase 1, AtPCS1)
	Q9SCT5	AT3g51730/T18N14_110 (Saposin B domain-containing protein) (Uncharacterized protein T18N14.110)
	Q8GXU8	1-acyl-sn-glycerol-3-phosphate acyltransferase LPAT1, chloroplastic, EC 2.3.1.51, EC 2.3.1.n4 (Lysophosphatidyl acyltransferase 1) (Protein EMBRYO DEFECTIVE 1995)
	Q84J77	Altered inheritance of mitochondria protein 24, mitochondrial
	P50651	Ribonucleoside-diphosphate reductase small chain A, EC 1.17.4.1 (Ribonucleoside-diphosphate reductase R2A subunit, AtRNR2, Protein R2at) (Ribonucleotide reductase small subunit A)
	P42763	Dehydrin ERD14
	Q9STG6	Deoxyuridine 5'-triphosphate nucleotidohydrolase, dUTPase, EC 3.6.1.23 (dUTP pyrophosphatase) (dUTP-pyrophosphatase-like 1, AtDUT1)
	O24616	Proteasome subunit alpha type-7-B (20S proteasome alpha subunit D-2) (Proteasome component 6B) (Proteasome component 6C) (Proteasome subunit alpha type-4)
	Q8L7N0	T-complex protein 1 subunit zeta 2, TCP-1-zeta 2 (CCT-zeta 2) (Chaperonin CCT6B)
	P38421	DNA-directed RNA polymerase II subunit 7, RNA polymerase II subunit B7
	O22707	Probable aldo-keto reductase 3, EC 1.1.1.-
	P05466	3-phosphoshikimate 1-carboxyvinyltransferase, chloroplastic, EC 2.5.1.19 (5-enolpyruvylshikimate-3-phosphate synthase, EPSP synthase, EPSPs)
	F4J9M5	Probable ATP-dependent DNA helicase CHR12, EC 3.6.4.12 (Protein CHROMATIN REMODELING 12, AtCHR12) (Protein MINUSCULE 1)
	P39697	40S ribosomal protein S19, mitochondrial
	Q84JH7	Sirohydrochlorin ferrochelatase, chloroplastic, AtSirB, EC 4.99.1.4
	Q9SHY2	Probable metal-nicotianamine transporter YSL7 (Protein YELLOW STRIPE LIKE 7, AtYSL7)
	Q9FMT8	Major facilitator superfamily protein (Nodulin-like protein)
	Q9FHW7	SKP1-like protein 1B (SKP1-like 2) (UFO-binding protein 2)
	Q8S895	Serine acetyltransferase 2, AtSAT-2, AtSERAT3
	Q9LVQ0	Pectinesterase 31, PE 31, EC 3.1.1.11 (Pectin methylesterase 31, AtPME31)
	Q8VZL1	Myosin (Uncharacterized protein At5g13260)
	Q84JF5	Protein PLASTID TRANSCRIPTIONALLY ACTIVE 14, pTAC14, EC 2.1.1.- (Plastid-encoded RNA polymerase-associated protein 7, PEP-associated protein 7)
	Q38885	Preprotein translocase subunit SCY1, chloroplastic (CpSecY)
	Q9SK22	40S ribosomal protein S16-1
	Q940I0	AT-hook motif nuclear-localized protein 13 (AT-hook protein 2)
	Q9C8C1	Protein LIKE COV 2
	Q8W0Z9	Carbon catabolite repressor protein 4 homolog 1, CCR4 homolog 1, EC 3.1.13.4
	Q9SKN1	Vacuolar fusion protein MON1 homolog
	O04663	Eukaryotic translation initiation factor isoform 4E, eIF(iso)4E (Protein LOSS OF SUSCEPTIBILITY TO POTYVIRUS 1) (eIF-(iso)4F 25 kDa subunit) (eIF-(iso)4F p28 subunit) (eIF4Eiso protein) (mRNA cap-binding protein)
	C0LGH3	Probable LRR receptor-like serine/threonine-protein kinase At1g56140, EC 2.7.11.1
	Q9FFD9	Seipin-1, AtSEIPIN1
	Q8VWI1	ER lumen protein-retaining receptor B
	Q8LPQ8	Monosaccharide-sensing protein 2 (Sugar transporter MSSP2)
	Q38879	Thioredoxin H2, AtTrxh2 (Thioredoxin 2, AtTRX2)
	Q9ZS97	UPF0051 protein ABCI8, chloroplastic (ABC transporter I family member 8, ABC transporter ABCI.8, AtABCI8) (Non-intrinsic ABC protein 1, Protein ABC1) (Plastid sufB-like protein) (Protein LONG AFTER FAR-RED 6)
	P42758	Dehydrin Xero 2 (Low-temperature-induced protein LTI30)
	Q9SKC5	UDP-glycosyltransferase 74D1, EC 2.4.1.- (Jasmonate glucosyltransferase 1, AtJGT1)
	Q0WPN0	Inactive exonuclease DIS3L2 (DIS3-like exonuclease 2) (Protein SUPPRESSOR OF VARICOSE) (RRP44 homolog B) (Ribosomal RNA-processing protein 44 homolog B, AtRRP44B)
	Q9M125	AT4g01560/F11O4_6 (At4g01560) (Ribosomal RNA processing Brix domain protein) (Uncharacterized protein AT4g01560)
	Q9C509	Sphingosine-1-phosphate lyase, AtSPL1, S1PL, SP-lyase, SPL, EC 4.1.2.27 (Dihydrosphingosine phosphate lyase 1, AtDPL1) (Sphingosine-1-phosphate aldolase)
	F4IFC5	Threonine--tRNA ligase, chloroplastic/mitochondrial 2, EC 6.1.1.3 (Protein EMBRYO DEFECTIVE 2761) (Threonyl-tRNA synthetase, ThrRS)
	Q9LUW5	DEAD-box ATP-dependent RNA helicase 53, mitochondrial, EC 3.6.4.13
	Q9SII9	Ubiquitin domain-containing protein DSK2a
	Q3EBG3	DUF946 family protein (DUF946)
	Q9C9I7	Rieske (2Fe-2S) domain-containing protein (Uncharacterized protein At1g71500) (Uncharacterized protein At1g71500/F26A9_12) (Uncharacterized protein F26A9.12)
	Q9CAN8	Lysophospholipid acyltransferase 2, AtLPLAT2, EC 2.3.1.- (1-acylglycerophosphocholine O-acyltransferase, EC 2.3.1.23) (1-acylglycerophosphoethanolamine O-acyltransferase, EC 2.3.1.n7) (1-acylglycerophosphoserine O-acyltransferase, EC 2.3.1.n6) (Lysophosphatidylcholine acyltransferase 2, LPCAT2) (Lysophosphatidylethanolamine acyltransferase, LPEAT) (Lysophosphatidylglycerol acyltransferase, LPGAT)…
	Q8GXJ1	Histone deacetylase 15, EC 3.5.1.98
	O64745	Berberine bridge enzyme-like 16, AtBBE-like 16, EC 1.1.1.-
	Q5YDB5	RNA polymerase II C-terminal domain phosphatase-like 2, FCP-like 2, EC 3.1.3.16 (Carboxyl-terminal phosphatase-like 2, AtCPL2, CTD phosphatase-like 2)
	Q9LM02	Cycloartenol-C-24-methyltransferase, EC 2.1.1.41 (24-sterol C-methyltransferase 1, Sterol C-methyltransferase 1) (Protein CEPHALOPOD) (Protein STEROL METHYLTRANSFERASE 1)
	Q9ST43	Pleckstrin homology domain-containing protein 1, AtPH1
	F4K2D7	LETM1-like protein
	Q9LYA9	Chloroplast stem-loop binding protein of 41 kDa a, chloroplastic, CSP41-a
	Q9FGU1	Trafficking protein particle complex subunit
	Q94B59	Pentatricopeptide repeat-containing protein At5g09450, mitochondrial
	Q8VWK0	26S proteasome non-ATPase regulatory subunit 12 homolog B (26S proteasome regulatory subunit RPN5b, AtRPN5b) (26S proteasome regulatory subunit p55 homolog B)
	Q84W91	Zinc finger CCCH domain-containing protein 32, AtC3H32 (Zinc finger CCCH domain-containing protein ZFN-like 1)
	Q8GXH2	Apoptosis inhibitory protein 5 (API5) (Uncharacterized protein At1g29030) (Uncharacterized protein At1g29030/F28N24_25)
	Q5D869	DNA-directed RNA polymerase V subunit 1 (DNA-directed RNA polymerase D subunit 1b, AtNRPD1b, Nuclear RNA polymerase D 1b) (DNA-directed RNA polymerase E subunit 1, Nuclear RNA polymerase E 1, EC 2.7.7.6) (Protein DEFECTIVE IN MERISTEM SILENCING 5) (Protein DEFECTIVE IN RNA-DIRECTED DNA METHYLATION 3) (Protein RNA-DIRECTED DNA METHYLATION DEFECTIVE 1) (RNA polymerase IV subunit 1, POL IV 1)
	A0A1P8B0L2	Zinc finger C3H1 domain protein
	Q9FJN7	LanC-like protein GCL1 (G protein-coupled receptor 2-like protein 1, Protein GCR2-like 1)
	Q94AH7	PQ-loop repeat family protein / transmembrane family protein (Uncharacterized protein At4g36850)
	F4HSX9	Protein KINESIN LIGHT CHAIN-RELATED 3
	Q39043	Heat shock 70 kDa protein BIP2 (Heat shock 70 kDa protein 12) (Heat shock protein 70-12, AtHsp70-12) (Luminal-binding protein 2, AtBP2, BiP2)
	O04019	26S proteasome regulatory subunit 6A homolog B (26S proteasome AAA-ATPase subunit RPT5b) (Proteasome 26S subunit 6A homolog B) (Regulatory particle triple-A ATPase subunit 5b) (Tat-binding protein 1 homolog B, TBP-1 homolog B)
	Q8RWC5	Fasciclin-like arabinogalactan protein 16
	Q9FIW4	Beta-glucosidase 42, AtBGLU42, EC 3.2.1.21
	Q8VZT8	Probable ribosomal protein S11, mitochondrial, MRP-S11, S11mt (Protein NUCLEAR FUSION DEFECTIVE 3, mitochondrial)
	Q24JJ9	Nuclear pore complex protein NUP43 (Nucleoporin 43)
	Q9FVE6	Histone deacetylase HDT1 (HD-tuins protein 1) (Histone deacetylase 2a, AtHD2A)
	F4HTY0	SNARE-like superfamily protein
	Q9LUL4	Protein STRUBBELIG-RECEPTOR FAMILY 7 (Leucine-rich repeat receptor kinase-like protein SRF7)
	Q9SF04	F26K24.24 protein (TRAF-like superfamily protein) (Uncharacterized protein At3g11950)
	O80653	SNW/SKI-interacting protein, AtSKIP (Protein EARLY FLOWERING AND INSENSITIVE TO PHOTOPERIOD 1) (SNW domain-containing protein)
	Q9LZ41	60S ribosomal protein L35-4
	Q8RWM2	Nicotinate phosphoribosyltransferase 1, NAPRTase, EC 6.3.4.21
	Q38900	Peptidyl-prolyl cis-trans isomerase CYP19-1, PPIase CYP19-1, EC 5.2.1.8 (Cyclophilin of 19 kDa 1) (Rotamase cyclophilin-3)
	Q84WK2	At1g44770 (Elongation factor) (Uncharacterized protein At1g44770)
	D8WUA4	Protein translocase subunit SECA2, chloroplastic, EC 7.4.2.4
	Q7Y228	Probable glutamate carboxypeptidase LAMP1, EC 3.4.17.21 (Protein LIKE AMP1)
	Q93YS7	Putative WD-repeat membrane protein (Transducin family protein / WD-40 repeat family protein)
	Q8GXV5	(S)-ureidoglycine aminohydrolase, AtUGLYAH, EC 3.5.3.26
	Q9LPT6	OVARIAN TUMOR DOMAIN-containing deubiquitinating enzyme 2, OTU domain-containing protein 2, EC 3.4.19.12 (Deubiquitinating enzyme OTU2)
	Q9LRP2	Probable sugar phosphate/phosphate translocator At3g17430
	Q9FGS4	Quinolinate synthase, chloroplastic, EC 2.5.1.72 (Protein ONSET OF LEAF DEATH 5) (Protein SULFUR E 3)
	Q9SIP7	40S ribosomal protein S3-1
	Q9M8X3	Germin-like protein subfamily 1 member 3
	O82486	N6-adenosine-methyltransferase MT-A70-like, EC 2.1.1.348 (Protein EMBRYO DEFECTIVE 1706) (Protein METTL3 homolog)
	Q9CA19	Small ribosomal subunit protein S13, mitochondrial, mS13
	Q9SR06	Protein CLP1 homolog (CLP-like protein 3) (Protein CLP-SIMILAR PROTEIN 3)
	Q8RX01	BTB/POZ domain-containing protein At3g05675
	Q9ZNZ7	Ferredoxin-dependent glutamate synthase 1, chloroplastic/mitochondrial, EC 1.4.7.1 (Fd-GOGAT 1)
	Q8VYF7	Single-stranded DNA-binding protein WHY2, mitochondrial (Protein WHIRLY 2, AtWHY2)
	Q9FFC7	Alanine--tRNA ligase, chloroplastic/mitochondrial, EC 6.1.1.7 (Alanyl-tRNA synthetase, AlaRS) (Protein EMBRYO DEFECTIVE 1030) (Protein EMBRYO DEFECTIVE 263) (Protein EMBRYO DEFECTIVE 86)
	Q9LPL5	2-oxoisovalerate dehydrogenase subunit alpha 1, mitochondrial, EC 1.2.4.4 (Branched-chain alpha-keto acid dehydrogenase E1 component alpha chain, BCKDE1A, BCKDH E1-alpha)
	Q94CL6	Protein NAR1 (Nuclear architecture related 1) (Protein GROWTH AT DIFFERENT OXYGEN LEVELS INFLUENCES MORPHOGENESIS) ([FeFe]-hydrogenase-like protein GOLLUM)
	Q9LS48	protein SLOW GREEN 1, chloroplastic
	Q8LAM2	At4g14930 (Expressed protein) (Survival protein SurE-like phosphatase/nucleotidase)
	Q9LIG6	NifU-like protein 4, mitochondrial, AtNfu-III, AtNfu4
	F4K4J0	THO complex subunit 5B (THO complex subunit 5, AtTHO5)
	F4JLS2	2-oxoglutarate (2OG) and Fe(II)-dependent oxygenase superfamily protein
	Q9C552	Pumilio homolog 23, APUM-23, AtPUM23
	Q8LPR8	Protein TIC 100 (Protein EMBRYO DEFECTIVE 1211) (Translocon at the inner envelope membrane of chloroplasts 100, AtTIC100)
	P16127	Magnesium-chelatase subunit ChlI-1, chloroplastic, Mg-chelatase subunit I-1, EC 6.6.1.1 (Mg-protoporphyrin IX chelatase subunit ChlI-1) (Protein CHLORINA 42)
	F4I3Z5	Tetratricopeptide repeat protein SKI3 (Protein SKI3 homolog, AtSKI3)
	Q9LMR3	Arogenate dehydrogenase 2, chloroplastic, EC 1.3.1.78 (TyrAAT2)
	Q9FGK3	Putative MO25-like protein At5g47540
	Q7X6P3	Protein root UVB sensitive 1, chloroplastic (Protein WEAK AUXIN RESPONSE 3)
	Q8GYB1	Nudix hydrolase 15, mitochondrial, AtNUDT15, EC 3.6.1.- (Coenzyme A diphosphatase NUDT15)
	Q0WWQ1	Autophagy-related protein 3 (Autophagy-related E2-like conjugation enzyme ATG3, AtAPG3, Protein autophagy 3)
	Q9CA71	Fucosyltransferase 3, AtFUT3, EC 2.4.1.-
	Q9LJH2	2-oxoglutarate-dependent dioxygenase family protein
	Q9LUC8	Cytochrome P450 72A13, EC 1.14.-.-
	O23193	CBS domain-containing protein CBSX1, chloroplastic (CBS domain-containing protein 2, AtCDCP2) (Protein LOSS OF THE TIMING OF ET AND JA BIOSYNTHESIS 2, AtLEJ2)
	Q9XER9	ENHANCER OF AG-4 protein 2 (Protein AERIAL ROSETTE 1)
	O49290	Carboxyvinyl-carboxyphosphonate phosphorylmutase, chloroplastic, EC 2.7.8.23 (Carboxyphosphonoenolpyruvate phosphonomutase, CPEP phosphonomutase)
	Q9ZVJ6	Annexin D4 (AnnAt4)
	H3K2Y6	Mediator of RNA polymerase II transcription subunit 12 (Protein CENTER CITY) (Protein CRYPTIC PRECOCIOUS)
	Q8RXN0	ABC transporter G family member 11, ABC transporter ABCG.11, AtABCG11 (Protein CUTICULAR DEFECT AND ORGAN FUSION 1) (Protein DESPERADO) (Protein PERMEABLE LEAVES 1) (White-brown complex homolog protein 11, AtWBC11)
	Q41932	Oxygen-evolving enhancer protein 3-2, chloroplastic, OEE3 (16 kDa subunit of oxygen evolving system of photosystem II) (OEC 16 kDa subunit)
	Q6NL08	At1g29530
	F4I048	NagB/RpiA/CoA transferase-like superfamily protein
	Q9FL69	ADP-ribosylation factor GTPase-activating protein AGD5, ARF GAP AGD5 (Protein ARF-GAP DOMAIN 5, AtAGD5) (Protein MODIFIED TRANSPORT TO THE VACUOLE 4) (Protein NEVERSHED) (Protein ZIGA3)
	Q9LDY2	2-oxoisovalerate dehydrogenase subunit beta 2, mitochondrial, EC 1.2.4.4 (Branched-chain alpha-keto acid dehydrogenase E1 component beta chain, BCKDE1B, BCKDH E1-beta) (Protein DARK INDUCIBLE 4)
	Q0WW84	Polyadenylate-binding protein RBP47B, Poly(A)-binding protein RBP47B (RNA-binding protein 47B, AtRBP47B)
	Q9LTT3	High mobility group B protein 10 (Nucleosome/chromatin assembly factor group D 10)
	Q9LF97	CBS domain-containing protein CBSCBSPB3
	Q42059	Endoglucanase 6, EC 3.2.1.4 (Endo-1,4-beta glucanase 6)
	Q9SJ60	Mal d 1-associated protein (Uncharacterized protein At2g35900)
	Q8RXM5	Altered inheritance of mitochondria protein 24, mitochondrial
	Q940Q8	Probable beta-1,4-xylosyltransferase IRX10L, EC 2.4.2.- (Glucuronoxylan glucuronosyltransferase 1, AtGUT1) (Glucuronoxylan glucuronosyltransferase 2, AtGUT2) (Protein IRREGULAR XYLEM 10-like) (Xylan xylosyltransferase IRX10L)
	Q9SH76	ATPase 6, plasma membrane-type, EC 7.1.2.1 (Proton pump 6)
	Q8H1U5	Anaphase-promoting complex subunit 2 (Cyclosome subunit 2)
	Q56XQ0	UPF0496 protein At2g18630
	Q8VZ34	Ankyrin repeat family protein (Uncharacterized protein At2g26210)
	Q8RWC0	At3g54290 (Hemerythrin HHE cation-binding domain protein) (Uncharacterized protein At3g54290)
	Q9LE45	O-fucosyltransferase family protein
	O48593	Asparagine--tRNA ligase, chloroplastic/mitochondrial, EC 6.1.1.22 (Asparaginyl-tRNA synthetase, AsnRS) (AtNS1) (Protein OVULE ABORTION 8)
	F4HZK4	Protein REDUCED CHLOROPLAST COVERAGE 3
	Q96524	Cryptochrome-2, Atcry2 (Blue light photoreceptor) (Protein PHR homolog 1, AtPHH1) (Protein SUPPRESSOR OF elf3 20)
	Q9ZUP2	DNA repair protein recA homolog 3, mitochondrial (Recombinase A homolog 3)
	Q8W0Z6	AP-5 complex subunit mu (Adaptor protein complex AP-5 subunit mu) (Adaptor protein-5 mu-adaptin) (Adaptor-related protein complex 5 subunit mu) (Mu5-adaptin)
	Q9LTS6	30S ribosomal protein S16-2, chloroplastic/mitochondrial
	F4J284	Nuclear pore complex protein NUP93B (Nucleoporin 93B)
	Q9M339	40S ribosomal protein S3-2
	Q9LYG3	NADP-dependent malic enzyme 2, AtNADP-ME2, NADP-malic enzyme 2, EC 1.1.1.40
	Q8GUM8	At1g17330 (Metal-dependent phosphohydrolase) (Uncharacterized protein At1g17330)
	B3LF89	Pectate lyase, EC 4.2.2.2
	Q9SS37	Reticulon-like protein B8, AtRTNLB8
	P56766	Photosystem I P700 chlorophyll a apoprotein A1, EC 1.97.1.12 (PSI-A) (PsaA)
	F4I3P9	UDP-N-acetylmuramoyl-L-alanyl-D-glutamate--2,6-diaminopimelate ligase MurE homolog, chloroplastic, AtMurE (Protein ALBINO OR PALE-GREEN 13) (Protein PIGMENT DEFECTIVE EMBRYO 316)
	O04089	Zinc transporter 4, chloroplastic (ZRT/IRT-like protein 4)
	Q8H184	Probable sugar phosphate/phosphate translocator At1g06470
	Q9FGY8	Chaperone DnaJ-domain superfamily protein (Similarity to unknown protein)
	P25863	Dehydrin Xero 1
	Q9LLR6	Non-specific lipid-transfer protein 4, LTP 4
	O48917	UDP-sulfoquinovose synthase, chloroplastic, EC 3.13.1.1 (Sulfite:UDP-glucose sulfotransferase) (Sulfolipid biosynthesis protein)
	O04567	Probable inactive receptor kinase At1g27190
	F4HXY7	CDP-diacylglycerol--serine O-phosphatidyltransferase 1, EC 2.7.8.8 (Phosphatidylserine synthase 1)
	Q43386	HMG-Y-related protein A, AtHMGA (High mobility group A protein)
	O04197	Coronatine-insensitive protein 1 (COI-1) (F-box/LRR-repeat protein 2, AtCOI1, AtFBL2)
	Q9LTK0	Protein phosphatase inhibitor 2, AtI-2, IPP-2
	O22718	ATP-citrate synthase alpha chain protein 2, ATP-citrate synthase A-2, EC 2.3.3.8 (ATP-citrate lyase A-2) (Citrate cleavage enzyme A-2)
	Q8GUH9	At1g64385 (Transmembrane protein) (Uncharacterized protein At1g64385)
	Q84TG1	DEAD-box ATP-dependent RNA helicase 57, EC 3.6.4.13
	Q501D2	Protein IQ-DOMAIN 30, AtIQD30
	Q8L788	S-adenosyl-L-methionine-dependent methyltransferases superfamily protein (Uncharacterized protein At4g33110)
	Q8H125	Scarecrow-like protein 5, AtSCL5 (GRAS family protein 6, AtGRAS-6)
	Q9FFF4	Acetolactate synthase small subunit 1, chloroplastic (Acetohydroxy-acid synthase small subunit, AHAS, ALS) (Protein valine-tolerant 1)
	Q0WPR4	Serine carboxypeptidase-like 34, EC 3.4.16.-
	Q8LBH2	Putative clathrin assembly protein At2g01600
	Q0WPK4	Protein PAT1 homolog, AtPAT1
	Q9ZP06	Malate dehydrogenase 1, mitochondrial, EC 1.1.1.37 (Mitochondrial MDH1, mMDH1) (Mitochondrial NAD-dependent malate dehydrogenase 1, mNAD-MDH 1, mtNAD-MDH1)
	P47924	Bifunctional riboflavin biosynthesis protein RIBA 1, chloroplastic, AtRIBA1 [Includes: 3,4-dihydroxy-2-butanone 4-phosphate synthase, DHBP synthase, EC 4.1.99.12
	Q147P9	At5g10050 (NAD(P)-binding Rossmann-fold superfamily protein)
	Q6S7B0	Transcription initiation factor TFIID subunit 5 (TBP-associated factor 5, AtTAF5)
	Q9SIK7	Presenilin-like protein At2g29900
	Q9FYE4	Probable calcium-binding protein CML50 (Calmodulin-like protein 50)
	Q9LPG6	Trifunctional UDP-glucose 4,6-dehydratase/UDP-4-keto-6-deoxy-D-glucose 3,5-epimerase/UDP-4-keto-L-rhamnose-reductase RHM2 (NDP-rhamnose synthase) (Protein MUCILAGE-MODIFIED 4) (Protein RHAMNOSE BIOSYNTHESIS 2) (Rhamnose biosynthetic enzyme 2, AtRHM2) (UDP-L-rhamnose synthase MUM4) [Includes: UDP-glucose 4,6-dehydratase, EC 4.2.1.76
	Q4V3C7	DUF21 domain-containing protein At4g14230 (CBS domain-containing protein CBSDUF2)
	Q9SB42	GLABROUS1 enhancer-binding protein-like (Mediator-associated protein 1) (Protein GeBPL) (Storekeeper-like protein At4g25210) (Transcription factor At4g25210)
	Q94K76	Curculin-like (Mannose-binding) lectin family protein (Uncharacterized protein At5g18470)
	P53496	Actin-11
	Q570G3	At3g13800 (Hydrolase like protein) (Metallo-hydrolase/oxidoreductase superfamily protein)
	Q9FHX0	Prostaglandin E synthase 2, EC 5.3.99.3 (Microsomal prostaglandin E synthase 2)
	F4I6L0	Uncharacterized protein
	Q8VZC9	Vacuolar protein sorting-associated protein 25, AtVPS25 (ESCRT-II complex subunit VPS25)
	Q9M1J1	Mitochondrial fission 1 protein A (FIS1 homolog A, AtFIS1a) (Protein BIGYIN 1)
	Q9FK88	Alkaline/neutral invertase E, chloroplastic, A/N-INVE, EC 3.2.1.26
	Q0WVN5	Cellulose synthase-like protein G3, AtCslG3, EC 2.4.1.-
	Q9ASY2	AT5g53310/K19E1_11 (Myosin heavy chain-like protein)
	Q9FKA3	TLD-domain containing nucleolar protein
	P30181	DNA topoisomerase 1 alpha, EC 5.6.2.1 (DNA topoisomerase 1) (DNA topoisomerase I) (Protein FASCIATA 5) (Protein MGOUN1)
	Q06738	Low-temperature-induced 78 kDa protein (Desiccation-responsive protein 29A)
	Q9SII8	Ubiquitin domain-containing protein DSK2b
	P29830	17.6 kDa class II heat shock protein (17.6 kDa heat shock protein, AtHsp17.6)
	O81862	Class V chitinase, AtChiC, EC 3.2.1.14, EC 3.2.1.200
	Q8RXU6	WD repeat-containing protein PCN (Protein POPCORN)
	O65709	Long-chain-alcohol oxidase FAO4A, EC 1.1.3.20 (Long-chain fatty alcohol oxidase 4A)
	B9DHD7	Vesicle-associated protein 2-2 (Plant VAP homolog 22, AtPVA22) (VAMP-associated protein 2-2) (Vesicle-associated protein 27-2)
	O23166	Thioredoxin-like protein HCF164, chloroplastic (Protein HIGH CHLOROPHYLL FLUORESCENCE 164)
	Q94KE2	Protein TIME FOR COFFEE
	F4JL85	Early nodulin-like protein 3
	Q9ZPW9	Non-specific lipid-transfer protein 8, LTP 8
	Q9FI94	Deoxyhypusine synthase, EC 2.5.1.46
	Q94BT2	Auxin-induced in root cultures protein 12
	F4KIV8	Phosphatidylinositol-glycan biosynthesis class X-like protein
	Q9FK52	Casein kinase-like protein (Protein kinase family protein)
	Q9FL70	Cotton fiber expressed protein 1-like protein (Cotton fiber-like protein (DUF761))
	Q9S775	CHD3-type chromatin-remodeling factor PICKLE, EC 3.6.4.- (Protein CHROMATIN REMODELING 6, AtCHR6) (Protein GYMNOS)
	P0C8Q4	Uncharacterized protein At4g19900
	Q8L9X1	Alpha/beta-Hydrolases superfamily protein (Putative lysophospholipase) (Uncharacterized protein At5g20060)
	Q84WM9	Elongation factor 1-beta 1, EF-1-beta 1 (Elongation factor 1-beta' 1, EF-1-beta' 1) (Elongation factor 1B-alpha 1) (eEF-1B alpha 1)
	F4I353	Alpha/beta-Hydrolases superfamily protein
	Q94AB2	AT3g58640/F14P22_230 (Mitogen activated protein kinase kinase kinase-like protein) (Uncharacterized protein At3g58640)
	Q8VY06	Presequence protease 2, chloroplastic/mitochondrial, AtPreP2, PreP 2, EC 3.4.24.- (Zinc metalloprotease 2, AtZnMP2)
	Q9FFJ0	Endoplasmic reticulum transmembrane protein
	Q9LVS6	Alpha/beta-Hydrolases superfamily protein (At5g47330) (Palmitoyl-protein thioesterase-like)
	Q0WV90	Topless-related protein 1 (Protein MODIFIER OF SNC1 10)
	Q9SYX1	Light-harvesting complex-like protein 3 isotype 1, chloroplastic (LHC-like protein 3 isoform 1)
	O23406	UDP-glycosyltransferase 75D1, EC 2.4.1.-
	Q8VYG9	Plant intracellular Ras-group-related LRR protein 9
	Q9FQ02	5'-3' exoribonuclease 2, AtXRN2, EC 3.1.13.- (Protein EXORIBONUCLEASE 2)
	Q9LJR2	Lectin-like protein LEC, AtLEC, Ath.lec2
	F4J1H2	Putative eukaryotic LigT
	Q7Y1Z8	Malonyl-CoA decarboxylase family protein (Malonyl-CoA decarboxylase like protein) (Putative malonyl-CoA decarboxylase)
	Q8GWU4	Uncharacterized protein At1g17030/F20D23_27
	Q9FF75	SUN domain-containing protein 1, AtSUN1
	Q39055	GTP 3',8-cyclase, mitochondrial, EC 4.1.99.22 (Molybdenum cofactor biosynthesis enzyme CNX2) (Molybdopterin biosynthesis protein CNX2) (Molybdopterin precursor Z synthase)
	Q6NKN2	Alpha/beta-Hydrolases superfamily protein (At3g23540)
	Q9C5Y2	Ent-kaurenoic acid oxidase 2, AtKAO2, EC 1.14.14.107 (Cytochrome P450 88A4)
	Q9SS96	Glucose-6-phosphate 1-epimerase, EC 5.1.3.15
	O23300	Enoyl-CoA delta isomerase 3, EC 5.3.3.8 (3-hydroxyacyl-CoA dehydratase 1) (Delta(3),Delta(2)-enoyl CoA isomerase 3, AtECI3)
	Q9SX65	1,4-dihydroxy-2-naphthoyl-CoA thioesterase 1, AtDHNAT1, DHNA-CoA thioesterase 1, EC 3.1.2.-
	Q9M099	Serine carboxypeptidase 24, EC 3.4.16.6 (Bri1 suppressor 1) (Carboxypeptidase D) (Serine carboxypeptidase II) [Cleaved into: Serine carboxypeptidase 24 chain A (Serine carboxypeptidase II chain A)
	Q9FYG2	Calmodulin-binding transcription activator 4, AtCAMTA4 (AtFIN21) (Ethylene-induced calmodulin-binding protein 4, EICBP4) (Ethylene-induced calmodulin-binding protein d, EICBP.d) (Signal-responsive protein 5, AtSR5)
	Q8VXV7	Lysine-specific histone demethylase 1 homolog 1, Lysine-specific histone demethylase 1C, EC 1.-.-.- (Flavin-containing amine oxidase domain-containing protein 1) (Protein LSD1-LIKE 1, AtLSD1) (Protein SWIRM-PAO 1, AtSWP1)
	Q9C7C3	Zinc finger CCCH domain-containing protein 36, AtC3H36
	Q9FN30	Probable aminotransferase TAT2, EC 2.6.1.- (Tyrosine aminotransferase 2)
	Q9M1A5	2-(3-amino-3-carboxypropyl)histidine synthase subunit 2, EC 2.5.1.108
	A0A1P8B4A5	Protein kinase superfamily protein
	Q9FZ84	Glycine-rich RNA-binding protein 6, mitochondrial, AtGR-RBP6 (AtRBG6)
	Q9SLT8	ZCW7 (ZCW7 protein)
	Q8VZL6	SWR1-complex protein 4
	Q8RX89	AT5g23390/T32G24_2 (Polygalacturonase inhibitor (DUF639))
	Q8L9Q7	Transferring glycosyl group transferase
	Q9LHG8	Protein ELC, AtELC (ESCRT-I complex subunit VPS23 homolog 1) (Protein VACUOLAR PROTEIN SORTING 23A) (Vacuolar protein-sorting-associated protein 23 homolog 1)
	Q93YW7	Cardiolipin synthase (CMP-forming), mitochondrial, CLS, EC 2.7.8.41 (Phosphatidylglycerophosphate synthase 3, PGP synthase 3)
	Q6GKX5	Probable dihydroneopterin aldolase 3, DHNA3, EC 4.1.2.25 (7,8-dihydroneopterin aldolase) (AtFolB3)
	Q8VZR6	Inositol transporter 1
	Q9SKF0	Beta-1,4-N-acetylglucosaminyltransferase family protein (Glycosyltransferase) (Putative N-acetylglucosaminyltransferase)
	F4J8X6	Nuclear transport factor 2 (NTF2) family protein with RNA binding (RRM-RBD-RNP motifs) domain-containing protein
	Q94AB1	AT3g14070/MAG2_2 (Mono-/di-acylglycerol lipase, N-terminalLipase, class 3)
	Q9FX99	Probable receptor-like protein kinase At1g49730, EC 2.7.11.1
	Q9FGP9	Protein RETICULATA-RELATED 1, chloroplastic
	Q9FMV3	CBS domain-containing protein CBSCBSPB1
	Q9SK69	At2g20330/F11A3.12 (Putative WD-40 repeat protein) (Transducin/WD40 repeat-like superfamily protein)
	O48782	Heme oxygenase 1, chloroplastic, AtHO1, EC 1.14.14.18 (Protein GENOMES UNCOUPLED 2) (Protein REVERSAL OF THE DET PHENOTYPE 4)
	Q84W92	Probable histone-arginine methyltransferase 1.3, AtPRMT13, EC 2.1.1.319 (Coactivator-associated methyltransferase 1A) (Protein arginine N-methyltransferase 4B, AtPRMT4B)
	F4K0E8	4-hydroxy-3-methylbut-2-en-1-yl diphosphate synthase (ferredoxin), chloroplastic, EC 1.17.7.1 (1-hydroxy-2-methyl-2-(E)-butenyl 4-diphosphate synthase) (Protein CHLOROPLAST BIOGENESIS 4) (Protein CONSTITUTIVE SUBTILISIN 3)
	Q940N4	AT4g22740/T12H17_130 (Glycine-rich protein) (Uncharacterized protein At4g22740)
	Q9C9L0	Cullin-3B, AtCUL3b
	Q9C8K8	Pyridoxamine 5'-phosphate oxidase family protein (Uncharacterized protein At1g51560) (Uncharacterized protein F5D21.3)
	Q94AH3	Probable magnesium transporter NIPA4
	P26568	Histone H1.1
	Q9SSE9	Lysine-specific demethylase JMJ25, EC 1.14.11.65 (Jumonji domain-containing protein 25, AtJMJ25, Protein JUMONJI 25) (Lysine-specific histone demethylase JMJ25) (Protein INCREASE IN BONSAI METHYLATION 1) ([histone H3]-dimethyl-L-lysine(9) monodemethylase JMJ25)
	Q9LZR8	PAN domain-containing protein At5g03700
	F4I3K4	Leucine-rich repeat transmembrane protein kinase
	Q9ZSJ7	AT3g24160/MUJ8_16 (Putative type 1 membrane protein) (Type 1 membrane protein, putative)
	O23179	Patatin-like protein 1, AtPLP1, EC 3.1.1.- (Patatin-related phospholipase A IIgamma, pPLAIIg) (Phospholipase A IVA, AtPLAIVA)
	Q9SL92	Biotin--protein ligase 1, chloroplastic, EC 6.3.4.- (Holocarboxylase synthetase 1) [Includes: Biotin--[methylcrotonoyl-CoA-carboxylase] ligase, EC 6.3.4.11
	Q9SW18	Magnesium protoporphyrin IX methyltransferase, chloroplastic, EC 2.1.1.11
	Q9LU46	DEAD-box ATP-dependent RNA helicase 35, EC 3.6.4.13
	Q8LPF0	Transcription initiation factor TFIID subunit 2 (TBP-associated factor 2, AtTAF2)
	Q9M9P0	Expansin-A13, AtEXPA13 (Alpha-expansin-13, At-EXP13, AtEx13) (Ath-ExpAlpha-1.22)
	Q9SAL0	E3 ubiquitin-protein ligase RGLG4, EC 2.3.2.27 (RING domain ligase 4)
	Q84TH8	Deneddylase (Uncharacterized protein At1g28530)
	F4JT78	Disease resistance protein RPP2A, EC 3.2.2.6
	Q67YN2	GTPase activator protein of Rab-like small GTPases-like protein (Ypt/Rab-GAP domain of gyp1p superfamily protein)
	Q9LJ94	Spindle assembly abnormal protein (Uncharacterized protein At3g22520)
	Q38868	Calcium-dependent protein kinase 9, EC 2.7.11.1 (Calmodulin-domain protein kinase CDPK isoform 9)
	O81047	DNA-binding protein (Putative helicase)
	P0C5B6	OPC-6:CoA ligase, EC 6.2.1.- (4-coumarate--CoA ligase-like 4)
	Q9C5J3	Protein RRC1 (Reduced red-light responses in cry1cry2 background 1)
	Q8RXQ2	Rhomboid-like protein 18, AtRBL18
	Q9XIR1	F-box/kelch-repeat protein At1g64840
	Q9SWG3	Protein FAR-RED IMPAIRED RESPONSE 1
	Q9CAY4	At3g11420 (Beta-1,3-N-acetylglucosaminyltransferase lunatic protein, putative (DUF604)) (Glycosyltransferase) (Uncharacterized protein At3g11420) (Uncharacterized protein F24K9.9)
	F4I4K5	Multicopper oxidase LPR1, EC 1.-.-.- (Protein LOW PHOSPHATE ROOT 1)
	Q9M643	Cycloeucalenol cycloisomerase, EC 5.5.1.9 (Cycloeucalenol--obtusifoliol isomerase) (Cyclopropyl sterol isomerase)
	Q9C9Y6	Thioredoxin H9, AtTrxh9 (Thioredoxin 9, AtTRX9)
	Q9ZU48	Expressed protein (Octicosapeptide/Phox/Bem1p family protein) (Uncharacterized protein At2g01190)
	F4KG64	Oxidoreductase/transition metal ion-binding protein
	Q9SJQ5	CBS domain-containing protein CBSCBSPB2
	F4JM22	LOW PSII ACCUMULATION-like protein
	Q9LJD8	MAP3K epsilon protein kinase 1, AtM3KE1, EC 2.7.11.1 (Mitogen-activated protein kinase kinase kinase 7)
	Q9M9W8	Phospholipase D zeta 2, PLDzeta2, EC 3.1.4.4 (Phospholipase D p2, AtPLDp2) (Phospholipase D2 PHOX and PX-containing domain protein)
	Q9FGK5	Ras-related protein RABA5a, AtRABA5a
	Q66GN3	Protein NPGR2 (NO POLLEN GERMINATION RELATED 2)
	Q38871	Calcium-dependent protein kinase 5, EC 2.7.11.1 (Calmodulin-domain protein kinase CDPK isoform 5)
	Q93Z01	Inositol 3-kinase, EC 2.7.1.64 (Myo-inositol kinase, AtMIK)
	Q39224	Protein SRG1, AtSRG1 (Protein SENESCENCE-RELATED GENE 1)
	Q9LPC8	F22M8.6 protein (Uncharacterized protein At1g01930) (Uncharacterized protein At1g01930/F22M8_5) (Zinc finger protein-like protein)
	Q9ZUN8	Protein HEAT STRESS TOLERANT DWD 1
	Q8RV79	Cytosolic sulfotransferase 11, AtSOT11, EC 2.8.2.-
	Q8VZW3	Probable chalcone--flavanone isomerase 3, Chalcone isomerase 3, EC 5.5.1.6 (Chalcone isomerase-like 1)
	F4HUS5	Interferon-related developmental regulator family protein / IFRD protein family
	Q38860	3-ketoacyl-CoA synthase 18, KCS-18, EC 2.3.1.199 (Protein FATTY ACID ELONGATION 1) (Very long-chain fatty acid condensing enzyme 18, VLCFA condensing enzyme 18)
	Q9XIB5	B3 domain-containing protein REM19 (Protein RELATED TO VERNALIZATION 1) (Protein REPRODUCTIVE MERISTEM 19)
	Q9ZQN9	FAD/NAD(P)-binding oxidoreductase family protein (Putative monooxygenase)
	O22476	Protein BRASSINOSTEROID INSENSITIVE 1, AtBRI1, EC 2.7.10.1, EC 2.7.11.1 (Brassinosteroid LRR receptor kinase)
	O48724	Protein WEAK CHLOROPLAST MOVEMENT UNDER BLUE LIGHT 1, Protein WEB1
	A9LNK9	30-kDa cleavage and polyadenylation specificity factor 30, EC 3.1.21.- (Protein OXIDATIVE STRESS TOLERANT 6) (Zinc finger CCCH domain-containing protein 11, AtC3H11)
	Q93Y39	DEAD-box ATP-dependent RNA helicase 13, EC 3.6.4.13
	C0LGK4	Probable LRR receptor-like serine/threonine-protein kinase At2g16250, EC 2.7.11.1
	Q9XIF2	DExH-box ATP-dependent RNA helicase DExH9, EC 3.6.4.13 (Protein MTR4 homolog, AtMTR4)
	Q9STY6	40S ribosomal protein S20-2
	Q94A68	Uncharacterized oxidoreductase At1g06690, chloroplastic, EC 1.-.-.-
	O80396	Mitogen-activated protein kinase kinase 3, AtMKK3, MAP kinase kinase 3, EC 2.7.12.2
	Q9SF92	Ras-related protein RABC2b, AtRABC2b (Ras-related protein Rab18C, AtRab18C)
	Q8H0W0	Protein LPA3 (Protein LOW PSII ACCUMULATION 3, chloroplastic)
	Q9LTY6	Uridine kinase-like protein 5 [Includes: Probable uridine kinase, UK, EC 2.7.1.48
	F4IQJ2	Elongator complex protein 5, AtELP5 (Elongator component 5)
	Q8VYQ7	Uncharacterized protein At5g35690 (Zinc metalloproteinase-like protein)
	O22975	1-acylglycerol-3-phosphate O-acyltransferase, EC 2.3.1.51 (Lipid droplet-binding protein CGI-58 homolog)
	A0A1P8BEE1	Vacuolar protein sorting-associated protein, putative (DUF1162)
	Q94F27	Hydroxyproline O-galactosyltransferase HPGT1, EC 2.4.1.- (Beta-1,3-galactosyltransferase 11)
	Q8VYA5	Serine/arginine-rich splicing factor RS2Z33 (RS-containing zinc finger protein 33, At-RS2Z33, At-RSZ33, AtRSZ33)
	F4ICK8	Protein IWS1 homolog 1, AtIWS1 (Interacts with SPT6 protein 1) (Protein HIGH NITROGEN INSENSITIVE 9) (Protein SUPPRESSOR OF BES-1-D 1)
	F4JSP1	NAD(P)-binding Rossmann-fold superfamily protein
	Q9C5C7	AAA-type ATPase family protein / ankyrin repeat family protein (Putative rubisco expression protein)
	Q8L8C2	PIN domain-like family protein (Uncharacterized protein At2g34570/T31E10.9)
	P42759	Dehydrin ERD10 (Low-temperature-induced protein LTI45)
	Q9FKT7	Glycine-rich protein / oleosin (Uncharacterized protein At5g56100) (Uncharacterized protein At5g56100
	P57752	Acyl-CoA-binding domain-containing protein 6, Acyl-CoA binding protein 6 (Acyl-CoA-binding protein, ACBP)
	Q9LDC0	Peptidyl-prolyl cis-trans isomerase FKBP42, PPIase FKBP42, EC 5.2.1.8 (42 kDa peptidyl-prolyl isomerase) (FK506-binding protein 42, AtFKBP42) (Immunophilin FKBP42) (Protein TWISTED DWARF 1) (Protein ULTRACURVATA 2) (Rotamase)
	Q945Q5	At2g30700/T11J7.9 (Bacterial trigger factor) (Expressed protein)
	O22864	Protein NLP8, AtNLP8 (NIN-like protein 8) (Nodule inception protein-like protein 8)
	Q8VY12	Glucan endo-1,3-beta-D-glucosidase, EC 3.2.1.39
	F4JEX5	ATPase family AAA domain-containing protein FIGL1 (AAA-ATPase FIDGETIN-LIKE 1, EC 3.6.4.-)
	Q8VZ40	U-box domain-containing protein 14, EC 2.3.2.27 (E3 ubiquitin-protein ligase PUB14) (Plant U-box protein 14) (Prototypical U-box domain protein 14) (RING-type E3 ubiquitin transferase PUB14)
	Q8GZ22	Ankyrin repeat family protein (At2g03430) (Putative ankyrin)
	Q9LUD3	Cytochrome P450 (Cytochrome P450, family 72, subfamily A, polypeptide 7)
	Q8LEF6	ABC transporter I family member 11, chloroplastic, ABC transporter ABCI.11, AtABCI11 (Non-intrinsic ABC protein 14)
	Q9STY4	Riboflavin biosynthesis protein PYRR, chloroplastic [Includes: Inactive diaminohydroxyphosphoribosylaminopyrimidine deaminase, DRAP deaminase (Riboflavin-specific deaminase)
	Q8S8K9	Protein FIP1 (FRIGIDA-interacting protein 1)
	Q8GYY0	Probable aminotransferase ACS12, EC 2.6.1.-
	Q38896	Cold shock domain-containing protein 4, AtCSP4 (Glycine-rich protein 2b, AtGRP2b)
	F4IEM5	LanC-like protein GCR2 (G-protein coupled receptor 2)
	Q9SYU4	Peroxisome biogenesis factor 10 (PER10) (Peroxin-10) (Peroxisomal biogenesis factor 10, AtPEX10, AthPEX10) (Peroxisome assembly protein 10) (Pex10p)
	O22527	Chlorophyllase-1, AtCLH1, EC 3.1.1.14 (Chlorophyll-chlorophyllido hydrolase 1, Chlase 1) (Coronatine-induced protein 1, CORI1)
	Q9SIY3	Triphosphate tunnel metalloenzyme 3 (Adenosinetriphosphatase, ATPase, EC 3.6.1.-) (Triphosphatase, PPPase, EC 3.6.1.25)
	P33487	Auxin-binding protein 1, ABP1
	Q9M034	DNAJ heat shock family protein (Heat shock protein 40-like) (Putative heat shock protein 40)
	Q147F9	AAA-ATPase At3g50940, EC 3.6.1.-
	Q9FV71	Transcription factor E2FB (E2F transcription factor-1, AtE2F1)
	Q9LTV9	Defective in cullin neddylation protein
	O48847	Transcriptional corepressor LEUNIG_HOMOLOG (Protein MUCILAGE-MODIFIED 1)
	Q9LYG9	Mechanosensitive ion channel protein 10 (Mechanosensitive channel of small conductance-like 10) (MscS-Like protein 10, AtMSL10)
	Q949R4	Extradiol ring-cleavage dioxygenase, AtLigB, EC 1.13.11.-
	Q94A09	tRNA (carboxymethyluridine(34)-5-O)-methyltransferase, EC 2.1.1.229 (tRNA methyltransferase 9 homolog, AtTRM9)
	O23714	Proteasome subunit beta type-2-A (20S proteasome beta subunit D-1) (Proteasome component GB) (Proteasome subunit beta type-4)
	F4J153	Signal transducer, putative (DUF3550/UPF0682)
	Q84JH2	Nuclear transport factor 2 (NTF2) family protein with RNA binding (RRM-RBD-RNP motifs) domain-containing protein (Putative NTF2-containing RNA-binding protein)
	F4IBH8	Zinc-binding dehydrogenase family protein
	Q9SFX2	U-box domain-containing protein 43, EC 2.3.2.27 (Plant U-box protein 43) (RING-type E3 ubiquitin transferase PUB43)
	Q1G3V1	Transmembrane protein
	Q8GYJ9	HISTIDINE TRIAD NUCLEOTIDE-BINDING 2 (Uncharacterized protein At1g31160) (Uncharacterized protein At1g31160/F28K20_9)
	Q9ZU35	ABC transporter G family member 7, ABC transporter ABCG.7, AtABCG7 (White-brown complex homolog protein 7, AtWBC7)
	Q9XGM2	Double-strand break repair protein MRE11, AtMre11
	Q8H173	40S ribosomal protein Sa-2 (p40 protein homolog)
	Q9SN13	At3g50050 (Eukaryotic aspartyl protease family protein) (Uncharacterized protein F3A4.130)
	P43256	3-hydroxy-3-methylglutaryl-coenzyme A reductase 2, AtHMGR2, HMG-CoA reductase 2, EC 1.1.1.34
	Q8L7Y9	Non-specific phospholipase C1, EC 3.1.-.-
	Q9C7F0	2-oxoglutarate (2OG) and Fe(II)-dependent oxygenase superfamily protein (Oxidoreductase, putative)
	O80695	Protein DETOXIFICATION 37, AtDTX37 (Multidrug and toxic compound extrusion protein 37, MATE protein 37)
	Q9STW5	MACPF domain-containing protein At4g24290
	Q9XIP7	GPCR-type G protein 1
	O22193	U-box domain-containing protein 4, EC 2.3.2.27 (Plant U-box protein 4) (RING-type E3 ubiquitin transferase PUB4)
	O23087	Calcium-transporting ATPase 2, endoplasmic reticulum-type, EC 7.2.2.10
	Q8GYJ0	Golgin family A protein (Uncharacterized protein At4g22320) (Uncharacterized protein At4g22320/T10I14_150)
	Q84WU5	Protein kinase superfamily protein (Uncharacterized protein At5g14720)
	Q9LHF0	Zinc-finger homeodomain protein 9, AtZHD9 (Homeobox protein 34, AtHB-34)
	Q9FQ04	5'-3' exoribonuclease 4, EC 3.1.13.- (Protein ACC INSENSITIVE 1) (Protein ETHYLENE INSENSITIVE 5) (Protein EXORIBONUCLEASE 4)
	Q94A05	Hydroxyproline O-galactosyltransferase HPGT2, EC 2.4.1.- (Beta-1,3-galactosyltransferase 10)
	Q9FI25	Berberine bridge enzyme-like 27, AtBBE-like 27, EC 1.1.1.-
	Q9ZVF7	Protein ESMERALDA 1, EC 2.4.1.- (O-fucosyltransferase 17, O-FucT-17) (O-fucosyltransferase family protein)
	Q05153	FACT complex subunit SSRP1 (Facilitates chromatin transcription complex subunit SSRP1) (High mobility group B protein 8) (Nucleosome/chromatin assembly factor group D 08, Nucleosome/chromatin assembly factor group D 8) (Protein NUCLEAR FUSION DEFECTIVE 8) (Recombination signal sequence recognition protein 1)
	Q9C5E5	Diacylglycerol kinase 5, AtDGK5, DAG kinase 5, EC 2.7.1.107 (Diglyceride kinase 5, DGK 5)
	Q9M1X8	Nucleic acid-binding, OB-fold-like protein (Uncharacterized protein At3g59980) (Uncharacterized protein F24G16.250)
	Q9SHJ8	3-hydroxyisobutyryl-CoA hydrolase-like protein 5, EC 3.1.2.-
	Q9LY62	Glycosylinositol phosphorylceramide mannosyl transferase 1, GIPC mannosyl-transferase 1, EC 2.4.1.- (Glycosyltransferase family 64 protein C4, GT64 C4) (Protein ECTOPICALLY PARTING CELLS 1, AtEPC1)
	O22212	U4/U6 small nuclear ribonucleoprotein PRP4-like protein (Protein EMBRYO DEFECTIVE 2776) (Protein LACHESIS)
	Q9FLA5	Probable arabinosyltransferase ARAD2, EC 2.4.2.- (Arabinan alpha-1,5-arabinosyltransferase) (L-Arabinosyltransferase) (Protein ARABINAN DEFICIENT 2)
	Q9C7V7	At1g64330 (Myosin heavy chain-like protein) (Uncharacterized protein At1g64330) (Uncharacterized protein F15H21.4)
	Q9C712	Methionyl-tRNA formyltransferase, EC 2.1.2.9 (Methionyl-tRNA formyltransferase, mitochondrial)
	Q9C5X9	Histone acetyltransferase HAC1, EC 2.3.1.48
	Q9SJU9	Epimerase family protein SDR39U1 homolog, chloroplastic, EC 1.1.1.- (Protein GIANT CHLOROPLAST 1) (Protein SulA homolog, AtSulA)
	F4JFN7	RNA-binding (RRM/RBD/RNP motifs) family protein
	Q9SIY8	Laccase-5, EC 1.10.3.2 (Benzenediol:oxygen oxidoreductase 5) (Diphenol oxidase 5) (Urishiol oxidase 5)
	Q9M8M9	30S ribosomal protein S15, chloroplastic
	O48721	Uroporphyrinogen-III synthase, chloroplastic, AtUROS, EC 4.2.1.75 (Hydroxymethylbilane hydrolyase [cyclizing]) (Uroporphyrinogen-III cosynthase)
	F4HZJ6	Phox (PX) domain-containing protein
	F4ISQ7	DNA topoisomerase 3-beta, EC 5.6.2.1
	Q8LPL6	AP-2 complex subunit alpha-1 (Adaptor protein complex AP-2 subunit alpha-1) (Adaptor-related protein complex 2 subunit alpha-1) (Alpha-adaptin 1) (Clathrin assembly protein complex 2 alpha large chain 1, At-a-Ad, At-alpha-Ad)
	Q9SHI1	Translation initiation factor IF-2, chloroplastic
	F4IUS3	DCD (Development and Cell Death) domain protein
	Q93Z51	Probable inactive nicotinamidase At3g16190
	Q9S9U1	L-type lectin-domain containing receptor kinase VII.1, LecRK-VII.1, EC 2.7.11.1
	Q9LTX1	RNA binding (RRM/RBD/RNP motifs) family protein
	Q9LUB7	Protein OBERON 2 (Potyvirus VPg-interacting protein 1)
	Q9SVR0	60S ribosomal protein L13a-3
	Q9C7S7	Endoplasmic reticulum oxidoreductin-1, EC 1.8.4.-
	O22149	Probable pectinesterase/pectinesterase inhibitor 17 [Includes: Pectinesterase inhibitor 17 (Pectin methylesterase inhibitor 17)
	Q94K71	CBBY-like protein, AtCbby, EC 3.1.3.-
	Q6NLQ6	Calcium-dependent protein kinase 32, EC 2.7.11.1
	Q9SZT7	Cytochrome P450, family 81, subfamily D, polypeptide 8 (Cytochrome P450-like protein)
	Q9ZVD1	At2g27090 (BZIP transcription factor (DUF630 and DUF632)) (Uncharacterized protein At2g27090)
	A8MR45	NOT2 / NOT3 / NOT5 family
	O65251	Flap endonuclease 1, FEN-1, EC 3.1.-.- (Flap structure-specific endonuclease 1)
	Q9SQY7	At3g10570 (Cytochrome P450, family 77, subfamily A, polypeptide 6) (Cytochrome P450, putative) (Putative cytochrome P450
	Q9FNJ9	Probable 2-carboxy-D-arabinitol-1-phosphatase, EC 3.1.3.63
	Q8VYL1	Adenylate kinase 5, chloroplastic, EC 2.7.4.3 (ATP-AMP transphosphorylase 5) (ATP:AMP phosphotransferase) (Adenylate monophosphate kinase 5, AMK5)
	Q9LT17	E3 ubiquitin ligase BIG BROTHER-related, AtBBR, EC 2.3.2.27 (RING-type E3 ubiquitin transferase BIG BROTHER-related)
	Q66GK1	At3g26990 (ENTH/VHS family protein)
	Q9LXI9	Protein YIP
	A0A1P8B223	Ureidoglycolate hydrolase
	Q9SUW1	Probable xyloglucan galactosyltransferase GT19, EC 2.4.1.- (Glycosyltransferase 19, AtGT19)
	F4JJL0	Endonuclease 4, AtENDO4, EC 3.1.30.1 (Deoxyribonuclease ENDO4) (Single-stranded-nucleate endonuclease ENDO4)
	Q8L5Y8	Thioredoxin superfamily protein (Uncharacterized protein At5g65840)
	Q9LEU5	Tudor/PWWP/MBT superfamily protein (Uncharacterized protein At5g10950) (Uncharacterized protein T30N20_220)
	Q8S8S1	Peroxisome biogenesis protein 16 (Peroxin-16, AtPEX16, AtPex16p) (Protein SHRUNKEN SEED 1)
	O04834	GTP-binding protein SAR1A
	F4KBP5	Protein CHROMATIN REMODELING 4, AtCHR4, EC 3.6.4.- (Protein PICKLE RELATED 1)
	Q5E915	Protein RBL (COMPASS-like H3K4 histone methylation complex component RBL) (RBBP5-like protein, AtRbBp5) (Retinoblastoma-binding protein-like)
	Q9SAV3	2-oxoisovalerate dehydrogenase subunit beta 1, mitochondrial, EC 1.2.4.4 (Branched-chain alpha-keto acid dehydrogenase E1 component beta chain, BCKDE1B, BCKDH E1-beta)
	Q9ZPQ8	ACT domain-containing protein ACR5 (Protein ACT DOMAIN REPEATS 5)
	Q9M9N9	Protein ALTERED XYLOGLUCAN 9
	F4IIN7	SIT4 phosphatase-associated family protein
	Q93ZH0	LysM domain-containing GPI-anchored protein 1
	Q9M9P1	Alpha/beta-Hydrolases superfamily protein (T17B22.8 protein)
	Q9M391	Ataxin-3 homolog, EC 3.4.19.12 (MJD1a-like) (Machado-Joseph disease-like protein)
	Q9M1R1	L-cysteine desulfhydrase, EC 4.4.1.28 (AtL-CDes1, L-CDes1) (AtLCD)
	O23673	Nitroreductase family protein (T7I23.2 protein) (Uncharacterized protein At1g02020)
	Q9M9Y6	F4H5.12 protein (Putative RNA polymerase) (RNA polymerase Rpb7 N-terminal domain-containing protein)
	Q8L8W5	Peptidyl-prolyl cis-trans isomerase CYP21-2, PPIase CYP21-2, EC 5.2.1.8 (Cyclophilin of 21 kDa 2) (Cyclophilin-21-2)
	Q9LRQ8	Phenolic glucoside malonyltransferase 2, EC 2.3.1.-
	Q94F00	Phosphatase IMPL1, chloroplastic, EC 3.1.3.25 (Protein MYO-INOSITOL MONOPHOSPHATASE-LIKE 1)
	Q8LGI8	N-terminal acetyltransferase B complex catalytic subunit NAA20, EC 2.3.1.254 (NatB N-alpha-terminal acetylation complex catalytic subunit)
	Q9M837	Putative RRM-containing protein (RNA-binding (RRM/RBD/RNP motifs) family protein) (T27C4.15 protein) (Uncharacterized protein At3g04500/T27C4_15)
	Q84JW1	Peroxisomal membrane protein 11E (Peroxin-11E, AtPEX11e)
	Q1PEF8	Beta-fructofuranosidase, insoluble isoenzyme CWINV2, EC 3.2.1.26 (Cell wall beta-fructosidase 2, AtbetaFRUCT2) (Cell wall invertase 2, AtcwINV2) (Sucrose hydrolase 2)
	Q9LYJ2	Adenine nucleotide alpha hydrolases-like superfamily protein (At5g14680) (Uncharacterized protein T15N1_170)
	Q9MA87	O-fucosyltransferase 23, O-FucT-23, EC 2.4.1.- (O-fucosyltransferase 1, AtOFT1) (O-fucosyltransferase family protein)
	F4IPI4	Rhodanese-like domain-containing protein 17 (Sulfurtransferase 17, AtStr17)
	Q6NPS1	At1g61690 (Phosphoinositide binding protein) (Uncharacterized protein At1g61690)
	Q56YR0	Chorismate synthase (Uncharacterized protein At4g01290)
	Q9FF80	Histone-lysine N-methyltransferase, H3 lysine-9 specific SUVH1, EC 2.1.1.368 (Histone H3-K9 methyltransferase 1, H3-K9-HMTase 1) (Protein SET DOMAIN GROUP 32) (Suppressor of variegation 3-9 homolog protein 1, Su(var)3-9 homolog protein 1)
	O22960	Protein trichome birefringence-like 37
	A0A178V7N9	SWIB complex BAF60b domain-containing protein
	Q680C0	GDSL esterase/lipase At4g10955, EC 3.1.1.-
	Q9M9H7	Carboxypeptidase SOL1, EC 3.4.17.- (Protein SUPPRESSOR OF LLP1 1)
	Q9LY49	Haloacid dehalogenase-like hydrolase (HAD) superfamily protein (Uncharacterized protein At3g55960) (Uncharacterized protein F27K19_140)
	Q8L860	TOM1-like protein 9
	Q5MFV8	Pectinesterase 5, PE 5, EC 3.1.1.11 (Pectin methylesterase 5, AtPME5) (Pectin methylesterase 67, AtPME67) (Protein VANGUARD 1)
	Q9FMJ3	At5g63300 (Ribosomal protein S21 family protein)
	Q9M0R2	Patellin-5
	O81416	Endoglucanase 17, EC 3.2.1.4 (Endo-1,4-beta glucanase 17)
	Q9LV83	Emb|CAB62602.1 (Mitochondrial transcription termination factor family protein)
	Q9LDB4	Non-specific lipid-transfer protein 6, LTP 6 (Xylogen-like protein 15, AtXYP15)
	F4K786	Tetratricopeptide repeat (TPR)-like superfamily protein
	O48670	Protein RER1A, AtRER1A
	Q93W20	NifU-like protein 2, chloroplastic, AtCNfu2, AtCnfU-V
	F4JPI4	Golgin family A protein
	Q42330	Defensin-like protein 192 (Trypsin inhibitor ATTI-7)
	Q9SSQ9	Phospholipase D alpha 2, AtPLDalpha2, PLD alpha 2, EC 3.1.4.4 (Choline phosphatase 2) (Phosphatidylcholine-hydrolyzing phospholipase D 2)
	P15457	2S seed storage protein 1 (2S albumin storage protein) (NWMU2-2S albumin 1) [Cleaved into: 2S seed storage protein 1 small subunit
	Q8VYI9	Non-specific lipid transfer protein GPI-anchored 31, AtLTPG-31, Protein LTP-GPI-ANCHORED 31 (Xylogen protein 1, AtXYP1)
	Q9SIM4	60S ribosomal protein L14-1
	Q9LJW6	60S ribosomal protein L34-3
	Q9C7S3	Inner membrane localized protein (Uncharacterized protein At1g42960) (Uncharacterized protein F13A11.2)
	P26569	Histone H1.2
	Q9FF40	Bifunctional inhibitor/lipid-transfer protein/seed storage 2S albumin superfamily protein (Emb|CAB68137.1) (Lipid transfer like protein) (Putative lipid transfer protein)
	Q9XJ35	ATP-dependent Clp protease proteolytic subunit-related protein 1, chloroplastic, ClpR1 (Protein SUPPRESSOR OF VARIEGATION 2) (nClpP5)
	P42036	40S ribosomal protein S14-3
	P19036	17.4 kDa class I heat shock protein (17.4 kDa heat shock protein 1, AtHsp17.4A)
	Q8GXI9	SNF1-related protein kinase regulatory subunit gamma-like PV42b, AtPV42b (AKIN subunit gamma-like PV42b) (CBS domain-containing protein CBSX4)
	Q9M5P2	Secretory carrier-associated membrane protein 3, AtSC3, Secretory carrier membrane protein 3
	Q9SL09	Glycine-rich protein family (Uncharacterized protein At2g05580)
	Q9LUD4	60S ribosomal protein L18a-3
	Q9FKK1	Preprotein translocase Sec, Sec61-beta subunit protein (Protein transport protein subunit-like) (Uncharacterized protein At5g60460)
	P42792	Cytochrome b (Complex III subunit 3) (Complex III subunit III) (Cytochrome b-c1 complex subunit 3) (Ubiquinol-cytochrome-c reductase complex cytochrome b subunit)
	P56808	30S ribosomal protein S19, chloroplastic
	Q8L953	40S ribosomal protein S27-3
	Q9FE65	60S ribosomal protein L34-2
	Q39211	DNA-directed RNA polymerases II, IV and V subunit 3 (DNA-directed RNA polymerase II 36 kDa polypeptide A) (DNA-directed RNA polymerase II subunit RPB3-A, RNA polymerase II subunit 3-A, RNA polymerase II subunit B3-A)
	Q9LKA5	Multiple organellar RNA editing factor 8, chloroplastic/mitochondrial (RNA editing-interacting protein 1)
	Q9SGE3	Histone H2B.2 (HTB8)
	Q9FE06	Protein EXORDIUM-like 2
	O65660	PLAT domain-containing protein 1, AtPLAT1, PLAT domain protein 1
	Q38929	Isopentenyl-diphosphate Delta-isomerase I, chloroplastic, EC 5.3.3.2 (Isopentenyl pyrophosphate isomerase I, IPP isomerase I)
	Q949Q7	Serine carboxypeptidase-like 29, EC 3.4.16.-
	Q9SJ81	Fasciclin-like arabinogalactan protein 7
	P24636	Tubulin beta-4 chain (Beta-4-tubulin)
	Q9FFE6	Probable acyl-activating enzyme 5, peroxisomal, EC 6.2.1.- (AMP-binding protein 5, AtAMPBP5)
	Q42351	60S ribosomal protein L34-1
	Q9SUT9	Reticulon-like protein B2, AtRTNLB2 (VirB2-interacting protein 2)
	O23290	60S ribosomal protein L36a
	A8MQD8	ER membrane protein complex subunit 4
	Q93YR3	FAM10 family protein At4g22670
	Q96252	ATP synthase subunit delta', mitochondrial (F-ATPase delta' subunit)
	Q9SUY2	AT3g52230/F4F15_340 (Uncharacterized protein F4F15.340)
	Q9C4Z6	Receptor for activated C kinase 1B (Guanine nucleotide-binding protein subunit beta-like protein B)
	Q9SSR2	Signal peptidase I, EC 3.4.21.89
	Q9SVQ9	AT4g13180/F17N18_70 (NAD(P)-binding Rossmann-fold superfamily protein) (Short-chain alcohol dehydrogenase like protein)
	Q67ZW1	Heavy metal-associated isoprenylated plant protein 27, AtHIP27, AtHIPP27
	Q39002	ADP,ATP carrier protein 1, chloroplastic (ADP/ATP translocase 1) (Adenine nucleotide translocase 1)
	Q9LZI2	UDP-glucuronic acid decarboxylase 2, EC 4.1.1.35 (UDP-XYL synthase 2) (UDP-glucuronate decarboxylase 2, UGD, UXS-2) (dTDP-glucose 4-6-dehydratase homolog D18)
	Q9LIA8	UDP-glucose 6-dehydrogenase 2, UDP-Glc dehydrogenase 2, UDP-GlcDH 2, UDPGDH 2, EC 1.1.1.22 (At-UGD2)
	Q9LEY9	H/ACA ribonucleoprotein complex subunit 2-like protein (Nhp2-like protein)
	O82487	Phosphoenolpyruvate carboxylase family protein (Putative aldolase) (T12H20.10 protein)
	Q9ZUV4	At2g28120/F24D13.9 (Major facilitator superfamily protein) (Nodulin-like protein)
	F4IYK3	ARM repeat superfamily protein
	O04922	Probable glutathione peroxidase 2, EC 1.11.1.9
	Q9C9Y8	Probable inactive receptor kinase At3g08680
	Q9LRR9	Glycolate oxidase 1, AtGLO1, GOX1, EC 1.1.3.15 ((S)-2-hydroxy-acid oxidase GLO1) (Short chain alpha-hydroxy acid oxidase GLO1)
	Q9SJU4	Fructose-bisphosphate aldolase 1, chloroplastic, AtFBA1, EC 4.1.2.13
	Q9FE59	Sucrose transport protein SUC4 (Sucrose permease 4) (Sucrose transporter 4) (Sucrose-proton symporter 4)
	F4HWQ8	Cell wall / vacuolar inhibitor of fructosidase 1, AtC/VIF1
	Q9LQ31	Jacalin-related lectin 4
	Q9SF21	Protein RISC-INTERACTING CLEARING 3'-5' EXORIBONUCLEASE 1, EC 3.1.13.1
	P22953	Heat shock 70 kDa protein 1 (Heat shock cognate 70 kDa protein 1) (Heat shock cognate protein 70-1, AtHsc70-1) (Heat shock protein 70-1, AtHsp70-1) (Protein EARLY-RESPONSIVE TO DEHYDRATION 2)
	Q39196	Probable aquaporin PIP1-4 (Plasma membrane intrinsic protein 1-4, AtPIP1
	Q8VZU9	Derlin-1 (AtDerlin1-1)
	Q9LE44	SEED MATURATION PROTEIN 1 (Late embryogenesis abundant protein SMP1)
	Q9C6F0	2-oxoglutarate (2OG) and Fe(II)-dependent oxygenase superfamily protein (At1g35190) (Hyoscyamine 6-dioxygenase hydroxylase, putative)
	P53799	Squalene synthase 1, SQS 1, SS 1, EC 2.5.1.21 (FPP:FPP farnesyltransferase 1) (Farnesyl-diphosphate farnesyltransferase 1)
	Q9FKW8	Thiosulfate sulfurtransferase 18, EC 2.8.1.1 (Sulfurtransferase 18, AtStr18)
	Q940J9	Probable methyltransferase PMT8, EC 2.1.1.-
	Q9SZN7	Heavy metal-associated isoprenylated plant protein 26, AtHIP26, AtHIPP26 (Farnesylated protein 6, AtFP6)
	P48006	Elongation factor 1-delta 1, EF-1-delta 1 (Elongation factor 1B-beta 1) (eEF-1B beta 1)
	Q9LFA6	Beta-galactosidase 2, Lactase 2, EC 3.2.1.23
	Q9SRV5	5-methyltetrahydropteroyltriglutamate--homocysteine methyltransferase 2, EC 2.1.1.14 (Cobalamin-independent methionine synthase 2, AtMS2)
	Q948K8	Ras-related protein RABG3a, AtRABG3a (Ras-related protein Rab76, AtRab76)
	Q6NPT7	ERAD-associated E3 ubiquitin-protein ligase HRD1B, AtHrd1B, EC 2.3.2.27 (RING-type E3 ubiquitin transferase HRD1B)
	Q6DST1	Late embryogenesis abundant protein At1g64065
	Q9ZWI7	Protein RER1C, AtRER1C
	Q94A65	Rhodanese-like domain-containing protein 14, chloroplastic (Sulfurtransferase 14, AtStr14)
	Q9SKU2	Expansin-B1, At-EXPB1, AtEXPB1 (Ath-ExpBeta-1.5) (Beta-expansin-1)
	O49595	High mobility group B protein 1 (High mobility group protein A, AtHMGalpha, HMG alpha) (Nucleosome/chromatin assembly factor group D 01, Nucleosome/chromatin assembly factor group D 1)
	Q9SRN1	NDR1/HIN1-like protein 2
	Q9FJX2	60S ribosomal protein L26-2
	Q9C5C8	Peptide methionine sulfoxide reductase B2, chloroplastic, AtMSRB2, EC 1.8.4.12 (Peptide-methionine (R)-S-oxide reductasemethionine)
	F4IZR5	Protein EXPORTIN 1B
	Q940S0	Transmembrane 9 superfamily member 2 (Endomembrane protein 8) (Transmembrane nine protein 2, AtTMN2)
	Q9FN27	2-oxoglutarate (2OG) and Fe(II)-dependent oxygenase superfamily protein (Ethylene-forming-enzyme-like dioxygenase) (Oxidoreductase)
	Q9XJ36	ATP-dependent Clp protease proteolytic subunit-related protein 2, chloroplastic, ClpR2, nClpP2
	Q93XX0	TMPIT-like protein (Uncharacterized protein At4g10430) (Uncharacterized protein At4g10430
	Q6NQL4	2-dehydro-3-deoxyphosphooctonate aldolase 2, EC 2.5.1.55 (3-deoxy-D-manno-octulosonic acid 8-phosphate synthase) (KDO-8-phosphate synthase 2, AtkdsA2, KDO 8-P synthase, KDOPS) (Phospho-2-dehydro-3-deoxyoctonate aldolase)
	P82715	PsbP domain-containing protein 5, chloroplastic (OEC23-like protein 6) (PsbP-related thylakoid lumenal protein 4) (Thylakoid lumenal 35.8 kDa protein)
	F4IBV1	Pathogenesis-related family protein
	Q9LUG5	Ribosome production factor 2 homolog (Brix domain-containing protein 1 homolog) (Ribosome biogenesis protein RPF2 homolog)
	Q93XX4	C2 domain-containing protein At1g53590 (N-terminal-TM-C2 domain type 6 protein 1, NTMC2TYPE6.1)
	F4I107	Pectin acetylesterase 1, EC 3.1.1.-
	Q29PX7	At1g19540 (NmrA-like negative transcriptional regulator family protein)
	P41916	GTP-binding nuclear protein Ran-1 (Ras-related nuclear protein 1)
	Q9M069	Glucan endo-1,3-beta-glucosidase 7, EC 3.2.1.39 ((1->3)-beta-glucan endohydrolase 7, (1->3)-beta-glucanase 7) (Beta-1,3-endoglucanase 7, Beta-1,3-glucanase 7)
	Q9SK39	Probable steroid-binding protein 3, AtMP3 (Membrane-associated progesterone-binding protein 2, AtMAPR2)
	Q9SA23	Syntaxin-51, AtSYP51
	O80548	MA3 DOMAIN-CONTAINING TRANSLATION REGULATORY FACTOR 2 (MA3 domain-containing protein 8)
	P94032	Gene1000 protein (PLAC8 family protein) (Uncharacterized protein At5g51400) (Uncharacterized protein At5g51400
	Q8LA21	At4g32750 (Transmembrane protein) (Uncharacterized protein At4g32750)
	Q8L7S8	DEAD-box ATP-dependent RNA helicase 3, chloroplastic, EC 3.6.4.13 (Protein EMBRYO DEFECTIVE 1138)
	Q9SHE8	Photosystem I reaction center subunit III, chloroplastic (Light-harvesting complex I 17 kDa protein) (PSI-F)
	Q943Z6	Signal recognition particle 19 kDa protein, SRP19
	Q5XF75	Elongation factor Ts, mitochondrial, EF-Ts, EF-TsMt
	Q9FJW4	NADH dehydrogenase [ubiquinone] iron-sulfur protein 4, mitochondrial (Protein FROSTBITE1)
	O04928	Phosphatidate cytidylyltransferase 1, EC 2.7.7.41 (CDP-DAG synthase 1) (CDP-DG synthase 1) (CDP-diacylglycerol synthase 1, CDS1) (CDP-diglyceride pyrophosphorylase 1) (CDP-diglyceride synthase 1) (CTP:phosphatidate cytidylyltransferase 1)
	F4K4B8	Protein YIP
	Q96255	Phosphoserine aminotransferase 1, chloroplastic, AtPSAT1, EC 2.6.1.52 (Phosphohydroxythreonine aminotransferase)
	O82355	Desiccation-related protein At2g46140 (LEA type-2 family protein At2g46140)
	O04499	2,3-bisphosphoglycerate-independent phosphoglycerate mutase 1, BPG-independent PGAM 1, Phosphoglyceromutase 1, EC 5.4.2.12 (PGAM-I 1)
	Q94BZ7	DNA gyrase subunit B, mitochondrial, EC 5.6.2.2
	O80504	10 kDa chaperonin 2, chloroplastic (Chloroplast chaperonin 10, Chl-Cpn10)
	Q9FIG9	Protein ACCUMULATION AND REPLICATION OF CHLOROPLASTS 6, chloroplastic, AtARC6
	F4J9G6	Mitochondrial proton/calcium exchanger protein (Leucine zipper-EF-hand-containing transmembrane protein 1)
	Q8VY92	Transmembrane emp24 domain-containing protein p24delta10 (p24 family protein delta10, p24delta10) (p24 family protein delta2d, p24delta2d)
	Q9C9Z6	AT3g08600/F17O14_7 (Transmembrane protein, putative (DUF1191)) (Uncharacterized protein F17O14.7)
	Q93ZE8	Stromal cell-derived factor 2-like protein, AtSDF2, SDF2-like protein
	Q8GXY6	At1g05270 (TraB family protein) (Uncharacterized protein At1g05270) (Uncharacterized protein At1g05270/YUP8H12_12)
	P69834	2-C-methyl-D-erythritol 4-phosphate cytidylyltransferase, chloroplastic, EC 2.7.7.60 (4-diphosphocytidyl-2C-methyl-D-erythritol synthase) (MEP cytidylyltransferase, AtMECT, AtMEPCT)
	Q0WW55	Thymidylate kinase, AtTMPK, EC 2.7.4.9 (Protein ZEUS1)
	F4IRI1	Transducin/WD40 repeat-like superfamily protein
	Q8GUL2	Transportin MOS14 (Importin beta MOS14) (Protein MODIFIER OF SNC1 14) (Transportin-SR, TRN-SR)
	Q8GW78	ATP-dependent Clp protease ATP-binding subunit CLPT2, chloroplastic
	O64827	Histone-lysine N-methyltransferase SUVR5, EC 2.1.1.- (C2H2 zinc finger-SET histone methyltransferase, Protein C2H2 SET) (Protein SET DOMAIN GROUP 6) (Suppressor of variegation 3-9-related protein 5, Su(var)3-9-related protein 5)
	Q8VYZ5	Periodic tryptophan protein 2, AtPWP2
	Q8H0S3	Protein transport protein SEC23
	Q9ZU66	Putative spliceosome-associated protein (RNA-binding (RRM/RBD/RNP motifs) family protein)
	Q9XIK4	RNA cytidine acetyltransferase 1, EC 2.3.1.- (18S rRNA cytosine acetyltransferase 1)
	O04331	Prohibitin-3, mitochondrial, Atphb3 (Protein ENHANCED ETHYLENE RESPONSE 3)
	Q9ZRT5	Glutathione S-transferase T1, AtGSTT1, EC 2.5.1.18 (GST class-theta member 1) (Glutathione S-transferase 10)
	Q8L9M8	Uncharacterized protein At1g33810 (Uncharacterized protein At1g33810/F14M2_5) (Zinc finger/BTB domain protein)
	Q9SFF6	Pectin acetylesterase 12, EC 3.1.1.-
	Q9C6L2	At1g25420/F2J7_16 (Regulator of Vps4 activity in the MVB pathway protein) (Uncharacterized protein F2J7.16)
	Q9M8Z8	Probable pectate lyase 8, EC 4.2.2.2
	Q9S841	Oxygen-evolving enhancer protein 1-2, chloroplastic, OEE1 (33 kDa subunit of oxygen evolving system of photosystem II) (33 kDa thylakoid membrane protein) (Manganese-stabilizing protein 2, MSP-2) (OEC 33 kDa subunit)
	O23710	Proteasome subunit beta type-7-A, EC 3.4.25.1 (20S proteasome beta subunit B-1) (Proteasome component FA) (Proteasome component FB) (Proteasome subunit beta type-2)
	Q9LDU6	7-dehydrocholesterol reductase, 7-DHC reductase, EC 1.3.1.21 (Protein DWARF 5) (Sterol Delta(7)-reductase)
	A0A1P8B4E4	ARM repeat superfamily protein
	Q9C6E4	Protein EXORDIUM-like 1 (PHOSPHATE-INDUCED 1)
	Q9LKB9	Myosin-6 (AtMYA2)
	O49639	Phosphatidate cytidylyltransferase 2, EC 2.7.7.41 (CDP-DAG synthase 2) (CDP-DG synthase 2) (CDP-diacylglycerol synthase 2, CDS2) (CDP-diglyceride pyrophosphorylase 2) (CDP-diglyceride synthase 2) (CTP:phosphatidate cytidylyltransferase 2)
	A0A1P8ARL5	Phenazine biosynthesis PhzC/PhzF protein
	Q4V3D1	At1g48620 (High mobility group A5)
	Q9SJ17	At2g21820 (Expressed protein) (Seed maturation protein) (Uncharacterized protein At2g21820)
	F4J8C6	Inositol hexakisphosphate and diphosphoinositol-pentakisphosphate kinase VIP1, EC 2.7.4.24 (Probable protein QUANTITATIVE VITAMIN E-7) (Protein VIP HOMOLOG 2) (VIP1 homolog protein 1, Arabidopsis homolog protein of yeast VIP1 1, AtVIP1)
	Q5E911	At4g32050 (Neurochondrin family protein)
	Q38867	Peptidyl-prolyl cis-trans isomerase CYP19-3, PPIase CYP19-3, EC 5.2.1.8 (Cyclophilin of 19 kDa 3) (Cyclophilin-4) (Rotamase cyclophilin-2)
	Q1H583	GDSL esterase/lipase 22, EC 3.1.1.- (Extracellular lipase At1g54000) (GDSL esterase/lipase At1g54000)
	Q9LVA0	BAG family molecular chaperone regulator 7 (Bcl-2-associated athanogene 7)
	O49543	Cysteine desulfurase, mitochondrial, EC 2.8.1.7 (NIFS homolog 1, AtNIFS1) (Protein AtMtNifS)
	Q9FWR5	Gamma carbonic anhydrase 1, mitochondrial, AtCA1, GAMMA CA1, EC 4.2.1.-
	Q9SUP5	Pectin lyase-like superfamily protein (Putative polygalacturonase)
	Q9ZP05	Malate dehydrogenase 2, peroxisomal, EC 1.1.1.37 (Microbody NAD-dependent malate dehydrogenase, mbNAD-MDH) (Peroxisomal NAD-dependent malate dehydrogenase 2, pxNAD-MDH2) (Peroxisomal malate dehydrogenase 2, Peroxisomal MDH2)
	Q0WV78	Proline-, glutamic acid/leucine-rich protein (Uncharacterized protein At1g30240)
	Q8RWV5	Cell differentiation, Rcd1-like protein (Putative cell differentiation protein)
	Q9FM77	Isopentenyl-diphosphate delta-isomerase (Uncharacterized protein At5g55610)
	Q9SCY2	Peptidyl-prolyl cis-trans isomerase FKBP13, chloroplastic, PPIase FKBP13, EC 5.2.1.8 (FK506-binding protein 1) (FK506-binding protein 13, AtFKBP13) (Immunophilin FKBP13) (Rotamase)
	Q8VYB7	Geranylgeranyl transferase type-2 subunit alpha 1, EC 2.5.1.60 (Geranylgeranyl transferase type II subunit alpha 1) (Rab geranylgeranyl transferase alpha subunit 1, AtRGTA1, Rab-GGT alpha 1)
	Q9LYU8	Aspartokinase 1, chloroplastic, EC 2.7.2.4 (Aspartate kinase 1)
	F4I1E4	RING-type E3 ubiquitin transferase, EC 2.3.2.27
	Q7G192	Indole-3-acetaldehyde oxidase, IAA oxidase, EC 1.2.3.7 (Aldehyde oxidase 2, AO-2, AtAO-2, AtAO3)
	Q8LC12	At4g01897 (Dihydroorotate dehydrogenase)
	P56778	Photosystem II CP43 reaction center protein (PSII 43 kDa protein) (Protein CP-43)
	P81760	Thylakoid lumenal 17.4 kDa protein, chloroplastic (P17.4)
	F4HWB0	Hydroxyproline-rich glycoprotein family protein
	Q8GW72	Alpha-L-fucosidase 1, EC 3.2.1.51 (Alpha-1,3/4-fucosidase, AtFUC1) (Alpha-L-fucoside fucohydrolase)
	F4KF77	RING/U-box superfamily protein
	Q9M390	Protein NRT1/ PTR FAMILY 8.1, AtNPF8.1 (Peptide transporter PTR1)
	Q93VM8	Copper transporter 5, AtCOPT5
	Q9XI45	At1g15230/F9L1_18 (F9L1.18 protein) (Uncharacterized protein At1g15230)
	Q9SYG5	Exocyst subunit Exo70 family protein
	Q9SSB8	Cytochrome c oxidase subunit 5b-2, mitochondrial, AtCOX5b-2
	Q93VR4	MLP-like protein 423
	Q8L4D8	Protein IQ-DOMAIN 31, AtIQD31
	A0A1P8AUY4	Midasin, AtMDN1 (Dynein-related AAA-ATPase MDN1) (MIDAS-containing protein 1) (Protein DWARF AND SHORT ROOT 1)
	Q39199	DNA repair protein recA homolog 1, chloroplastic (Recombinase A homolog 1)
	Q9FFG3	Outer membrane OMP85 family protein (Uncharacterized protein MOP10.6)
	Q24JN5	Prolyl 4-hydroxylase 5, AtP4H5, EC 1.14.11.2
	Q9LSU9	AT3g25550/MWL2_17 (Trigger factor)
	Q9SRV1	BTB/POZ and MATH domain-containing protein 4 (Protein BTB-POZ AND MATH DOMAIN 4, AtBPM4)
	Q84M97	Mechanosensitive ion channel protein 9 (Mechanosensitive channel of small conductance-like 9) (MscS-Like protein 9, AtMSL9)
	Q1PET6	Probable isoprenylcysteine alpha-carbonyl methylesterase ICMEL2, EC 3.1.1.n2 (Isoprenylcysteine methylesterase-like protein 2)
	Q9FLH0	Protein CROWDED NUCLEI 4 (Protein LITTLE NUCLEI 4)
	Q9LJX8	Vacuolar-processing enzyme delta-isozyme, Delta-VPE, EC 3.4.22.34 (Asparaginyl endopeptidase delta-VPE)
	Q9FFU6	Cytochrome b561, DM13 and DOMON domain-containing protein At5g54830 (Protein b561A.tha1)
	F4J7G5	MD-2-related lipid recognition domain-containing protein / ML domain-containing protein
	F4KFG2	18S rRNA aminocarboxypropyltransferase, EC 2.5.1.-
	Q9S7B5	Threonine synthase 1, chloroplastic, EC 4.2.3.1 (Protein METHIONINE OVER-ACCUMULATOR 2)
	Q9ZU91	Glucan endo-1,3-beta-glucosidase 3, EC 3.2.1.39 ((1->3)-beta-glucan endohydrolase 3, (1->3)-beta-glucanase 3) (Beta-1,3-endoglucanase 3, Beta-1,3-glucanase 3)
	C0LGP9	Probable leucine-rich repeat receptor-like protein kinase IMK3, EC 2.7.11.1 (Protein INFLORESCENCE MERISTEM RECEPTOR-LIKE KINASE 3) (Protein MERISTEMATIC RECEPTOR-LIKE KINASE)
	Q9XII1	Plastid division protein PDV2 (Protein PLASTID DIVISION2)
	Q84VZ6	At2g31140 (Peptidase S24/S26A/S26B/S26C family protein) (Uncharacterized protein At2g31140)
	Q93Z32	Signal peptide peptidase-like 1, AtSPPL1, EC 3.4.23.-
	Q9SUT5	Protein SGT1 homolog B, AtSGT1b (Protein ENHANCED DOWNY MILDEW 1) (Protein ENHANCER OF TIR1-1 AUXIN RESISTANCE 3) (Suppressor of G2 allele of SKP1 homolog B)
	F4JZM4	GPI transamidase component family protein / Gaa1-like family protein
	Q9SVR1	At4g13160 (Uncharacterized protein At4g13160) (Uncharacterized protein F17N18.50)
	F4JZX8	Crooked neck protein, putative / cell cycle protein
	Q9CAB7	Probable peroxygenase 4, AtPXG4, EC 1.11.2.3 (Caleosin-4)
	Q9STP8	Acyl-CoA-binding domain-containing protein 2, Acyl-CoA binding protein 2
	P17597	Acetolactate synthase, chloroplastic, AtALS, EC 2.2.1.6 (Acetohydroxy-acid synthase) (Protein CHLORSULFURON RESISTANT 1)
	Q9ZPW5	AAA-type ATPase family protein (Putative AAA-type ATPase)
	O23463	Calmodulin-binding transcription activator 5, AtCAMTA5 (Ethylene-induced calmodulin-binding protein f, EICBP.f) (Signal-responsive protein 6, AtSR6)
	O49298	Probable pectinesterase/pectinesterase inhibitor 6 [Includes: Pectinesterase inhibitor 6 (Pectin methylesterase inhibitor 6)
	O80522	GDSL esterase/lipase At1g09390, EC 3.1.1.- (Extracellular lipase At1g09390)
	Q8RWU7	Plant UBX domain-containing protein 4, PUX4 (CDC48-interacting UBX-domain protein 4)
	Q9FHN6	Monocopper oxidase-like protein SKS2
	Q8RWE5	Plant intracellular Ras-group-related LRR protein 8
	Q9LW08	Signal peptidase I, EC 3.4.21.89
	Q9FKI4	N-terminal acetyltransferase A complex catalytic subunit NAA10, AtNAA10, EC 2.3.1.255
	P42801	Inositol-3-phosphate synthase isozyme 1, AtIPS1, MIP synthase 1, EC 5.5.1.4 (Myo-inositol 1-phosphate synthase 1, AtMIPS 1, MI-1-P synthase 1)
	Q9T090	26S proteasome regulatory particle chain RPT6-like protein (P-loop containing nucleoside triphosphate hydrolases superfamily protein) (Uncharacterized protein At4g27680)
	Q9FK59	Eukaryotic translation initiation factor NCBP (Novel cap-binding protein, nCBP) (mRNA cap-binding protein)
	Q9FZ33	Protein AUXIN RESPONSE 4
	F4JJF6	Glycosyltransferase (Glycosyltransferase (DUF604))
	Q9LPU1	Secondary thiamine-phosphate synthase enzyme (T22I11.11 protein) (Uncharacterized protein At1g21065)
	F4K329	Plasma membrane fusion protein
	O04588	At1g62225 (F19K23.16 protein) (Transmembrane protein) (Uncharacterized protein At1g62225)
	Q8VZL4	Mechanosensitive ion channel protein 1, mitochondrial (Mechanosensitive channel of small conductance-like 1) (MscS-Like protein 1)
	P56779	Cytochrome b559 subunit alpha (PSII reaction center subunit V)
	O23429	Vesicle-associated membrane protein 724, AtVAMP724 (SYBL1-like protein)
	Q9SJ89	Ferredoxin-thioredoxin reductase catalytic chain, chloroplastic, FTR-C, EC 1.8.7.2 (Ferredoxin-thioredoxin reductase subunit B, FTR-B)
	Q8GYD1	Protein disulfide-isomerase 5-1, AtPDIL5-1 (Protein disulfide-isomerase 6-1, AtPDIL6-1)
	F4JNL5	ARM repeat superfamily protein
	Q6NQ79	AT-rich interactive domain-containing protein 4, ARID domain-containing protein 4
	Q9FLC2	Monooxygenase 3, AtMO3, EC 1.14.13.-
	Q9LXZ7	At3g56430 (Import inner membrane translocase subunit) (Uncharacterized protein T5P19_80)
	O80512	Alcohol dehydrogenase transcription factor Myb/SANT-like family protein (Uncharacterized protein At2g44730)
	Q9FGR9	KDEL-tailed cysteine endopeptidase CEP1, EC 3.4.22.- (Cysteine proteinase CP56, AtCP56)
	O04575	UPF0540 protein At1g62080
	A0A1P8ASM6	Zn-dependent exopeptidases superfamily protein
	Q9SZH2	Peroxidase 43, Atperox P43, EC 1.11.1.7
	Q8RY12	AT5g20600/F7C8_190 (Ribosomal RNA processing-like protein) (Uncharacterized protein At5g20600)
	Q8L702	Endoplasmic reticulum transmembrane protein
	Q9FN42	ATP-dependent Clp protease proteolytic subunit 2, mitochondrial, EC 3.4.21.92 (ATP-dependent Clp protease proteolytic subunit 1, mitochondrial) (Endopeptidase ClpP2) (nClpP7)
	Q9T0I8	5'-methylthioadenosine nucleosidase, MTA nucleosidase, EC 3.2.2.16 (5'-methylthioadenosine nucleosidase 1, AtMTAN1, MTA nucleosidase 1)
	Q9LK34	Uridine/cytidine kinase UKL1, chloroplastic, EC 2.7.1.48 (Uridine kinase-like protein 2) (Uridine/cytidine kinase 2)
	Q9C720	Transmembrane 9 superfamily member 6 (Endomembrane protein 4) (Transmembrane nine protein 6, AtTMN6)
	Q9MA63	REF/SRPP-like protein At3g05500
	Q8LFS6	RNA-binding protein BRN1 (Protein BRUNO-LIKE 1, AtBRN1) (Protein RNA-BINDING PROTEIN-DEFENSE RELATED 1, AtRBP-DR1)
	Q94JS4	24-methylenesterol C-methyltransferase 3, 24-sterol C-methyltransferase 3, Sterol-C-methyltransferase 3, EC 2.1.1.143
	P54150	Peptide methionine sulfoxide reductase A4, chloroplastic, AtMSRA4, EC 1.8.4.11 (Peptide-methionine (S)-S-oxide reductase, Peptide Met(O) reductase) (Protein-methionine-S-oxide reductase)
	Q9FY48	E3 ubiquitin-protein ligase KEG, EC 2.3.2.27, EC 2.7.11.1 (Protein KEEP ON GOING) (RING finger protein KEG) (RING-type E3 ubiquitin transferase KEG)
	P94014	Germin-like protein subfamily 2 member 1
	O23702	C-terminal binding protein AN, CtBP (Protein ANGUSTIFOLIA) (Protein DETORQUEO)
	Q9SIY7	PRA1 family protein B2, AtPRA1.B2
	Q9LSK7	At3g18035 (Linker histone protein, putative) (Winged-helix DNA-binding transcription factor family protein)
	Q84L30	Ubiquitin receptor RAD23d, AtRAD23d (Putative DNA repair protein RAD23-4) (RAD23-like protein 4, AtRAD23-4)
	Q93ZY6	ARM repeat superfamily protein (Uncharacterized protein At1g65220)
	O82413	Histidine--tRNA ligase, chloroplastic/mitochondrial, EC 6.1.1.21 (Histidyl-tRNA synthetase, HisRS) (Histidyl-tRNA synthetase 1, AtHRS1)
	Q9LVE6	Senescence/dehydration-associated protein-like protein
	O23403	PsbP domain-containing protein 1, chloroplastic (OEC23-like protein 3) (PsbP-related thylakoid lumenal protein 1)
	P24102	Peroxidase 22, Atperox P22, EC 1.11.1.7 (ATPEa) (Basic peroxidase E)
	Q8GZ87	Protein IQ-DOMAIN 28, AtIQD28
	Q9LRZ3	Pumilio homolog 24, APUM-24, AtPUM24
	Q9SL80	Gls protein (DUF810) (Uncharacterized protein At2g20010)
	Q9ZPW6	Late embryogenesis abundant domain-containing protein / LEA domain-containing protein (Similar to late embryogenesis abundant proteins)
	F4JK17	Cofactor-independent phosphoglycerate mutase
	O48686	Paired amphipathic helix protein Sin3-like 3 (Histone deacetylase complex subunit Sin3, AtSin3) (Transcriptional corepressor Sin3)
	Q9SLN0	Dolichyl-phosphate beta-glucosyltransferase, EC 2.4.1.117
	B9DGU7	Thiamine pyrophosphokinase 1, AtTPK1, EC 2.7.6.2 (Thiamine kinase 1)
	O49686	Abscisic acid receptor PYR1 (ABI1-binding protein 6) (Protein PYRABACTIN RESISTANCE 1) (Regulatory components of ABA receptor 11)
	Q9LHF1	Leucine-rich repeat extensin-like protein 4, AtLRX4, LRR/EXTENSIN4 (Cell wall hydroxyproline-rich glycoprotein)
	Q9SJL2	Heavy metal-associated isoprenylated plant protein 5, AtHIP05 (Farnesylated protein 2, AtFP2)
	Q84P17	Probable acyl-activating enzyme 18, peroxisomal, EC 6.2.1.-
	F4J8C0	HRF1 protein (Integral membrane HRF1 family protein)
	O22850	Probable glutathione peroxidase 3, mitochondrial, EC 1.11.1.9
	Q64J17	Protein-L-isoaspartate O-methyltransferase 2, AtPIMT2, EC 2.1.1.77
	Q9C6T1	Phosphomevalonate kinase, peroxisomal, EC 2.7.4.2 (5-phosphomevalonate kinase, AtPMK)
	Q9SA57	Late embryogenesis abundant protein 3, LEA 3
	Q8L9S0	Bet1-like protein At1g29060
	Q9C996	GDSL esterase/lipase 6, EC 3.1.1.- (Extracellular lipase 6)
	Q94CG2	Bet1-like SNARE 1-2, AtBET12 (Bet1/Sft1-like SNARE 14b, AtBS14b)
	Q84WW5	Vesicle-associated protein 1-3 (Plant VAP homolog 13, AtPVA13) (VAMP-associated protein 1-3) [Cleaved into: Vesicle-associated protein 1-3, N-terminally processed ]
	Q8GXR2	Probable polyol transporter 6
	Q9FVQ1	Nucleolin 1 (Protein NUCLEOLIN LIKE 1, AtNUC-L1) (Protein PARALLEL 1, AtPARL1)
	Q96283	Ras-related protein RABA2c, AtRABA2c (Ras-related protein Rab11A, AtRab11A)
	Q93ZX1	Replication factor C subunit 4, AtRFC4 (Activator 1 subunit 4) (Protein EMBRYO DEFECTIVE 1968)
	Q9FLV0	Protein DOWNY MILDEW RESISTANCE 6, AtDMR6, EC 1.14.11.- (2-oxoglutarate (2OG)-Fe(II) oxygenase-like protein DMR6) (Salicylate 3-hydroxylase DMR6, S3H DMR6, SA 3-hydroxylase DMR6, Salicylic acid 3-hydroxylase DMR6, EC 1.14.13.-)
	Q93XM7	Mitochondrial carnitine/acylcarnitine carrier-like protein (Carnitine/acylcarnitine translocase-like protein, CAC-like protein) (Protein A BOUT DE SOUFFLE)
	Q9C6C2	DNA-directed RNA polymerase family protein (RNA polymerase subunit) (RNA polymerase subunit
	Q9C553	At1g51580 (RNA-binding KH domain-containing protein) (Uncharacterized protein At1g51580) (Uncharacterized protein F19C24.19) (Uncharacterized protein F5D21.23)
	Q6NM52	60S ribosome subunit biogenesis protein NIP7 homolog
	F4JIN3	DnaJ protein ERDJ2B (Chaperone protein dnaJ 29, AtDjC29, AtJ29) (Endoplasmic reticulum dnaJ domain-containing protein 2B, AtERdj2B) (Translocation protein SEC63 homolog ERDJ2B)
	Q9M350	Gamma-tubulin complex component 4, AtGCP4, GCP-4
	Q9ASS6	Photosynthetic NDH subunit of lumenal location 5, chloroplastic (Cyclophilin of 20 kDa 2, AtCYP20-2) (Peptidyl-prolyl cis-trans isomerase CYP20-2, PPIase CYP20-2, EC 5.2.1.8) (Rotamase CYP20-2) (Thylakoid lumen PPIase of 20 kDa, TLP20, TLP21)
	Q45GJ7	Expressed protein (Transmembrane protein)
	Q8LPN7	E3 ubiquitin-protein ligase RING1-like, EC 2.3.2.27 (RING finger protein 1) (RING-type E3 ubiquitin transferase RING1-like)
	A0A1I9LQ21	GPI ethanolamine phosphate transferase 1, EC 2.-.-.-
	Q56Y17	Trimethylguanosine synthase (DUF707) (Uncharacterized protein At2g28310)
	O22898	Long chain acyl-CoA synthetase 1, EC 6.2.1.3 (Protein ECERIFERUM 8)
	O82179	Glycine cleavage system H protein 2, mitochondrial
	F4JTI1	Protein PHOX4
	Q9SVI9	At4g39040 (RNA-binding CRS1 / YhbY (CRM) domain protein) (Uncharacterized protein AT4g39040) (Uncharacterized protein At4g39040/F19H22_140) (Uncharacterized protein F19H22.140)
	Q9ZSA2	Calcium-dependent protein kinase 21, EC 2.7.11.1
	Q07356	15-cis-phytoene desaturase, chloroplastic/chromoplastic, EC 1.3.5.5 (Phytoene dehydrogenase) (Phytoene desaturase)
	O22940	At2g41800/T11A7.10 (Uncharacterized protein At2g41800)
	Q9C9R9	At1g78130 (Major facilitator superfamily protein) (Putative transporter
	Q9FMA3	Peroxisome biogenesis protein 5 (Peroxin-5, AtPEX5) (Peroxisomal targeting signal type 1 receptor) (Pex5p)
	Q9MAA9	S-adenosyl-L-methionine-dependent methyltransferases superfamily protein (T12H1.6 protein) (Uncharacterized protein At3g05100)
	Q9LS47	Calcineurin b subunit (Protein phosphatase 2b regulatory subunit)-like protein (Calcium-binding EF-hand family protein) (Uncharacterized protein At3g18430)
	Q9SYB8	Trafficking protein particle complex subunit
	Q9ZQE5	Pentatricopeptide repeat-containing protein At2g15690, mitochondrial
	F4I3J0	Obg-like ATPase 1
	Q7Y231	Alpha-1,6-mannosyl-glycoprotein 2-beta-N-acetylglucosaminyltransferase (At1g45150) (Uncharacterized protein At1g45150)
	F4IBV4	Alpha-1,3/1,6-mannosyltransferase ALG2, EC 2.4.1.132, EC 2.4.1.257 (GDP-Man:Man(1)GlcNAc(2)-PP-Dol alpha-1,3-mannosyltransferase)
	Q9FKA5	Uncharacterized protein At5g39570
	Q8H1G5	Cytoplasmic 60S subunit biogenesis factor REI1 homolog 1 (Protein REI1-LIKE 1) (pre-60S factor REI1 homolog 1)
	Q9LT09	50S ribosomal protein L24 (At5g23535) (KOW domain-containing protein)
	A0A1I9LNB6	ELMO/CED-12 family protein
	Q8LAZ7	COP9 signalosome complex subunit 5a, Signalosome subunit 5a, EC 3.4.-.- (Jun activation domain-binding homolog 1)
	F4I4P3	Mediator of RNA polymerase II transcription subunit 23
	Q8VY85	OBP3-responsive protein 4 (ORG4) (Uncharacterized protein At2g06010)
	Q9M1J8	At3g57000 (Nucleolar essential protein-like protein) (Uncharacterized protein At3g57000) (Uncharacterized protein F24I3.80)
	Q9FKM2	Mitochondrial outer membrane protein porin 4 (Voltage-dependent anion-selective channel protein 4, AtVDAC4, VDAC-4)
	A3KPF2	Probable histone-arginine methyltransferase 1.4, AtPRMT14, EC 2.1.1.319 (Coactivator-associated methyltransferase 1B) (Protein arginine N-methyltransferase 4A, AtPRMT4A)
	Q9SHG6	Septin and tuftelin-interacting protein 1 homolog 1 (Nineteen complex-related protein 1 homolog, AtNTR1) (Protein SPLICEOSOMAL TIMEKEEPER LOCUS 1)
	Q0WML0	ABC transporter B family member 27, ABC transporter ABCB.27, AtABCB27 (Aluminum tolerance-related ATP-binding cassette transporter) (Antigen peptide transporter-like 2) (Transporter associated with antigen processing-like protein 2, AtTAP2)
	P29515	Tubulin beta-7 chain (Beta-7-tubulin)
	Q06611	Aquaporin PIP1-2, AtPIP1
	Q84JG2	SWI/SNF complex subunit SWI3B, AtSWI3B (Transcription regulatory protein SWI3B)
	Q8VYE2	Mitochondrial import inner membrane translocase subunit TIM50 (Protein EMBRYO DEFECTIVE 1860)
	Q9LNJ9	Bifunctional fucokinase/fucose pyrophosphorylase, AtFKGP [Includes: L-fucokinase, EC 2.7.1.52
	F4KE63	Valine--tRNA ligase, chloroplastic/mitochondrial 2, EC 6.1.1.9 (Protein EMBRYO DEFECTIVE 2247) (Valyl-tRNA synthetase, ValRS)
	Q9FRK5	Uncharacterized membrane protein At1g75140
	Q9MB58	6-phosphofructo-2-kinase/fructose-2,6-bisphosphatase, 6PF-2-K/Fru-2,6-P2ase, AtF2KP, PFK/FBPase [Includes: 6-phosphofructo-2-kinase, EC 2.7.1.105
	Q7Y1W1	Protein TIC 56, chloroplastic (Translocon at the inner envelope membrane of chloroplasts 56, AtTIC56)
	P56761	Photosystem II D2 protein, PSII D2 protein, EC 1.10.3.9 (Photosystem Q(A) protein)
	O81629	Protein KINESIN LIGHT CHAIN-RELATED 1
	F4I906	RNA-binding (RRM/RBD/RNP motifs) family protein
	Q9FN44	Zinc finger, C3HC4 type (RING finger) family protein
	Q8RUH0	Small nuclear ribonucleoprotein Sm D2, Sm-D2 (snRNP core protein D2)
	Q8LEZ4	Protein NUCLEAR FUSION DEFECTIVE 5, mitochondrial
	Q9C586	At5g22020 (Calcium-dependent phosphotriesterase superfamily protein) (Putative strictosidine synthase-like)
	O23129	T-complex protein 11 (Uncharacterized protein At1g22930) (Uncharacterized protein F19G10.11)
	Q8VWK4	Telomere repeat-binding factor 1, AtTRB1 (MYB transcription factor)
	Q9SSE7	Arogenate dehydratase/prephenate dehydratase 2, chloroplastic, AtADT2, AtPDT2, EC 4.2.1.51, EC 4.2.1.91
	Q8GXK1	At4g33625 (Vacuole protein)
	Q8RWI2	Leucine-rich repeat (LRR) family protein (Uncharacterized protein At5g07910)
	Q9ZP54	Poly [ADP-ribose] polymerase 1, PARP-1, EC 2.4.2.30 (NAD(+) ADP-ribosyltransferase 1, ADPRT-1) (Poly[ADP-ribose] synthase 1) (Protein ADP-ribosyltransferase PARP1, EC 2.4.2.-)
	Q9SA85	Berberine bridge enzyme-like 8, AtBBE-like 8, EC 1.1.1.-
	Q42449	Profilin-1 (AtPROF1) (AthPRF1) (allergen Ara t 8)
	Q8S9J5	At1g11170/T28P6_16 (Lysine ketoglutarate reductase trans-splicing-like protein) (Lysine ketoglutarate reductase trans-splicing-like protein (DUF707))
	F4IMH3	Protein NUCLEOLAR COMPLEX ASSOCIATED 4, AtNoc4 (Protein EMBRYO DEFECTIVE 2762)
	Q9LZ06	Glutathione S-transferase L3, AtGSTL3, EC 2.5.1.18 (GST class-lambda member 3)
	F4KCC2	E3 ubiquitin-protein ligase PRT6, EC 2.3.2.27 (Protein GREENING AFTER EXTENDED DARKNESS 1) (Protein PROTEOLYSIS 6) (RING-type E3 ubiquitin transferase PRT6)
	F4HVW5	Protein VASCULAR ASSOCIATED DEATH 1, chloroplastic
	Q8GYE0	SEC12-like protein 1 (Protein PHOSPHATE TRANSPORTER TRAFFIC FACILITATOR 1, PHF-1)
	O23167	At4g37190 (Plasma membrane, autoregulation-binding site, misato segment II, myosin-like, tubulin/FtsZ protein) (Tubulin-like protein)
	Q9ZVS8	Putative DUF21 domain-containing protein At1g03270 (CBS domain-containing protein CBSDUF4)
	Q94F28	Uncharacterized protein At1g27435/F17L21.30
	Q9SLF3	Translocase of chloroplast 132, chloroplastic, AtToc132, EC 3.6.5.- (132 kDa chloroplast outer envelope protein)
	Q94F08	HIPL2 protein
	Q9SJ85	BTB/POZ domain-containing protein At2g04740
	Q8L3W1	B3 domain-containing transcription factor VRN1 (Protein VERNALIZATION 1)
	F4HWE6	Exocyst complex component SEC5B, AtSec5b
	F4I8Q1	Myosin heavy chain, embryonic smooth protein
	A8MPR5	Probable inactive ATP-dependent zinc metalloprotease FTSHI 2, chloroplastic, AtFTSHI2 (Protein EMBRYO DEFECTIVE 2083) (Protein FTSH INACTIVE PROTEASE 2)
	Q9SV21	Coatomer subunit beta-1 (Beta-coat protein 1, Beta-COP 1)
	F4JGR5	Pyrophosphate--fructose 6-phosphate 1-phosphotransferase subunit beta 2, PFP 2, EC 2.7.1.90 (6-phosphofructokinase, pyrophosphate dependent 2) (PPi-PFK 2) (Protein MATERNAL EFFECT EMBRYO ARREST 51) (Pyrophosphate-dependent 6-phosphofructose-1-kinase 2)
	P54969	IAA-amino acid hydrolase ILR1-like 1, EC 3.5.1.-
	Q8LAF4	Nucleoporin protein Ndc1-Nup protein
	F4JY11	Protein CANDIDATE G-PROTEIN COUPLED RECEPTOR 7, AtCand7
	Q949Q1	Hexosyltransferase GAUT11, EC 2.4.1.43 (Galacturonosyltransferase 11)
	Q8GWE1	Ubiquitin carboxyl-terminal hydrolase 3, EC 3.4.19.12
	Q9M0A7	Gamma-glutamyl peptidase 1, EC 3.4.19.16
	Q8L7W0	SH3 domain-containing protein 3, AtSH3P3
	Q9LTA2	AT-hook motif nuclear-localized protein 17
	Q6NKR3	At3g55600 (Membrane fusion protein Use1)
	O22993	Probable inactive ATP-dependent zinc metalloprotease FTSHI 1, chloroplastic, AtFTSHI1 (Protein ACCUMULATION AND REPLICATION OF CHLOROPLASTS 1, Protein ARC1) (Protein FTSH INACTIVE PROTEASE 1)
	Q9ZV19	DJ-1 protein homolog E, AtDJ-1E (Protein YELLOW-LEAF-SPECIFIC GENE 5)
	Q0WVH0	Protein REBELOTE
	Q8VYG2	Galacturonokinase, EC 2.7.1.44 (D-galacturonic acid-1-P kinase)
	F4K8Y6	Exocyst subunit Exo70 family protein
	Q9FN50	Protein CHAPERONE-LIKE PROTEIN OF POR1, chloroplastic, AtCPP1 (Protein CELL GROWTH DEFECT FACTOR 1, AtCDF1)
	Q9LM78	Calcium-binding EF hand family protein (F2D10.25) (Uncharacterized protein At1g20760)
	P56786	Protein Ycf2
	Q8RWY3	ISWI chromatin-remodeling complex ATPase CHR11, EC 3.6.4.- (ISW2-like) (Protein CHROMATIN REMODELING 11) (Sucrose nonfermenting protein 2 homolog)
	Q9LS01	Allene oxide cyclase 3, chloroplastic, EC 5.3.99.6
	Q9FNZ1	Zinc finger CCCH domain-containing protein 63, AtC3H63 (Zinc finger CCCH domain and WD40 repeat-containing protein 2)
	Q8VZT0	Putative H/ACA ribonucleoprotein complex subunit 1-like protein 1
	Q9LIH9	DEAD-box ATP-dependent RNA helicase 51, EC 3.6.4.13
	F4IX22	Metal ion-binding protein
	Q9ZNW0	Adenylyltransferase and sulfurtransferase MOCS3 (Molybdenum cofactor synthesis protein 3) [Includes: Molybdopterin-synthase adenylyltransferase, EC 2.7.7.80 (Adenylyltransferase MOCS3) (Sulfur carrier protein MOCS2A adenylyltransferase)
	Q8GUK1	Protein DGS1, mitochondrial (Protein DGD1 SUPPRESSOR 1)
	Q7Y030	O-fucosyltransferase 31, O-FucT-31, EC 2.4.1.- (O-fucosyltransferase family protein)
	Q94BN1	Signal transducer, putative (DUF3550/UPF0682) (Uncharacterized protein At4g40050)
	Q9M2P9	Uncharacterized protein At3g57990 (Uncharacterized protein T10K17.200)
	Q944R7	Protein arginine N-methyltransferase 1.6, AtPRMT16, AtPRMT7, EC 2.1.1.-
	O04350	Tubulin-folding cofactor A, AtTFCA, CFA (Protein KIESEL) (TCP1-chaperonin cofactor A) (Tubulin-specific chaperone A)
	F4IDQ6	DExH-box ATP-dependent RNA helicase DExH2, EC 3.6.4.13 (DEIH-box RNA/DNA helicase, EC 3.6.4.12)
	Q7XZU3	Phosphatidylinositol-3-phosphatase SAC1, AtSAC1, EC 3.1.3.64 (Factor-induced gene 4-like protein, AtFIG4) (Phosphatidylinositol 3,5-bisphosphate 5-phosphatase SAC1) (Phosphatidylinositol-4-phosphate phosphatase) (Protein FRAGILE FIBER 7) (Protein SUPPRESSOR OF ACTIN 1) (SAC domain protein 1)
	Q9ASU6	At1g42440/F7F22_7 (Pre-rRNA-processing TSR1-like protein) (Uncharacterized protein At1g42440)
	Q9FZ82	F25I16.5 protein (Galactose oxidase/kelch repeat superfamily protein)
	Q9C977	Pentatricopeptide repeat-containing protein At1g80270, mitochondrial
	F4IHU8	ARM repeat superfamily protein
	Q9STS7	Chloroplastic lipocalin, AtCHL
	F4HSZ1	Symplekin
	O81816	Monooxygenase 2, AtMO2, EC 1.14.13.-
	Q9ZVD0	Serrate RNA effector molecule
	Q9SPM5	Apyrase 2, AtAPY2, EC 3.6.1.5 (ATP-diphosphatase) (ATP-diphosphohydrolase) (Adenosine diphosphatase, ADPase) (NTPDase) (Nucleoside triphosphate diphosphohydrolase 2)
	Q9LDR4	Delta(14)-sterol reductase, EC 1.3.1.70 (C-14 sterol reductase) (Protein FACKEL) (Sterol C14-reductase)
	Q9LDV4	Alanine aminotransferase 2, mitochondrial, AtAlaAT2, AtAlaATm, EC 2.6.1.2 (Alanine-2-oxoglutarate aminotransferase 3, EC 2.6.1.-)
	F4IT98	Nuclear transport factor 2 (NTF2) family protein with RNA binding (RRM-RBD-RNP motifs) domain-containing protein
	Q9C5J9	Small GTPase LIP1 (Protein LIGHT INSENSITIVE PERIOD 1)
	O65686	30S ribosomal protein S16-1, chloroplastic (Small subunit ribosomal protein 16)
	F4IIU4	187-kDa microtubule-associated protein AIR9 (Auxin-induced in root cultures protein 9)
	Q9SS47	Pumilio homolog 4, APUM-4, AtPUM4
	Q9LK73	UDP-glycosyltransferase 88A1, EC 2.4.1.-
	Q9S9P0	Sister chromatid cohesion protein PDS5 homolog E (Precocious dissociation of sisters protein 5-E, AtPDS5E)
	Q9LSW2	Actin-related protein 9
	Q9FL12	Protease Do-like 9, EC 3.4.21.-
	Q0WPG1	Exostosin family protein (Glycosyltransferase) (Uncharacterized protein At5g25820)
	Q9ASQ5	Calmodulin-binding receptor-like cytoplasmic kinase 3, EC 2.7.11.1
	Q9ZVF6	Phytanoyl-CoA dioxygenase, EC 1.14.11.18 (Phytanoyl-CoA 2-hydroxylase)
	F4IDC2	Protein SLOW WALKER 2 (Protein EMBRYO SAC DEVELOPMENT ARREST 25)
	Q8LAD2	Succinate--CoA ligase [ADP-forming] subunit alpha-2, mitochondrial, EC 6.2.1.5 (Succinyl-CoA synthetase subunit alpha-2, SCS-alpha-2)
	Q9LXU2	Anthranilate phosphoribosyltransferase-like protein (Calcium-dependent lipid-binding (CaLB domain) plant phosphoribosyltransferase family protein)
	Q9SRS5	Ras-related protein RABA5b, AtRABA5b
	O48671	Protein RER1B, AtRER1B
	Q9FX01	3beta-hydroxysteroid-dehydrogenase/decarboxylase isoform 1, At3BETAHSD/D1, EC 1.1.1.418 (4alpha-carboxysterol-C3-dehydrogenase/C4-decarboxylase isoform 1-1) (Reticulon-like protein B24, AtRTNLB24) (Sterol-4-alpha-carboxylate 3-dehydrogenase 1, decarboxylating)
	Q9ZW86	Prolyl 4-hydroxylase 1, AtP4H-1, AtP4H1, EC 1.14.11.2
	Q9FFU3	Inositol-1,4,5-trisphosphate 5-phosphatase
	Q9FKS8	Lysine histidine transporter 1
	Q9S814	Ethylene-insensitive protein 2, AtEIN2, EIN-2 (Cytokinin-resistant protein AtCKR1) (Protein ORESARA 3) [Cleaved into: EIN2-CEND (EIN2C) ]
	O23207	Probable NAD(P)H dehydrogenase (quinone) FQR1-like 2, EC 1.6.5.2
	B0F9L7	Golgin candidate 2, AtGC2
	Q8RY16	Peroxisome biogenesis protein 6 (Peroxin-6, AtPEX6)
	Q9SHH6	Glutathione S-transferase U24, AtGSTU24, EC 2.5.1.18 (GST class-tau member 24)
	P0C896	Pentatricopeptide repeat-containing protein At3g02650, mitochondrial
	F4IS91	Protein SHORT ROOT IN SALT MEDIUM 1, AtRSA1 (Protein EMBRYO DEFECTIVE 1579)
	Q9FMN4	Thioredoxin-like protein Clot (Thioredoxin Clot, AtClot)
	Q9FK15	Late embryogenesis abundant protein 49, LEA 49
	F4JCR3	Ubiquitin carboxyl-terminal hydrolase-related protein
	F4IMY0	Pre-mRNA cleavage complex 2 Pcf11-like protein
	Q8VYR5	Pentatricopeptide repeat-containing protein At4g35850, mitochondrial
	Q9FG01	Splicing factor SF3a60 homolog (Protein ATROPOS) (Splicing factor ATO)
	F4KC30	BNR/Asp-box repeat family protein
	Q9CAI7	Eukaryotic initiation factor 4A-3, eIF-4A-3, EC 3.6.4.13 (ATP-dependent RNA helicase eIF4A-3) (DEAD-box ATP-dependent RNA helicase 23)
	O22808	Protein LYK5 (LysM domain receptor-like kinase 5) (LysM-containing receptor-like kinase 5)
	Q680L3	TLR4 regulator/MIR-interacting MSAP protein (Uncharacterized protein At1g42480)
	Q94C49	Probable protein S-acyltransferase 13, EC 2.3.1.225 (Probable palmitoyltransferase At4g22750) (Zinc finger DHHC domain-containing protein At4g22750)
	O81098	DNA-directed RNA polymerases II and IV subunit 5A, RPB5a (DNA-directed RNA polymerase II subunit E) (RNA polymerase I, II and III 24.3 kDa subunit, AtRPB24.3)
	Q9FMW7	AT5g23340/MKD15_20 (RNI-like superfamily protein) (Similarity to glucose regulated repressor protein) (Uncharacterized protein At5g23340)
	Q93YN6	Choline transporter-like protein
	O64668	Presenilin-like protein At1g08700
	Q9LIR6	Beta-amylase 1, chloroplastic, EC 3.2.1.2 (1,4-alpha-D-glucan maltohydrolase) (Beta-amylase 7) (Thioredoxin-regulated beta-amylase, TR-BAMY)
	Q8L970	Probable prolyl 4-hydroxylase 7, AtP4H7, EC 1.14.11.2
	Q8S4F6	Sulfoquinovosyl transferase SQD2, EC 2.4.1.- (Protein SULFOQUINOVOSYLDIACYLGLYCEROL 2) (Sulfolipid synthase SQD2) (UDP-sulfoquinovose: diacylglycerol alpha-sulfoquinovosyltransferase SQD2)
	Q93ZH7	Protein IQ-DOMAIN 2, AtIQD2
	Q8L7E9	Protein MID1-COMPLEMENTING ACTIVITY 1
	Q9SEL7	Protease Do-like 5, chloroplastic, EC 3.4.21.-
	Q9C551	DEAD-box ATP-dependent RNA helicase 5, EC 3.6.4.13
	Q9FX93	Probable carboxylesterase 4, mitochondrial (AtCXE4, EC 3.1.1.1)
	Q8RXE9	Tryptophan--tRNA ligase, chloroplastic/mitochondrial, EC 6.1.1.2 (Protein OVULE ABORTION 4) (Tryptophanyl-tRNA synthetase, TrpRS)
	C0LGQ9	LRR receptor-like serine/threonine-protein kinase GHR1, EC 2.7.11.1 (Protein GUARD CELL HYDROGEN PEROXIDE-RESISTANT 1, AtGHR1) (Protein RADICAL-INDUCED CELL DEATH 7)
	F4JCY2	CSC1-like protein At3g54510
	Q9M367	Beclin-1-like protein, AtBECLIN 1 (Autophagy protein 6, AtATG6) (Protein VPS30 homolog, AtVPS30)
	Q9T0A8	Late embryogenesis abundant (LEA) hydroxyproline-rich glycoprotein family (Uncharacterized protein At4g23930)
	Q9SVA7	AT4g39510/F23K16_140 (Cytochrome P450, family 96, subfamily A, polypeptide 12) (Cytochrome P450-like protein)
	Q9LTT9	Varicose-related protein
	F4JN35	Protein NTM1-like 9 (Calmodulin-binding NAC protein)
	Q39244	U1 small nuclear ribonucleoprotein A, U1 snRNP protein A
	Q9LIP6	Cytochrome P450 71B34, EC 1.14.-.-
	Q9SZ91	NAD(P)-binding Rossmann-fold superfamily protein (Uncharacterized protein At4g09750) (Uncharacterized protein F17A8.100)
	Q94BQ3	Protein ALTERED SEED GERMINATION 2
	Q8LGF7	Protein PEROXIN-4, AtPEX4 (E2 ubiquitin-conjugating enzyme 21) (Probable ubiquitin-conjugating enzyme E2 21, EC 2.3.2.23) (Ubiquitin carrier protein 21)
	Q9M2K5	Uncharacterized protein F9D24.20
	Q9C915	Alpha/beta-Hydrolases superfamily protein (At1g74300) (Uncharacterized protein At1g74300) (Uncharacterized protein F1O17.3)
	Q9SF34	Alpha/beta-Hydrolases superfamily protein (At3g09690) (Uncharacterized protein At3g09690) (Uncharacterized protein F11F8_28)
	Q9SYA9	Probable transcription factor At1g61730 (Storekeeper-like protein At1g61730)
	Q8VY01	Serine carboxypeptidase-like 46, EC 3.4.16.-
	F4JHW1	Phenazine biosynthesis PhzC/PhzF protein
	Q9SZH4	RNA-binding KH domain-containing protein PEPPER
	Q9MAB2	At3g05070 (Cwf18 pre-mRNA splicing factor) (T12H1.3 protein) (Uncharacterized protein At3g05070)
	B9DFG5	PTI1-like tyrosine-protein kinase 3, PTI1-3, EC 2.7.10.2
	Q9LTB9	AT5g47090/K14A3_4 (Coiled-coil protein)
	Q9LYK6	Protein ANTHESIS POMOTING FACTOR 1
	Q9C8G9	ABC transporter C family member 1, ABC transporter ABCC.1, AtABCC1, EC 7.6.2.2 (ATP-energized glutathione S-conjugate pump 1) (Glutathione S-conjugate-transporting ATPase 1) (Multidrug resistance-associated protein 1)
	O64471	Mitochondrial outer membrane import complex protein METAXIN
	P93836	4-hydroxyphenylpyruvate dioxygenase, EC 1.13.11.27 (4-hydroxyphenylpyruvic acid oxidase, 4HPPD, HPD, HPPDase)
	Q9FT88	Alpha-1,6-mannosyl-glycoprotein 2-beta-N-acetylglucosaminyltransferase, EC 2.4.1.143 (Beta-1,2-N-acetylglucosaminyltransferase II) (GlcNAc-T II, GNT-II) (Mannoside acetylglucosaminyltransferase 2) (N-glycosyl-oligosaccharide-glycoprotein N-acetylglucosaminyltransferase II)
	F4I9T0	BEACH domain-containing protein B (BEACH-domain homolog B)
	Q94K78	Cytochrome b-c1 complex subunit 10, mitochondrial (Complex III subunit 10) (Complex III subunit XI) (Ubiquinol-cytochrome c oxidoreductase subunit 10)
	Q9M995	Endoglucanase 5, EC 3.2.1.4 (Endo-1,4-beta glucanase 5)
	Q8VWF6	Protein STRICTOSIDINE SYNTHASE-LIKE 3, AtSSL3 (Strictosidine synthase 9, AtSS9)
	Q1H5B1	At5g44000 (Glutathione S-transferase family protein)
	Q9ZNR6	Pyridoxal 5'-phosphate synthase-like subunit PDX1.2, AtPDX1.2, AtPDX1
	Q8LCP6	Endoglucanase 10, EC 3.2.1.4 (Endo-1,4-beta glucanase 10)
	Q1ECE0	Vesicle-associated protein 4-1 (Plant VAP homolog 4-1, AtPVA41) (Protein MEMBRANE-ASSOCIATED MANNITOL-INDUCED, AtMAMI) (VAMP-associated protein 4-1)
	Q9SUJ1	Syntaxin-43, AtSYP43
	Q1LYX4	At3g24315 (Sec20 family protein)
	Q8W4Q3	Plant intracellular Ras-group-related LRR protein 3
	Q9FMP3	Dihydropyrimidinase, EC 3.5.2.2 (Dihydropyrimidine amidohydrolase) (Protein PYRIMIDINE 2)
	Q9FIL6	At5g58950 (Protein kinase superfamily protein) (Protein-tyrosine kinase)
	Q9FLX9	Notchless protein homolog
	F4ICB5	Zinc finger (C3HC4-type RING finger) family protein
	Q8VYZ8	Pentatricopeptide repeat (PPR) superfamily protein (Uncharacterized protein At1g64430)
	P42497	Phytochrome D
	Q9M088	Glucan endo-1,3-beta-glucosidase 5, EC 3.2.1.39 ((1->3)-beta-glucan endohydrolase 5, (1->3)-beta-glucanase 5) (Beta-1,3-endoglucanase 5, Beta-1,3-glucanase 5)
	O49570	At4g31200 (Predicted protein) (SWAP (Suppressor-of-White-APricot)/surp RNA-binding domain-containing protein)
	Q84MD7	At1g72880 (Survival protein SurE-like phosphatase/nucleotidase) (Uncharacterized protein At1g72880)
	A0A178W0K0	Translin family protein
	O49285	ACT domain-containing protein ACR3 (Protein ACT DOMAIN REPEATS 3)
	F4KB73	ARM repeat superfamily protein
	Q9SXS7	Bifunctional L-3-cyanoalanine synthase/cysteine synthase D2, EC 2.5.1.47, EC 4.4.1.9 (Beta-substituted Ala synthase 4
	Q8RWI0	Myelin-associated oligodendrocyte basic protein (Uncharacterized protein At1g54520)
	Q9LG23	Pentatricopeptide repeat-containing protein At1g55890, mitochondrial
	Q9M0F7	Extensin-like protein (Leucine-rich repeat (LRR) family protein) (Putative extensin)
	A1A6I8	2-oxoglutarate (2OG) and Fe(II)-dependent oxygenase superfamily protein (At4g16765)
	Q9FLT2	Inositol polyphosphate multikinase beta, EC 2.7.1.140, EC 2.7.1.151 (Inositol polyphosphate 6-/3-/5-kinase beta, AtIpk2-beta, AtIpk2beta)
	Q6NQ72	THO complex subunit 4D (ALYREF homolog 4, AtALY4)
	Q940B9	Leucine-rich repeat protein kinase family protein (Putative receptor-kinase isolog) (Receptor-kinase isolog)
	Q9SX20	Protein NRT1/ PTR FAMILY 3.1, AtNPF3.1
	Q6NPP4	Calmodulin-binding transcription activator 2, AtCAMTA2 (AtER66) (Ethylene-induced calmodulin-binding protein c, EICBP.c) (Signal-responsive protein 4, AtSR4)
	Q9SHL7	Exosome complex exonuclease RRP44 homolog A, RRP44 homolog A, EC 3.1.13.-, EC 3.1.26.- (Protein EMBRYO DEFECTIVE 2763) (Ribosomal RNA-processing protein 44A, AtRRP44A)
	A0A1I9LPZ1	Uncharacterized protein
	O04083	Alpha/beta-Hydrolases superfamily protein (At1g11090) (Lysophospholipase isolog
	A0A1I9LMY1	Cellulase (Glycosyl hydrolase family 5) protein
	Q8RWX6	Transmembrane protein-like protein (Uncharacterized protein At2g46060)
	Q8LE47	Pentatricopeptide repeat-containing protein At1g61870, mitochondrial (Protein PENTATRICOPEPTIDE REPEAT 336)
	P37107	Signal recognition particle 54 kDa protein, chloroplastic, 54 chloroplast protein, 54CP, SRP54, cpSRP54 (FFC)
	B5X503	At5g11240 (Transducin family protein / WD-40 repeat family protein)
	Q8VZP2	C2H2-like zinc finger protein (Uncharacterized protein At5g63280) (Zinc finger-like protein)
	F4J469	Protein TIC 22-like, chloroplastic (Translocon at the inner envelope membrane of chloroplasts 22-III, AtTIC22-III)
	F4HZB2	Protein SPIRRIG (BEACH domain-containing protein A1) (BEACH-domain homolog A1)
	Q9ZRZ8	DEAD-box ATP-dependent RNA helicase 28, EC 3.6.4.13
	Q8L940	Pyridoxal 5'-phosphate synthase subunit PDX1.3, AtPDX1.3, AtPDX1
	Q9FNN3	Transcriptional repressor ILP1 (INCREASED LEVEL OF POLYPLOIDY 1)
	Q9M0B2	AT4G30480 protein (Tetratricopeptide repeat (TPR)-like superfamily protein) (Uncharacterized protein AT4g30480)
	Q8VYW6	Glutathione hydrolase 1, EC 3.4.19.13 (Gamma-glutamyltransferase 1) (Gamma-glutamyltranspeptidase 1, EC 2.3.2.2)
	Q71N54	Lecithin-cholesterol acyltransferase-like 4, EC 2.3.1.-
	Q9SZR1	Calcium-transporting ATPase 10, plasma membrane-type, EC 7.2.2.10 (Ca(2+)-ATPase isoform 10)
	O82638	BRISC and BRCA1-A complex member 1 (Mediator of RAP80 interactions and targeting subunit of 40 kDa) (New component of the BRCA1-A complex)
	Q9LVA9	Protein GAMETE CELL DEFECTIVE 1, mitochondrial, AtGCD1
	Q94B74	Nudix hydrolase 2, AtNUDT2, EC 3.6.1.- (ADP-ribose pyrophosphatase, EC 3.6.1.13) (NADH pyrophosphatase, EC 3.6.1.22)
	Q66GR8	Protein NETWORKED 3A
	Q84JM6	ER membrane protein complex subunit-like protein (DUF2012) (Uncharacterized protein At2g25310)
	Q8GYU3	Transcriptional elongation regulator MINIYO
	Q9LDH0	Beta-1,2-xylosyltransferase, AtXYLT, EC 2.4.2.38
	Q9M0M4	Putative MO25-like protein At4g17270
	Q9SMR7	Hematological/neurological-like protein (Uncharacterized protein AT4g39860) (Uncharacterized protein T5J17.30)
	B3H4I1	Calcium-dependent lipid-binding (CaLB domain) family protein
	F4JML2	2-oxoglutarate (2OG) and Fe(II)-dependent oxygenase superfamily protein
	Q9LIN4	Uncharacterized protein At3g26410 (tRNA modification 11 protein)
	Q1JPP0	Adenylyl cyclase (At4g15640)
	Q9LXN4	Protein HIRA (Histone regulator protein)
	Q8L7H7	Cytochrome P450, family 705, subfamily A, polypeptide 4 (Putative cytochrome P450)
	Q9SHS7	Serine/threonine-protein phosphatase BSL3, EC 3.1.3.16 (BSU1-like protein 3)
	Q9FUT0	Glutathione S-transferase U9, AtGSTU9, EC 2.5.1.18 (GST class-tau member 9) (Glutathione S-transferase 14)
	Q9FY99	Glucose-6-phosphate 1-dehydrogenase 2, chloroplastic, AtG6PD2, G6PDH2, EC 1.1.1.49
	Q9FIZ3	LRR receptor-like serine/threonine-protein kinase GSO2, EC 2.7.11.1 (Protein EMBRYO SAC DEVELOPMENT ARREST 23) (Protein GASSHO 2)
	Q9FIX7	Uncharacterized protein At5g43630 (Zinc knuckle (CCHC-type) family protein)
	F4IMW3	Galactose oxidase/kelch repeat superfamily protein
	Q94JX9	Nascent polypeptide-associated complex subunit alpha-like protein 2, NAC-alpha-like protein 2 (Alpha-NAC-like protein 2)
	Q9LSM3	Tetratricopeptide repeat (TPR)-like superfamily protein (Uncharacterized protein At5g65520) (Uncharacterized protein At5g65520/K21L13_2)
	Q9FHD7	Serine/threonine-protein kinase BSK8, EC 2.7.11.1 (Brassinosteroid-signaling kinase 8)
	Q9FGP3	SEC12-like protein
	O82266	Protein SLOW WALKER 1 (Protein EMBRYO SAC DEVELOPMENT ARREST 13) (Protein EMBRYO SAC DEVELOPMENT ARREST 19)
	Q94CE3	Beta carbonic anhydrase 5, chloroplastic, AtbCA5, AtbetaCA5, EC 4.2.1.1 (Beta carbonate dehydratase 5)
	Q9FYA6	Branched-chain-amino-acid aminotransferase 5, chloroplastic, Atbcat-5, EC 2.6.1.42
	Q9ZUY6	UDP-D-apiose/UDP-D-xylose synthase 1
	Q5XF80	ATPase GET3C, AtGET3C, EC 3.6.-.- (Guided entry of tail-anchored proteins 3 homolog C)
	O48788	Probable inactive receptor kinase At2g26730
	Q93XY1	At5g53620 (RNA polymerase II degradation factor) (Uncharacterized protein At5g53620
	F4K265	Autophagy-related protein 101
	Q9LX07	Annexin D7 (AnnAt7)
	Q9LPI5	Polyadenylate-binding protein-interacting protein 11, PABP-interacting protein 11, Poly(A)-binding protein-interacting protein 11 (PAM2-containing protein CID11) (Protein CTC-INTERACTING DOMAIN 11)
	Q9SRY4	Protein LOW PSII ACCUMULATION 1, chloroplastic
	Q9LIE5	Protein FAR-RED ELONGATED HYPOCOTYL 3
	F4KF16	O-fucosyltransferase 38, O-FucT-38, EC 2.4.1.- (O-fucosyltransferase family protein)
	O65522	Exostosin family protein (Glycosyltransferase) (Uncharacterized protein AT4g32790) (Uncharacterized protein F4D11.10)
	Q42524	4-coumarate--CoA ligase 1, 4CL 1, EC 6.2.1.12 (4-coumarate--CoA ligase isoform 1, At4CL1) (4-coumaroyl-CoA synthase 1)
	Q8VYH2	Squalene epoxidase 3, AtSQE3, EC 1.14.14.17
	Q9C7W7	UDP-glucose 4-epimerase 4, AtUGE4, EC 5.1.3.2 (Protein ROOT EPIDERMAL BULGER 1) (Protein ROOT HAIR DEFECTIVE 1) (UDP-galactose 4-epimerase 4)
	F4HNZ9	ARM repeat superfamily protein
	Q8RWD9	Acyl-CoA-binding domain-containing protein 5, Acyl-CoA binding protein 5
	Q8LGI3	Actin-related protein 2/3 complex subunit 2A (Actin-related protein C2A) (Arp2/3 complex 34 kDa subunit, p34-ARC) (Protein DISTORTED TRICHOMES 2)
	Q8L466	At1g24050/T23E23_11 (RNA-processing, Lsm domain-containing protein)
	Q39026	Mitogen-activated protein kinase 6, AtMPK6, MAP kinase 6, EC 2.7.11.24
	B6SFA4	Probable helicase MAGATAMA 3, EC 3.6.4.- (SEN1-like protein)
	Q9SV64	Oleoyl-acyl carrier protein thioesterase 2, chloroplastic, EC 3.1.2.14 (18:0-acyl-carrier protein thioesterase, 18:0-ACP thioesterase) (Acyl-[acyl-carrier-protein] hydrolase)
	Q8GWH3	Protein OS-9 homolog, AtOS9 (Protein EMS-MUTAGENIZED BRI1 SUPPRESSOR 6)
	Q9SUE9	DNA ligase (Uncharacterized protein At4g08310)
	Q9FQ03	5'-3' exoribonuclease 3, AtXRN3, EC 3.1.13.- (Protein EXORIBONUCLEASE 3)
	Q9SGA0	ACT domain-containing protein ACR6 (Protein ACT DOMAIN REPEATS 6)
	O82796	Phosphoserine phosphatase, chloroplastic, PSP, PSPase, EC 3.1.3.3 (O-phosphoserine phosphohydrolase)
	Q9S725	4-coumarate--CoA ligase 2, 4CL 2, EC 6.2.1.12 (4-coumarate--CoA ligase isoform 2, At4CL2) (4-coumaroyl-CoA synthase 2)
	Q9SRY6	Glutathione S-transferase F5, AtGSTF5, EC 2.5.1.18 (GST class-phi member 5)
	F4HSW8	GYF domain-containing protein
	Q39255	SKP1-like protein 1A, SKP1-like 1 (UFO-binding protein 1)
	Q94C98	Protein PAT1 homolog 2, AtPAT1H2
	F4I9G5	Patched family protein
	Q84JM4	Topless-related protein 3
	Q8VZB5	Rubisco methyltransferase family protein (Uncharacterized protein At5g14260) (Uncharacterized protein At5g14260
	Q9LVC6	Villin-5
	Q9SRH9	Paired amphipathic helix protein Sin3-like 1
	Q94JZ8	Plant UBX domain-containing protein 7, PUX7
	Q949X7	Diaminopimelate decarboxylase 1, chloroplastic, DAP decarboxylase 1, DAPDC 1, EC 4.1.1.20
	Q96301	Probable UDP-N-acetylglucosamine--peptide N-acetylglucosaminyltransferase SPINDLY, EC 2.4.1.255 (GDP-fucose protein O-fucosyltransferase SPINDLY, EC 2.4.1.221)
	Q9SR96	DnaJ protein ERDJ3A (Chaperone protein dnaJ 63, AtDjA63, AtJ63) (Endoplasmic reticulum dnaJ domain-containing protein 3A, AtERdj3A) (Protein SCJ1 homolog ERDJ3A) (Protein THERMOSENSITIVE MALE STERILE 1)
	Q9SZ15	Protein HOMOLOG OF MAMMALIAN LYST-INTERACTING PROTEIN 5 (Protein EXTENSIN-LIKE, EXT-LIKE)
	O80439	30S ribosomal protein S31, chloroplastic (Plastid-specific 30S ribosomal protein 4, PSRP-4)
	Q9FK81	Stress-response A/B barrel domain-containing protein At5g22580 (Uncharacterized protein At5g22580)
	Q9SL03	Callose synthase 2, EC 2.4.1.34 (1,3-beta-glucan synthase) (Protein GLUCAN SYNTHASE-LIKE 3)
	F4K5J1	Myosin-17 (Myosin XI K, AtXIK)
	Q9SVZ6	60S acidic ribosomal protein P3-1
	Q9LS26	Serine/threonine-protein kinase BSK2, EC 2.7.11.1 (Brassinosteroid-signaling kinase 2)
	Q9LYZ7	E3 ubiquitin-protein ligase UPL4, Ubiquitin-protein ligase 4, EC 2.3.2.26 (HECT-type E3 ubiquitin transferase UPL4)
	Q9ZTZ7	K(+) efflux antiporter 1, chloroplastic, AtKEA1
	Q9C9A1	At1g71070/F23N20_6 (Core-2/I-branching beta-1,6-N-acetylglucosaminyltransferase family protein) (Glycosyltransferase) (Uncharacterized protein F23N20.6)
	O22773	Thylakoid lumenal 16.5 kDa protein, chloroplastic
	Q8LBN7	Costars family protein At4g33640
	Q9XFK7	Protein MOTHER of FT and TFL1
	F4JA39	SLH domain protein
	Q9LJL8	AT3g19120/MVI11_3 (PIF / Ping-Pong family of plant transposase)
	Q9M2W2	Glutathione S-transferase L2, chloroplastic, AtGSTL2, EC 2.5.1.18 (GST class-lambda member 2)
	A8R7E6	Chitin elicitor receptor kinase 1, AtCERK1, EC 2.7.11.1 (LysM domain receptor-like kinase 1, LysM RLK1, LysM-containing receptor-like kinase 1)
	F4KAG0	Alpha-taxilin-like protein
	F4INZ4	Eukaryotic aspartyl protease family protein
	Q9FMF1	Fructose-bisphosphatase, EC 3.1.3.11 (D-fructose-1,6-bisphosphate 1-phosphohydrolase)
	Q8VZB1	NAD(P)-binding Rossmann-fold superfamily protein (Uncharacterized protein At2g39070:At2g39080
	O65155	RNA polymerase II transcriptional coactivator KELP
	F4J6X3	TatD related DNase
	O22100	ATMRK1 (Protein kinase superfamily protein) (Putative ATMRK1 protein)
	Q9S752	Probable E3 ubiquitin-protein ligase LOG2, EC 2.3.2.27 (Probable RING-type E3 ubiquitin transferase LOG2) (Protein LOSS OF GDU2) (RING finger protein 215)
	Q93ZS6	AT3g05090/T12H1_5 (Transducin/WD40 repeat-like superfamily protein) (Uncharacterized protein At3g05090)
	Q9SCK9	Uncharacterized protein T9C5.90
	F4HNU6	Nardilysin-like, EC 3.4.24.61 (N-arginine dibasic convertase-like, NRD convertase-like, NRD-C)
	Q9LQ11	F16P17.10 protein (Leucine-rich repeat receptor-like protein kinase) (Leucine-rich repeat transmembrane protein kinase family protein)
	Q9LXT9	Callose synthase 3, EC 2.4.1.34 (1,3-beta-glucan synthase) (Protein GLUCAN SYNTHASE-LIKE 12)
	A3KPF5	Protein disulfide isomerase-like 1-5, AtPDIL1-5, EC 5.3.4.1 (Protein disulfide isomerase 3, AtPDI3) (Protein disulfide isomerase-like 3-1, AtPDIL3-1)
	Q5S2C4	Protein NAP1 (ARP2/3 regulatory protein subunit NAPP) (NAP of plants) (Nck-associated protein 1, AtNAP1, AtNAP125) (Protein GNARLED) (p125Nap1)
	Q84R09	Glycosyltransferase (UDP-N-acetylglucosamine transferase subunit ALG14-like protein) (Uncharacterized protein At4g18230)
	A0A1I9LSL4	Oxidoreductase, zinc-binding dehydrogenase family protein
	Q0WPU1	Myosin-15 (Myosin XI I, AtXI-I)
	Q93YR5	SWIB complex BAF60b domain-containing protein (Uncharacterized protein At4g22360)
	Q9FHX5	Glucan endo-1,3-beta-glucosidase 10, EC 3.2.1.39 ((1->3)-beta-glucan endohydrolase 10, (1->3)-beta-glucanase 10) (Beta-1,3-endoglucanase 10, Beta-1,3-glucanase 10) (Putative plasmodesmal associated protein, AtBG_ppap)
	Q8GZQ3	Polyribonucleotide nucleotidyltransferase 1, chloroplastic, AtcpPNPase, EC 2.7.7.8 (Polynucleotide phosphorylase 1, PNPase 1) (Protein PIGMENT DEFECTIVE 326) (Protein RESISTANT TO INHIBITION WITH FSM 10)
	A8MQN4	Calcineurin-like metallo-phosphoesterase superfamily protein
	Q0WQB7	Elongation factor Ts (DUF810) (Uncharacterized protein At2g25800)
	Q9FLX5	ABC transporter G family member 8, ABC transporter ABCG.8, AtABCG8 (Probable white-brown complex homolog protein 8, AtWBC8)
	F4K6F1	Xyloglucan galactosyltransferase XLT2, EC 2.4.1.- (Glycosyltransferase 18, AtGT18) (Protein XYLOGLUCAN L-SIDE CHAIN GALACTOSYLTRANSFERASE POSITION 2)
	A0A1P8AW70	Polyketide cyclase/dehydrase and lipid transport superfamily protein
	F4JVU5	Ribosome 60S biogenesis amino-terminal protein
	Q84WK5	Protein GID8 homolog
	O23252	Eukaryotic translation initiation factor 4E-1, eIF-4E-1, eIF4E-1 (Protein cucumovirus multiplication 1) (eIF-4F 25 kDa subunit) (eIF-4F p26 subunit) (mRNA cap-binding protein)
	A0A1P8B4Y6	Proline-rich spliceosome-associated (PSP) family protein
	Q7XZU0	Probable phosphoinositide phosphatase SAC9, AtSAC9, EC 3.1.3.- (Protein SUPPRESSOR OF ACTIN 9) (SAC domain protein 9)
	Q949S9	Pre-mRNA-splicing factor SPF27 homolog (Modifier of SNC1 member 4) (Protein BCAS2 homolog)
	Q9LMX4	Probable inactive purple acid phosphatase 1
	Q94A82	Nudix hydrolase 19, chloroplastic, AtNUDT19 (NAD-capped RNA hydrolase NUDT19, DeNADding enzyme NUDT19, EC 3.6.1.-) (NADH pyrophosphatase NUDT19, EC 3.6.1.22)
	A5HEI1	Sister chromatid cohesion protein SCC2 (Protein EMBRYO DEFECTIVE 2773) (Protein SISTER-CHROMATID COHESION 2, AtSCC2)
	A0A1P8B3W0	Uveal autoantigen with coiled-coil/ankyrin
	F4IFA4	ADP-glucose pyrophosphorylase family protein
	Q9LV69	At5g48440 (FAD-dependent oxidoreductase family protein) (Uncharacterized protein At5g48440)
	Q9M0Z3	K(+) efflux antiporter 3, chloroplastic, AtKEA3
	Q8H1G4	Acetamidase/Formamidase family protein (Putative formamidase)
	Q9LID3	Casein kinase-like protein (Protein kinase family protein) (Putative casein kinase)
	Q8H1F7	Isopentenyl phosphate kinase, AtIPK, IPK, EC 2.7.4.26
	Q94C48	Protein WVD2-like 5
	Q8RXS6	Chromatin-remodeling ATPase INO80, AtINO80, EC 3.6.4.- (DNA helicase-related INO80 complex homolog 1)
	Q9CA42	Protein CROWDED NUCLEI 3 (Protein LITTLE NUCLEI 3)
	Q9SL76	Protein phosphatase 2C and cyclic nucleotide-binding/kinase domain-containing protein [Includes: Probable protein phosphatase 2C 19, AtPP2C19, EC 3.1.3.16
	Q9LFE4	WEB family protein At5g16730, chloroplastic
	Q9LTX2	Transport inhibitor response 1-like protein, TIR1-like protein
	Q93ZR2	Putative storage protein (Trimethylguanosine synthase) (Trimethylguanosine synthase (DUF707))
	Q6ID99	Outer envelope pore protein 21A, chloroplastic (Chloroplastic outer envelope pore protein of 21 kDa A)
	Q42418	Profilin-2 (AtPROF2) (AthPRF2)
	Q9LFT2	At5g15880 (Golgin family A protein) (Uncharacterized protein At5g15880) (Uncharacterized protein F1N13_20)
	F4J6P6	Transducin/WD40 repeat-like superfamily protein
	Q9LN61	F18O14.9 (Membrane protein)
	Q8RY25	Nuclear pore complex protein NUP98A (Nucleoporin 98A) (Nucleoporin autopeptidase)
	Q9ZS88	Derlin-2.2 (AtDerlin2-2)
	Q9C9H8	SCY1-like protein 2 B (Inactive protein kinase SCYL2B)
	Q9FNA9	Phospholipid:diacylglycerol acyltransferase 1, AtPDAT, EC 2.3.1.158
	Q8L845	Nucleotidylyl transferase superfamily protein (Uncharacterized protein At2g01220) (Uncharacterized protein At2g01220:At2g01230)
	Q9FIJ0	Respiratory burst oxidase homolog protein D, EC 1.11.1.-, EC 1.6.3.- (NADPH oxidase RBOHD, AtRBOHD)
	Q9M1L0	AT3g42950/F18P9_110 (Pectin lyase-like superfamily protein) (Polygalacturonase-like protein)
	A0A1P8AVN8	Lipase/lipooxygenase, PLAT/LH2 family protein
	Q9M2X0	Glycosyl hydrolase family protein 43 (Uncharacterized protein At3g49880) (Uncharacterized protein T16K5.230)
	F4IWG7	Zinc finger (C3HC4-type RING finger) family protein
	Q9SF85	Adenosine kinase 1, AK 1, EC 2.7.1.20 (Adenosine 5'-phosphotransferase 1)
	Q8RWZ5	G-type lectin S-receptor-like serine/threonine-protein kinase SD2-5, EC 2.7.11.1 (S-domain-2 (SD2) receptor kinase 5, SD2-5)
	Q9LR44	UDP-glycosyltransferase 75B1, EC 2.4.1.- ((Uridine 5'-diphosphate-glucose:indol-3-ylacetyl)-beta-D-glucosyl transferase 1) (IAA-Glu synthase 1) (Indole-3-acetate beta-glucosyltransferase 1, EC 2.4.1.121)
	F4JMA6	DNA-directed RNA polymerase subunit beta, putative (DUF630 and DUF632)
	P17562	S-adenosylmethionine synthase 2, AdoMet synthase 2, EC 2.5.1.6 (Methionine adenosyltransferase 2, MAT 2)
	A9QM73	Nonsense-mediated mRNA decay factor SMG7 (Protein SMG7) (SMG7 homolog)
	Q9LFT3	Endo-1,3(4)-beta-glucanase, EC 3.2.1.6
	Q9FWY7	Importin subunit alpha-6, IMPa-6
	Q8VY07	Clathrin interactor EPSIN 1 (EPSIN-related 1)
	Q9SFB5	Serine carboxypeptidase-like 27, EC 3.4.16.-
	P42813	Ribonuclease 1, EC 4.6.1.19
	Q9SJT4	Expressed protein (RNA-binding (RRM/RBD/RNP motifs) family protein) (Uncharacterized protein At2g21440)
	Q304B9	Neutral ceramidase 2, AtNCER2, N-CDase 2, NCDase 2, EC 3.5.1.23 (Acylsphingosine deacylase 2) (N-acylsphingosine amidohydrolase 2)
	Q9STS3	Anaphase-promoting complex subunit 8 (Cell division cycle protein 23 homolog, CDC23 homolog) (Cyclosome subunit 8)
	P43255	COP9 signalosome complex subunit 8, CSN complex subunit 8 (Constitutive photomorphogenesis protein 9) (Protein FUSCA 7)
	O82631	F-actin-capping protein subunit alpha (CapZ alpha)
	Q6NLY8	HVA22-like protein k, AtHVA22k
	Q9FMI8	At5g64090 (Hyccin) (Uncharacterized protein At5g64090)
	Q84WU0	O-fucosyltransferase 5, O-FucT-5, EC 2.4.1.- (O-fucosyltransferase family protein)
	O04573	UPF0540 protein At1g62060
	Q9FFF2	Ubiquitin carboxyl-terminal hydrolase, EC 3.4.19.12
	Q9LZA4	Probable methyltransferase PMT7, EC 2.1.1.-
	Q8VY58	Serine/threonine-protein phosphatase 4 regulatory subunit-like protein (Uncharacterized protein At5g17070)
	Q93ZB6	Uroporphyrinogen decarboxylase 1, chloroplastic, UPD1, URO-D1, EC 4.1.1.37
	Q9M5A9	Glucose-6-phosphate/phosphate translocator 1, chloroplastic, AtGPT1
	P59277	Syntaxin-81, AtSYP81
	Q9ZVH8	Transcription elongation factor TFIIS (Protein REDUCED DORMANCY 2)
	Q9FJX0	Peptidyl-prolyl cis-trans isomerase CYP65, AtCYP65, PPIase CYP65, EC 2.3.2.27, EC 5.2.1.8 (Cyclophilin-65) (Peptidyl-prolyl cis-trans isomerase-like 2) (Plant U-box protein 49) (RING-type E3 ubiquitin transferase isomerase-like 2) (Rotamase) (U-box domain-containing protein 49)
	O64495	Subtilisin-like protease SBT1.2, EC 3.4.21.- (Cucumisin-like serine protease SDD1) (Protein STOMATAL DENSITY AND DISTRIBUTION 1) (Subtilase subfamily 1 member 2, AtSBT1.2) (Subtilisin-like protease SDD1)
	Q94BV4	DEAD-box ATP-dependent RNA helicase 6, EC 3.6.4.13
	F4IJE1	Phox domain-containing protein
	Q9SNB1	UDP-glycosyltransferase 76E11, EC 2.4.1.-
	F4I2M8	Rhamnogalacturonan endolyase, EC 4.2.2.23
	F4KCL7	Outer envelope protein 64, mitochondrial (Mitochondrial outer membrane protein 64, mtOM64) (Translocon at the outer membrane of chloroplasts 64-V, AtTOC64-V)
	Q8L8V4	At3g07640 (Period circadian protein) (Uncharacterized protein At3g07641)
	Q8VYZ3	Probable pectinesterase 53, PE 53, EC 3.1.1.11 (Pectin methylesterase 53, AtPME53)
	F4JU03	Glutathione S-transferase family protein
	Q9ZVM9	Probable serine/threonine-protein kinase At1g54610, EC 2.7.11.1
	Q38945	PAP-specific phosphatase HAL2-like, AtAHL (3'(2'),5'-bisphosphate nucleotidase, EC 3.1.3.7) (3'(2'),5-bisphosphonucleoside 3'(2')-phosphohydrolase) (DPNPase) (Halotolerance protein)
	F4KFT7	Bifunctional TH2 protein, mitochondrial (THIAMINE REQUIRING 2) [Includes: Thiamine phosphate phosphatase, EC 3.1.3.100
	F4IV99	Protein CHROMATIN REMODELING 5, AtCHR5, EC 3.6.4.-
	F4II29	Kinase family with ARM repeat domain-containing protein
	Q94AL9	Alanine--glyoxylate aminotransferase 2 homolog 2, mitochondrial, EC 2.6.1.44 (Beta-alanine-pyruvate aminotransferase 2)
	Q94JW0	Deoxyhypusine hydroxylase, DOHH, EC 1.14.99.29 (Deoxyhypusine dioxygenase) (Deoxyhypusine monooxygenase)
	F4I0W7	Leucine-rich repeat (LRR) family protein
	Q8RWT8	Serine--tRNA ligase, chloroplastic/mitochondrial, EC 6.1.1.11 (AtSRS) (Protein OVULE ABORTION 7) (Seryl-tRNA synthetase, SerRS) (Seryl-tRNA(Ser/Sec) synthetase)
	Q9SVG5	Berberine bridge enzyme-like 18, AtBBE-like 18, EC 1.1.1.-
	Q9LZS7	GDSL esterase/lipase At5g03610, EC 3.1.1.- (Extracellular lipase At5g03610)
	Q9SD45	AT3g51000/F24M12_40 (Alpha/beta-Hydrolases superfamily protein) (Epoxide hydrolase-like protein)
	Q8VYV0	At1g43690/F2J6_4 (Ubiquitin interaction motif-containing protein)
	Q9LU59	Gb|AAD46013.1 (Mitochondrial import inner membrane translocase subunit Tim17/Tim22/Tim23 family protein) (Uncharacterized protein At5g51150)
	Q8L707	Beta-1,4-xylosyltransferase IRX14, EC 2.4.2.24 (Protein IRREGULAR XYLEM 14) (Xylan xylosyltransferase IRX14)
	O80992	Abscisic acid receptor PYL2 (PYR1-like protein 2) (Regulatory components of ABA receptor 14)
	O23619	SNARE associated Golgi protein family (Uncharacterized protein At4g17790) (Uncharacterized protein dl4930w)
	Q9C9F7	Aerobic coproporphyrinogen-III oxidase (DUF1218) (Uncharacterized protein At1g68220
	Q9LYN2	Ferritin-3, chloroplastic, EC 1.16.3.1
	Q8GSA7	Calmodulin-binding transcription activator 3, AtCAMTA3 (Ethylene-induced calmodulin-binding protein 1, EICBP1) (Ethylene-induced calmodulin-binding protein a, EICBP.a) (Protein SAR-DEFICIENT 3) (Signal-responsive protein 1, AtSR1)
	Q9ZVJ5	Haloacid dehalogenase-like hydrolase domain-containing protein Sgpp, EC 3.1.3.- (Subclass I phosphosugar phosphatase, AtSgpp)
	Q9LM76	U-box domain-containing protein 44, EC 2.3.2.27 (Plant U-box protein 44) (Protein SENESCENCE-ASSOCIATED E3 UBIQUITIN LIGASE 1) (RING-type E3 ubiquitin transferase PUB44)
	Q9SFH9	Delta-aminolevulinic acid dehydratase 1, chloroplastic, ALADH1, EC 4.2.1.24 (Porphobilinogen synthase)
	Q9FGH9	Exocyst complex component EXO70B1, AtExo70b1 (Exocyst subunit Exo70 family protein B1)
	Q0WR59	Probable inactive receptor kinase At5g10020
	Q8VZ31	Tetratricopeptide repeat (TPR)-like superfamily protein (Uncharacterized protein At1g04530)
	F4K5T4	Probable transcription factor At5g28040 (Storekeeper-like protein At5g28040)
	F4I983	GYF domain-containing protein
	Q94F49	Probable histone H2A.5 (HTA7)
	Q94A41	Alpha-amylase 3, chloroplastic, AtAMY3, EC 3.2.1.1 (1,4-alpha-D-glucan glucanohydrolase)
	Q3EDG5	Protein-tyrosine sulfotransferase, EC 2.8.2.20 (Tyrosylprotein sulfotransferase)
	O80858	Expressed protein (Uncharacterized protein At2g30930) (Uncharacterized protein At2g30930
	Q9M2L3	AT3G57340 protein (DnaJ heat shock amino-terminal domain protein (DUF1977)) (DnaJ-like protein)
	P0C895	LRR repeats and ubiquitin-like domain-containing protein At2g30105
	Q9SV71	Cytochrome b561 and DOMON domain-containing protein At4g12980 (Protein b561A.tha15)
	O22899	Probable pre-mRNA-splicing factor ATP-dependent RNA helicase DEAH3, EC 3.6.4.13 (DEAH RNA helicase homolog PRP43)
	Q5S2C3	Protein PIR (PIR of plants) (Protein KLUNKER, AtSRA1) (Protein PIROGI)
	A0A1P8AV88	Auxin-responsive GH3 family protein
	Q8LAH7	12-oxophytodienoate reductase 1, EC 1.3.1.42 (12-oxophytodienoate-10,11-reductase 1, AtOPR1, OPDA-reductase 1) (FS-AT-I)
	O80543	Putative methyltransferase At1g22800, mitochondrial, EC 2.1.1.-
	B6IDH4	At5g14550 (Core-2/I-branching beta-1,6-N-acetylglucosaminyltransferase family protein) (Glycosyltransferase)
	Q9FI61	Ubiquitin-conjugating enzyme E2 27, EC 2.3.2.23 (E2 ubiquitin-conjugating enzyme 27) (Ubiquitin carrier protein 27)
	Q2PGG3	Serine racemase, AtSR, EC 4.3.1.17, EC 4.3.1.18, EC 5.1.1.18 (D-serine ammonia-lyase) (D-serine dehydratase) (L-serine ammonia-lyase) (L-serine dehydratase)
	Q93Z10	AT5g11580/F15N18_170 (Regulator of chromosome condensation (RCC1) family protein)
	Q9XIG2	Protein PHLOEM UNLOADING MODULATOR, EC 2.7.8.-
	Q9T0K0	Cytochrome P450 71A19, EC 1.14.-.-
	Q9SGU9	Methionine gamma-lyase, AtMGL, EC 4.4.1.11 (L-methioninase)
	Q9LVN1	Formin-like protein 13, AtFH13
	Q9ZW24	Glutathione S-transferase U7, AtGSTU7, EC 2.5.1.18 (GST class-tau member 7) (Glutathione S-transferase 25)
	Q0WRX7	ATPase complex subunit (Uncharacterized protein At1g08220)
	Q9SWE5	Phosphopantothenoylcysteine decarboxylase, PPCDC, EC 4.1.1.36 (AtCoaC1) (Halotolerance protein Hal3a, AtHal3a)
	A0A1P8AU61	Polynucleotide adenylyltransferase family protein
	Q5YDB6	RNA polymerase II C-terminal domain phosphatase-like 1, FCP-like 1, EC 3.1.3.16 (Carboxyl-terminal phosphatase-like 1, AtCPL1, CTD phosphatase-like 1) (Protein FIERY 2) (Protein JASMONATE OVEREXPRESSING 1) (Protein SHINY 4)
	F4J4V1	Ankyrin repeat family protein
	Q8L735	Isoamylase 2, chloroplastic, AtISA2 (Protein DEBRANCHING ENZYME 1)
	Q9FUS6	Glutathione S-transferase U13, AtGSTU13, EC 2.5.1.18 (GST class-tau member 13) (Glutathione S-transferase 12)
	O04921	Ferrochelatase-2, chloroplastic, AtFC2, EC 4.99.1.1 (Ferrochelatase-II, AtFC-II) (Heme synthase 2) (Protoheme ferro-lyase 2)
	Q6ICW8	At4g25180 (RNA polymerase III RPC4) (Uncharacterized protein At4g25180)
	Q501D4	At1g72040 (Uncharacterized protein At1g72040) (p-loop containing nucleoside triphosphate hydrolases superfamily protein)
	F4IE40	ARM repeat superfamily protein
	Q9LEV3	CBS domain-containing protein CBSX3, mitochondrial
	Q37145	Calcium-transporting ATPase 1, EC 7.2.2.10 (Ca(2+)-ATPase isoform 1) (Plastid envelope ATPase 1)
	Q8GRL7	Tubulin-folding cofactor E, AtTFCE (Protein PFIFFERLING)
	Q9SA72	Probable receptor-like protein kinase At1g30570, EC 2.7.11.-
	Q8W475	SWI/SNF complex subunit SWI3A, AtSWI3A (Transcription regulatory protein SWI3A)
	P27521	Chlorophyll a-b binding protein 4, chloroplastic (LHCI type III CAB-4)
	Q84N64	Dynamin-like protein ARC5, EC 3.6.5.5 (Dynamin-related protein 5B) (Protein ACCUMULATION AND REPLICATION OF CHLOROPLASTS 5, AtARC5)
	Q8LC30	Ethylene-responsive transcription factor RAP2-1 (Protein RELATED TO APETALA2 1)
	Q9C6S1	Formin-like protein 14, AtFH14
	F4JV59	Calcineurin-binding protein 1, AtCABIN1
	Q9LET7	Calmodulin-interacting protein 111, CaM-interacting protein 111 (ATPase family AAA domain-containing protein CIP111)
	Q39023	Mitogen-activated protein kinase 3, AtMPK3, MAP kinase 3, EC 2.7.11.24
	F4I313	SCY1-like protein 2 A (Inactive protein kinase SCYL2A)
	F4I456	Tetratricopeptide repeat (TPR)-like superfamily protein
	F4J9U2	Uncharacterized protein
	A0A1I9LRM4	LUC7 related protein
	F4JUU5	Membrane-bound transcription factor site-2 protease homolog, EC 3.4.24.- (Endopeptidase S2P)
	Q9FIH8	Stromal processing peptidase, chloroplastic, EC 3.4.24.- (Chloroplast processing enzyme)
	Q94JV5	Deaminated glutathione amidase, chloroplastic/cytosolic, dGSH amidase, EC 3.5.1.128 (Nitrilase-like protein 2) (Protein nitrilase 1 homolog, AtNit1, Protein Nit1 homolog)
	O49460	Prohibitin-1, mitochondrial, Atphb1
	Q9SE95	FH protein interacting protein FIP2 (BTB/POZ domain-containing protein At5g55000)
	Q9ZW75	Probable methyltransferase PMT19, EC 2.1.1.-
	Q9M3B9	ABC transporter B family member 20, ABC transporter ABCB.20, AtABCB20 (Multidrug resistance protein 14) (P-glycoprotein 20)
	P92976	Protein STRICTOSIDINE SYNTHASE-LIKE 11, AtSSL11, EC 4.3.3.2 (Strictosidine synthase 12, AtSS12) (Strictosidine synthase 3, SS-3)
	O82357	3-methyl-2-oxobutanoate hydroxymethyltransferase 1, mitochondrial, EC 2.1.2.11 (Ketopantoate hydroxymethyltransferase 1)
	P93832	3-isopropylmalate dehydrogenase 2, chloroplastic, 3-IPM-DH 2, AtIMDH2, AtIMDH3, IMDH 2, EC 1.1.1.85 (Beta-IPM dehydrogenase 2) (Isopropylmalate dehydrogenase 2, AtIMD2)
	Q7XYW9	Exocyst subunit Exo70 family protein
	Q8VXZ9	Polyadenylate-binding protein RBP47B', Poly(A)-binding protein RBP47B' (RNA-binding protein 47B', AtRBP47B prime, AtRBP47B')
	F4HTS4	Obscurin-like protein
	Q0WUR5	1-phosphatidylinositol-3-phosphate 5-kinase FAB1A, Phosphatidylinositol 3-phosphate 5-kinase, EC 2.7.1.150 (FYVE finger-containing phosphoinositide kinase) (PIKfyve) (Phosphatidylinositol 3-phosphate 5-kinase type III, PIPkin-III, Type III PIP kinase) (Protein FORMS APLOID AND BINUCLEATE CELLS 1A)
	Q9FFH1	Homeobox-DDT domain protein RLT2 (Protein RINGLET 2)
	Q9M3H5	Probable cadmium/zinc-transporting ATPase HMA1, chloroplastic, EC 7.2.2.12, EC 7.2.2.21 (Protein HEAVY METAL ATPASE 1)
	F4IPY2	Cysteine--tRNA ligase, chloroplastic/mitochondrial, EC 6.1.1.16 (Cysteinyl-tRNA synthetase, CysRS)
	Q0WR25	Evolutionarily conserved C-terminal region 5 (Uncharacterized protein At3g13060)
	A8MR93	Dol-P-Man:Man(7)GlcNAc(2)-PP-Dol alpha-1,6-mannosyltransferase, EC 2.4.1.260 (Alpha-1,6-mannosyltransferase ALG12) (Asparagine-linked glycosylation protein 12) (EMS-mutagenized BRI1 suppressor 4)
	Q9SMX5	ADP-ribosylation factor GTPase-activating protein AGD4, ARF GAP AGD4 (GCN4-complementing protein 1) (Protein ARF-GAP DOMAIN 4, AtAGD4)
	Q0WW17	Protein REDUCED WALL ACETYLATION 2, EC 2.3.1.-
	Q9SUW6	S-adenosyl-L-methionine-dependent methyltransferases superfamily protein (Uncharacterized protein At4g22530)
	Q9M1S8	Probable glutamate carboxypeptidase AMP1, EC 3.4.17.21 (Probable glutamate carboxypeptidase 2) (Probable glutamate carboxypeptidase II) (Protein ALTERED MERISTEM PROGRAM 1, AtAMP1) (Protein CONSTITUTIVE MORPHOGENESIS 2) (Protein HAUPTLING) (Protein MULTIFOLIA) (Protein PRIMORDIA TIMING)
	Q9T069	Transmembrane protein (Uncharacterized protein AT4g37820) (Uncharacterized protein At4g37820/T28I19_100)
	B9DFR3	Pectin acetylesterase 9, EC 3.1.1.-
	Q84R16	Probable xyloglucan galactosyltransferase GT14, EC 2.4.1.- (Glycosyltransferase 14, AtGT14)
	Q8GUL1	Autophagy-related protein 18g, AtATG18g
	Q84WV5	Alpha/beta-Hydrolases superfamily protein (Uncharacterized protein At2g44970)
	O81149	Proteasome subunit alpha type-5-A (20S proteasome alpha subunit E-1)
	Q9LIH2	Translocation protein SEC62
	Q9SB63	Protein MODIFIER OF SNC1 1 (MODIFIER OF snc1, 1)
	Q9SNC6	U-box domain-containing protein 13, EC 2.3.2.27 (Plant U-box protein 13) (RING-type E3 ubiquitin transferase PUB13)
	F4KDH9	FIP1[V]-like protein, AtFIP1(V) (Factor interacting with poly(A) polymerase 1-like 5, AtFIPS5) (Protein HOMOLOG OF YEAST FIP1 [V])
	A9X4U2	3beta-hydroxysteroid-dehydrogenase/decarboxylase isoform 3, At3BETAHSD/D3, EC 1.1.1.170 (4alpha-carboxysterol-C3-dehydrogenase/C4-decarboxylase isoform 1-3) (Reticulon-like protein B20, AtRTNLB20) (Sterol-4-alpha-carboxylate 3-dehydrogenase 3, decarboxylating)
	F4INY4	DExH-box ATP-dependent RNA helicase DExH6, EC 3.6.4.13 (Protein HELICASE IN VASCULAR TISSUE AND TAPETUM, EC 3.6.4.12)
	F4I340	Seipin-2, AtSEIPIN2
	Q8RXR2	Chloride channel protein CLC-f, AtCLC-f (CBS domain-containing protein CBSCLC1)
	O49362	At4g32290 (Core-2/I-branching beta-1,6-N-acetylglucosaminyltransferase family protein) (Glycosyltransferase) (Uncharacterized protein At4g32290) (Uncharacterized protein F10M6.70)
	Q9C9J1	At1g71690 (Glucuronoxylan 4-O-methyltransferase-like protein (DUF579)) (Uncharacterized protein At1g71690) (Uncharacterized protein F26A9.8)
	Q0WQD2	Probable galacturonosyltransferase 3, EC 2.4.1.-
	Q9LJE2	Lysine--tRNA ligase, chloroplastic/mitochondrial, EC 6.1.1.6 (Lysyl-tRNA synthetase, LysRS) (Lysyl-tRNA synthetase 2, AtKRS-2) (Protein OVULE ABORTION 5)
	Q9FGZ3	SIN-like family protein (Similarity to unknown protein)
	Q9LML7	UDP-glycosyltransferase 71C3, EC 2.4.1.-
	Q9LJG8	Trihelix transcription factor ASIL2 (6B-interacting protein 1-like 2) (Trihelix DNA-binding protein ASIL2)
	Q39239	Thioredoxin H4, AtTrxh4 (Thioredoxin 4, AtTRX4)
	Q6NQ88	Protein DAMAGED DNA-BINDING 2 (UV-damaged DNA-binding protein 2)
	Q8H1Q4	Leucine-rich repeat family protein (Uncharacterized protein At1g15740)
	Q9M1B9	Probable fructokinase-4, EC 2.7.1.4
	Q9ZUB8	F-box protein SKIP22 (SKP1-interacting partner 22)
	F4JCU0	SUPPRESSOR OF ABI3-5 (REQUIRED FOR SNC4-1D protein 1) (Splicing factor SUA)
	Q8RXQ1	Protein trichome birefringence-like 35
	Q39168	UPF0540 protein At1g62000
	F4JFF2	Nucleotidyltransferase
	Q8LDU1	AT3G03890 protein (FMN binding protein)
	Q9SCN0	Probable glycosyltransferase STELLO2, EC 2.4.-.-
	O80845	Peroxisomal membrane protein 11D (Peroxin-11D, AtPEX11d)
	Q8H107	Dihydrolipoyllysine-residue succinyltransferase component of 2-oxoglutarate dehydrogenase complex 2, mitochondrial, EC 2.3.1.61 (2-oxoglutarate dehydrogenase complex component E2-2, OGDC-E2-2) (Dihydrolipoamide succinyltransferase component of 2-oxoglutarate dehydrogenase complex 2) (E2K-2)
	O81325	ARM repeat superfamily protein (F6N15.2 protein) (Uncharacterized protein At4g00231) (Uncharacterized protein At4g00231/F6N15.2)
	F4J300	Short-chain dehydrogenase reductase 5, AtSDR5, EC 1.1.1.-
	Q6NMA9	At5g45170 (Haloacid dehalogenase-like hydrolase (HAD) superfamily protein) (Uncharacterized protein At5g45170)
	O22907	DEAD-box ATP-dependent RNA helicase 24, EC 3.6.4.13
	Q9ZR07	Frataxin, mitochondrial, Fxn, EC 1.16.3.1
	Q9LZV4	Serine/threonine-protein kinase STN8, chloroplastic, EC 2.7.11.1 (Protein STATE TRANSITION 8)
	Q0WL81	tRNA ligase 1, AtRLG1, AtRNL, AtRlg1p, EC 6.5.1.3 (Protein AT.I.24-9)
	Q6IDC0	At3g45900 (Ribonuclease P protein subunit P38-like protein)
	Q9XI75	2-oxoglutarate (2OG) and Fe(II)-dependent oxygenase superfamily protein (F7A19.21 protein) (Putative dioxygenase)
	Q8GXT7	Probable prolyl 4-hydroxylase 12, AtP4H12, EC 1.14.11.2
	Q93VJ2	Serine/threonine-protein kinase/endoribonuclease IRE1b (Endoplasmic reticulum-to-nucleus signaling 1-1) (Inositol-requiring protein 1-1, AtIRE1-1) (Serine/threonine-protein kinase/endoribonuclease IRE1-1) [Includes: Serine/threonine-protein kinase, EC 2.7.11.1
	Q8W3M6	Ubiquitin-like domain-containing CTD phosphatase, EC 3.1.3.16 (Nuclear proteasome inhibitor UBLCP1)
	Q8RWR2	La-related protein 1B, AtLARP1b
	Q9FFF8	Transducin family protein / WD-40 repeat family protein
	Q9LZE4	Phosphoadenosine phosphosulfate (PAPS) reductase family protein (Uncharacterized protein F12E4_190)
	Q9LS76	Terpenoid synthase 15, AtTPS15, EC 4.2.3.-
	O04196	Isoamylase 1, chloroplastic, AtISA1, EC 3.2.1.68
	Q8VZM2	Transcription elongation factor (TFIIS) family protein (Uncharacterized protein At4g24200)
	Q8VXY4	TIP41-like protein
	Q9LJF2	L-ascorbate oxidase pectinesterase-like protein pollen-specific protein-like (Putative pectinesterase (Pectin methylesterase) family protein) (SKU5 similar 11)
	Q8GYE8	25S rRNA (cytosine-C(5))-methyltransferase NSUN5, EC 2.1.1.- (tRNA methyltransferase 4h, AtTRM4h)
	Q9XE58	Scarecrow-like protein 14, AtSCL14 (GRAS family protein 2, AtGRAS-2)
	O49506	Glycolate oxidase 3, GOX 3, EC 1.1.3.15 (AtGLO5) (Peroxisomal (S)-2-hydroxy-acid oxidase GLO5) (Short chain alpha-hydroxy acid oxidase GLO5)
	Q9FFK6	Nuclear pore complex protein NUP88 (Nucleoporin 88) (Protein EMBRYO DEFECTIVE 2789) (Protein MODIFIER OF SNC1,7)
	Q9LH95	Transmembrane protein, putative (DUF1216) (Uncharacterized protein At3g28790)
	F4JRQ4	Protein kinase superfamily protein
	Q9C5U1	Histidine kinase 3, EC 2.7.13.3 (Arabidopsis histidine kinase 3, AtHK3) (Protein AUTHENTIC HIS-KINASE 3) (Protein ORESARA 12)
	Q9M315	3-methyl-2-oxobutanoate hydroxymethyltransferase 2, mitochondrial, EC 2.1.2.11 (Ketopantoate hydroxymethyltransferase 2)
	P49333	Ethylene receptor 1, AtETR1, EC 2.7.13.3 (Protein ETHYLENE RESPONSE 1) (Protein ETR1)
	Q8LBA0	NEP1-interacting protein-like 2 (RING-H2 finger protein ATL24)
	O23156	Cytochrome P450, family 81, subfamily D, polypeptide 5 (Cytochrome P450-like protein) (Putative cytochrome p450 family protein)
	Q8LEJ9	Probable beta-1,3-galactosyltransferase 4, EC 2.4.1.-
	Q9C5R0	AT4g27720/T29A15_210 (Major facilitator superfamily protein) (Putative transporter) (Uncharacterized protein T29A15.210)
	Q9SV06	ARM repeat superfamily protein (Uncharacterized protein At3g51980) (Uncharacterized protein F4F15.90)
	O49653	Probable tRNA N6-adenosine threonylcarbamoyltransferase, EC 2.3.1.234 (Glycoprotease 2) (t(6)A37 threonylcarbamoyladenosine biosynthesis protein GCP2) (tRNA threonylcarbamoyladenosine biosynthesis protein GCP2)
	Q9LJI5	V-type proton ATPase subunit d1, V-ATPase subunit d1 (Vacuolar H(+)-ATPase subunit d isoform 1) (Vacuolar proton pump subunit d1)
	Q9LIQ9	Protein BLISTER (Protein KOLD SENSITIV-1)
	Q94AA9	Xylogalacturonan beta-1,3-xylosyltransferase, EC 2.4.2.41 (Protein XYLOGALACTURONAN DEFICIENT 1)
	Q501E0	At2g34355 (Major facilitator superfamily protein)
	O04086	Probable receptor-like protein kinase At1g11050, EC 2.7.11.1
	Q9SXC9	Alpha-mannosidase I MNS5, EC 3.2.1.-
	F4JAD0	RING/U-box superfamily protein
	Q3E6S9	Probable L-cysteine desulfhydrase, chloroplastic, EC 4.4.1.- (Chloroplastic cysteine desulfurase-like protein 3) (NIFS-like protein 3, CpNifS3)
	Q9FYC8	BTB/POZ domain-containing protein At3g44820
	Q94CA0	Protein LAZ1 homolog 1 (Lazarus1 homolog 1)
	Q9SV20	Coatomer subunit beta-2 (Beta-coat protein 2, Beta-COP 2)
	Q8W234	Transcriptional corepressor SEUSS, AtSEU
	A0A1P8B118	Alpha/beta-Hydrolases superfamily protein
	Q8VY22	Protein trichome birefringence-like 38
	Q0WUV7	GDSL esterase/lipase EXL4, EC 3.1.1.- (Family II extracellular lipase 4, Family II lipase EXL4)
	Q9MBG7	Mediator of RNA polymerase II transcription subunit-like protein, putative (DUF1216)
	F4IAE9	ATPase family AAA domain-containing protein At1g05910
	P56772	Chloroplastic ATP-dependent Clp protease proteolytic subunit 1, EC 3.4.21.92 (Endopeptidase ClpP1, pClpP)
	Q9M1Q4	Putative endonuclease or glycosyl hydrolase (Uncharacterized protein T17J13.160)
	F4IYB7	Late embryogenesis abundant protein (LEA) family protein
	F4J077	Protein PAT1 homolog 1, AtPAT1H1 (Protein ROOT STEM CELL DEFECTIVE 2)
	Q66GJ0	At1g31410 (Putrescine-binding periplasmic protein-like protein)
	P45951	DNA-(apurinic or apyrimidinic site) endonuclease, chloroplastic, EC 3.1.11.2 (Apurinic endonuclease-redox protein)
	Q84MC2	Cytokinin riboside 5'-monophosphate phosphoribohydrolase LOG8, EC 3.2.2.n1 (LOG family protein At5g11950) (Protein LONELY GUY 8)
	Q9ATY5	DNA repair protein UVH3, EC 3.1.-.- (ERCC5 homolog) (RAD2 homolog, AtRAD2, AtUVH3, AtXPG) (UV hypersensitive protein 3) (XPG homolog)
	Q9LFY3	At1g27030/T7N9_9 (T7N9.9)
	F4JYE9	Dihydrofolate synthetase, AtDFA, EC 6.3.2.12 (Protein GLOBULAR ARREST 1)
	Q9SKH9	BSD domain-containing protein (Expressed protein) (Uncharacterized protein At2g10950) (Uncharacterized protein At2g10960)
	Q9SLG2	Geranylgeranyl pyrophosphate synthase 4, GGPP synthase 4, GGPS4, EC 2.5.1.- ((2E,6E)-farnesyl diphosphate synthase 4, EC 2.5.1.10) (Dimethylallyltranstransferase 4, EC 2.5.1.1) (Farnesyl diphosphate synthase 4) (Farnesyltranstransferase 4) (Geranylgeranyl diphosphate synthase 4, EC 2.5.1.29) (Geranyltranstransferase 4)
	Q9FK49	Glucan endo-1,3-beta-D-glucosidase, EC 3.2.1.39
	Q9C7D7	Protein cornichon homolog 1
	Q3EBY6	Protein MID1-COMPLEMENTING ACTIVITY 2
	O80701	At1g61960 (F8K4.15 protein) (Mitochondrial transcription termination factor family protein)
	Q3E9F7	Putative U-box domain-containing protein 46, EC 2.3.2.27 (Plant U-box protein 46) (RING-type E3 ubiquitin transferase PUB46)
	P15455	12S seed storage protein CRA1 (Cruciferin 1, AtCRU1) (Cruciferin A1) (Legumin-type globulin storage protein CRA1) [Cleaved into: 12S seed storage protein CRA1 alpha chain (12S seed storage protein CRA1 acidic chain)
	Q39165	Oleosin 21.2 kDa (Oleosin type 2)
	O23717	Proteasome subunit beta type-5-A, EC 3.4.25.1 (20S proteasome beta subunit E-1) (Proteasome component E) (Proteasome epsilon-1 chain)
	Q96318	12S seed storage protein CRC (Cruciferin 3, AtCRU3) (Cruciferin C) (Legumin-type globulin Cruciferin1) (Legumin-type globulin storage protein CRU1) [Cleaved into: 12S seed storage protein CRC alpha chain (12S seed storage protein CRC acidic chain)
	Q9FZ42	NADPH-dependent aldehyde reductase 1, chloroplastic, AtChlADR1, EC 1.1.1.- (Glucose and ribitol dehydrogenase homolog 1)
	Q8LBI1	60S ribosomal protein L5-1, Ribosomal protein L5 A (Protein ASYMMETRIC LEAVES1/2 ENHANCER 6) (Protein OLIGOCELLULA 5) (Protein PIGGYBACK 3)
	P15456	12S seed storage protein CRB (Cruciferin 2, AtCRU2) (Cruciferin B) (Legumin-type globulin storage protein CRU2) [Cleaved into: 12S seed storage protein CRB alpha chain (12S seed storage protein CRB acidic chain)
	Q9M9W1	60S ribosomal protein L22-2
	Q42431	Oleosin 20.3 kDa (Oleosin type 4)
	P17094	60S ribosomal protein L3-1 (Protein EMBRYO DEFECTIVE 2207)
	P15460	2S seed storage protein 4 (2S albumin storage protein) (NWMU2-2S albumin 4) [Cleaved into: 2S seed storage protein 4 small subunit
	Q9ZWA9	12S seed storage protein CRD (Cruciferin D) (Legumin-type globulin storage protein CRD) [Cleaved into: 12S seed storage protein CRD alpha chain (12S seed storage protein CRD acidic chain)
	F4JQG6	Vicilin-like seed storage protein At4g36700 (Globulin At4g36700)
	Q9LUJ7	Vicilin-like seed storage protein At3g22640 (Globulin At3g22640)
	Q9S7I3	Non-specific lipid-transfer protein 2, LTP 2 (Protein CELL GROWTH DEFECT FACTOR 3)
	Q9SK09	Vicilin-like seed storage protein At2g28490 (Globulin At2g28490)
	P49209	60S ribosomal protein L9-1
	Q9LW12	Late embryogenesis abundant protein 29 (LEA 76 homolog)
	P15459	2S seed storage protein 3 (2S albumin storage protein) (NWMU2-2S albumin 3) [Cleaved into: 2S seed storage protein 3 small subunit
	Q9SS98	Oleosin 5
	Q08682	40S ribosomal protein Sa-1 (Laminin receptor homolog) (p40)
	Q9LRX8	60S ribosomal protein L13a-2
	P51418	60S ribosomal protein L18a-2
	Q96520	Peroxidase 12, Atperox P12, EC 1.11.1.7 (ATP4a) (PRXR6)
	P16181	40S ribosomal protein S11-1 (Protein EMBRYO DEFECTIVE 1080)
	Q9ZVL0	Glycoprotein membrane GPI-anchored (T22H22.25 protein) (Uncharacterized protein At1g54860) (Uncharacterized protein F14C21.37)
	F4K5B9	Eukaryotic aspartyl protease family protein
	O03042	Ribulose bisphosphate carboxylase large chain, RuBisCO large subunit, EC 4.1.1.39
	O65390	Aspartic proteinase A1, EC 3.4.23.-
	O81270	Peroxygenase 1, AtPXG1, EC 1.11.2.3 (Caleosin-1) (Embryo-specific protein 1 (ATS1))
	P29525	Oleosin 18.5 kDa
	P41127	60S ribosomal protein L13-1 (Protein BBC1 homolog)
	P49211	60S ribosomal protein L32-1
	P60040	60S ribosomal protein L7-2
	Q8VYL3	Aspartic proteinase A2, EC 3.4.23.- (Aspartic protease 57, AtASP57)
	F4JVN6	Tripeptidyl-peptidase 2, EC 3.4.14.10 (Tripeptidyl-peptidase II, TPPII)
	Q9SYX7	HVA22-like protein b, AtHVA22b
	P34788	40S ribosomal protein S18
	Q9FH31	2S seed storage protein 5 (Seed storage albumin 5) [Cleaved into: 2S seed storage protein 5 small subunit
	Q9LZH9	60S ribosomal protein L7a-2
	P49690	60S ribosomal protein L23 (Protein EMBRYO DEFECTIVE 2171)
	P52410	3-oxoacyl-[acyl-carrier-protein] synthase I, chloroplastic, EC 2.3.1.41 (Beta-ketoacyl-ACP synthase I, KAS I)
	O49326	Nitrile-specifier protein 2, AtNSP2 (Jacalin-related lectin 21)
	Q8VZ19	60S ribosomal protein L30-2
	Q9SIN3	Late embryogenesis abundant domain-containing protein / LEA domain-containing protein (Putative seed maturation protein)
	P46286	60S ribosomal protein L8-1 (60S ribosomal protein L2) (Protein EMBRYO DEFECTIVE 2296)
	Q9LYP6	Embryo-specific protein ATS3 (Protein ARABIDOPSIS THALIANA SEED 3)
	F4J573	Late embryogenesis abundant protein (LEA) family protein
	Q9SQI8	Dihydrolipoyllysine-residue acetyltransferase component 4 of pyruvate dehydrogenase complex, chloroplastic, EC 2.3.1.12 (Dihydrolipoamide S-acetyltransferase component 4 of pyruvate dehydrogenase complex) (Pyruvate dehydrogenase complex component E2 4, PDC-E2 4, PDCE2 4, plE2)
	Q93VG5	40S ribosomal protein S8-1
	O22860	60S ribosomal protein L38
	P59259	Histone H4
	Q9MA93	Glucose and ribitol dehydrogenase homolog 2, EC 1.1.1.-
	Q9ZST4	Nitrogen regulatory protein P-II homolog (Protein PII-like)
	O04005	1-Cys peroxiredoxin PER1, EC 1.11.1.24 (Rehydrin homolog) (Thioredoxin peroxidase) (Thioredoxin-dependent peroxiredoxin)
	Q9CAN1	RHOMBOID-like protein 2, AtRBL2, EC 3.4.21.105
	Q8RXU5	60S ribosomal protein L37a-2
	Q9XI01	Protein disulfide isomerase-like 1-1, AtPDIL1-1, EC 5.3.4.1 (Protein disulfide-isomerase 1, PDI 1) (Protein disulfide-isomerase 5, AtPDI5)
	P49692	60S ribosomal protein L7a-1
	Q9LXQ2	At3g44100 (MD-2-related lipid recognition domain-containing protein) (Uncharacterized protein At3g44100) (Uncharacterized protein F26G5_50)
	P51419	60S ribosomal protein L27-3
	Q9T043	60S ribosomal protein L14-2
	Q9T0G0	11-beta-hydroxysteroid dehydrogenase-like 5, EC 1.1.1.- (17-beta-hydroxysteroid dehydrogenase-like 5, EC 1.1.1.-) (Hydroxysteroid dehydrogenase 5, AtHSD5)
	Q9LXG1	40S ribosomal protein S9-1
	Q9FE58	60S ribosomal protein L22-3
	P49691	60S ribosomal protein L4-2 (L1)
	P93026	Vacuolar-sorting receptor 1, AtVSR1 (BP80-like protein b, AtBP80b) (Epidermal growth factor receptor-like protein 1, AtELP, AtELP1) (Spot 3 protein)
	F4IQK5	Vicilin-like seed storage protein At2g18540 (Globulin At2g18540)
	Q9M1J6	Protein STRICTOSIDINE SYNTHASE-LIKE 9, AtSSL9 (Strictosidine synthase 6, AtSS6)
	P31265	Translationally-controlled tumor protein 1, TCTP1
	Q9LIF9	Beta-glucosidase 19, AtBGLU19, EC 3.2.1.21
	O24456	Receptor for activated C kinase 1A (Guanine nucleotide-binding protein subunit beta-like protein A) (WD-40 repeat auxin-dependent protein ARCA)
	Q8RWU6	Sodium/hydrogen exchanger 6 (Na(+)/H(+) exchanger 6, NHE-6)
	Q9LZV9	Non-specific lipid-transfer protein 10, LTP 10
	Q9XEC4	Aspartic proteinase A3, EC 3.4.23.-
	Q96270	Late embryogenesis abundant protein 7
	Q9SGA6	40S ribosomal protein S19-1
	Q9SS17	40S ribosomal protein S24-1
	Q8VZU3	Serine carboxypeptidase-like 19 (Protein SINAPOYLGLUCOSE ACCUMULATOR 2) (Sinapoylglucose--choline O-sinapoyltransferase, SCT, EC 2.3.1.91) [Cleaved into: Serine carboxypeptidase-like 19 chain A
	Q941A4	Oil body-associated protein 2A
	Q9ZVY7	Oil body-associated protein 1A
	Q9FZ76	60S ribosomal protein L6-1
	Q9LF98	Fructose-bisphosphate aldolase 8, cytosolic, AtFBA8, EC 4.1.2.13 (Cytosolic aldolase 1, cAld1)
	P19366	ATP synthase subunit beta, chloroplastic, EC 7.1.2.2 (ATP synthase F1 sector subunit beta) (F-ATPase subunit beta)
	Q9LIN3	Glycine-rich RNA-binding protein RZ1A, AtRZ-1a
	Q0WMZ5	Outer envelope pore protein 16-2, chloroplastic (Chloroplastic outer envelope pore protein of 16 kDa 2, AtOEP16-2, OEP16-2) (Outer plastid envelope protein 16-S, AtOEP16-S, Seeds outer plastid envelope protein 16)
	Q944A2	Alba DNA/RNA-binding protein (At1g20220) (At1g20220/T20H2_3)
	Q9FHG2	60S ribosomal protein L32-2
	Q9FF52	60S ribosomal protein L12-3
	Q39132	At1g14950/F10B6_18 (Major latex protein type1) (Major latex-like protein) (Polyketide cyclase/dehydrase and lipid transport superfamily protein)
	Q9SUB2	Late embryogenesis abundant protein (LEA) family protein (Uncharacterized protein At4g21020) (Uncharacterized protein T13K14.180)
	P06525	Alcohol dehydrogenase class-P, AtADH, EC 1.1.1.1
	O82204	60S ribosomal protein L28-1 (Protein ASYMMETRIC LEAVES1/2 ENHANCER 5)
	Q9LVC9	60S acidic ribosomal protein P3-2
	P25858	Glyceraldehyde-3-phosphate dehydrogenase GAPC1, cytosolic, EC 1.2.1.12 (NAD-dependent glyceraldehydephosphate dehydrogenase C subunit 1)
	Q9SF40	60S ribosomal protein L4-1, L1
	P59230	60S ribosomal protein L10a-2
	Q9C514	40S ribosomal protein S7-1
	Q9SX83	Protein DETOXIFICATION 33, AtDTX33 (Multidrug and toxic compound extrusion protein 33, MATE protein 33)
	P25857	Glyceraldehyde-3-phosphate dehydrogenase GAPB, chloroplastic, EC 1.2.1.13 (NADP-dependent glyceraldehydephosphate dehydrogenase B)
	Q9FG31	Late embryogenesis abundant protein 46 (Late embryogenesis abundant protein 4-5, AtLEA4-5)
	Q03251	Glycine-rich RNA-binding protein 8, AtGR-RBP8 (AtRBG8) (Glycine-rich protein 8, AtGRP8) (Protein COLD, CIRCADIAN RHYTHM, AND RNA BINDING 1, Protein CCR1) (Small RNA binding protein 2, AtSRBP2)
	Q42112	60S acidic ribosomal protein P0-2
	Q940B0	60S ribosomal protein L18-3
	Q84WL9	AP-2 complex subunit sigma (Adaptor AP-2 17 kDa protein) (Adaptor-related protein complex 2 subunit sigma) (Clathrin assembly protein 2 small chain) (Clathrin coat assembly protein AP17) (Clathrin coat-associated protein AP17) (Sigma2-adaptin)
	P29402	Calnexin homolog 1
	Q56WD9	3-ketoacyl-CoA thiolase 2, peroxisomal, EC 2.3.1.16 (Acetyl-CoA acyltransferase 2) (Beta-ketothiolase 2) (Peroxisomal 3-oxoacyl-CoA thiolase 2) (Peroxisome defective protein 1)
	Q949U7	Peroxiredoxin-2E, chloroplastic, EC 1.11.1.25 (Glutaredoxin-dependent peroxiredoxin) (Peroxiredoxin IIE) (Thioredoxin peroxidase 2E)
	P51414	60S ribosomal protein L26-1
	Q42403	Thioredoxin H3, AtTrxh3 (Thioredoxin 3, AtTRX3)
	Q9S9N1	Heat shock 70 kDa protein 5 (Heat shock protein 70-5, AtHsp70-5) (Heat shock protein 70b)
	P49689	40S ribosomal protein S30
	O65398	Lactoylglutathione lyase GLX1, EC 4.4.1.5 (Glyoxalase I, AtGLX1, GlyI)
	F4I9U3	Nucleolin
	Q9LIF8	Jacalin-related lectin 36
	P33207	3-oxoacyl-[acyl-carrier-protein] reductase, chloroplastic, EC 1.1.1.100 (3-ketoacyl-acyl carrier protein reductase)
	Q9LZC3	Malate synthase, EC 2.3.3.9
	Q9LW57	Plastid-lipid-associated protein 6, chloroplastic (Fibrillin-4) (Fibrillin-6) (Harpin-binding protein 1, HrBP1) (Plastoglobulin 30.4, AtPGL30.4)
	Q07187	Em-like protein GEA1, EM1
	Q02973	Em-like protein GEA6
	Q42134	Proteasome subunit alpha type-5-B (20S proteasome alpha subunit E-2) (Proteasome component Z)
	Q96274	Major latex homologue type2 (Major latex protein-like protein) (Major latex-like protein) (Polyketide cyclase/dehydrase and lipid transport superfamily protein)
	Q9LF88	Late embryogenesis abundant protein At3g53040 (LEA domain-containing protein At3g53040)
	Q9M0E2	60S ribosomal protein L28-2
	P51430	40S ribosomal protein S6-2 (Protein EMBRYO DEFECTIVE 3010)
	O82191	NADP-dependent malic enzyme 1, AtNADP-ME1, NADP-malic enzyme 1, EC 1.1.1.40
	O82567	Choline/ethanolaminephosphotransferase 1, EC 2.7.8.1, EC 2.7.8.2 (Aminoalcohol phosphotransferase 1, AtAAPT1)
	Q04980	Low-temperature-induced 65 kDa protein (Desiccation-responsive protein 29B)
	O23654	V-type proton ATPase catalytic subunit A, V-ATPase subunit A, EC 7.1.2.2 (V-ATPase 69 kDa subunit) (Vacuolar H(+)-ATPase subunit A) (Vacuolar proton pump subunit alpha)
	Q9LYK8	Superoxide dismutase [Mn] 2, mitochondrial, EC 1.15.1.1 (Protein MANGANESE SUPEROXIDE DISMUTASE 2, AtMSD2)
	O50008	5-methyltetrahydropteroyltriglutamate--homocysteine methyltransferase 1, EC 2.1.1.14 (Cobalamin-independent methionine synthase 1, AtMS1) (Vitamin-B12-independent methionine synthase 1)
	O23255	Adenosylhomocysteinase 1, AdoHcyase 1, EC 3.3.1.1 (Protein EMBRYO DEFECTIVE 1395) (Protein HOMOLOGY-DEPENDENT GENE SILENCING 1) (S-adenosyl-L-homocysteine hydrolase 1, SAH hydrolase 1)
	F4K9G7	NAD(P)-linked oxidoreductase superfamily protein
	P56757	ATP synthase subunit alpha, chloroplastic, EC 7.1.2.2 (ATP synthase F1 sector subunit alpha) (F-ATPase subunit alpha)
	O81822	17.7 kDa class II heat shock protein (17.7 kDa heat shock protein, AtHsp17.7)
	Q9SFU1	60S ribosomal protein L13a-1
	Q9C8P0	Dihydrolipoyllysine-residue acetyltransferase component 5 of pyruvate dehydrogenase complex, chloroplastic, EC 2.3.1.12 (Dihydrolipoamide S-acetyltransferase component 5 of pyruvate dehydrogenase complex) (Protein EMBRYO DEFECTIVE 3003) (Pyruvate dehydrogenase complex component E2 5, PDC-E2 5, PDCE2 5)
	Q9LV33	Beta-glucosidase 44, AtBGLU44, EC 3.2.1.21
	F4HWR0	Desiccation-like protein
	P25696	Bifunctional enolase 2/transcriptional activator, EC 4.2.1.11 (2-phospho-D-glycerate hydro-lyase 2) (2-phosphoglycerate dehydratase 2) (LOW EXPRESSION OF OSMOTICALLY RESPONSIVE GENES 1)
	Q9XEX2	Peroxiredoxin-2B, EC 1.11.1.25 (Glutaredoxin-dependent peroxiredoxin) (Peroxiredoxin IIB) (Peroxiredoxin TPx1) (Thioredoxin peroxidase 2B) (Thioredoxin-dependent peroxidase 1)
	O22797	Glycolipid transfer protein 1
	Q38907	Probable xyloglucan endotransglucosylase/hydrolase protein 25, At-XTH25, XTH-25, EC 2.4.1.207
	Q9SLA8	Enoyl-[acyl-carrier-protein] reductase [NADH], chloroplastic, ENR, EC 1.3.1.9 (NADH-dependent enoyl-ACP reductase 1) (Protein MOSAIC DEATH 1)
	Q9S791	AT1G70770 protein (At1g70770) (F15H11.2 protein) (Uncharacterized protein At1g70770) (Uncharacterized protein F5A18.5)
	Q42064	60S ribosomal protein L8-3
	Q93VT9	60S ribosomal protein L10-1 (Ribosomal protein RPL10A) (Suppressor of ACAULIS 52)
	Q94BY3	Translocon-associated protein subunit beta, TRAP-beta (Signal sequence receptor subunit beta)
	B9DG73	AT3G11930 protein (Adenine nucleotide alpha hydrolases-like superfamily protein)
	Q39133	Major latex protein type3 (Major latex-like protein) (Polyketide cyclase/dehydrase and lipid transport superfamily protein)
	Q8LFD1	Putative lipid phosphate phosphatase 3, chloroplastic, AtLPP3, EC 3.1.3.- (Phosphatidate phosphohydrolase 3) (Phosphatidic acid phosphatase 3)
	Q9M2U7	AT3g54400/T12E18_90 (Eukaryotic aspartyl protease family protein) (Nucleoid DNA-binding-like protein)
	Q9M042	PEBP (Phosphatidylethanolamine-binding protein) family protein (Uncharacterized protein At5g01300) (Uncharacterized protein T10O8_10)
	A0A1P8BG25	Glycosyl hydrolase family protein
	Q9M060	Eukaryotic translation initiation factor 6-2, AteIF-6
	Q96291	2-Cys peroxiredoxin BAS1, chloroplastic, 2-Cys Prx A, 2-Cys peroxiredoxin A, EC 1.11.1.24 (Thiol-specific antioxidant protein A) (Thioredoxin-dependent peroxiredoxin BAS1)
	Q9FIX2	AIG2-like protein A, EC 2.3.2.- (AIG2-like protein) (Avirulence-induced gene 2-like protein) (Avirulence-induced gene 2-like protein A) (Putative gamma-glutamylcyclotransferase)
	Q9LHP1	60S ribosomal protein L7-4
	Q9FKC0	60S ribosomal protein L13a-4
	P53492	Actin-7 (Actin-2)
	Q9SJQ9	Fructose-bisphosphate aldolase 6, cytosolic, AtFBA6, EC 4.1.2.13 (Cytosolic aldolase 2, cAld2)
	O04308	Probable mitochondrial-processing peptidase subunit alpha-2, chloroplastic/mitochondrial (Alpha-MPP 2) (Complex III subunit II) (Core protein II) (Cytochrome b-c1 complex subunit 2-2, mitochondrial) (Inactive zinc metalloprotease alpha-2) (Ubiquinol-cytochrome c oxidoreductase core protein 2-2)
	Q9FKV7	Late embryogenesis abundant protein (LEA) family protein (Late embryogenesis abundant protein-like)
	Q9SMX3	Mitochondrial outer membrane protein porin 3 (Protein HYPERSENSITIVE RESPONSE 2, Athsr2) (Voltage-dependent anion-selective channel protein 3, AtVDAC3, VDAC-3)
	Q8RWV0	Transketolase-1, chloroplastic, TK, EC 2.2.1.1
	Q9C7F7	Non-specific lipid transfer protein GPI-anchored 1, AtLTPG-1, Protein LTP-GPI-ANCHORED 1
	Q9ASR1	Elongation factor 2, EF-2 (Protein LOW EXPRESSION OF OSMOTICALLY RESPONSIVE GENES 1)
	Q9LY84	GDSL esterase/lipase At5g14450, EC 3.1.1.- (Extracellular lipase At5g14450)
	Q93W22	60S ribosomal protein L10-3
	Q9FLN9	Peroxygenase 2, AtPXG2, EC 1.11.2.3 (Caleosin-2) (Embryo-specific protein 2) (Putative embryo-specific protein 1 (ATS2))
	Q9FZA2	Non-classical arabinogalactan protein 31 (Hydroxyproline-rich arabinogalactan protein 31)
	Q9XF91	Photosystem II 22 kDa protein, chloroplastic (CP22) (Protein NONPHOTOCHEMICAL QUENCHING 4) (Protein PHOTOSYSTEM II SUBUNIT S)
	Q9FJS3	Glycine-rich protein family
	Q9SMT7	Oxalate--CoA ligase, EC 6.2.1.8 (4-coumarate--CoA ligase isoform 8, At4CL8) (4-coumarate--CoA ligase-like 10) (Acyl-activating enzyme 3) (Adenosine monophosphate binding protein 3, AtMPBP3) (Oxalyl-CoA synthetase)
	P25819	Catalase-2, EC 1.11.1.6
	P20115	Citrate synthase 4, mitochondrial, EC 2.3.3.16
	Q9FFS8	40S ribosomal protein S10-2
	Q9MAP3	50S ribosomal protein L11, chloroplastic (CL11)
	P39207	Nucleoside diphosphate kinase 1, EC 2.7.4.6 (Nucleoside diphosphate kinase I, NDK I, NDP kinase I, NDPK I)
	Q9SCV9	Beta-galactosidase 3, Lactase 3, EC 3.2.1.23
	Q9LIL4	Transmembrane emp24 domain-containing protein p24beta3 (p24 family protein beta2, p24beta2) (p24 family protein beta3, p24beta3)
	Q9LDA7	Probable protein phosphatase 2C 39, AtPP2C39, EC 3.1.3.16
	Q84R10	Probable pectinesterase/pectinesterase inhibitor 36 [Includes: Pectinesterase inhibitor 36 (Pectin methylesterase inhibitor 36)
	Q9FF39	Bifunctional inhibitor/lipid-transfer protein/seed storage 2S albumin superfamily protein (Putative lipid transfer protein)
	Q84WS0	Subtilisin-like protease SBT1.1, EC 3.4.21.- (Subtilase subfamily 1 member 1, AtSBT1.1)
	O48646	Probable phospholipid hydroperoxide glutathione peroxidase 6, mitochondrial, AtGPX1, PHGPx, EC 1.11.1.12
	P31167	ADP,ATP carrier protein 1, mitochondrial (ADP/ATP translocase 1) (Adenine nucleotide translocator 1, ANT 1)
	P28297	Isocitrate lyase, ICL, EC 4.1.3.1 (Isocitrase) (Isocitratsysase)
	F4JLP5	Dihydrolipoyl dehydrogenase 2, chloroplastic, ptLPD2, EC 1.8.1.4 (Dihydrolipoamide dehydrogenase 2) (Protein LIPOAMIDE DEHYDROGENASE 2) (Pyruvate dehydrogenase complex E3 subunit 2, E3-2, PDC-E3 2)
	Q9M376	Vesicle-associated membrane protein 727, AtVAMP727
	Q93XW5	Nitrile-specifier protein 5, AtNSP5
	Q9SRT9	UDP-arabinopyranose mutase 1, EC 5.4.99.30 (Reversibly glycosylated polypeptide 1, AtRGP1) (UDP-L-arabinose mutase 1)
	Q9SYG7	Aldehyde dehydrogenase family 7 member B4, EC 1.2.1.3 (Antiquitin-1) (Turgor-responsive ALDH)
	Q9FF90	60S ribosomal protein L13-3
	Q9FK91	Protein ADP-ribosyltransferase PARP3, EC 2.4.2.- (NAD(+) ADP-ribosyltransferase 3, ADPRT-3) (Poly [ADP-ribose] polymerase 3, PARP-3) (Poly[ADP-ribose] synthase 3)
	Q9FNP8	40S ribosomal protein S19-3
	Q9STZ8	At4g12880 (Blue copper-binding protein, 15K (Lamin)) (Early nodulin-like protein 19)
	P25856	Glyceraldehyde-3-phosphate dehydrogenase GAPA1, chloroplastic, EC 1.2.1.13 (NADP-dependent glyceraldehydephosphate dehydrogenase A subunit 1)
	Q9LHA8	Heat shock 70 kDa protein 4 (Heat shock cognate 70 kDa protein 4) (Heat shock cognate protein 70-4, AtHsc70-4) (Heat shock protein 70-4, AtHsp70-4)
	Q9SKR2	Synaptotagmin-1 (NTMC2T1.1) (Synaptotagmin A)
	Q8L831	Nudix hydrolase 3, AtNUDT3, EC 3.6.1.-
	O23144	Proton pump-interactor 1
	Q8LFC0	Isocitrate dehydrogenase [NAD] regulatory subunit 1, mitochondrial (IDH-I) (Isocitric dehydrogenase 1) (NAD(+)-specific ICDH 1)
	Q9FGT8	Temperature-induced lipocalin-1, AtTIL1
	P45434	Translocon-associated protein subunit alpha, TRAP-alpha (Signal sequence receptor subunit alpha, SSR-alpha)
	P48491	Triosephosphate isomerase, cytosolic, TIM, Triose-phosphate isomerase, EC 5.3.1.1
	Q38799	Pyruvate dehydrogenase E1 component subunit beta-1, mitochondrial, PDHE1-B, EC 1.2.4.1 (Protein MACCI-BOU)
	Q9SKP0	Late embryogenesis abundant protein ECP63 (Embryonic cell protein 63, AtECP63) (LEA domain-containing protein ECP63)
	Q93Y35	26S proteasome non-ATPase regulatory subunit 6 homolog (26S proteasome regulatory subunit RPN7, AtRPN7) (26S proteasome regulatory subunit S10 homolog)
	Q9FJ69	Bifunctional inhibitor/lipid-transfer protein/seed storage 2S albumin superfamily protein
	Q9SUR3	Reticulon-like protein B1, AtRTNLB1 (VirB2-interacting protein 1)
	Q03250	Glycine-rich RNA-binding protein 7, AtGR-RBP7 (AtRBG7) (Glycine-rich protein 7, AtGRP7) (Protein COLD, CIRCADIAN RHYTHM, AND RNA BINDING 2, Protein CCR2) (Small RNA binding protein 1, AtSRBP1)
	Q940G0	Transmembrane 9 superfamily member 1 (Endomembrane protein 12) (Transmembrane nine protein 1, AtTMN1)
	Q9FJX3	Mitochondrial outer membrane protein porin 2 (Voltage-dependent anion-selective channel protein 2, AtVDAC2, VDAC-2)
	Q84JS5	Adenine nucleotide alpha hydrolases-like superfamily protein (Uncharacterized protein At3g58450)
	Q42586	Uridine 5'-monophosphate synthase, UMP synthase [Includes: Orotate phosphoribosyltransferase, OPRTase, EC 2.4.2.10
	P57751	UTP--glucose-1-phosphate uridylyltransferase 1, EC 2.7.7.9 (UDP-glucose pyrophosphorylase 1, AtUGP1, UDPGP 1, UGPase 1)
	O04151	Calreticulin-1
	Q9SAJ4	Phosphoglycerate kinase 3, cytosolic, EC 2.7.2.3
	Q8L742	Amine oxidase, EC 1.4.3.-
	P49688	40S ribosomal protein S2-3, AtRPS2C
	P31414	Pyrophosphate-energized vacuolar membrane proton pump 1, EC 7.1.3.1 (Pyrophosphate-energized inorganic pyrophosphatase 1, H(+)-PPase 1) (Vacuolar proton pyrophosphatase 1) (Vacuolar proton pyrophosphatase 3)
	Q9C5R8	2-Cys peroxiredoxin BAS1-like, chloroplastic, 2-Cys Prx B, 2-Cys peroxiredoxin B, EC 1.11.1.24 (Thiol-specific antioxidant protein B) (Thioredoxin-dependent peroxiredoxin BAS1-like)
	O22263	Protein disulfide-isomerase like 2-1, AtPDIL2-1, EC 5.3.4.1 (P5) (Protein MATERNAL EFFECT EMBRYO ARREST 30) (Protein UNFERTILIZED EMBRYO SAC 5) (Protein disulfide isomerase 11, AtPDI11) (Protein disulfide-isomerase A6) (Protein disulfide-isomerase like 4-1, AtPDIL4-1)
	O04496	Aspartyl protease AED3, EC 3.4.23.- (Apoplastic EDS1-dependent protein 3)
	Q9LX13	3-hydroxyacyl-[acyl-carrier-protein] dehydratase, EC 4.2.1.59
	Q9SF53	60S ribosomal protein L35-1
	Q9C505	Eukaryotic translation initiation factor 5A-3, AtELF5A-3, eIF-5A-3
	O04603	50S ribosomal protein L5, chloroplastic
	P25864	50S ribosomal protein L9, chloroplastic (CL9)
	Q9MAH3	Protein DJ-1 homolog B, AtDJ1B
	Q9SEI4	26S proteasome regulatory subunit 6B homolog (26S protease subunit 6B homolog) (26S proteasome AAA-ATPase subunit RPT3) (Protein BMAA insensitive morphology 409) (Regulatory particle triple-A ATPase subunit 3)
	Q38970	Acetyl-CoA carboxylase 1, AtACC1, EC 6.4.1.2 (Protein EMBRYO DEFECTIVE 22) (Protein GURKE) (Protein PASTICCINO 3) [Includes: Biotin carboxylase, EC 6.3.4.14 ]
	Q8H0X6	Cysteine proteinase inhibitor 6, AtCYS-6 (PIP-M) (PRLI-interacting factor M)
	O50061	50S ribosomal protein L4, chloroplastic (CL4) (R-protein L4)
	A8MS68	Dihydrolipoyl dehydrogenase 1, chloroplastic, ptLPD1, EC 1.8.1.4 (Dihydrolipoamide dehydrogenase 1) (Protein LIPOAMIDE DEHYDROGENASE 1) (Pyruvate dehydrogenase complex E3 subunit 1, E3-1, PDC-E3 1)
	Q9SRZ6	Cytosolic isocitrate dehydrogenase [NADP], EC 1.1.1.42
	A0A1I9LLD2	BTB/POZ domain protein
	Q93VH1	Protein YIP4b (YPT/RAB GTPase-interacting protein 4b, YIP4b)
	Q9FKK7	Xylose isomerase, EC 5.3.1.5
	Q9FHB8	Transmembrane protein
	Q9LQ55	Dynamin-2B, EC 3.6.5.5 (Dynamin-like protein 3) (Dynamin-related protein 2B)
	Q8VXZ7	Alpha-galactosidase 3, AtAGAL3, EC 3.2.1.22 (Alpha-D-galactoside galactohydrolase 3) (Melibiase)
	Q9M111	Sucrose synthase 3, AtSUS3, EC 2.4.1.13 (Sucrose-UDP glucosyltransferase 3)
	Q93Y22	Coatomer subunit delta (Delta-coat protein, Delta-COP)
	Q9C7D6	Serine carboxypeptidase-like 17, EC 3.4.16.-
	Q9M5K2	Dihydrolipoyl dehydrogenase 2, mitochondrial, AtmLPD2, mtLPD2, EC 1.8.1.4 (Dihydrolipoamide dehydrogenase 2) (Glycine cleavage system L protein 2) (Pyruvate dehydrogenase complex E3 subunit 2, E3-2, PDC-E3 2)
	P10795	Ribulose bisphosphate carboxylase small subunit 1A, chloroplastic, RuBisCO small subunit 1A
	Q9LD55	Eukaryotic translation initiation factor 3 subunit A, eIF3a (Eukaryotic translation initiation factor 3 large subunit) (Eukaryotic translation initiation factor 3 subunit 10) (eIF-3-theta) (p114)
	O03983	Probable desiccation-related protein LEA14
	F4JNE2	Pleckstrin homology (PH) domain-containing protein
	Q8LC83	40S ribosomal protein S24-2
	Q9ZVS4	Eukaryotic aspartyl protease family protein (F15K9.17 protein) (Uncharacterized protein At1g03220) (Uncharacterized protein F15K9.17)
	Q0WW26	Coatomer subunit gamma (Gamma-coat protein, Gamma-COP)
	Q9SKZ3	40S ribosomal protein S12-2
	O64586	Pollen Ole e 1 allergen and extensin family protein (Putative proline-rich glycoprotein)
	Q9SZY1	Nascent polypeptide-associated complex subunit alpha-like protein 4, NAC-alpha-like protein 4 (Alpha-NAC-like protein 4)
	Q9SRH5	Mitochondrial outer membrane protein porin 1 (Voltage-dependent anion-selective channel protein 1, AtVDAC1, VDAC-1)
	Q9LZJ2	AT3g62730/F26K9_160 (Desiccation-like protein) (Uncharacterized protein F26K9_160)
	Q9LJ97	Late embryogenesis abundant protein 31, LEA 31 (Protein RESPONSIVE TO ABSCISIC ACID 28, AtRAB28)
	Q9CAV0	40S ribosomal protein S3a-1
	O48549	40S ribosomal protein S6-1
	Q42553	Isopentenyl-diphosphate Delta-isomerase II, chloroplastic, EC 5.3.3.2 (Isopentenyl pyrophosphate isomerase II, IPP isomerase II)
	Q9T076	Early nodulin-like protein 2 (Phytocyanin-like protein)
	P92959	50S ribosomal protein L24, chloroplastic (CL24) (Protein SUPPRESSOR OF VARIEGATION 8)
	Q8VZG7	Ribonuclease TUDOR 1, AtTudor1, TUDOR-SN protein 1, EC 3.1.-.-
	Q9S7Y7	Alpha-xylosidase 1, EC 3.2.1.177
	Q9SN86	Malate dehydrogenase, chloroplastic, EC 1.1.1.37 (Chloroplastic malate dehydrogenase, Chloroplastic MDH, cpNAD-MDH) (Plastidic NAD-dependent malate dehydrogenase, pNAD-MDH)
	Q9LTV6	Peroxisomal 2,4-dienoyl-CoA reductase [(3E)-enoyl-CoA-producing], EC 1.3.1.124
	P49243	3-oxoacyl-[acyl-carrier-protein] synthase III, chloroplastic, EC 2.3.1.180 (Beta-ketoacyl-ACP synthase III, KAS III)
	Q9C7F4	AT1G27990 protein (Transmembrane protein) (Uncharacterized protein F13K9.9)
	Q8RWM6	Transmembrane emp24 domain-containing protein p24delta5 (Atp24) (p24 family protein delta1c, p24delta1c) (p24 family protein delta5, p24delta5)
	Q8VZB9	60S ribosomal protein L10a-1
	Q8RWF0	26S proteasome non-ATPase regulatory subunit 13 homolog A (26S proteasome regulatory subunit RPN9a, AtRNP9a) (26S proteasome regulatory subunit S11 homolog A)
	Q9LJE4	Chaperonin 60 subunit beta 2, chloroplastic, CPN-60 beta 2
	F4JI63	Catalytics
	Q9LUQ6	60S ribosomal protein L19-2
	Q9SKX4	50S ribosomal protein L3-1, chloroplastic
	Q9ZUB3	Spermidine synthase 1, SPDSY 1, EC 2.5.1.16 (Putrescine aminopropyltransferase 1)
	Q9FWR4	Glutathione S-transferase DHAR1, mitochondrial, EC 2.5.1.18 (Chloride intracellular channel homolog 1, CLIC homolog 1) (Glutathione-dependent dehydroascorbate reductase 1, AtDHAR1, GSH-dependent dehydroascorbate reductase 1, mtDHAR, EC 1.8.5.1)
	P27323	Heat shock protein 90-1, AtHSP90.1, AtHsp90-1 (Heat shock protein 81-1, Hsp81-1) (Heat shock protein 83)
	P48347	14-3-3-like protein GF14 epsilon (General regulatory factor 10)
	Q94K85	Cathepsin B-like protease 3, EC 3.4.22.- (Cathepsin B3, AtCathB3)
	Q96533	Alcohol dehydrogenase class-3, EC 1.1.1.1 (Alcohol dehydrogenase class-III) (Glutathione-dependent formaldehyde dehydrogenase, FALDH, FDH, GSH-FDH, EC 1.1.1.-) (S-(hydroxymethyl)glutathione dehydrogenase, EC 1.1.1.284)
	Q8RWH8	Probable magnesium transporter NIPA9
	P32826	Serine carboxypeptidase-like 49, EC 3.4.16.-
	Q9LYR4	Transaldolase, EC 2.2.1.2
	Q42547	Catalase-3, EC 1.11.1.6
	Q94K05	T-complex protein 1 subunit theta, TCP-1-theta (CCT-theta) (Chaperonin CCT8) (Chaperonin containing TCP1 8) (TCP1-ring complex)
	Q93ZE5	Probable acylpyruvase FAHD1, mitochondrial, EC 3.7.1.5 (Fumarylacetoacetate hydrolase domain-containing protein 1, FAH domain-containing protein 1)
	O23264	Selenium-binding protein 1, AtSBP1
	Q9ZRE2	Ras-related protein RABD1, AtRABD1 (Ras-related protein ATFP8)
	Q941R6	MLP-like protein 31
	Q9FM65	Fasciclin-like arabinogalactan protein 1
	Q9FLN4	50S ribosomal protein L27, chloroplastic (CL27)
	P57691	60S acidic ribosomal protein P0-3
	P17745	Elongation factor Tu, chloroplastic, EF-Tu (Ras-related protein RABE1b, AtRABE1b) (Ras-related protein Rab8D, AtRab8D)
	P52577	Isoflavone reductase homolog P3, EC 1.3.1.-
	Q9LD57	Phosphoglycerate kinase 1, chloroplastic, EC 2.7.2.3
	Q9SIB9	Aconitate hydratase 3, mitochondrial, Aconitase 3, mACO1, EC 4.2.1.3 (Citrate hydro-lyase 3)
	Q9ZSK4	Actin-depolymerizing factor 3, ADF-3, AtADF3
	Q9XFD1	Nuclear cap-binding protein subunit 2 (20 kDa nuclear cap-binding protein) (NCBP 20 kDa subunit, AtCBP20)
	Q8LGI2	Probable mitochondrial saccharopine dehydrogenase-like oxidoreductase At5g39410, SDH, EC 1.-.-.-
	Q8RY15	At4g25580/M7J2_50 (CAP160 protein) (Uncharacterized protein At4g25580)
	Q9ZRW8	Glutathione S-transferase U19, AtGSTU19, EC 2.5.1.18 (GST class-tau member 19) (Glutathione S-transferase 8)
	Q8L7C9	Glutathione S-transferase U20, AtGSTU20, EC 2.5.1.18 (FIN219-interacting protein 1) (GST class-tau member 20)
	Q8RWW1	Transmembrane 9 superfamily member 10 (Endomembrane protein 3) (Transmembrane nine protein 10, AtTMN10)
	P32962	Nitrilase 2, EC 3.5.5.1
	P60039	60S ribosomal protein L7-3
	F4IW47	Transketolase-2, chloroplastic, TK, EC 2.2.1.1
	Q9SZX9	60S ribosomal protein L9-2
	P42791	60S ribosomal protein L18-2
	Q96251	ATP synthase subunit O, mitochondrial (Oligomycin sensitivity conferral protein, OSCP)
	Q8W4H8	Inactive GDSL esterase/lipase-like protein 23 (GDSL-like lipase 23) (Probable myrosinase-associated protein GLL23)
	F4JRE0	Transmembrane 9 superfamily member 12 (Endomembrane protein 7) (Transmembrane nine protein 12, AtTMN12)
	Q96250	ATP synthase subunit gamma, mitochondrial (F-ATPase gamma subunit)
	A0A1P8B068	Pathogenesis-related thaumatin superfamily protein
	Q9SSB5	26S proteasome regulatory subunit 7 homolog A (26S proteasome AAA-ATPase subunit RPT1a) (26S proteasome subunit 7 homolog A) (Regulatory particle triple-A ATPase subunit 1a)
	P21238	Chaperonin 60 subunit alpha 1, chloroplastic, CPN-60 alpha 1 (Protein SCHLEPPERLESS) (RuBisCO large subunit-binding protein subunit alpha 1)
	P42697	Phragmoplastin DRP1A, EC 3.6.5.- (Dynamin-like protein 1) (Dynamin-like protein 1A) (Dynamin-related protein 1A, AtDRP1A) (Protein RADIAL SWELLING 9)
	O23049	50S ribosomal protein L6, chloroplastic (Protein EMBRYO DEFECTIVE 2394)
	Q9FWA3	6-phosphogluconate dehydrogenase, decarboxylating 2, EC 1.1.1.44
	Q93V62	AT4g27450/F27G19_50 (Aluminum induced protein with YGL and LRDR motifs) (Uncharacterized protein At4g27450)
	Q9SEI2	26S proteasome regulatory subunit 6A homolog A (26S proteasome AAA-ATPase subunit RPT5a) (Proteasome 26S subunit 6A homolog A) (Regulatory particle triple-A ATPase subunit 5a) (Tat-binding protein 1 homolog A, TBP-1 homolog A)
	Q9S7E4	Formate dehydrogenase, chloroplastic/mitochondrial, FDH, EC 1.17.1.9 (NAD-dependent formate dehydrogenase)
	Q8L9C4	Very-long-chain 3-oxoacyl-CoA reductase 1, EC 1.1.1.330 (Beta-ketoacyl reductase 1, AtKCR1) (Protein GLOSSY 8, gl8At)
	Q9S726	Probable ribose-5-phosphate isomerase 3, chloroplastic, EC 5.3.1.6 (Phosphoriboisomerase 3) (Protein EMBRYO DEFECTIVE 3119)
	Q9SLF7	60S acidic ribosomal protein P2-2
	Q9SRL5	Ferritin-2, chloroplastic, EC 1.16.3.1
	Q9LVI9	Dihydropyrimidine dehydrogenase (NADP(+)), chloroplastic, DHPDH, DPD, EC 1.3.1.2 (Dihydroorotate dehydrogenase-like protein) (Dihydrothymine dehydrogenase) (Dihydrouracil dehydrogenase) (Protein PYRIMIDINE 1)
	Q8L7U4	Co-chaperone protein p23-1 (Atp23-1) (p23 co-chaperone)
	P28769	T-complex protein 1 subunit alpha, TCP-1-alpha (CCT-alpha) (Chaperonin CCT1)
	Q9FZK4	Nuclear transport factor 2A, AtNTF2a [Cleaved into: Nuclear transport factor 2A, N-terminally processed ]
	Q93VS8	ARM repeat superfamily protein (Uncharacterized protein At5g19820)
	Q9C524	Probable fructokinase-6, chloroplastic, EC 2.7.1.4
	Q9FJP9	Succinate dehydrogenase [ubiquinone] iron-sulfur subunit 3, mitochondrial, EC 1.3.5.1 (Iron-sulfur subunit of complex II, Ip)
	Q9FE54	At1g16880 (F6I1.15 protein) (Transmembrane protein) (Uncharacterized protein At1g16850)
	Q9LT08	26S proteasome non-ATPase regulatory subunit 14 homolog, EC 3.4.19.- (26S proteasome regulatory subunit RPN11, AtRPN11)
	P55034	26S proteasome non-ATPase regulatory subunit 4 homolog (26S proteasome regulatory subunit RPN10, AtRPN10) (26S proteasome regulatory subunit S5A homolog) (Multiubiquitin chain-binding protein 1, AtMCB1)
	Q9FMF7	Dicarboxylate transporter 2.1, chloroplastic (AtpDCT1) (Glutamate/malate translocator)
	Q8GWC3	PRA1 family protein A2, AtPRA1.A2
	Q9LDZ0	Heat shock 70 kDa protein 10, mitochondrial (Chaperone protein HscA homolog 2, AtHscA2) (Heat shock protein 70-10, AtHsp70-10) (Mitochondrial heat shock protein 70-2, mtHsc70-2)
	Q8LPJ5	Isocitrate dehydrogenase [NADP], chloroplastic/mitochondrial, EC 1.1.1.42
	Q9M8X6	Germin-like protein subfamily 1 member 6
	Q94AD1	Putative DNA-binding protein At1g48610 (AT-hook DNA-binding motif-containing protein At1g48610)
	Q9LIK0	Plastidial pyruvate kinase 1, chloroplastic, PK1, PKp1, EC 2.7.1.40 (Pyruvate kinase II) (Pyruvate kinase isozyme A, PKP-ALPHA)
	Q940J8	Pectin acetylesterase 7, EC 3.1.1.-
	Q0WRW8	Cytochrome b561 and DOMON domain-containing protein At3g07570 (Protein b561A.tha11)
	Q9S9P1	40S ribosomal protein S12-1
	Q56ZN6	Pyrophosphate-energized membrane proton pump 2, EC 7.1.3.1 (AVP1-like protein 1) (Pyrophosphate-energized inorganic pyrophosphatase 2, H(+)-PPase 2) (Vacuolar proton pyrophosphatase 2)
	Q9FGI6	NADH dehydrogenase [ubiquinone] iron-sulfur protein 1, mitochondrial, EC 7.1.1.2 (Protein EMBRYO DEFECTIVE 1467)
	Q9STX5	Endoplasmin homolog (Glucose-regulated protein 94 homolog, GRP-94 homolog) (Heat shock protein 90-7, AtHSP90.7, AtHsp90-7) (Protein SHEPHERD)
	Q9S7M9	Transmembrane emp24 domain-containing protein p24beta2 (p24 family protein beta1, p24beta1) (p24 family protein beta2, p24beta2)
	Q8L611	Protein transport protein SEC31 homolog B (SEC31-like protein B)
	Q9LT39	Leucine-rich repeat (LRR) family protein (Polygalacturonase inhibitor-like protein) (Uncharacterized protein At3g20820)
	Q9SCX3	Elongation factor 1-beta 2, EF-1-beta 2 (Elongation factor 1-beta' 2, EF-1-beta' 2) (Elongation factor 1B-alpha 2) (eEF-1B alpha 2)
	Q9LVI8	Glutamine synthetase cytosolic isozyme 1-3, GS1, EC 6.3.1.2 (Glutamate--ammonia ligase GLN1
	F4JLM5	Isoleucine--tRNA ligase, cytoplasmic, EC 6.1.1.5 (Isoleucyl-tRNA synthetase, IleRS)
	P41376	Eukaryotic initiation factor 4A-1, eIF-4A-1, EC 3.6.4.13 (ATP-dependent RNA helicase eIF4A-1) (DEAD-box ATP-dependent RNA helicase 4, AtRH04)
	P93819	Malate dehydrogenase 1, cytoplasmic, EC 1.1.1.37 (Cytosolic NAD-dependent malate dehydrogenase 1, cNAD-MDH1) (Cytosolic malate dehydrogenase 1, Cytosolic MDH1)
	O49299	Probable phosphoglucomutase, cytoplasmic 1, PGM 1, EC 5.4.2.2 (Glucose phosphomutase 1)
	Q9ZPI6	Peroxisomal fatty acid beta-oxidation multifunctional protein AIM1 (Protein ABNORMAL INFLORESCENCE MERISTEM 1, AtAIM1) [Includes: Enoyl-CoA hydratase/3-2-trans-enoyl-CoA isomerase/3-hydroxybutyryl-CoA epimerase, EC 4.2.1.17, EC 5.1.2.3, EC 5.3.3.8
	Q8L7B2	Serine carboxypeptidase-like 20, EC 3.4.16.-
	P43297	Cysteine proteinase RD21A, EC 3.4.22.- (Protein RESPONSIVE TO DEHYDRATION 21, RD21)
	Q9C803	E3 ubiquitin-protein ligase (Uncharacterized protein At1g33490/F10C21_22) (Uncharacterized protein F10C21.22)
	Q9FJ95	Sorbitol dehydrogenase, SDH, EC 1.1.1.- (Polyol dehydrogenase) (Ribitol dehydrogenase, RDH, EC 1.1.1.56) (Xylitol dehydrogenase, XDH, EC 1.1.1.9)
	Q9FLF0	40S ribosomal protein S9-2
	Q9C9P4	3-oxoacyl-[acyl-carrier-protein] synthase II, chloroplastic, EC 2.3.1.41 (Beta-ketoacyl-acyl-carrier-protein synthase II, AtKAS2, Beta-ketoacyl-ACP synthetase 2) (Protein FATTY ACID BIOSYNTHESIS 1)
	Q8VZH2	Aminopeptidase M1, EC 3.4.11.2 (Alpha-aminoacylpeptide hydrolase)
	Q9FJD4	Importin subunit beta-1 (Karyopherin subunit beta-1, ATKPNB1)
	Q8LD27	Proteasome subunit beta type-6, EC 3.4.25.1 (20S proteasome beta subunit A-1) (Proteasome component D) (Proteasome subunit beta type-1)
	Q9ZU25	Probable mitochondrial-processing peptidase subunit alpha-1, mitochondrial (Alpha-MPP 1) (Complex III subunit II) (Core protein II) (Cytochrome b-c1 complex subunit 2-1, mitochondrial) (Inactive zinc metalloprotease alpha-1) (Ubiquinol-cytochrome c oxidoreductase core protein 2-1)
	Q8LDU0	50S ribosomal protein L22, chloroplastic
	Q9SR67	AT3g10020/T22K18_16 (Plant/protein) (Uncharacterized protein T22K18.16)
	Q9C9C4	Enolase 1, chloroplastic, EC 4.2.1.11 (2-phospho-D-glycerate hydro-lyase 1) (2-phosphoglycerate dehydratase 1)
	Q0WRA3	ATPase E1 (AtE1)
	Q8L4R0	Protein TRIGALACTOSYLDIACYLGLYCEROL 1, chloroplastic (ABC transporter I family member 14, ABC transporter ABCI.14, AtABCI14)
	Q9ZUC0	F5O8.30 protein (Nucleic acid-binding, OB-fold-like protein) (Uncharacterized protein At1g23750)
	Q9SRG3	Protein disulfide isomerase-like 1-2, AtPDIL1-2, EC 5.3.4.1 (Protein disulfide-isomerase 2, PDI 2) (Protein disulfide-isomerase 6, AtPDI6)
	Q9MAK9	26S proteasome regulatory subunit S10B homolog B (26S proteasome AAA-ATPase subunit RPT4b) (26S proteasome subunit S10B homolog B) (Regulatory particle triple-A ATPase subunit 4b)
	Q9LNU4	26S proteasome non-ATPase regulatory subunit 3 homolog A (26S proteasome regulatory subunit RPN3a, AtRPN3a) (26S proteasome regulatory subunit S3 homolog A) (Protein EMBRYO DEFECTIVE 2719) (Protein HAPLESS 15)
	Q94C69	Cold shock domain-containing protein 3, AtCSP3
	Q93XZ7	Endoplasmic reticulum transmembrane protein
	Q93VH5	AT5g10730/MAJ23_90 (NAD(P)-binding Rossmann-fold superfamily protein) (Uncharacterized protein AT5g10730)
	O81845	Mitochondrial uncoupling protein 1, AtPUMP1
	Q9FNE2	Glutaredoxin-C2, AtGrxC2
	Q9LX65	V-type proton ATPase subunit H, V-ATPase subunit H (Vacuolar H(+)-ATPase subunit H) (Vacuolar proton pump subunit H)
	Q9SFB1	F17A17.37 protein (Uncharacterized protein At3g08030)
	Q9LY66	50S ribosomal protein L1, chloroplastic (CL1)
	O65282	20 kDa chaperonin, chloroplastic (Chaperonin 10, Ch-CPN10, Cpn10) (Chaperonin 20) (Protein Cpn21)
	Q9M5K3	Dihydrolipoyl dehydrogenase 1, mitochondrial, AtmLPD1, mtLPD1, EC 1.8.1.4 (Dihydrolipoamide dehydrogenase 1) (Glycine cleavage system L protein 1) (Pyruvate dehydrogenase complex E3 subunit 1, E3-1, PDC-E3 1)
	Q9STI1	Cytochrome P450, family 706, subfamily A, polypeptide 4 (Flavonoid 3', 5'-hydroxylase-like protein) (Putative cytochrome p450) (Putative flavonoid 3',5'-hydroxylase)
	P42733	40S ribosomal protein S11-3
	Q9SZN1	V-type proton ATPase subunit B2, V-ATPase subunit B2 (Vacuolar H(+)-ATPase subunit B isoform 2) (Vacuolar proton pump subunit B2)
	P41377	Eukaryotic initiation factor 4A-2, eIF-4A-2, EC 3.6.4.13 (ATP-dependent RNA helicase eIF4A-2) (DEAD-box ATP-dependent RNA helicase 19)
	O24457	Pyruvate dehydrogenase E1 component subunit alpha-3, chloroplastic, EC 1.2.4.1
	Q9C7N3	Oil body-associated protein 2C
	Q9LEX1	Calcium-dependent lipid-binding protein, AtCLB, CaLB protein (Protein NTMC 2 TYPE 4, NTMC2TYPE4)
	P38420	DNA-directed RNA polymerase II subunit 2 (DNA-directed RNA polymerase II 135 kDa polypeptide) (DNA-directed RNA polymerase II subunit RPB2, RNA polymerase II subunit 2, RNA polymerase II subunit B2, EC 2.7.7.6) (Protein EMBRYO DEFECTIVE 1989)
	Q8VXX9	Bet1-like protein At4g14600
	O23254	Serine hydroxymethyltransferase 4, AtSHMT4, EC 2.1.2.1 (Glycine hydroxymethyltransferase 4) (Serine methylase 4)
	Q9SJT9	Coatomer subunit alpha-2 (Alpha-coat protein 2, Alpha-COP 2)
	Q96327	ERBB-3 BINDING PROTEIN 1, AtEBP1 (Proliferation-associated protein G2p, AtG2) (Protein CELL-PROLIFERATION-RELATED, AtCPR)
	Q9ZPI5	Peroxisomal fatty acid beta-oxidation multifunctional protein MFP2, AtMPF2 [Includes: Enoyl-CoA hydratase/3-2-trans-enoyl-CoA isomerase/3-hydroxybutyryl-CoA epimerase, EC 4.2.1.17, EC 5.1.2.3, EC 5.3.3.8
	Q9SUT0	Probable cysteine protease RDL4, EC 3.4.22.- (Cysteine protease 1, AtCP1) (Probable cysteine proteinase At4g11310) (RD21A-like protease 4)
	Q9LSP5	AT3g17020/K14A17_14 (Adenine nucleotide alpha hydrolases-like superfamily protein)
	Q42560	Aconitate hydratase 1, Aconitase 1, EC 4.2.1.3 (Citrate hydro-lyase 1)
	O82663	Succinate dehydrogenase [ubiquinone] flavoprotein subunit 1, mitochondrial, EC 1.3.5.1 (Flavoprotein subunit 1 of complex II, FP)
	P34066	Proteasome subunit alpha type-1-A (20S proteasome alpha subunit F-1) (Proteasome 30 kDa subunit) (Proteasome component 2A, AtPSM30) (Proteasome subunit alpha type-6) (Protein ARSENIC TOLERANCE 5)
	Q9ZPY7	Exportin-2, Exp2 (Cellular apoptosis susceptibility protein homolog) (Importin-alpha re-exporter)
	P93736	Valine--tRNA ligase, mitochondrial 1, EC 6.1.1.9 (AtSYV1) (Protein TWIN 2) (Valyl-tRNA synthetase, ValRS)
	Q9C7H3	Late embryogenesis abundant domain-containing protein / LEA domain-containing protein (Uncharacterized protein F28P5.13)
	P59231	60S ribosomal protein L10a-3
	Q9XI05	Proteasome subunit beta type-3-A (20S proteasome beta subunit C-1) (Proteasome component T)
	Q9ZVS5	Eukaryotic aspartyl protease family protein (F15K9.16 protein) (Uncharacterized protein At1g03230)
	Q39172	NADPH-dependent oxidoreductase 2-alkenal reductase, AtAER, EC 1.3.1.-, EC 1.3.1.74 (NADP-dependent alkenal double bond reductase P1, DBR1) (NADPH-azodicarbonyl/quinone reductase) (NADPH:2-alkenal/one alpha,beta-hydrogenase, ALH) (P1-zeta-crystallin protein, P1-ZCr)
	P25873	50S ribosomal protein L15, chloroplastic (CL15)
	Q9FMU6	Mitochondrial phosphate carrier protein 3, mitochondrial (Mitochondrial phosphate transporter 3, MPT3) (Phosphate transporter 3
	Q9FJA6	40S ribosomal protein S3-3
	Q42262	40S ribosomal protein S3a-2
	O80503	Expressed protein (TRIGALACTOSYLDIACYLGLYCEROL-like protein)
	Q9C835	Peptidyl-prolyl cis-trans isomerase CYP21-4, PPIase CYP21-4, EC 5.2.1.8 (Cyclophilin of 21 kDa 4) (Cyclophilin-21-4)
	Q42290	Probable mitochondrial-processing peptidase subunit beta, mitochondrial, EC 3.4.24.64 (Beta-MPP) (Complex III subunit I) (Core protein I) (Cytochrome b-c1 complex subunit 1, mitochondrial) (Ubiquinol-cytochrome c oxidoreductase core protein 1)
	Q42406	Peptidyl-prolyl cis-trans isomerase CYP18-4, PPIase CYP18-4, EC 5.2.1.8 (Cyclophilin of 18 kDa 4, Cyclophilin-1) (Rotamase cyclophilin-5)
	Q9XIJ0	Nucleic acid-binding, OB-fold-like protein (T10O24.24)
	P51407	60S acidic ribosomal protein P2-1
	Q9SVD1	At3g52500 (Eukaryotic aspartyl protease family protein) (Uncharacterized protein At3g52500) (Uncharacterized protein F22O6_120)
	Q42564	L-ascorbate peroxidase 3, AtAPx03, EC 1.11.1.11
	Q39258	V-type proton ATPase subunit E1, V-ATPase subunit E1 (Protein EMBRYO DEFECTIVE 2448) (Vacuolar H(+)-ATPase subunit E isoform 1) (Vacuolar proton pump subunit E1)
	Q9LJ95	Late embryogenesis abundant protein 32, LEA 32 (Embryogenic cell protein 31, AtECP31)
	O23715	Proteasome subunit alpha type-3 (20S proteasome alpha subunit G-1) (DiDi 17A-2a) (Proteasome component 8) (Proteasome subunit alpha type-7)
	Q9FJH6	ABC transporter F family member 1, ABC transporter ABCF.1, AtABCF1 (GCN20-type ATP-binding cassette protein GCN1)
	Q9FYQ8	Transmembrane 9 superfamily member 11 (Endomembrane protein 6) (Transmembrane nine protein 11, AtTMN11)
	O82462	Glutamate--tRNA ligase, cytoplasmic, EC 6.1.1.17 (GluRSAt) (Glutamyl-tRNA synthetase, GluRS)
	P55228	Glucose-1-phosphate adenylyltransferase small subunit, chloroplastic, EC 2.7.7.27 (ADP-glucose pyrophosphorylase) (ADP-glucose synthase) (AGPase B) (Alpha-D-glucose-1-phosphate adenyl transferase)
	Q9FHX6	Dbj|BAA84809.1 (Lung seven transmembrane receptor family protein) (Uncharacterized protein At5g42090) (Uncharacterized protein At5g42090
	Q9M2U2	Very-long-chain enoyl-CoA reductase, EC 1.3.1.93 (Enoyl-CoA reductase, AtECR) (Protein ECERIFERUM 10) (Synaptic glycoprotein SC2-like protein)
	O22126	Fasciclin-like arabinogalactan protein 8, AtAGP8
	Q9FIK0	ATP-dependent 6-phosphofructokinase 2, ATP-PFK 2, Phosphofructokinase 2, EC 2.7.1.11 (Phosphohexokinase 2)
	Q8H0X5	Low-density receptor-like protein (Uncharacterized protein At5g16660)
	Q94EG6	Uncharacterized protein At5g02240
	F4JTN1	Patched family protein
	Q43314	Glutamate dehydrogenase 1, GDH 1, EC 1.4.1.3
	Q9SJ12	Probable ATP synthase 24 kDa subunit, mitochondrial
	Q9C5Z3	Eukaryotic translation initiation factor 3 subunit E, AtEIF3E-1, eIF3e, p48 (Eukaryotic translation initiation factor 3 subunit 6, AtINT6, INT-6)
	O65351	Subtilisin-like protease SBT1.7, EC 3.4.21.- (Cucumisin-like serine protease) (Subtilase subfamily 1 member 7, AtSBT1.7) (Subtilisin-like serine protease 1, At-SLP1)
	Q94A40	Coatomer subunit alpha-1 (Alpha-coat protein 1, Alpha-COP 1)
	Q9FFN4	Beta-galactosidase 6, Lactase 6, EC 3.2.1.23
	O64583	Probable protein phosphatase 2C 28, AtPP2C28, EC 3.1.3.16
	Q94BR1	MA3 DOMAIN-CONTAINING TRANSLATION REGULATORY FACTOR 1 (MA3 domain-containing protein 6)
	F4IAP5	Ketose-bisphosphate aldolase class-II family protein
	O64631	At2g45510 (Cytochrome P450, family 704, subfamily A, polypeptide 2) (Putative cytochrome P450)
	P47998	Cysteine synthase 1, EC 2.5.1.47 (At.OAS.5-8) (Beta-substituted Ala synthase 1
	O64837	Reticulon-like protein B13, AtRTNLB13
	Q8RXL8	UDP-xylose transporter 3
	P42643	14-3-3-like protein GF14 chi (General regulatory factor 1)
	Q38845	Serine/threonine-protein phosphatase 2A 65 kDa regulatory subunit A alpha isoform, AtA alpha, PP2A, subunit A, alpha isoform, PR-65 A (Protein ROOTS CURL IN NAPHTHYLPHTHALAMIC ACID 1) (Protein enhancer of ethylene-response 1)
	Q944G9	Fructose-bisphosphate aldolase 2, chloroplastic, AtFBA2, EC 4.1.2.13
	Q93VR3	GDP-mannose 3,5-epimerase, GDP-Man 3,5-epimerase, EC 5.1.3.18
	O65572	Carotenoid 9,10(9',10')-cleavage dioxygenase 1, EC 1.14.99.n4 (AtCCD1) (Neoxanthin cleavage enzyme NC1, AtNCED1)
	P34795	Glucose-6-phosphate isomerase, cytosolic, GPI, EC 5.3.1.9 (Phosphoglucose isomerase, PGI) (Phosphohexose isomerase, PHI)
	Q9LH52	Leucine-rich repeat protein FLOR 1 (Protein FLORAL TRANSITION AT THE MERISTEM 4)
	Q9LP45	26S proteasome non-ATPase regulatory subunit 11 homolog (19S proteosome subunit 9, AtS9) (26S proteasome regulatory subunit RPN6, AtRPN6) (26S proteasome regulatory subunit S9 homolog)
	Q9STW6	Heat shock 70 kDa protein 6, chloroplastic (Chloroplast heat shock protein 70-1, cpHsc70-1) (Heat shock protein 70-6, AtHsp70-6)
	Q38884	Eukaryotic translation initiation factor 3 subunit I, eIF3i (Eukaryotic translation initiation factor 3 subunit 2) (TGF-beta receptor-interacting protein 1, TRIP-1) (eIF-3-beta) (eIF3 p36)
	Q93V74	Cyclase-like protein 1
	Q9LU86	Peroxiredoxin Q, chloroplastic, EC 1.11.1.24 (Thioredoxin peroxidase) (Thioredoxin-dependent peroxiredoxin Q)
	Q9FFT4	Pyruvate decarboxylase 2, AtPDC2, EC 4.1.1.1
[truncated: 3,058 more rows]

## Sheet: M cvi FH
Proteins identified in a monosomal fraction of freshly harvested Cvi seeds (4,437 proteins) and the KEEG and Molecular Function enrichment analysis.
	Accession	Description
	O23029	AWPM-19-like family protein (T1G11.19 protein) (Uncharacterized protein At1g04560)
	P51427	40S ribosomal protein S5-2 (AtRPS5A) (Protein ARABIDOPSIS MINUTE-LIKE 1)
	O49203	Nucleoside diphosphate kinase III, chloroplastic/mitochondrial, NDK III, NDP kinase III, NDPK III, EC 2.7.4.6
	Q9FX54	Glyceraldehyde-3-phosphate dehydrogenase GAPC2, cytosolic, EC 1.2.1.12 (NAD-dependent glyceraldehydephosphate dehydrogenase C subunit 2)
	Q41188	Cold shock protein 2, AtCSP2 (Cold shock domain-containing protein 2) (Glycine-rich protein 2, AtGRP2)
	Q9C5Z1	Eukaryotic translation initiation factor 3 subunit B, eIF3b (eIF-3-eta) (eIF3 p110) (p82)
	O82245	Translocator protein homolog, AtTSPO
	P92935	ADP,ATP carrier protein 2, chloroplastic (ADP/ATP translocase 2) (Adenine nucleotide translocase 2)
	P34791	Peptidyl-prolyl cis-trans isomerase CYP20-3, chloroplastic, PPIase CYP20-3, EC 5.2.1.8 (Cyclophilin of 20 kDa 3) (Cyclosporin A-binding protein) (Rotamase CYP20-3) (Rotamase cyclophilin-4)
	O48528	Outer envelope pore protein 16-3, chloroplastic/mitochondrial (Chloroplastic outer envelope pore protein of 16 kDa 3, AtOEP16-3, OEP16-3) (Mitochondrial complex I subunit B14.7)
	Q9SIE7	PLAT domain-containing protein 2, AtPLAT2, PLAT domain protein 2
	P93829	PRA1 family protein D, AtPRA1.D (CAMV MOVEMENT PROTEIN-INTERACTING PROTEIN 7) (Prenylated Rab acceptor 5)
	F4KIB2	Transmembrane 9 superfamily member 8 (Endomembrane protein 1) (Transmembrane nine protein 8, AtTMN8)
	Q38814	Thiamine thiazole synthase, chloroplastic, EC 2.4.2.60 (Thiazole biosynthetic enzyme)
	Q56ZZ7	Plastidic glucose transporter 4, AtpGlcT
	Q9LII2	Oleosin family protein (Putative oleosin)
	Q93VA8	Alba DNA/RNA-binding protein (At1g76010/T4O12_22)
	O22870	Peptidyl-prolyl cis-trans isomerase FKBP16-3, chloroplastic, PPIase FKBP16-3, EC 5.2.1.8 (FK506-binding protein 16-3, AtFKBP16-3) (Immunophilin FKBP16-3) (Rotamase)
	Q9FNN1	Pyruvate kinase, EC 2.7.1.40
	Q8S9K8	Methylesterase 10, AtMES10, EC 3.1.1.-
	O04616	Protein CURVATURE THYLAKOID 1A, chloroplastic
	Q9FJE8	Probable histone H2A.7 (HTA6)
	Q9CAU2	Serine carboxypeptidase-like 5, EC 3.4.16.-
	O49453	Uncharacterized protein At4g28440
	Q9M885	40S ribosomal protein S7-2
	Q9SMN1	Gamma carbonic anhydrase-like 2, mitochondrial, AtCAL2, GAMMA CAL2
	Q9SX96	Transmembrane protein 147
	Q8RWL6	Serine/threonine-protein kinase STY17, EC 2.7.11.1 (Serine/threonine/tyrosine-protein kinase 17)
	P29976	Phospho-2-dehydro-3-deoxyheptonate aldolase 1, chloroplastic, EC 2.5.1.54 (3-deoxy-D-arabino-heptulosonate 7-phosphate synthase 1) (DAHP synthase 1) (Phospho-2-keto-3-deoxyheptonate aldolase 1)
	O23298	AT4g14420/dl3250c (Elicitor like protein) (HR-like lesion-inducing protein-like protein)
	Q5PNU5	At3g25160 (ER lumen protein retaining receptor family protein)
	Q941A6	Succinate dehydrogenase subunit 6, mitochondrial
	Q9SZ50	At4g31830 (Transmembrane protein) (Uncharacterized protein AT4g31830)
	P21240	Chaperonin 60 subunit beta 1, chloroplastic, CPN-60 beta 1 (60 kDa chaperonin subunit beta 1) (RuBisCO large subunit-binding protein subunit beta, chloroplastic)
	B9DFK5	Protein RETICULATA, chloroplastic (Protein LOWER CELL DENSITY 1)
	O80622	Expansin-A15, AtEXPA15 (Alpha-expansin-15, At-EXP15, AtEx15) (Ath-ExpAlpha-1.3)
	Q9LHG9	Nascent polypeptide-associated complex subunit alpha-like protein 1, NAC-alpha-like protein 1 (Alpha-NAC-like protein 1)
	P43296	Cysteine protease RD19A, EC 3.4.22.- (Protein RESPONSIVE TO DEHYDRATION 19, RD19)
	Q940I2	Thioredoxin family protein (Uncharacterized protein MED24.18)
	Q9FNM0	28 kDa heat/acid-stable phosphoprotein-like protein (Uncharacterized protein At5g46020) (Uncharacterized protein At5g46020
	Q7DMA9	Peptidyl-prolyl cis-trans isomerase PASTICCINO1, EC 5.2.1.8 (70 kDa peptidyl-prolyl isomerase) (FK506-binding protein 72, AtFKBP72) (Immunophilin FKBP72) (Peptidyl-prolyl cis-trans isomerase FKBP72, PPIase FKBP72) (Rotamase)
	P92985	Ran-binding protein 1 homolog c
	Q9SR18	F7O18.3 protein (Nucleolar/coiled-body phosphoprotein) (Uncharacterized protein At3g04560)
	F4J3N2	Probable inactive ATP-dependent zinc metalloprotease FTSHI 5, chloroplastic, AtFTSHI5 (Protein EMBRYO DEFECTIVE 2458) (Protein FTSH INACTIVE PROTEASE 5)
	Q9FWS4	50S ribosomal protein L31, chloroplastic (CL31) (Protein EMBRYO DEFECTIVE 2184)
	Q9LQK0	Developmentally-regulated G-protein 1, AtDRG1 (Developmentally-regulated G-protein 2A, AtDRG2a)
	Q94AU7	Gamma carbonic anhydrase 3, mitochondrial, AtCA3, GAMMA CA3, EC 4.2.1.-
	Q9M394	Fructokinase-like 1, chloroplastic (PEP-associated protein 6) (pfkB-type carbohydrate kinase family protein 2)
	Q9ZVQ2	NAD(P)-binding Rossmann-fold superfamily protein (Putative cinnamoyl-CoA reductase)
	P35402	ER lumen protein-retaining receptor A (HDEL receptor)
	Q9LD45	Bax inhibitor 1, AtBI-1, BI-1
	O22866	Defensin-like protein 193 (Trypsin inhibitor ATTI-2)
	Q43284	Oleosin 14.9 kDa
	Q8RX77	Protein NRT1/ PTR FAMILY 2.13, AtNPF2.13 (Nitrate transporter 1.7)
	Q9M7X9	Thioredoxin-like protein CITRX, chloroplastic, EC 1.8.-.- (Cf-9-interacting thioredoxin, AtCiTrx) (PEP-associated protein 10) (Thioredoxin Trx p) (Thioredoxin Z)
	O24598	Endochitinase At2g43580, EC 3.2.1.14
	Q9LYK2	High affinity nitrate transporter 2.7, AtNRT2:7
	Q8W4K6	At4g13350 (NSP (Nuclear shuttle protein)-interacting GTPase) (Uncharacterized protein At4g13350
	Q9M8R9	Putative 4-hydroxy-4-methyl-2-oxoglutarate aldolase 1, HMG aldolase 1, EC 4.1.3.17 (Oxaloacetate decarboxylase, OAA decarboxylase, EC 4.1.1.112) (Regulator of ribonuclease activity homolog 1) (RraA-like protein 1)
	Q42583	Ribose-phosphate pyrophosphokinase 2, chloroplastic, EC 2.7.6.1 (PRS II) (Phosphoribosyl pyrophosphate synthase 2)
	Q8H112	PGR5-like protein 1A, chloroplastic (Ferredoxin-plastoquinone reductase 1)
	Q9M132	At4g01410 (Late embryogenesis abundant (LEA) hydroxyproline-rich glycoprotein family) (Putative hypoersensitive response protein)
	Q39231	Sucrose transport protein SUC2 (Sucrose permease 2) (Sucrose transporter 1) (Sucrose-proton symporter 2)
	Q9LVF2	Transducin family protein / WD-40 repeat family protein
	P83755	Photosystem II protein D1, PSII D1 protein, EC 1.10.3.9 (Photosystem II Q(B) protein)
	Q9M903	Protein TRIGALACTOSYLDIACYLGLYCEROL 4, chloroplastic (Protein PIGMENT DEFECTIVE 320)
	A0A1P8B0B7	Protein IQ-DOMAIN 29, AtIQD29
	Q38936	Peptidyl-prolyl cis-trans isomerase FKBP15-2, PPIase FKBP15-2, EC 5.2.1.8 (15 kDa FK506-binding protein, 15 kDa FKBP) (FK506-binding protein 15-2, AtFKBP15-2) (FK506-binding protein 2-2) (Immunophilin FKBP15-2) (Rotamase)
	Q9SD78	Furry (Uncharacterized protein At5g08060) (Uncharacterized protein At5g08060/F13G24_260) (Uncharacterized protein F13G24.260)
	O82352	Reticulon-like protein B5, AtRTNLB5
	Q8L8S0	At5g57860 (Ubiquitin-like protein) (Ubiquitin-like superfamily protein) (Uncharacterized protein At5g57860)
	Q8RWS4	Bystin (Essential nuclear protein 1, AtEnp1)
	F4JAU3	Prolyl 4-hydroxylase 2, AtP4H-2, AtP4H2, EC 1.14.11.2
	Q8VZJ5	AT5g08500/MAH20_6 (Transmembrane CLPTM1 family protein)
	F4JY12	Protein GFS12, EC 2.7.10.- (BEACH domain-containing protein D) (BEACH-domain homolog D) (GREEN FLUORESCENT SEED 12)
	Q6NQG3	At1g16790 (Ribosomal protein-like protein) (Uncharacterized protein At1g16790)
	Q93ZN3	AT4g17070/dl4565c (Peptidyl-prolyl cis-trans isomerase)
	O65787	Cytochrome P450 71B6, EC 1.14.-.-
	Q96266	Glutathione S-transferase F8, chloroplastic, AtGSTF8, EC 2.5.1.18 (AtGSTF5) (GST class-phi member 8) (Glutathione S-transferase 6)
	P54887	Delta-1-pyrroline-5-carboxylate synthase A, P5CS A [Includes: Glutamate 5-kinase, GK, EC 2.7.2.11 (Gamma-glutamyl kinase)
	Q8W106	AT3g27930/K24A2_2 (Beta-galactosidase)
	Q94K97	30S ribosomal protein (Uncharacterized protein At5g24490)
	Q9SE33	Cysteine and histidine-rich domain-containing protein RAR1 (AtRAR1) (CHORD domain-containing protein RAR1) (Protein PPHB SUSCEPTIBLE 2) (Protein REQUIRED FOR MLA12 RESISTANCE 1)
	Q94AN2	Choline transporter protein 1, AtCTL1 (Protein SIGNIFICANT IONOME CHANGES 1)
	Q94A94	Diaminopimelate decarboxylase 2, chloroplastic, DAP decarboxylase 2, DAPDC 2, EC 4.1.1.20
	P49200	40S ribosomal protein S20-1
	Q8L539	5-formyltetrahydrofolate cyclo-ligase, mitochondrial, 5-FCL, EC 6.3.3.2
	Q96300	14-3-3-like protein GF14 nu (General regulatory factor 7)
	P43292	Serine/threonine-protein kinase SRK2G, EC 2.7.11.1 (Arabidopsis protein SK1) (OST1-kinase-like 8) (SNF1-related kinase 2.1, SnRK2.1)
	Q9M8L6	At1g80480 (Plastid transcriptionally active 17) (Uncharacterized protein T21F11.27)
	P92939	Calcium-transporting ATPase 1, endoplasmic reticulum-type, EC 7.2.2.10
	Q8H114	Appr-1-p processing enzyme family protein (Uncharacterized protein At2g40600)
	P56759	ATP synthase subunit b, chloroplastic (ATP synthase F(0) sector subunit b) (ATPase subunit I)
	P23686	S-adenosylmethionine synthase 1, AdoMet synthase 1, EC 2.5.1.6 (Methionine adenosyltransferase 1, MAT 1)
	O49603	Cell wall / vacuolar inhibitor of fructosidase 2, AtC/VIF2
	Q9S7C0	Heat shock 70 kDa protein 14 (Heat shock protein 70-14, AtHsp70-14) (Heat shock protein 91)
	Q9SVD7	Ubiquitin-conjugating enzyme E2 variant 1D, Ubc enzyme variant 1D (Protein MMS ZWEI HOMOLOG 4)
	Q9FM97	Pyruvate kinase, EC 2.7.1.40
	F4I0K2	Fructokinase-like 2, chloroplastic (pfkB-type carbohydrate kinase family protein 1)
	O04652	Acyl carrier protein 5, chloroplastic
	Q9M2Q4	RNA cytidine acetyltransferase 2, EC 2.3.1.- (18S rRNA cytosine acetyltransferase 2)
	Q9FFD8	Protein METHYLENE BLUE SENSITIVITY 2
	Q9SQX6	Serine carboxypeptidase-like 7, EC 3.4.16.-
	P93032	Isocitrate dehydrogenase [NAD] regulatory subunit 2, mitochondrial (IDH-II) (Isocitric dehydrogenase 2) (NAD(+)-specific ICDH 2)
	Q9FMX0	Superoxide dismutase [Fe] 3, chloroplastic, EC 1.15.1.1 (Protein FE SUPEROXIDE DISMUTASE 3)
	Q9SLM4	Protein kinase superfamily protein (Uncharacterized protein At2g40980)
	Q9S7Q2	Pentatricopeptide repeat-containing protein At1g74850, chloroplastic (Protein PLASTID TRANSCRIPTIONALLY ACTIVE 2)
	Q9S7Z3	Glutathione gamma-glutamylcysteinyltransferase 1, EC 2.3.2.15 (Cadmium tolerance protein) (Phytochelatin synthase 1, AtPCS1)
	Q9SCT5	AT3g51730/T18N14_110 (Saposin B domain-containing protein) (Uncharacterized protein T18N14.110)
	Q84J77	Altered inheritance of mitochondria protein 24, mitochondrial
	P50651	Ribonucleoside-diphosphate reductase small chain A, EC 1.17.4.1 (Ribonucleoside-diphosphate reductase R2A subunit, AtRNR2, Protein R2at) (Ribonucleotide reductase small subunit A)
	F4J3M2	Plastid transcriptionally active 3
	P42763	Dehydrin ERD14
	Q9STG6	Deoxyuridine 5'-triphosphate nucleotidohydrolase, dUTPase, EC 3.6.1.23 (dUTP pyrophosphatase) (dUTP-pyrophosphatase-like 1, AtDUT1)
	Q8L7N0	T-complex protein 1 subunit zeta 2, TCP-1-zeta 2 (CCT-zeta 2) (Chaperonin CCT6B)
	Q9SKI2	Vacuolar protein sorting-associated protein 2 homolog 1, AtVPS2-1 (Charged multivesicular body protein 2 homolog 1) (ESCRT-III complex subunit VPS2 homolog 1) (SNF7-like protein)
	P38421	DNA-directed RNA polymerase II subunit 7, RNA polymerase II subunit B7
	Q8S9L5	Trigger factor-like protein TIG, Chloroplastic, EC 5.2.1.8 (Immunophilin TIG) (Peptidyl-prolyl cis-trans isomerase TIG, PPIase TIG) (Rotamase)
	O22707	Probable aldo-keto reductase 3, EC 1.1.1.-
	F4J9M5	Probable ATP-dependent DNA helicase CHR12, EC 3.6.4.12 (Protein CHROMATIN REMODELING 12, AtCHR12) (Protein MINUSCULE 1)
	Q84JH7	Sirohydrochlorin ferrochelatase, chloroplastic, AtSirB, EC 4.99.1.4
	Q9SHY2	Probable metal-nicotianamine transporter YSL7 (Protein YELLOW STRIPE LIKE 7, AtYSL7)
	F4KIY2	MraZ
	Q9FMT8	Major facilitator superfamily protein (Nodulin-like protein)
	F4I562	AP-3 complex subunit mu (Adaptor protein complex AP-3 subunit mu) (Adaptor protein-3 mu-adaptin) (Adaptor-related protein complex 3 subunit mu) (At-muD-Ad) (Mu3-adaptin) (Protein ZIG SUPPRESSOR 4)
	Q9FHW7	SKP1-like protein 1B (SKP1-like 2) (UFO-binding protein 2)
	Q8S895	Serine acetyltransferase 2, AtSAT-2, AtSERAT3
	P34790	Peptidyl-prolyl cis-trans isomerase CYP18-3, PPIase CYP18-3, EC 5.2.1.8 (Cyclophilin of 18 kDa 3) (Cyclosporin A-binding protein) (Rotamase cyclophilin-1)
	Q8VZL1	Myosin (Uncharacterized protein At5g13260)
	Q84JF5	Protein PLASTID TRANSCRIPTIONALLY ACTIVE 14, pTAC14, EC 2.1.1.- (Plastid-encoded RNA polymerase-associated protein 7, PEP-associated protein 7)
	Q38885	Preprotein translocase subunit SCY1, chloroplastic (CpSecY)
	Q940I0	AT-hook motif nuclear-localized protein 13 (AT-hook protein 2)
	Q9C8C1	Protein LIKE COV 2
	Q8W0Z9	Carbon catabolite repressor protein 4 homolog 1, CCR4 homolog 1, EC 3.1.13.4
	Q9SKN1	Vacuolar fusion protein MON1 homolog
	O04663	Eukaryotic translation initiation factor isoform 4E, eIF(iso)4E (Protein LOSS OF SUSCEPTIBILITY TO POTYVIRUS 1) (eIF-(iso)4F 25 kDa subunit) (eIF-(iso)4F p28 subunit) (eIF4Eiso protein) (mRNA cap-binding protein)
	C0LGH3	Probable LRR receptor-like serine/threonine-protein kinase At1g56140, EC 2.7.11.1
	O24520	Non-symbiotic hemoglobin 1 (ARAth GLB1, Hb1)
	Q9FFD9	Seipin-1, AtSEIPIN1
	Q38879	Thioredoxin H2, AtTrxh2 (Thioredoxin 2, AtTRX2)
	Q9ZS97	UPF0051 protein ABCI8, chloroplastic (ABC transporter I family member 8, ABC transporter ABCI.8, AtABCI8) (Non-intrinsic ABC protein 1, Protein ABC1) (Plastid sufB-like protein) (Protein LONG AFTER FAR-RED 6)
	Q9SKC5	UDP-glycosyltransferase 74D1, EC 2.4.1.- (Jasmonate glucosyltransferase 1, AtJGT1)
	Q0WPN0	Inactive exonuclease DIS3L2 (DIS3-like exonuclease 2) (Protein SUPPRESSOR OF VARICOSE) (RRP44 homolog B) (Ribosomal RNA-processing protein 44 homolog B, AtRRP44B)
	Q9C509	Sphingosine-1-phosphate lyase, AtSPL1, S1PL, SP-lyase, SPL, EC 4.1.2.27 (Dihydrosphingosine phosphate lyase 1, AtDPL1) (Sphingosine-1-phosphate aldolase)
	F4IFC5	Threonine--tRNA ligase, chloroplastic/mitochondrial 2, EC 6.1.1.3 (Protein EMBRYO DEFECTIVE 2761) (Threonyl-tRNA synthetase, ThrRS)
	Q9SII9	Ubiquitin domain-containing protein DSK2a
	Q3EBG3	DUF946 family protein (DUF946)
	Q8W4N3	Ubiquitin carboxyl-terminal hydrolase 2, EC 3.4.19.12 (Deubiquitinating enzyme 2, AtUBP2) (Ubiquitin thioesterase 2) (Ubiquitin-specific-processing protease 2)
	Q9CAN8	Lysophospholipid acyltransferase 2, AtLPLAT2, EC 2.3.1.- (1-acylglycerophosphocholine O-acyltransferase, EC 2.3.1.23) (1-acylglycerophosphoethanolamine O-acyltransferase, EC 2.3.1.n7) (1-acylglycerophosphoserine O-acyltransferase, EC 2.3.1.n6) (Lysophosphatidylcholine acyltransferase 2, LPCAT2) (Lysophosphatidylethanolamine acyltransferase, LPEAT) (Lysophosphatidylglycerol acyltransferase, LPGAT)…
	Q8GXJ1	Histone deacetylase 15, EC 3.5.1.98
	O64745	Berberine bridge enzyme-like 16, AtBBE-like 16, EC 1.1.1.-
	Q9ST43	Pleckstrin homology domain-containing protein 1, AtPH1
	F4K2D7	LETM1-like protein
	Q9LYA9	Chloroplast stem-loop binding protein of 41 kDa a, chloroplastic, CSP41-a
	Q9FGU1	Trafficking protein particle complex subunit
	Q94B59	Pentatricopeptide repeat-containing protein At5g09450, mitochondrial
	Q8VWK0	26S proteasome non-ATPase regulatory subunit 12 homolog B (26S proteasome regulatory subunit RPN5b, AtRPN5b) (26S proteasome regulatory subunit p55 homolog B)
	Q84W91	Zinc finger CCCH domain-containing protein 32, AtC3H32 (Zinc finger CCCH domain-containing protein ZFN-like 1)
	Q5D869	DNA-directed RNA polymerase V subunit 1 (DNA-directed RNA polymerase D subunit 1b, AtNRPD1b, Nuclear RNA polymerase D 1b) (DNA-directed RNA polymerase E subunit 1, Nuclear RNA polymerase E 1, EC 2.7.7.6) (Protein DEFECTIVE IN MERISTEM SILENCING 5) (Protein DEFECTIVE IN RNA-DIRECTED DNA METHYLATION 3) (Protein RNA-DIRECTED DNA METHYLATION DEFECTIVE 1) (RNA polymerase IV subunit 1, POL IV 1)
	A0A1P8B0L2	Zinc finger C3H1 domain protein
	Q9FJN7	LanC-like protein GCL1 (G protein-coupled receptor 2-like protein 1, Protein GCR2-like 1)
	Q94AH7	PQ-loop repeat family protein / transmembrane family protein (Uncharacterized protein At4g36850)
	F4HSX9	Protein KINESIN LIGHT CHAIN-RELATED 3
	Q39043	Heat shock 70 kDa protein BIP2 (Heat shock 70 kDa protein 12) (Heat shock protein 70-12, AtHsp70-12) (Luminal-binding protein 2, AtBP2, BiP2)
	O04019	26S proteasome regulatory subunit 6A homolog B (26S proteasome AAA-ATPase subunit RPT5b) (Proteasome 26S subunit 6A homolog B) (Regulatory particle triple-A ATPase subunit 5b) (Tat-binding protein 1 homolog B, TBP-1 homolog B)
	Q8RWC5	Fasciclin-like arabinogalactan protein 16
	Q8VZI8	ATP-dependent zinc metalloprotease FTSH 10, mitochondrial, AtFTSH10, EC 3.4.24.-
	Q24JJ9	Nuclear pore complex protein NUP43 (Nucleoporin 43)
	Q3ED68	2-oxoglutarate and iron-dependent oxygenase domain-containing protein ICU11, EC 1.14.11.- (Protein INCURVATA 11)
	F4HTY0	SNARE-like superfamily protein
	Q9SF04	F26K24.24 protein (TRAF-like superfamily protein) (Uncharacterized protein At3g11950)
	O80653	SNW/SKI-interacting protein, AtSKIP (Protein EARLY FLOWERING AND INSENSITIVE TO PHOTOPERIOD 1) (SNW domain-containing protein)
	Q9LZ41	60S ribosomal protein L35-4
	Q38900	Peptidyl-prolyl cis-trans isomerase CYP19-1, PPIase CYP19-1, EC 5.2.1.8 (Cyclophilin of 19 kDa 1) (Rotamase cyclophilin-3)
	Q9SJE1	Magnesium-chelatase subunit ChlD, chloroplastic, Mg-chelatase subunit D, EC 6.6.1.1 (Mg-protoporphyrin IX chelatase subunit ChlD) (Protein ALBINA 1) (Protein PIGMENT DEFECTIVE EMBRYO 166)
	Q7Y228	Probable glutamate carboxypeptidase LAMP1, EC 3.4.17.21 (Protein LIKE AMP1)
	Q9LHA6	AT3g28220/T19D11_3 (TRAF-like family protein)
	Q93YS7	Putative WD-repeat membrane protein (Transducin family protein / WD-40 repeat family protein)
	Q8GXV5	(S)-ureidoglycine aminohydrolase, AtUGLYAH, EC 3.5.3.26
	Q9LPT6	OVARIAN TUMOR DOMAIN-containing deubiquitinating enzyme 2, OTU domain-containing protein 2, EC 3.4.19.12 (Deubiquitinating enzyme OTU2)
	Q9SJZ6	Mediator of RNA polymerase II transcription subunit 18
	Q9LRP2	Probable sugar phosphate/phosphate translocator At3g17430
	Q9FGS4	Quinolinate synthase, chloroplastic, EC 2.5.1.72 (Protein ONSET OF LEAF DEATH 5) (Protein SULFUR E 3)
	Q9SIP7	40S ribosomal protein S3-1
	Q9M8X3	Germin-like protein subfamily 1 member 3
	O82486	N6-adenosine-methyltransferase MT-A70-like, EC 2.1.1.348 (Protein EMBRYO DEFECTIVE 1706) (Protein METTL3 homolog)
	Q9FGY9	Peptide-N(4)-(N-acetyl-beta-glucosaminyl)asparagine amidase, EC 3.5.1.52 (Peptide:N-glycanase, AtPNG1)
	Q9SR06	Protein CLP1 homolog (CLP-like protein 3) (Protein CLP-SIMILAR PROTEIN 3)
	Q8RX01	BTB/POZ domain-containing protein At3g05675
	Q9ZNZ7	Ferredoxin-dependent glutamate synthase 1, chloroplastic/mitochondrial, EC 1.4.7.1 (Fd-GOGAT 1)
	Q8VYF7	Single-stranded DNA-binding protein WHY2, mitochondrial (Protein WHIRLY 2, AtWHY2)
	Q9FFC7	Alanine--tRNA ligase, chloroplastic/mitochondrial, EC 6.1.1.7 (Alanyl-tRNA synthetase, AlaRS) (Protein EMBRYO DEFECTIVE 1030) (Protein EMBRYO DEFECTIVE 263) (Protein EMBRYO DEFECTIVE 86)
	Q94CL6	Protein NAR1 (Nuclear architecture related 1) (Protein GROWTH AT DIFFERENT OXYGEN LEVELS INFLUENCES MORPHOGENESIS) ([FeFe]-hydrogenase-like protein GOLLUM)
	Q9LS48	protein SLOW GREEN 1, chloroplastic
	Q8LAM2	At4g14930 (Expressed protein) (Survival protein SurE-like phosphatase/nucleotidase)
	Q9LIG6	NifU-like protein 4, mitochondrial, AtNfu-III, AtNfu4
	F4K4J0	THO complex subunit 5B (THO complex subunit 5, AtTHO5)
	F4JLS2	2-oxoglutarate (2OG) and Fe(II)-dependent oxygenase superfamily protein
	Q9C552	Pumilio homolog 23, APUM-23, AtPUM23
	Q9C516	Extra-large guanine nucleotide-binding protein 3 (Extra-large GTP-binding protein 3, Extra-large G-protein 3)
	F4I3Z5	Tetratricopeptide repeat protein SKI3 (Protein SKI3 homolog, AtSKI3)
	Q9LMR3	Arogenate dehydrogenase 2, chloroplastic, EC 1.3.1.78 (TyrAAT2)
	Q9FGK3	Putative MO25-like protein At5g47540
	Q8GYB1	Nudix hydrolase 15, mitochondrial, AtNUDT15, EC 3.6.1.- (Coenzyme A diphosphatase NUDT15)
	Q0WWQ1	Autophagy-related protein 3 (Autophagy-related E2-like conjugation enzyme ATG3, AtAPG3, Protein autophagy 3)
	Q9LJH2	2-oxoglutarate-dependent dioxygenase family protein
	O23193	CBS domain-containing protein CBSX1, chloroplastic (CBS domain-containing protein 2, AtCDCP2) (Protein LOSS OF THE TIMING OF ET AND JA BIOSYNTHESIS 2, AtLEJ2)
	O49290	Carboxyvinyl-carboxyphosphonate phosphorylmutase, chloroplastic, EC 2.7.8.23 (Carboxyphosphonoenolpyruvate phosphonomutase, CPEP phosphonomutase)
	Q8RXN0	ABC transporter G family member 11, ABC transporter ABCG.11, AtABCG11 (Protein CUTICULAR DEFECT AND ORGAN FUSION 1) (Protein DESPERADO) (Protein PERMEABLE LEAVES 1) (White-brown complex homolog protein 11, AtWBC11)
	Q41932	Oxygen-evolving enhancer protein 3-2, chloroplastic, OEE3 (16 kDa subunit of oxygen evolving system of photosystem II) (OEC 16 kDa subunit)
	Q6NL08	At1g29530
	Q9FL69	ADP-ribosylation factor GTPase-activating protein AGD5, ARF GAP AGD5 (Protein ARF-GAP DOMAIN 5, AtAGD5) (Protein MODIFIED TRANSPORT TO THE VACUOLE 4) (Protein NEVERSHED) (Protein ZIGA3)
	Q9LDY2	2-oxoisovalerate dehydrogenase subunit beta 2, mitochondrial, EC 1.2.4.4 (Branched-chain alpha-keto acid dehydrogenase E1 component beta chain, BCKDE1B, BCKDH E1-beta) (Protein DARK INDUCIBLE 4)
	Q9LTT3	High mobility group B protein 10 (Nucleosome/chromatin assembly factor group D 10)
	Q9LF97	CBS domain-containing protein CBSCBSPB3
	Q8RXM5	Altered inheritance of mitochondria protein 24, mitochondrial
	Q940Q8	Probable beta-1,4-xylosyltransferase IRX10L, EC 2.4.2.- (Glucuronoxylan glucuronosyltransferase 1, AtGUT1) (Glucuronoxylan glucuronosyltransferase 2, AtGUT2) (Protein IRREGULAR XYLEM 10-like) (Xylan xylosyltransferase IRX10L)
	Q147R9	At1g19690 (NAD(P)-binding Rossmann-fold superfamily protein)
	Q8H1U5	Anaphase-promoting complex subunit 2 (Cyclosome subunit 2)
	Q8VZ34	Ankyrin repeat family protein (Uncharacterized protein At2g26210)
	Q9LE45	O-fucosyltransferase family protein
	O48593	Asparagine--tRNA ligase, chloroplastic/mitochondrial, EC 6.1.1.22 (Asparaginyl-tRNA synthetase, AsnRS) (AtNS1) (Protein OVULE ABORTION 8)
	F4HZK4	Protein REDUCED CHLOROPLAST COVERAGE 3
	Q9ZUP2	DNA repair protein recA homolog 3, mitochondrial (Recombinase A homolog 3)
	Q8W0Z6	AP-5 complex subunit mu (Adaptor protein complex AP-5 subunit mu) (Adaptor protein-5 mu-adaptin) (Adaptor-related protein complex 5 subunit mu) (Mu5-adaptin)
	F4J284	Nuclear pore complex protein NUP93B (Nucleoporin 93B)
	Q9M339	40S ribosomal protein S3-2
	Q9C576	At5g22100 (At5g22100/At5g22100) (Coiled-coil protein) (Uncharacterized protein At5g22120)
	Q9LYG3	NADP-dependent malic enzyme 2, AtNADP-ME2, NADP-malic enzyme 2, EC 1.1.1.40
	F4IHY7	Protein PLASTID TRANSCRIPTIONALLY ACTIVE 12, chloroplastic, pTAC12 (Plastid-encoded RNA polymerase-associated protein 5, PEP-associated protein 5) (Protein HEMERA)
	P55217	Cystathionine gamma-synthase 1, chloroplastic, AtCGS1, EC 2.5.1.48 (METHIONINE OVERACCUMULATION 1) (O-succinylhomoserine (thiol)-lyase)
	Q9SR22	Pectin acetylesterase 5, EC 3.1.1.-
	O49513	Ras-related protein RABA1e, AtRABA1e
	Q0WVF8	MMS19 nucleotide excision repair protein homolog (MET18 homolog) (MMS19-like protein)
	Q8H184	Probable sugar phosphate/phosphate translocator At1g06470
	Q9FGY8	Chaperone DnaJ-domain superfamily protein (Similarity to unknown protein)
	O04567	Probable inactive receptor kinase At1g27190
	Q8LB33	F-box protein At3g58530
	F4HXY7	CDP-diacylglycerol--serine O-phosphatidyltransferase 1, EC 2.7.8.8 (Phosphatidylserine synthase 1)
	Q43386	HMG-Y-related protein A, AtHMGA (High mobility group A protein)
	Q9FH04	Alcohol dehydrogenase-like 7, EC 1.1.1.1
	O04197	Coronatine-insensitive protein 1 (COI-1) (F-box/LRR-repeat protein 2, AtCOI1, AtFBL2)
	O22718	ATP-citrate synthase alpha chain protein 2, ATP-citrate synthase A-2, EC 2.3.3.8 (ATP-citrate lyase A-2) (Citrate cleavage enzyme A-2)
	O24521	Non-symbiotic hemoglobin 2 (ARAth GLB2, Hb2)
	Q501D2	Protein IQ-DOMAIN 30, AtIQD30
	Q8H125	Scarecrow-like protein 5, AtSCL5 (GRAS family protein 6, AtGRAS-6)
	Q9LVN7	DNA polymerase delta catalytic subunit, EC 2.7.7.7 (Protein EMBRYO DEFECTIVE 2780)
	Q0WPK4	Protein PAT1 homolog, AtPAT1
	Q9ZP06	Malate dehydrogenase 1, mitochondrial, EC 1.1.1.37 (Mitochondrial MDH1, mMDH1) (Mitochondrial NAD-dependent malate dehydrogenase 1, mNAD-MDH 1, mtNAD-MDH1)
	P14671	Tryptophan synthase beta chain 1, chloroplastic, EC 4.2.1.20
	Q147P9	At5g10050 (NAD(P)-binding Rossmann-fold superfamily protein)
	Q6S7B0	Transcription initiation factor TFIID subunit 5 (TBP-associated factor 5, AtTAF5)
	Q9FYE4	Probable calcium-binding protein CML50 (Calmodulin-like protein 50)
	Q4V3C7	DUF21 domain-containing protein At4g14230 (CBS domain-containing protein CBSDUF2)
	Q9SB42	GLABROUS1 enhancer-binding protein-like (Mediator-associated protein 1) (Protein GeBPL) (Storekeeper-like protein At4g25210) (Transcription factor At4g25210)
	P53496	Actin-11
	Q570G3	At3g13800 (Hydrolase like protein) (Metallo-hydrolase/oxidoreductase superfamily protein)
	Q9FHX0	Prostaglandin E synthase 2, EC 5.3.99.3 (Microsomal prostaglandin E synthase 2)
	F4I6L0	Uncharacterized protein
	Q8VZC9	Vacuolar protein sorting-associated protein 25, AtVPS25 (ESCRT-II complex subunit VPS25)
	Q9SRU7	Probable tRNA (guanine(26)-N(2))-dimethyltransferase 2, EC 2.1.1.216 (tRNA 2,2-dimethylguanosine-26 methyltransferase 2) (tRNA(guanine-26,N(2)-N(2)) methyltransferase 2) (tRNA(m(2,2)G26)dimethyltransferase 2)
	Q9M1J1	Mitochondrial fission 1 protein A (FIS1 homolog A, AtFIS1a) (Protein BIGYIN 1)
	Q9FK88	Alkaline/neutral invertase E, chloroplastic, A/N-INVE, EC 3.2.1.26
	Q0WVN5	Cellulose synthase-like protein G3, AtCslG3, EC 2.4.1.-
	Q84W43	Proline-tRNA ligase (DUF1680) (Uncharacterized protein At5g12960)
	Q9ASY2	AT5g53310/K19E1_11 (Myosin heavy chain-like protein)
	Q9FKA3	TLD-domain containing nucleolar protein
	Q06738	Low-temperature-induced 78 kDa protein (Desiccation-responsive protein 29A)
	Q9LRS0	Glycolate oxidase 2, AtGLO2, GOX2, EC 1.1.3.15 ((S)-2-hydroxy-acid oxidase GLO2) (Short chain alpha-hydroxy acid oxidase GLO2)
	Q9SGS4	Thioredoxin-like protein CDSP32, chloroplastic (Chloroplastic drought-induced stress protein of 32 KDa, AtCDSP32)
	O81862	Class V chitinase, AtChiC, EC 3.2.1.14, EC 3.2.1.200
	Q8RXU6	WD repeat-containing protein PCN (Protein POPCORN)
	B9DHD7	Vesicle-associated protein 2-2 (Plant VAP homolog 22, AtPVA22) (VAMP-associated protein 2-2) (Vesicle-associated protein 27-2)
	Q94KE2	Protein TIME FOR COFFEE
	Q9ZPW9	Non-specific lipid-transfer protein 8, LTP 8
	Q9M2F8	Carbon catabolite repressor protein 4 homolog 2, CCR4 homolog 2, EC 3.1.13.4
	Q9FI94	Deoxyhypusine synthase, EC 2.5.1.46
	Q94BT2	Auxin-induced in root cultures protein 12
	F4KIV8	Phosphatidylinositol-glycan biosynthesis class X-like protein
	Q9FK52	Casein kinase-like protein (Protein kinase family protein)
	Q9FL70	Cotton fiber expressed protein 1-like protein (Cotton fiber-like protein (DUF761))
	Q9S775	CHD3-type chromatin-remodeling factor PICKLE, EC 3.6.4.- (Protein CHROMATIN REMODELING 6, AtCHR6) (Protein GYMNOS)
	Q8L9X1	Alpha/beta-Hydrolases superfamily protein (Putative lysophospholipase) (Uncharacterized protein At5g20060)
	Q84WM9	Elongation factor 1-beta 1, EF-1-beta 1 (Elongation factor 1-beta' 1, EF-1-beta' 1) (Elongation factor 1B-alpha 1) (eEF-1B alpha 1)
	F4I353	Alpha/beta-Hydrolases superfamily protein
	Q8VY06	Presequence protease 2, chloroplastic/mitochondrial, AtPreP2, PreP 2, EC 3.4.24.- (Zinc metalloprotease 2, AtZnMP2)
	Q9FFJ0	Endoplasmic reticulum transmembrane protein
	Q0WV90	Topless-related protein 1 (Protein MODIFIER OF SNC1 10)
	Q9MAU3	Transcription initiation factor TFIID subunit 6 (Protein EMBRYO DEFECTIVE 2781) (TATA box associated factor II 59) (TBP-associated factor 6, AtTAF6) (Transcription initiation factor TFIID subunit D5)
	Q8VYG9	Plant intracellular Ras-group-related LRR protein 9
	F4J1H2	Putative eukaryotic LigT
	Q9FJP0	Transmembrane protein (Uncharacterized protein At5g65250)
	Q39055	GTP 3',8-cyclase, mitochondrial, EC 4.1.99.22 (Molybdenum cofactor biosynthesis enzyme CNX2) (Molybdopterin biosynthesis protein CNX2) (Molybdopterin precursor Z synthase)
	Q84R20	Cleavage and polyadenylation specificity factor (CPSF) A subunit protein (Uncharacterized protein At3g11960)
	Q9SX65	1,4-dihydroxy-2-naphthoyl-CoA thioesterase 1, AtDHNAT1, DHNA-CoA thioesterase 1, EC 3.1.2.-
	Q9FYG2	Calmodulin-binding transcription activator 4, AtCAMTA4 (AtFIN21) (Ethylene-induced calmodulin-binding protein 4, EICBP4) (Ethylene-induced calmodulin-binding protein d, EICBP.d) (Signal-responsive protein 5, AtSR5)
	Q9C7C3	Zinc finger CCCH domain-containing protein 36, AtC3H36
	Q9FN30	Probable aminotransferase TAT2, EC 2.6.1.- (Tyrosine aminotransferase 2)
	A0A1P8B4A5	Protein kinase superfamily protein
	Q8RWJ7	Protein SAWADEE HOMEODOMAIN HOMOLOG 2 (Probable DNA-binding transcription factor 2)
	Q9SLT8	ZCW7 (ZCW7 protein)
	Q8VZL6	SWR1-complex protein 4
	Q8L9Q7	Transferring glycosyl group transferase
	Q8L518	Probable choline kinase 2, EC 2.7.1.32
	Q9LHG8	Protein ELC, AtELC (ESCRT-I complex subunit VPS23 homolog 1) (Protein VACUOLAR PROTEIN SORTING 23A) (Vacuolar protein-sorting-associated protein 23 homolog 1)
	O65583	Uridine kinase-like protein 4 [Includes: Uridine kinase, UK, EC 2.7.1.48
	Q94AB1	AT3g14070/MAG2_2 (Mono-/di-acylglycerol lipase, N-terminalLipase, class 3)
	Q9FX99	Probable receptor-like protein kinase At1g49730, EC 2.7.11.1
	Q9FGP9	Protein RETICULATA-RELATED 1, chloroplastic
	Q9SK69	At2g20330/F11A3.12 (Putative WD-40 repeat protein) (Transducin/WD40 repeat-like superfamily protein)
	Q84W92	Probable histone-arginine methyltransferase 1.3, AtPRMT13, EC 2.1.1.319 (Coactivator-associated methyltransferase 1A) (Protein arginine N-methyltransferase 4B, AtPRMT4B)
	Q9C9L0	Cullin-3B, AtCUL3b
	Q9C8K8	Pyridoxamine 5'-phosphate oxidase family protein (Uncharacterized protein At1g51560) (Uncharacterized protein F5D21.3)
	Q39161	Ferredoxin--nitrite reductase, chloroplastic, NiR, EC 1.7.7.1
	Q94AH3	Probable magnesium transporter NIPA4
	O23179	Patatin-like protein 1, AtPLP1, EC 3.1.1.- (Patatin-related phospholipase A IIgamma, pPLAIIg) (Phospholipase A IVA, AtPLAIVA)
	Q9SL92	Biotin--protein ligase 1, chloroplastic, EC 6.3.4.- (Holocarboxylase synthetase 1) [Includes: Biotin--[methylcrotonoyl-CoA-carboxylase] ligase, EC 6.3.4.11
	Q9SW18	Magnesium protoporphyrin IX methyltransferase, chloroplastic, EC 2.1.1.11
	Q9LU46	DEAD-box ATP-dependent RNA helicase 35, EC 3.6.4.13
	Q8LPF0	Transcription initiation factor TFIID subunit 2 (TBP-associated factor 2, AtTAF2)
	Q9M9P0	Expansin-A13, AtEXPA13 (Alpha-expansin-13, At-EXP13, AtEx13) (Ath-ExpAlpha-1.22)
	Q9SAL0	E3 ubiquitin-protein ligase RGLG4, EC 2.3.2.27 (RING domain ligase 4)
	F4K8X8	DNA repair protein RadA-like protein
	Q8W4D6	Protein HIGH CHLOROPHYLL FLUORESCENCE PHENOTYPE 173, chloroplastic
	Q9AR19	Histone acetyltransferase GCN5, AtGCN5, EC 2.3.1.48 (BIG TOP protein)
	Q67YN2	GTPase activator protein of Rab-like small GTPases-like protein (Ypt/Rab-GAP domain of gyp1p superfamily protein)
	Q9LJ94	Spindle assembly abnormal protein (Uncharacterized protein At3g22520)
	Q9M9L2	F10A16.15 protein (MuDR family transposase) (Uncharacterized protein At3g05850)
	Q38868	Calcium-dependent protein kinase 9, EC 2.7.11.1 (Calmodulin-domain protein kinase CDPK isoform 9)
	O81047	DNA-binding protein (Putative helicase)
	F4HZS8	Sporulation-specific protein
	Q9XIR1	F-box/kelch-repeat protein At1g64840
	F4I4K5	Multicopper oxidase LPR1, EC 1.-.-.- (Protein LOW PHOSPHATE ROOT 1)
	Q8S8F9	Nicotinamidase 1, AtNIC1, EC 3.5.1.19 (Nicotinamide deamidase 1)
	Q8L643	RNA polymerase I specific transcription initiation factor RRN3 protein (Uncharacterized protein At2g34750)
	Q9LJD8	MAP3K epsilon protein kinase 1, AtM3KE1, EC 2.7.11.1 (Mitogen-activated protein kinase kinase kinase 7)
	Q9M9W8	Phospholipase D zeta 2, PLDzeta2, EC 3.1.4.4 (Phospholipase D p2, AtPLDp2) (Phospholipase D2 PHOX and PX-containing domain protein)
	Q66GN3	Protein NPGR2 (NO POLLEN GERMINATION RELATED 2)
	Q93Z01	Inositol 3-kinase, EC 2.7.1.64 (Myo-inositol kinase, AtMIK)
	Q9ZUN8	Protein HEAT STRESS TOLERANT DWD 1
	Q8RV79	Cytosolic sulfotransferase 11, AtSOT11, EC 2.8.2.-
	Q8VZW3	Probable chalcone--flavanone isomerase 3, Chalcone isomerase 3, EC 5.5.1.6 (Chalcone isomerase-like 1)
	F4HUS5	Interferon-related developmental regulator family protein / IFRD protein family
	Q38860	3-ketoacyl-CoA synthase 18, KCS-18, EC 2.3.1.199 (Protein FATTY ACID ELONGATION 1) (Very long-chain fatty acid condensing enzyme 18, VLCFA condensing enzyme 18)
	Q9ZQN9	FAD/NAD(P)-binding oxidoreductase family protein (Putative monooxygenase)
	O48724	Protein WEAK CHLOROPLAST MOVEMENT UNDER BLUE LIGHT 1, Protein WEB1
	Q9C5S1	Protein-tyrosine-phosphatase MKP1, EC 3.1.3.48 (Mitogen-activated protein kinase phosphatase 1, AtMKP1)
	Q8RWY8	Nucleic acid binding protein (Uncharacterized protein At1g27750)
	Q9XIF2	DExH-box ATP-dependent RNA helicase DExH9, EC 3.6.4.13 (Protein MTR4 homolog, AtMTR4)
	O80396	Mitogen-activated protein kinase kinase 3, AtMKK3, MAP kinase kinase 3, EC 2.7.12.2
	Q9SF92	Ras-related protein RABC2b, AtRABC2b (Ras-related protein Rab18C, AtRab18C)
	Q8H0W0	Protein LPA3 (Protein LOW PSII ACCUMULATION 3, chloroplastic)
	F4IQJ2	Elongator complex protein 5, AtELP5 (Elongator component 5)
	Q8VYQ7	Uncharacterized protein At5g35690 (Zinc metalloproteinase-like protein)
	O22975	1-acylglycerol-3-phosphate O-acyltransferase, EC 2.3.1.51 (Lipid droplet-binding protein CGI-58 homolog)
	A0A1P8BEE1	Vacuolar protein sorting-associated protein, putative (DUF1162)
	Q9M8X5	Germin-like protein subfamily 1 member 5
	Q94JR1	Uridylate kinase, EC 2.7.4.22 (Uridine monophosphate kinase)
	F4ICK8	Protein IWS1 homolog 1, AtIWS1 (Interacts with SPT6 protein 1) (Protein HIGH NITROGEN INSENSITIVE 9) (Protein SUPPRESSOR OF BES-1-D 1)
	F4JSP1	NAD(P)-binding Rossmann-fold superfamily protein
	Q9FHR8	Delta(3,5)-Delta(2,4)-dienoyl-CoA isomerase, peroxisomal, AtDCI1, EC 5.3.3.21
	Q8L601	S-adenosyl-L-methionine-dependent methyltransferases superfamily protein (Uncharacterized protein At2g22400)
	Q9FKT7	Glycine-rich protein / oleosin (Uncharacterized protein At5g56100) (Uncharacterized protein At5g56100
	Q9LDC0	Peptidyl-prolyl cis-trans isomerase FKBP42, PPIase FKBP42, EC 5.2.1.8 (42 kDa peptidyl-prolyl isomerase) (FK506-binding protein 42, AtFKBP42) (Immunophilin FKBP42) (Protein TWISTED DWARF 1) (Protein ULTRACURVATA 2) (Rotamase)
	Q945Q5	At2g30700/T11J7.9 (Bacterial trigger factor) (Expressed protein)
	C0SUW7	AT-rich interactive domain-containing protein 6, ARID domain-containing protein 6
	Q8VZ40	U-box domain-containing protein 14, EC 2.3.2.27 (E3 ubiquitin-protein ligase PUB14) (Plant U-box protein 14) (Prototypical U-box domain protein 14) (RING-type E3 ubiquitin transferase PUB14)
	Q8GZ22	Ankyrin repeat family protein (At2g03430) (Putative ankyrin)
	Q94AI7	Protein TOPLESS (WUS-interacting protein 1)
	Q8GYY0	Probable aminotransferase ACS12, EC 2.6.1.-
	F4IEM5	LanC-like protein GCR2 (G-protein coupled receptor 2)
	Q9SIY3	Triphosphate tunnel metalloenzyme 3 (Adenosinetriphosphatase, ATPase, EC 3.6.1.-) (Triphosphatase, PPPase, EC 3.6.1.25)
	Q9M034	DNAJ heat shock family protein (Heat shock protein 40-like) (Putative heat shock protein 40)
	Q9LTV9	Defective in cullin neddylation protein
	Q9LYG9	Mechanosensitive ion channel protein 10 (Mechanosensitive channel of small conductance-like 10) (MscS-Like protein 10, AtMSL10)
	Q949R4	Extradiol ring-cleavage dioxygenase, AtLigB, EC 1.13.11.-
	Q94A09	tRNA (carboxymethyluridine(34)-5-O)-methyltransferase, EC 2.1.1.229 (tRNA methyltransferase 9 homolog, AtTRM9)
	O23714	Proteasome subunit beta type-2-A (20S proteasome beta subunit D-1) (Proteasome component GB) (Proteasome subunit beta type-4)
	F4J153	Signal transducer, putative (DUF3550/UPF0682)
	F4IBH8	Zinc-binding dehydrogenase family protein
	Q9SFX2	U-box domain-containing protein 43, EC 2.3.2.27 (Plant U-box protein 43) (RING-type E3 ubiquitin transferase PUB43)
	Q8GYJ9	HISTIDINE TRIAD NUCLEOTIDE-BINDING 2 (Uncharacterized protein At1g31160) (Uncharacterized protein At1g31160/F28K20_9)
	Q9ZU35	ABC transporter G family member 7, ABC transporter ABCG.7, AtABCG7 (White-brown complex homolog protein 7, AtWBC7)
	Q9XGM2	Double-strand break repair protein MRE11, AtMre11
	Q9SN13	At3g50050 (Eukaryotic aspartyl protease family protein) (Uncharacterized protein F3A4.130)
	P43256	3-hydroxy-3-methylglutaryl-coenzyme A reductase 2, AtHMGR2, HMG-CoA reductase 2, EC 1.1.1.34
	Q8L7Y9	Non-specific phospholipase C1, EC 3.1.-.-
	Q9C7F0	2-oxoglutarate (2OG) and Fe(II)-dependent oxygenase superfamily protein (Oxidoreductase, putative)
	Q9STW5	MACPF domain-containing protein At4g24290
	O22193	U-box domain-containing protein 4, EC 2.3.2.27 (Plant U-box protein 4) (RING-type E3 ubiquitin transferase PUB4)
	Q8GYJ0	Golgin family A protein (Uncharacterized protein At4g22320) (Uncharacterized protein At4g22320/T10I14_150)
	Q84WU5	Protein kinase superfamily protein (Uncharacterized protein At5g14720)
	Q9FQ04	5'-3' exoribonuclease 4, EC 3.1.13.- (Protein ACC INSENSITIVE 1) (Protein ETHYLENE INSENSITIVE 5) (Protein EXORIBONUCLEASE 4)
	Q9ZVF7	Protein ESMERALDA 1, EC 2.4.1.- (O-fucosyltransferase 17, O-FucT-17) (O-fucosyltransferase family protein)
	Q9M1X8	Nucleic acid-binding, OB-fold-like protein (Uncharacterized protein At3g59980) (Uncharacterized protein F24G16.250)
	Q9SHJ8	3-hydroxyisobutyryl-CoA hydrolase-like protein 5, EC 3.1.2.-
	Q9LY62	Glycosylinositol phosphorylceramide mannosyl transferase 1, GIPC mannosyl-transferase 1, EC 2.4.1.- (Glycosyltransferase family 64 protein C4, GT64 C4) (Protein ECTOPICALLY PARTING CELLS 1, AtEPC1)
	Q9LKA4	UBP1-associated protein 2C
	Q0WVA1	Lycopene beta/epsilon cyclase protein (Uncharacterized protein At2g32640)
	A3KPF3	ARM repeat superfamily protein (At3g02710)
	Q9C5X9	Histone acetyltransferase HAC1, EC 2.3.1.48
	Q9SJU9	Epimerase family protein SDR39U1 homolog, chloroplastic, EC 1.1.1.- (Protein GIANT CHLOROPLAST 1) (Protein SulA homolog, AtSulA)
	O48721	Uroporphyrinogen-III synthase, chloroplastic, AtUROS, EC 4.2.1.75 (Hydroxymethylbilane hydrolyase [cyclizing]) (Uroporphyrinogen-III cosynthase)
	Q8LPL6	AP-2 complex subunit alpha-1 (Adaptor protein complex AP-2 subunit alpha-1) (Adaptor-related protein complex 2 subunit alpha-1) (Alpha-adaptin 1) (Clathrin assembly protein complex 2 alpha large chain 1, At-a-Ad, At-alpha-Ad)
	F4IUS3	DCD (Development and Cell Death) domain protein
	Q93Z51	Probable inactive nicotinamidase At3g16190
	Q9S9U1	L-type lectin-domain containing receptor kinase VII.1, LecRK-VII.1, EC 2.7.11.1
	Q9LTX1	RNA binding (RRM/RBD/RNP motifs) family protein
	Q9FPI0	3'-5'-exoribonuclease family protein (AT3g07750) (Putative 3' exoribonuclease)
	Q9ZU93	Plant UBX domain-containing protein 2, PUX2 (AtPUB3) (CDC48-interacting UBX-domain protein 2)
	Q9C913	Alpha/beta-Hydrolases superfamily protein (Uncharacterized protein At1g74280) (Uncharacterized protein F1O17.5)
	A8MR45	NOT2 / NOT3 / NOT5 family
	O65251	Flap endonuclease 1, FEN-1, EC 3.1.-.- (Flap structure-specific endonuclease 1)
	A9LLI8	Protein RRP6-like 3, AtRRP6L3
	Q9FNJ9	Probable 2-carboxy-D-arabinitol-1-phosphatase, EC 3.1.3.63
	Q66GK1	At3g26990 (ENTH/VHS family protein)
	Q42589	Non-specific lipid-transfer protein 1, LTP 1
	F4JS27	Chaperone DnaJ-domain superfamily protein
	Q9FJL3	Peptidyl-prolyl cis-trans isomerase FKBP65, PPIase FKBP65, EC 5.2.1.8 (70 kDa peptidyl-prolyl isomerase) (FK506-binding protein 65, AtFKBP65) (Immunophilin FKBP65) (Peptidyl-prolyl isomerase ROF2) (Protein ROTAMASE FKBP 2) (Rotamase)
	Q9LXG9	Plant cysteine oxidase 1, AtPCO1, EC 1.13.11.20 (Hypoxia-responsive unknown protein 29)
	Q8H1U4	Anaphase-promoting complex subunit 5 (Cyclosome subunit 5)
	Q9ZPQ8	ACT domain-containing protein ACR5 (Protein ACT DOMAIN REPEATS 5)
	Q93ZH0	LysM domain-containing GPI-anchored protein 1
	Q9ZVU5	KIN17-like protein
	Q9M391	Ataxin-3 homolog, EC 3.4.19.12 (MJD1a-like) (Machado-Joseph disease-like protein)
	O23673	Nitroreductase family protein (T7I23.2 protein) (Uncharacterized protein At1g02020)
	Q9LRQ8	Phenolic glucoside malonyltransferase 2, EC 2.3.1.-
	Q9M837	Putative RRM-containing protein (RNA-binding (RRM/RBD/RNP motifs) family protein) (T27C4.15 protein) (Uncharacterized protein At3g04500/T27C4_15)
	O80960	At2g39210/T16B24.15 (Major facilitator superfamily protein) (Nodulin-like protein)
	Q84JW1	Peroxisomal membrane protein 11E (Peroxin-11E, AtPEX11e)
	Q8GWE0	Pentatricopeptide repeat-containing protein At4g16390, chloroplastic (Chloroplastic RNA-binding protein P67) (Protein SUPPRESSOR OF VARIEGATION 7)
	Q9SJQ6	DNA glycosylase/AP lyase ROS1, EC 4.2.99.18 (DEMETER-like protein 1) (Protein REPRESSOR OF SILENCING 1, Protein ROS1)
	A0A178V7N9	SWIB complex BAF60b domain-containing protein
	O65418	Anaphase-promoting complex subunit 4 (Cyclosome subunit 4)
	Q9LDB4	Non-specific lipid-transfer protein 6, LTP 6 (Xylogen-like protein 15, AtXYP15)
	F4K786	Tetratricopeptide repeat (TPR)-like superfamily protein
	O48670	Protein RER1A, AtRER1A
	Q93W20	NifU-like protein 2, chloroplastic, AtCNfu2, AtCnfU-V
	Q42330	Defensin-like protein 192 (Trypsin inhibitor ATTI-7)
	Q9SSQ9	Phospholipase D alpha 2, AtPLDalpha2, PLD alpha 2, EC 3.1.4.4 (Choline phosphatase 2) (Phosphatidylcholine-hydrolyzing phospholipase D 2)
	P15457	2S seed storage protein 1 (2S albumin storage protein) (NWMU2-2S albumin 1) [Cleaved into: 2S seed storage protein 1 small subunit
	Q8VYI9	Non-specific lipid transfer protein GPI-anchored 31, AtLTPG-31, Protein LTP-GPI-ANCHORED 31 (Xylogen protein 1, AtXYP1)
	Q9SIM4	60S ribosomal protein L14-1
	Q9C7S3	Inner membrane localized protein (Uncharacterized protein At1g42960) (Uncharacterized protein F13A11.2)
	P26569	Histone H1.2
	Q9FF40	Bifunctional inhibitor/lipid-transfer protein/seed storage 2S albumin superfamily protein (Emb|CAB68137.1) (Lipid transfer like protein) (Putative lipid transfer protein)
	Q9XJ35	ATP-dependent Clp protease proteolytic subunit-related protein 1, chloroplastic, ClpR1 (Protein SUPPRESSOR OF VARIEGATION 2) (nClpP5)
	P42036	40S ribosomal protein S14-3
	P19036	17.4 kDa class I heat shock protein (17.4 kDa heat shock protein 1, AtHsp17.4A)
	Q8GXI9	SNF1-related protein kinase regulatory subunit gamma-like PV42b, AtPV42b (AKIN subunit gamma-like PV42b) (CBS domain-containing protein CBSX4)
	Q9M5P2	Secretory carrier-associated membrane protein 3, AtSC3, Secretory carrier membrane protein 3
	Q9SL09	Glycine-rich protein family (Uncharacterized protein At2g05580)
	Q9LUD4	60S ribosomal protein L18a-3
	Q9FKK1	Preprotein translocase Sec, Sec61-beta subunit protein (Protein transport protein subunit-like) (Uncharacterized protein At5g60460)
	P42792	Cytochrome b (Complex III subunit 3) (Complex III subunit III) (Cytochrome b-c1 complex subunit 3) (Ubiquinol-cytochrome-c reductase complex cytochrome b subunit)
	Q39211	DNA-directed RNA polymerases II, IV and V subunit 3 (DNA-directed RNA polymerase II 36 kDa polypeptide A) (DNA-directed RNA polymerase II subunit RPB3-A, RNA polymerase II subunit 3-A, RNA polymerase II subunit B3-A)
	Q9LKA5	Multiple organellar RNA editing factor 8, chloroplastic/mitochondrial (RNA editing-interacting protein 1)
	Q9SGE3	Histone H2B.2 (HTB8)
	Q9FE06	Protein EXORDIUM-like 2
	O65660	PLAT domain-containing protein 1, AtPLAT1, PLAT domain protein 1
	Q38929	Isopentenyl-diphosphate Delta-isomerase I, chloroplastic, EC 5.3.3.2 (Isopentenyl pyrophosphate isomerase I, IPP isomerase I)
	Q949Q7	Serine carboxypeptidase-like 29, EC 3.4.16.-
	Q9SJ81	Fasciclin-like arabinogalactan protein 7
	P24636	Tubulin beta-4 chain (Beta-4-tubulin)
	Q9FFE6	Probable acyl-activating enzyme 5, peroxisomal, EC 6.2.1.- (AMP-binding protein 5, AtAMPBP5)
	Q9SUT9	Reticulon-like protein B2, AtRTNLB2 (VirB2-interacting protein 2)
	A8MQD8	ER membrane protein complex subunit 4
	Q93YR3	FAM10 family protein At4g22670
	Q96252	ATP synthase subunit delta', mitochondrial (F-ATPase delta' subunit)
	Q9SUY2	AT3g52230/F4F15_340 (Uncharacterized protein F4F15.340)
	Q9C4Z6	Receptor for activated C kinase 1B (Guanine nucleotide-binding protein subunit beta-like protein B)
	Q9SSR2	Signal peptidase I, EC 3.4.21.89
	Q9SVQ9	AT4g13180/F17N18_70 (NAD(P)-binding Rossmann-fold superfamily protein) (Short-chain alcohol dehydrogenase like protein)
	Q67ZW1	Heavy metal-associated isoprenylated plant protein 27, AtHIP27, AtHIPP27
	Q39002	ADP,ATP carrier protein 1, chloroplastic (ADP/ATP translocase 1) (Adenine nucleotide translocase 1)
	Q9LZI2	UDP-glucuronic acid decarboxylase 2, EC 4.1.1.35 (UDP-XYL synthase 2) (UDP-glucuronate decarboxylase 2, UGD, UXS-2) (dTDP-glucose 4-6-dehydratase homolog D18)
	Q9LIA8	UDP-glucose 6-dehydrogenase 2, UDP-Glc dehydrogenase 2, UDP-GlcDH 2, UDPGDH 2, EC 1.1.1.22 (At-UGD2)
	Q9LEY9	H/ACA ribonucleoprotein complex subunit 2-like protein (Nhp2-like protein)
	O82487	Phosphoenolpyruvate carboxylase family protein (Putative aldolase) (T12H20.10 protein)
	F4IYK3	ARM repeat superfamily protein
	O04922	Probable glutathione peroxidase 2, EC 1.11.1.9
	Q9C9Y8	Probable inactive receptor kinase At3g08680
	Q9LRR9	Glycolate oxidase 1, AtGLO1, GOX1, EC 1.1.3.15 ((S)-2-hydroxy-acid oxidase GLO1) (Short chain alpha-hydroxy acid oxidase GLO1)
	Q9SJU4	Fructose-bisphosphate aldolase 1, chloroplastic, AtFBA1, EC 4.1.2.13
	F4HWQ8	Cell wall / vacuolar inhibitor of fructosidase 1, AtC/VIF1
	Q9LQ31	Jacalin-related lectin 4
	P22953	Heat shock 70 kDa protein 1 (Heat shock cognate 70 kDa protein 1) (Heat shock cognate protein 70-1, AtHsc70-1) (Heat shock protein 70-1, AtHsp70-1) (Protein EARLY-RESPONSIVE TO DEHYDRATION 2)
	Q39196	Probable aquaporin PIP1-4 (Plasma membrane intrinsic protein 1-4, AtPIP1
	Q8VZU9	Derlin-1 (AtDerlin1-1)
	Q9LE44	SEED MATURATION PROTEIN 1 (Late embryogenesis abundant protein SMP1)
	Q9C6F0	2-oxoglutarate (2OG) and Fe(II)-dependent oxygenase superfamily protein (At1g35190) (Hyoscyamine 6-dioxygenase hydroxylase, putative)
	P53799	Squalene synthase 1, SQS 1, SS 1, EC 2.5.1.21 (FPP:FPP farnesyltransferase 1) (Farnesyl-diphosphate farnesyltransferase 1)
	Q9FKW8	Thiosulfate sulfurtransferase 18, EC 2.8.1.1 (Sulfurtransferase 18, AtStr18)
	Q940J9	Probable methyltransferase PMT8, EC 2.1.1.-
	Q9SZN7	Heavy metal-associated isoprenylated plant protein 26, AtHIP26, AtHIPP26 (Farnesylated protein 6, AtFP6)
	P48006	Elongation factor 1-delta 1, EF-1-delta 1 (Elongation factor 1B-beta 1) (eEF-1B beta 1)
	Q9SRV5	5-methyltetrahydropteroyltriglutamate--homocysteine methyltransferase 2, EC 2.1.1.14 (Cobalamin-independent methionine synthase 2, AtMS2)
	Q6NPT7	ERAD-associated E3 ubiquitin-protein ligase HRD1B, AtHrd1B, EC 2.3.2.27 (RING-type E3 ubiquitin transferase HRD1B)
	Q6DST1	Late embryogenesis abundant protein At1g64065
	Q9ZWI7	Protein RER1C, AtRER1C
	Q94A65	Rhodanese-like domain-containing protein 14, chloroplastic (Sulfurtransferase 14, AtStr14)
	Q9SKU2	Expansin-B1, At-EXPB1, AtEXPB1 (Ath-ExpBeta-1.5) (Beta-expansin-1)
	O49595	High mobility group B protein 1 (High mobility group protein A, AtHMGalpha, HMG alpha) (Nucleosome/chromatin assembly factor group D 01, Nucleosome/chromatin assembly factor group D 1)
	Q9SRN1	NDR1/HIN1-like protein 2
	Q9FJX2	60S ribosomal protein L26-2
	F4IZR5	Protein EXPORTIN 1B
	Q940S0	Transmembrane 9 superfamily member 2 (Endomembrane protein 8) (Transmembrane nine protein 2, AtTMN2)
	Q9FN27	2-oxoglutarate (2OG) and Fe(II)-dependent oxygenase superfamily protein (Ethylene-forming-enzyme-like dioxygenase) (Oxidoreductase)
	Q9XJ36	ATP-dependent Clp protease proteolytic subunit-related protein 2, chloroplastic, ClpR2, nClpP2
	Q93XX0	TMPIT-like protein (Uncharacterized protein At4g10430) (Uncharacterized protein At4g10430
	Q6NQL4	2-dehydro-3-deoxyphosphooctonate aldolase 2, EC 2.5.1.55 (3-deoxy-D-manno-octulosonic acid 8-phosphate synthase) (KDO-8-phosphate synthase 2, AtkdsA2, KDO 8-P synthase, KDOPS) (Phospho-2-dehydro-3-deoxyoctonate aldolase)
	P82715	PsbP domain-containing protein 5, chloroplastic (OEC23-like protein 6) (PsbP-related thylakoid lumenal protein 4) (Thylakoid lumenal 35.8 kDa protein)
	F4IBV1	Pathogenesis-related family protein
	Q93XX4	C2 domain-containing protein At1g53590 (N-terminal-TM-C2 domain type 6 protein 1, NTMC2TYPE6.1)
	Q29PX7	At1g19540 (NmrA-like negative transcriptional regulator family protein)
	P41916	GTP-binding nuclear protein Ran-1 (Ras-related nuclear protein 1)
	Q9M069	Glucan endo-1,3-beta-glucosidase 7, EC 3.2.1.39 ((1->3)-beta-glucan endohydrolase 7, (1->3)-beta-glucanase 7) (Beta-1,3-endoglucanase 7, Beta-1,3-glucanase 7)
	Q9SA23	Syntaxin-51, AtSYP51
	O80548	MA3 DOMAIN-CONTAINING TRANSLATION REGULATORY FACTOR 2 (MA3 domain-containing protein 8)
	Q8LA21	At4g32750 (Transmembrane protein) (Uncharacterized protein At4g32750)
	Q9SHE8	Photosystem I reaction center subunit III, chloroplastic (Light-harvesting complex I 17 kDa protein) (PSI-F)
	Q943Z6	Signal recognition particle 19 kDa protein, SRP19
	Q5XF75	Elongation factor Ts, mitochondrial, EF-Ts, EF-TsMt
	Q9FJW4	NADH dehydrogenase [ubiquinone] iron-sulfur protein 4, mitochondrial (Protein FROSTBITE1)
	O04928	Phosphatidate cytidylyltransferase 1, EC 2.7.7.41 (CDP-DAG synthase 1) (CDP-DG synthase 1) (CDP-diacylglycerol synthase 1, CDS1) (CDP-diglyceride pyrophosphorylase 1) (CDP-diglyceride synthase 1) (CTP:phosphatidate cytidylyltransferase 1)
	F4K4B8	Protein YIP
	Q96255	Phosphoserine aminotransferase 1, chloroplastic, AtPSAT1, EC 2.6.1.52 (Phosphohydroxythreonine aminotransferase)
	O82355	Desiccation-related protein At2g46140 (LEA type-2 family protein At2g46140)
	O04499	2,3-bisphosphoglycerate-independent phosphoglycerate mutase 1, BPG-independent PGAM 1, Phosphoglyceromutase 1, EC 5.4.2.12 (PGAM-I 1)
	Q94BZ7	DNA gyrase subunit B, mitochondrial, EC 5.6.2.2
	O80504	10 kDa chaperonin 2, chloroplastic (Chloroplast chaperonin 10, Chl-Cpn10)
	Q9FIG9	Protein ACCUMULATION AND REPLICATION OF CHLOROPLASTS 6, chloroplastic, AtARC6
	F4J9G6	Mitochondrial proton/calcium exchanger protein (Leucine zipper-EF-hand-containing transmembrane protein 1)
	Q93ZE8	Stromal cell-derived factor 2-like protein, AtSDF2, SDF2-like protein
	Q8GXY6	At1g05270 (TraB family protein) (Uncharacterized protein At1g05270) (Uncharacterized protein At1g05270/YUP8H12_12)
	P69834	2-C-methyl-D-erythritol 4-phosphate cytidylyltransferase, chloroplastic, EC 2.7.7.60 (4-diphosphocytidyl-2C-methyl-D-erythritol synthase) (MEP cytidylyltransferase, AtMECT, AtMEPCT)
	Q0WW55	Thymidylate kinase, AtTMPK, EC 2.7.4.9 (Protein ZEUS1)
	F4IRI1	Transducin/WD40 repeat-like superfamily protein
	Q8GUL2	Transportin MOS14 (Importin beta MOS14) (Protein MODIFIER OF SNC1 14) (Transportin-SR, TRN-SR)
	Q8GW78	ATP-dependent Clp protease ATP-binding subunit CLPT2, chloroplastic
	O64827	Histone-lysine N-methyltransferase SUVR5, EC 2.1.1.- (C2H2 zinc finger-SET histone methyltransferase, Protein C2H2 SET) (Protein SET DOMAIN GROUP 6) (Suppressor of variegation 3-9-related protein 5, Su(var)3-9-related protein 5)
	Q8VYZ5	Periodic tryptophan protein 2, AtPWP2
	Q8H0S3	Protein transport protein SEC23
	Q9ZU66	Putative spliceosome-associated protein (RNA-binding (RRM/RBD/RNP motifs) family protein)
	Q9XIK4	RNA cytidine acetyltransferase 1, EC 2.3.1.- (18S rRNA cytosine acetyltransferase 1)
	Q9SFF6	Pectin acetylesterase 12, EC 3.1.1.-
	Q9C6L2	At1g25420/F2J7_16 (Regulator of Vps4 activity in the MVB pathway protein) (Uncharacterized protein F2J7.16)
	Q9S841	Oxygen-evolving enhancer protein 1-2, chloroplastic, OEE1 (33 kDa subunit of oxygen evolving system of photosystem II) (33 kDa thylakoid membrane protein) (Manganese-stabilizing protein 2, MSP-2) (OEC 33 kDa subunit)
	O23710	Proteasome subunit beta type-7-A, EC 3.4.25.1 (20S proteasome beta subunit B-1) (Proteasome component FA) (Proteasome component FB) (Proteasome subunit beta type-2)
	A0A1P8B4E4	ARM repeat superfamily protein
	Q9C6E4	Protein EXORDIUM-like 1 (PHOSPHATE-INDUCED 1)
	Q9LKB9	Myosin-6 (AtMYA2)
	O49639	Phosphatidate cytidylyltransferase 2, EC 2.7.7.41 (CDP-DAG synthase 2) (CDP-DG synthase 2) (CDP-diacylglycerol synthase 2, CDS2) (CDP-diglyceride pyrophosphorylase 2) (CDP-diglyceride synthase 2) (CTP:phosphatidate cytidylyltransferase 2)
	A0A1P8ARL5	Phenazine biosynthesis PhzC/PhzF protein
	Q4V3D1	At1g48620 (High mobility group A5)
	Q9SJ17	At2g21820 (Expressed protein) (Seed maturation protein) (Uncharacterized protein At2g21820)
	F4J8C6	Inositol hexakisphosphate and diphosphoinositol-pentakisphosphate kinase VIP1, EC 2.7.4.24 (Probable protein QUANTITATIVE VITAMIN E-7) (Protein VIP HOMOLOG 2) (VIP1 homolog protein 1, Arabidopsis homolog protein of yeast VIP1 1, AtVIP1)
	Q5E911	At4g32050 (Neurochondrin family protein)
	Q38867	Peptidyl-prolyl cis-trans isomerase CYP19-3, PPIase CYP19-3, EC 5.2.1.8 (Cyclophilin of 19 kDa 3) (Cyclophilin-4) (Rotamase cyclophilin-2)
	Q9LVA0	BAG family molecular chaperone regulator 7 (Bcl-2-associated athanogene 7)
	O49543	Cysteine desulfurase, mitochondrial, EC 2.8.1.7 (NIFS homolog 1, AtNIFS1) (Protein AtMtNifS)
	Q9SUP5	Pectin lyase-like superfamily protein (Putative polygalacturonase)
	Q9ZP05	Malate dehydrogenase 2, peroxisomal, EC 1.1.1.37 (Microbody NAD-dependent malate dehydrogenase, mbNAD-MDH) (Peroxisomal NAD-dependent malate dehydrogenase 2, pxNAD-MDH2) (Peroxisomal malate dehydrogenase 2, Peroxisomal MDH2)
	Q0WV78	Proline-, glutamic acid/leucine-rich protein (Uncharacterized protein At1g30240)
	Q8RWV5	Cell differentiation, Rcd1-like protein (Putative cell differentiation protein)
	Q9FM77	Isopentenyl-diphosphate delta-isomerase (Uncharacterized protein At5g55610)
	Q9SCY2	Peptidyl-prolyl cis-trans isomerase FKBP13, chloroplastic, PPIase FKBP13, EC 5.2.1.8 (FK506-binding protein 1) (FK506-binding protein 13, AtFKBP13) (Immunophilin FKBP13) (Rotamase)
	Q8VYB7	Geranylgeranyl transferase type-2 subunit alpha 1, EC 2.5.1.60 (Geranylgeranyl transferase type II subunit alpha 1) (Rab geranylgeranyl transferase alpha subunit 1, AtRGTA1, Rab-GGT alpha 1)
	Q9LYU8	Aspartokinase 1, chloroplastic, EC 2.7.2.4 (Aspartate kinase 1)
	F4I1E4	RING-type E3 ubiquitin transferase, EC 2.3.2.27
	Q7G192	Indole-3-acetaldehyde oxidase, IAA oxidase, EC 1.2.3.7 (Aldehyde oxidase 2, AO-2, AtAO-2, AtAO3)
	P56778	Photosystem II CP43 reaction center protein (PSII 43 kDa protein) (Protein CP-43)
	P81760	Thylakoid lumenal 17.4 kDa protein, chloroplastic (P17.4)
	F4HWB0	Hydroxyproline-rich glycoprotein family protein
	Q8GW72	Alpha-L-fucosidase 1, EC 3.2.1.51 (Alpha-1,3/4-fucosidase, AtFUC1) (Alpha-L-fucoside fucohydrolase)
	F4KF77	RING/U-box superfamily protein
	Q9M390	Protein NRT1/ PTR FAMILY 8.1, AtNPF8.1 (Peptide transporter PTR1)
	Q9XI45	At1g15230/F9L1_18 (F9L1.18 protein) (Uncharacterized protein At1g15230)
	Q9SYG5	Exocyst subunit Exo70 family protein
	Q9SSB8	Cytochrome c oxidase subunit 5b-2, mitochondrial, AtCOX5b-2
	Q8L4D8	Protein IQ-DOMAIN 31, AtIQD31
	A0A1P8AUY4	Midasin, AtMDN1 (Dynein-related AAA-ATPase MDN1) (MIDAS-containing protein 1) (Protein DWARF AND SHORT ROOT 1)
	Q39199	DNA repair protein recA homolog 1, chloroplastic (Recombinase A homolog 1)
	Q9FFG3	Outer membrane OMP85 family protein (Uncharacterized protein MOP10.6)
	Q24JN5	Prolyl 4-hydroxylase 5, AtP4H5, EC 1.14.11.2
	Q9LSU9	AT3g25550/MWL2_17 (Trigger factor)
	Q9SRV1	BTB/POZ and MATH domain-containing protein 4 (Protein BTB-POZ AND MATH DOMAIN 4, AtBPM4)
	Q84M97	Mechanosensitive ion channel protein 9 (Mechanosensitive channel of small conductance-like 9) (MscS-Like protein 9, AtMSL9)
	Q9SP02	Peptidyl-prolyl cis-trans isomerase CYP20-1, PPIase CYP20-1, EC 5.2.1.8 (Cyclophilin of 20 kDa 1) (Rotamase CYP20-1) (Rotamase cyclophilin-7)
	Q1PET6	Probable isoprenylcysteine alpha-carbonyl methylesterase ICMEL2, EC 3.1.1.n2 (Isoprenylcysteine methylesterase-like protein 2)
	Q9FLH0	Protein CROWDED NUCLEI 4 (Protein LITTLE NUCLEI 4)
	Q9LJX8	Vacuolar-processing enzyme delta-isozyme, Delta-VPE, EC 3.4.22.34 (Asparaginyl endopeptidase delta-VPE)
	Q9FFU6	Cytochrome b561, DM13 and DOMON domain-containing protein At5g54830 (Protein b561A.tha1)
	F4J7G5	MD-2-related lipid recognition domain-containing protein / ML domain-containing protein
	F4KFG2	18S rRNA aminocarboxypropyltransferase, EC 2.5.1.-
	Q9S7B5	Threonine synthase 1, chloroplastic, EC 4.2.3.1 (Protein METHIONINE OVER-ACCUMULATOR 2)
	Q9ZU91	Glucan endo-1,3-beta-glucosidase 3, EC 3.2.1.39 ((1->3)-beta-glucan endohydrolase 3, (1->3)-beta-glucanase 3) (Beta-1,3-endoglucanase 3, Beta-1,3-glucanase 3)
	C0LGP9	Probable leucine-rich repeat receptor-like protein kinase IMK3, EC 2.7.11.1 (Protein INFLORESCENCE MERISTEM RECEPTOR-LIKE KINASE 3) (Protein MERISTEMATIC RECEPTOR-LIKE KINASE)
	Q9XII1	Plastid division protein PDV2 (Protein PLASTID DIVISION2)
	Q84VZ6	At2g31140 (Peptidase S24/S26A/S26B/S26C family protein) (Uncharacterized protein At2g31140)
	Q93Z32	Signal peptide peptidase-like 1, AtSPPL1, EC 3.4.23.-
	Q9SUT5	Protein SGT1 homolog B, AtSGT1b (Protein ENHANCED DOWNY MILDEW 1) (Protein ENHANCER OF TIR1-1 AUXIN RESISTANCE 3) (Suppressor of G2 allele of SKP1 homolog B)
	F4JZX8	Crooked neck protein, putative / cell cycle protein
	Q9CAB7	Probable peroxygenase 4, AtPXG4, EC 1.11.2.3 (Caleosin-4)
	Q9STP8	Acyl-CoA-binding domain-containing protein 2, Acyl-CoA binding protein 2
	P17597	Acetolactate synthase, chloroplastic, AtALS, EC 2.2.1.6 (Acetohydroxy-acid synthase) (Protein CHLORSULFURON RESISTANT 1)
	O23463	Calmodulin-binding transcription activator 5, AtCAMTA5 (Ethylene-induced calmodulin-binding protein f, EICBP.f) (Signal-responsive protein 6, AtSR6)
	O80522	GDSL esterase/lipase At1g09390, EC 3.1.1.- (Extracellular lipase At1g09390)
	Q8RWU7	Plant UBX domain-containing protein 4, PUX4 (CDC48-interacting UBX-domain protein 4)
	Q9FHN6	Monocopper oxidase-like protein SKS2
	Q8RWE5	Plant intracellular Ras-group-related LRR protein 8
	Q9LW08	Signal peptidase I, EC 3.4.21.89
	Q9FKI4	N-terminal acetyltransferase A complex catalytic subunit NAA10, AtNAA10, EC 2.3.1.255
	P42801	Inositol-3-phosphate synthase isozyme 1, AtIPS1, MIP synthase 1, EC 5.5.1.4 (Myo-inositol 1-phosphate synthase 1, AtMIPS 1, MI-1-P synthase 1)
	Q9T090	26S proteasome regulatory particle chain RPT6-like protein (P-loop containing nucleoside triphosphate hydrolases superfamily protein) (Uncharacterized protein At4g27680)
	Q9FK59	Eukaryotic translation initiation factor NCBP (Novel cap-binding protein, nCBP) (mRNA cap-binding protein)
	Q9FZ33	Protein AUXIN RESPONSE 4
	F4JJF6	Glycosyltransferase (Glycosyltransferase (DUF604))
	Q9LPU1	Secondary thiamine-phosphate synthase enzyme (T22I11.11 protein) (Uncharacterized protein At1g21065)
	F4K329	Plasma membrane fusion protein
	O04588	At1g62225 (F19K23.16 protein) (Transmembrane protein) (Uncharacterized protein At1g62225)
	Q8VZL4	Mechanosensitive ion channel protein 1, mitochondrial (Mechanosensitive channel of small conductance-like 1) (MscS-Like protein 1)
	P56779	Cytochrome b559 subunit alpha (PSII reaction center subunit V)
	O23429	Vesicle-associated membrane protein 724, AtVAMP724 (SYBL1-like protein)
	Q8GYD1	Protein disulfide-isomerase 5-1, AtPDIL5-1 (Protein disulfide-isomerase 6-1, AtPDIL6-1)
	F4JNL5	ARM repeat superfamily protein
	Q6NQ79	AT-rich interactive domain-containing protein 4, ARID domain-containing protein 4
	Q9FLC2	Monooxygenase 3, AtMO3, EC 1.14.13.-
	Q9LXZ7	At3g56430 (Import inner membrane translocase subunit) (Uncharacterized protein T5P19_80)
	Q9FGR9	KDEL-tailed cysteine endopeptidase CEP1, EC 3.4.22.- (Cysteine proteinase CP56, AtCP56)
	A0A1P8ASM6	Zn-dependent exopeptidases superfamily protein
	Q9SZH2	Peroxidase 43, Atperox P43, EC 1.11.1.7
	Q8RY12	AT5g20600/F7C8_190 (Ribosomal RNA processing-like protein) (Uncharacterized protein At5g20600)
	Q8L702	Endoplasmic reticulum transmembrane protein
	Q9FN42	ATP-dependent Clp protease proteolytic subunit 2, mitochondrial, EC 3.4.21.92 (ATP-dependent Clp protease proteolytic subunit 1, mitochondrial) (Endopeptidase ClpP2) (nClpP7)
	Q9T0I8	5'-methylthioadenosine nucleosidase, MTA nucleosidase, EC 3.2.2.16 (5'-methylthioadenosine nucleosidase 1, AtMTAN1, MTA nucleosidase 1)
	Q9LK34	Uridine/cytidine kinase UKL1, chloroplastic, EC 2.7.1.48 (Uridine kinase-like protein 2) (Uridine/cytidine kinase 2)
	Q9C720	Transmembrane 9 superfamily member 6 (Endomembrane protein 4) (Transmembrane nine protein 6, AtTMN6)
	Q9MA63	REF/SRPP-like protein At3g05500
	Q8LFS6	RNA-binding protein BRN1 (Protein BRUNO-LIKE 1, AtBRN1) (Protein RNA-BINDING PROTEIN-DEFENSE RELATED 1, AtRBP-DR1)
	Q94JS4	24-methylenesterol C-methyltransferase 3, 24-sterol C-methyltransferase 3, Sterol-C-methyltransferase 3, EC 2.1.1.143
	P54150	Peptide methionine sulfoxide reductase A4, chloroplastic, AtMSRA4, EC 1.8.4.11 (Peptide-methionine (S)-S-oxide reductase, Peptide Met(O) reductase) (Protein-methionine-S-oxide reductase)
	Q9FY48	E3 ubiquitin-protein ligase KEG, EC 2.3.2.27, EC 2.7.11.1 (Protein KEEP ON GOING) (RING finger protein KEG) (RING-type E3 ubiquitin transferase KEG)
	P94014	Germin-like protein subfamily 2 member 1
	O23702	C-terminal binding protein AN, CtBP (Protein ANGUSTIFOLIA) (Protein DETORQUEO)
	Q9LSK7	At3g18035 (Linker histone protein, putative) (Winged-helix DNA-binding transcription factor family protein)
	Q84L30	Ubiquitin receptor RAD23d, AtRAD23d (Putative DNA repair protein RAD23-4) (RAD23-like protein 4, AtRAD23-4)
	Q93ZY6	ARM repeat superfamily protein (Uncharacterized protein At1g65220)
	O82413	Histidine--tRNA ligase, chloroplastic/mitochondrial, EC 6.1.1.21 (Histidyl-tRNA synthetase, HisRS) (Histidyl-tRNA synthetase 1, AtHRS1)
	Q9LVE6	Senescence/dehydration-associated protein-like protein
	O23403	PsbP domain-containing protein 1, chloroplastic (OEC23-like protein 3) (PsbP-related thylakoid lumenal protein 1)
	P24102	Peroxidase 22, Atperox P22, EC 1.11.1.7 (ATPEa) (Basic peroxidase E)
	Q8GZ87	Protein IQ-DOMAIN 28, AtIQD28
	Q9LRZ3	Pumilio homolog 24, APUM-24, AtPUM24
	Q9SL80	Gls protein (DUF810) (Uncharacterized protein At2g20010)
	Q9ZPW6	Late embryogenesis abundant domain-containing protein / LEA domain-containing protein (Similar to late embryogenesis abundant proteins)
	F4JK17	Cofactor-independent phosphoglycerate mutase
	O48686	Paired amphipathic helix protein Sin3-like 3 (Histone deacetylase complex subunit Sin3, AtSin3) (Transcriptional corepressor Sin3)
	Q9SLN0	Dolichyl-phosphate beta-glucosyltransferase, EC 2.4.1.117
	B9DGU7	Thiamine pyrophosphokinase 1, AtTPK1, EC 2.7.6.2 (Thiamine kinase 1)
	O49686	Abscisic acid receptor PYR1 (ABI1-binding protein 6) (Protein PYRABACTIN RESISTANCE 1) (Regulatory components of ABA receptor 11)
	Q9LHF1	Leucine-rich repeat extensin-like protein 4, AtLRX4, LRR/EXTENSIN4 (Cell wall hydroxyproline-rich glycoprotein)
	Q9SJL2	Heavy metal-associated isoprenylated plant protein 5, AtHIP05 (Farnesylated protein 2, AtFP2)
	Q84P17	Probable acyl-activating enzyme 18, peroxisomal, EC 6.2.1.-
	F4J8C0	HRF1 protein (Integral membrane HRF1 family protein)
	O22850	Probable glutathione peroxidase 3, mitochondrial, EC 1.11.1.9
	Q64J17	Protein-L-isoaspartate O-methyltransferase 2, AtPIMT2, EC 2.1.1.77
	Q9C6T1	Phosphomevalonate kinase, peroxisomal, EC 2.7.4.2 (5-phosphomevalonate kinase, AtPMK)
	Q9SA57	Late embryogenesis abundant protein 3, LEA 3
	Q8L9S0	Bet1-like protein At1g29060
	Q9C996	GDSL esterase/lipase 6, EC 3.1.1.- (Extracellular lipase 6)
	Q94CG2	Bet1-like SNARE 1-2, AtBET12 (Bet1/Sft1-like SNARE 14b, AtBS14b)
	Q84WW5	Vesicle-associated protein 1-3 (Plant VAP homolog 13, AtPVA13) (VAMP-associated protein 1-3) [Cleaved into: Vesicle-associated protein 1-3, N-terminally processed ]
	Q8GXR2	Probable polyol transporter 6
	Q9FVQ1	Nucleolin 1 (Protein NUCLEOLIN LIKE 1, AtNUC-L1) (Protein PARALLEL 1, AtPARL1)
	Q96283	Ras-related protein RABA2c, AtRABA2c (Ras-related protein Rab11A, AtRab11A)
	Q93ZX1	Replication factor C subunit 4, AtRFC4 (Activator 1 subunit 4) (Protein EMBRYO DEFECTIVE 1968)
	Q9FLV0	Protein DOWNY MILDEW RESISTANCE 6, AtDMR6, EC 1.14.11.- (2-oxoglutarate (2OG)-Fe(II) oxygenase-like protein DMR6) (Salicylate 3-hydroxylase DMR6, S3H DMR6, SA 3-hydroxylase DMR6, Salicylic acid 3-hydroxylase DMR6, EC 1.14.13.-)
	Q9C6C2	DNA-directed RNA polymerase family protein (RNA polymerase subunit) (RNA polymerase subunit
	Q9C553	At1g51580 (RNA-binding KH domain-containing protein) (Uncharacterized protein At1g51580) (Uncharacterized protein F19C24.19) (Uncharacterized protein F5D21.23)
	F4JIN3	DnaJ protein ERDJ2B (Chaperone protein dnaJ 29, AtDjC29, AtJ29) (Endoplasmic reticulum dnaJ domain-containing protein 2B, AtERdj2B) (Translocation protein SEC63 homolog ERDJ2B)
	Q9ASS6	Photosynthetic NDH subunit of lumenal location 5, chloroplastic (Cyclophilin of 20 kDa 2, AtCYP20-2) (Peptidyl-prolyl cis-trans isomerase CYP20-2, PPIase CYP20-2, EC 5.2.1.8) (Rotamase CYP20-2) (Thylakoid lumen PPIase of 20 kDa, TLP20, TLP21)
	Q45GJ7	Expressed protein (Transmembrane protein)
	Q56Y17	Trimethylguanosine synthase (DUF707) (Uncharacterized protein At2g28310)
	O22898	Long chain acyl-CoA synthetase 1, EC 6.2.1.3 (Protein ECERIFERUM 8)
	O82179	Glycine cleavage system H protein 2, mitochondrial
	F4JTI1	Protein PHOX4
	Q9ZSA2	Calcium-dependent protein kinase 21, EC 2.7.11.1
	Q07356	15-cis-phytoene desaturase, chloroplastic/chromoplastic, EC 1.3.5.5 (Phytoene dehydrogenase) (Phytoene desaturase)
	Q9C9R9	At1g78130 (Major facilitator superfamily protein) (Putative transporter
	Q9FMA3	Peroxisome biogenesis protein 5 (Peroxin-5, AtPEX5) (Peroxisomal targeting signal type 1 receptor) (Pex5p)
	Q9MAA9	S-adenosyl-L-methionine-dependent methyltransferases superfamily protein (T12H1.6 protein) (Uncharacterized protein At3g05100)
	Q9SYB8	Trafficking protein particle complex subunit
	Q9ZQE5	Pentatricopeptide repeat-containing protein At2g15690, mitochondrial
	F4I3J0	Obg-like ATPase 1
	Q7Y231	Alpha-1,6-mannosyl-glycoprotein 2-beta-N-acetylglucosaminyltransferase (At1g45150) (Uncharacterized protein At1g45150)
	F4IBV4	Alpha-1,3/1,6-mannosyltransferase ALG2, EC 2.4.1.132, EC 2.4.1.257 (GDP-Man:Man(1)GlcNAc(2)-PP-Dol alpha-1,3-mannosyltransferase)
	Q9FKA5	Uncharacterized protein At5g39570
	A0A1I9LNB6	ELMO/CED-12 family protein
	Q8LAZ7	COP9 signalosome complex subunit 5a, Signalosome subunit 5a, EC 3.4.-.- (Jun activation domain-binding homolog 1)
	F4I4P3	Mediator of RNA polymerase II transcription subunit 23
	Q9M1J8	At3g57000 (Nucleolar essential protein-like protein) (Uncharacterized protein At3g57000) (Uncharacterized protein F24I3.80)
	Q9FKM2	Mitochondrial outer membrane protein porin 4 (Voltage-dependent anion-selective channel protein 4, AtVDAC4, VDAC-4)
	A3KPF2	Probable histone-arginine methyltransferase 1.4, AtPRMT14, EC 2.1.1.319 (Coactivator-associated methyltransferase 1B) (Protein arginine N-methyltransferase 4A, AtPRMT4A)
	Q9SHG6	Septin and tuftelin-interacting protein 1 homolog 1 (Nineteen complex-related protein 1 homolog, AtNTR1) (Protein SPLICEOSOMAL TIMEKEEPER LOCUS 1)
	Q0WML0	ABC transporter B family member 27, ABC transporter ABCB.27, AtABCB27 (Aluminum tolerance-related ATP-binding cassette transporter) (Antigen peptide transporter-like 2) (Transporter associated with antigen processing-like protein 2, AtTAP2)
	P29515	Tubulin beta-7 chain (Beta-7-tubulin)
	Q06611	Aquaporin PIP1-2, AtPIP1
	Q84JG2	SWI/SNF complex subunit SWI3B, AtSWI3B (Transcription regulatory protein SWI3B)
	Q9LNJ9	Bifunctional fucokinase/fucose pyrophosphorylase, AtFKGP [Includes: L-fucokinase, EC 2.7.1.52
	F4KE63	Valine--tRNA ligase, chloroplastic/mitochondrial 2, EC 6.1.1.9 (Protein EMBRYO DEFECTIVE 2247) (Valyl-tRNA synthetase, ValRS)
	Q70E96	Aldehyde dehydrogenase family 3 member F1, EC 1.2.1.3
	Q9S834	ATP-dependent Clp protease proteolytic subunit 5, chloroplastic, EC 3.4.21.92 (Endopeptidase ClpP5, nClpP5) (nClpP1)
	Q9MB58	6-phosphofructo-2-kinase/fructose-2,6-bisphosphatase, 6PF-2-K/Fru-2,6-P2ase, AtF2KP, PFK/FBPase [Includes: 6-phosphofructo-2-kinase, EC 2.7.1.105
	O81629	Protein KINESIN LIGHT CHAIN-RELATED 1
	P27140	Beta carbonic anhydrase 1, chloroplastic, AtbCA1, AtbetaCA1, EC 4.2.1.1 (Beta carbonate dehydratase 1) (Protein SALICYLIC ACID-BINDING PROTEIN 3, AtSABP3)
	F4I906	RNA-binding (RRM/RBD/RNP motifs) family protein
	Q9FN44	Zinc finger, C3HC4 type (RING finger) family protein
	Q8RUH0	Small nuclear ribonucleoprotein Sm D2, Sm-D2 (snRNP core protein D2)
	Q9C586	At5g22020 (Calcium-dependent phosphotriesterase superfamily protein) (Putative strictosidine synthase-like)
	O23129	T-complex protein 11 (Uncharacterized protein At1g22930) (Uncharacterized protein F19G10.11)
	Q9SSE7	Arogenate dehydratase/prephenate dehydratase 2, chloroplastic, AtADT2, AtPDT2, EC 4.2.1.51, EC 4.2.1.91
	Q8GXK1	At4g33625 (Vacuole protein)
	Q8RWI2	Leucine-rich repeat (LRR) family protein (Uncharacterized protein At5g07910)
	Q9ZP54	Poly [ADP-ribose] polymerase 1, PARP-1, EC 2.4.2.30 (NAD(+) ADP-ribosyltransferase 1, ADPRT-1) (Poly[ADP-ribose] synthase 1) (Protein ADP-ribosyltransferase PARP1, EC 2.4.2.-)
	Q9SA85	Berberine bridge enzyme-like 8, AtBBE-like 8, EC 1.1.1.-
	Q42449	Profilin-1 (AtPROF1) (AthPRF1) (allergen Ara t 8)
	Q8S9J5	At1g11170/T28P6_16 (Lysine ketoglutarate reductase trans-splicing-like protein) (Lysine ketoglutarate reductase trans-splicing-like protein (DUF707))
	Q9LZ06	Glutathione S-transferase L3, AtGSTL3, EC 2.5.1.18 (GST class-lambda member 3)
	F4KCC2	E3 ubiquitin-protein ligase PRT6, EC 2.3.2.27 (Protein GREENING AFTER EXTENDED DARKNESS 1) (Protein PROTEOLYSIS 6) (RING-type E3 ubiquitin transferase PRT6)
	F4HVW5	Protein VASCULAR ASSOCIATED DEATH 1, chloroplastic
	Q8GYE0	SEC12-like protein 1 (Protein PHOSPHATE TRANSPORTER TRAFFIC FACILITATOR 1, PHF-1)
	O23167	At4g37190 (Plasma membrane, autoregulation-binding site, misato segment II, myosin-like, tubulin/FtsZ protein) (Tubulin-like protein)
	Q9SLF3	Translocase of chloroplast 132, chloroplastic, AtToc132, EC 3.6.5.- (132 kDa chloroplast outer envelope protein)
	Q94F08	HIPL2 protein
	Q9SJ85	BTB/POZ domain-containing protein At2g04740
	Q8L3W1	B3 domain-containing transcription factor VRN1 (Protein VERNALIZATION 1)
	F4HWE6	Exocyst complex component SEC5B, AtSec5b
	A8MPR5	Probable inactive ATP-dependent zinc metalloprotease FTSHI 2, chloroplastic, AtFTSHI2 (Protein EMBRYO DEFECTIVE 2083) (Protein FTSH INACTIVE PROTEASE 2)
	Q9SV21	Coatomer subunit beta-1 (Beta-coat protein 1, Beta-COP 1)
	F4JGR5	Pyrophosphate--fructose 6-phosphate 1-phosphotransferase subunit beta 2, PFP 2, EC 2.7.1.90 (6-phosphofructokinase, pyrophosphate dependent 2) (PPi-PFK 2) (Protein MATERNAL EFFECT EMBRYO ARREST 51) (Pyrophosphate-dependent 6-phosphofructose-1-kinase 2)
	P54969	IAA-amino acid hydrolase ILR1-like 1, EC 3.5.1.-
	F4JY11	Protein CANDIDATE G-PROTEIN COUPLED RECEPTOR 7, AtCand7
	Q949Q1	Hexosyltransferase GAUT11, EC 2.4.1.43 (Galacturonosyltransferase 11)
	Q8GWE1	Ubiquitin carboxyl-terminal hydrolase 3, EC 3.4.19.12
	Q9M0A7	Gamma-glutamyl peptidase 1, EC 3.4.19.16
	Q8L7W0	SH3 domain-containing protein 3, AtSH3P3
	Q6NKR3	At3g55600 (Membrane fusion protein Use1)
	O22993	Probable inactive ATP-dependent zinc metalloprotease FTSHI 1, chloroplastic, AtFTSHI1 (Protein ACCUMULATION AND REPLICATION OF CHLOROPLASTS 1, Protein ARC1) (Protein FTSH INACTIVE PROTEASE 1)
	Q0WVH0	Protein REBELOTE
	Q8VYG2	Galacturonokinase, EC 2.7.1.44 (D-galacturonic acid-1-P kinase)
	F4K8Y6	Exocyst subunit Exo70 family protein
	P56786	Protein Ycf2
	Q9LS01	Allene oxide cyclase 3, chloroplastic, EC 5.3.99.6
	Q9FNZ1	Zinc finger CCCH domain-containing protein 63, AtC3H63 (Zinc finger CCCH domain and WD40 repeat-containing protein 2)
	Q8VZT0	Putative H/ACA ribonucleoprotein complex subunit 1-like protein 1
	F4IX22	Metal ion-binding protein
	Q9ZNW0	Adenylyltransferase and sulfurtransferase MOCS3 (Molybdenum cofactor synthesis protein 3) [Includes: Molybdopterin-synthase adenylyltransferase, EC 2.7.7.80 (Adenylyltransferase MOCS3) (Sulfur carrier protein MOCS2A adenylyltransferase)
	Q7Y030	O-fucosyltransferase 31, O-FucT-31, EC 2.4.1.- (O-fucosyltransferase family protein)
	Q94BN1	Signal transducer, putative (DUF3550/UPF0682) (Uncharacterized protein At4g40050)
	Q944R7	Protein arginine N-methyltransferase 1.6, AtPRMT16, AtPRMT7, EC 2.1.1.-
	O04350	Tubulin-folding cofactor A, AtTFCA, CFA (Protein KIESEL) (TCP1-chaperonin cofactor A) (Tubulin-specific chaperone A)
	Q9FZ82	F25I16.5 protein (Galactose oxidase/kelch repeat superfamily protein)
	Q9C977	Pentatricopeptide repeat-containing protein At1g80270, mitochondrial
	F4IHU8	ARM repeat superfamily protein
	Q9STS7	Chloroplastic lipocalin, AtCHL
	F4HSZ1	Symplekin
	O81816	Monooxygenase 2, AtMO2, EC 1.14.13.-
	Q9ZVD0	Serrate RNA effector molecule
	Q9SPM5	Apyrase 2, AtAPY2, EC 3.6.1.5 (ATP-diphosphatase) (ATP-diphosphohydrolase) (Adenosine diphosphatase, ADPase) (NTPDase) (Nucleoside triphosphate diphosphohydrolase 2)
	Q9LDV4	Alanine aminotransferase 2, mitochondrial, AtAlaAT2, AtAlaATm, EC 2.6.1.2 (Alanine-2-oxoglutarate aminotransferase 3, EC 2.6.1.-)
	Q9C5J9	Small GTPase LIP1 (Protein LIGHT INSENSITIVE PERIOD 1)
	F4IIU4	187-kDa microtubule-associated protein AIR9 (Auxin-induced in root cultures protein 9)
	Q9LK73	UDP-glycosyltransferase 88A1, EC 2.4.1.-
	Q9S9P0	Sister chromatid cohesion protein PDS5 homolog E (Precocious dissociation of sisters protein 5-E, AtPDS5E)
	Q9LSW2	Actin-related protein 9
	Q9FL12	Protease Do-like 9, EC 3.4.21.-
	Q0WPG1	Exostosin family protein (Glycosyltransferase) (Uncharacterized protein At5g25820)
	Q8LAD2	Succinate--CoA ligase [ADP-forming] subunit alpha-2, mitochondrial, EC 6.2.1.5 (Succinyl-CoA synthetase subunit alpha-2, SCS-alpha-2)
	Q9LXU2	Anthranilate phosphoribosyltransferase-like protein (Calcium-dependent lipid-binding (CaLB domain) plant phosphoribosyltransferase family protein)
	Q9SRS5	Ras-related protein RABA5b, AtRABA5b
	O48671	Protein RER1B, AtRER1B
	Q9FX01	3beta-hydroxysteroid-dehydrogenase/decarboxylase isoform 1, At3BETAHSD/D1, EC 1.1.1.418 (4alpha-carboxysterol-C3-dehydrogenase/C4-decarboxylase isoform 1-1) (Reticulon-like protein B24, AtRTNLB24) (Sterol-4-alpha-carboxylate 3-dehydrogenase 1, decarboxylating)
	Q9ZW86	Prolyl 4-hydroxylase 1, AtP4H-1, AtP4H1, EC 1.14.11.2
	Q9FFU3	Inositol-1,4,5-trisphosphate 5-phosphatase
	Q9FKS8	Lysine histidine transporter 1
	Q9S814	Ethylene-insensitive protein 2, AtEIN2, EIN-2 (Cytokinin-resistant protein AtCKR1) (Protein ORESARA 3) [Cleaved into: EIN2-CEND (EIN2C) ]
	O23207	Probable NAD(P)H dehydrogenase (quinone) FQR1-like 2, EC 1.6.5.2
	B0F9L7	Golgin candidate 2, AtGC2
	Q8RY16	Peroxisome biogenesis protein 6 (Peroxin-6, AtPEX6)
	P0C896	Pentatricopeptide repeat-containing protein At3g02650, mitochondrial
	Q9FK15	Late embryogenesis abundant protein 49, LEA 49
	Q8RWN5	Glycine-rich RNA-binding protein RZ1C, AtRZ-1C
	F4JCR3	Ubiquitin carboxyl-terminal hydrolase-related protein
	F4IMY0	Pre-mRNA cleavage complex 2 Pcf11-like protein
	Q8VYR5	Pentatricopeptide repeat-containing protein At4g35850, mitochondrial
	Q9FG01	Splicing factor SF3a60 homolog (Protein ATROPOS) (Splicing factor ATO)
	F4KC30	BNR/Asp-box repeat family protein
	Q9CAI7	Eukaryotic initiation factor 4A-3, eIF-4A-3, EC 3.6.4.13 (ATP-dependent RNA helicase eIF4A-3) (DEAD-box ATP-dependent RNA helicase 23)
	O22808	Protein LYK5 (LysM domain receptor-like kinase 5) (LysM-containing receptor-like kinase 5)
	Q680L3	TLR4 regulator/MIR-interacting MSAP protein (Uncharacterized protein At1g42480)
	Q94C49	Probable protein S-acyltransferase 13, EC 2.3.1.225 (Probable palmitoyltransferase At4g22750) (Zinc finger DHHC domain-containing protein At4g22750)
	O81098	DNA-directed RNA polymerases II and IV subunit 5A, RPB5a (DNA-directed RNA polymerase II subunit E) (RNA polymerase I, II and III 24.3 kDa subunit, AtRPB24.3)
	Q93YN6	Choline transporter-like protein
	O64668	Presenilin-like protein At1g08700
	Q9LIR6	Beta-amylase 1, chloroplastic, EC 3.2.1.2 (1,4-alpha-D-glucan maltohydrolase) (Beta-amylase 7) (Thioredoxin-regulated beta-amylase, TR-BAMY)
	Q8L970	Probable prolyl 4-hydroxylase 7, AtP4H7, EC 1.14.11.2
	Q8S4F6	Sulfoquinovosyl transferase SQD2, EC 2.4.1.- (Protein SULFOQUINOVOSYLDIACYLGLYCEROL 2) (Sulfolipid synthase SQD2) (UDP-sulfoquinovose: diacylglycerol alpha-sulfoquinovosyltransferase SQD2)
	Q93ZH7	Protein IQ-DOMAIN 2, AtIQD2
	Q8L7E9	Protein MID1-COMPLEMENTING ACTIVITY 1
	Q9SEL7	Protease Do-like 5, chloroplastic, EC 3.4.21.-
	Q9C551	DEAD-box ATP-dependent RNA helicase 5, EC 3.6.4.13
	Q9FX93	Probable carboxylesterase 4, mitochondrial (AtCXE4, EC 3.1.1.1)
	Q8RXE9	Tryptophan--tRNA ligase, chloroplastic/mitochondrial, EC 6.1.1.2 (Protein OVULE ABORTION 4) (Tryptophanyl-tRNA synthetase, TrpRS)
	F4JCY2	CSC1-like protein At3g54510
	Q9M367	Beclin-1-like protein, AtBECLIN 1 (Autophagy protein 6, AtATG6) (Protein VPS30 homolog, AtVPS30)
	Q9SVA7	AT4g39510/F23K16_140 (Cytochrome P450, family 96, subfamily A, polypeptide 12) (Cytochrome P450-like protein)
	Q9LTT9	Varicose-related protein
	F4JN35	Protein NTM1-like 9 (Calmodulin-binding NAC protein)
	Q39244	U1 small nuclear ribonucleoprotein A, U1 snRNP protein A
	Q9LIP6	Cytochrome P450 71B34, EC 1.14.-.-
	Q9SZ91	NAD(P)-binding Rossmann-fold superfamily protein (Uncharacterized protein At4g09750) (Uncharacterized protein F17A8.100)
	Q8LGF7	Protein PEROXIN-4, AtPEX4 (E2 ubiquitin-conjugating enzyme 21) (Probable ubiquitin-conjugating enzyme E2 21, EC 2.3.2.23) (Ubiquitin carrier protein 21)
	Q9M2K5	Uncharacterized protein F9D24.20
	Q9SF34	Alpha/beta-Hydrolases superfamily protein (At3g09690) (Uncharacterized protein At3g09690) (Uncharacterized protein F11F8_28)
	Q9SYA9	Probable transcription factor At1g61730 (Storekeeper-like protein At1g61730)
	F4JHW1	Phenazine biosynthesis PhzC/PhzF protein
	Q9SZH4	RNA-binding KH domain-containing protein PEPPER
	Q9MAB2	At3g05070 (Cwf18 pre-mRNA splicing factor) (T12H1.3 protein) (Uncharacterized protein At3g05070)
	B9DFG5	PTI1-like tyrosine-protein kinase 3, PTI1-3, EC 2.7.10.2
	Q9LTB9	AT5g47090/K14A3_4 (Coiled-coil protein)
	Q9LYK6	Protein ANTHESIS POMOTING FACTOR 1
	P93836	4-hydroxyphenylpyruvate dioxygenase, EC 1.13.11.27 (4-hydroxyphenylpyruvic acid oxidase, 4HPPD, HPD, HPPDase)
	Q9FT88	Alpha-1,6-mannosyl-glycoprotein 2-beta-N-acetylglucosaminyltransferase, EC 2.4.1.143 (Beta-1,2-N-acetylglucosaminyltransferase II) (GlcNAc-T II, GNT-II) (Mannoside acetylglucosaminyltransferase 2) (N-glycosyl-oligosaccharide-glycoprotein N-acetylglucosaminyltransferase II)
	F4I9T0	BEACH domain-containing protein B (BEACH-domain homolog B)
	Q94K78	Cytochrome b-c1 complex subunit 10, mitochondrial (Complex III subunit 10) (Complex III subunit XI) (Ubiquinol-cytochrome c oxidoreductase subunit 10)
	Q8VWF6	Protein STRICTOSIDINE SYNTHASE-LIKE 3, AtSSL3 (Strictosidine synthase 9, AtSS9)
	Q9ZNR6	Pyridoxal 5'-phosphate synthase-like subunit PDX1.2, AtPDX1.2, AtPDX1
	Q8LCP6	Endoglucanase 10, EC 3.2.1.4 (Endo-1,4-beta glucanase 10)
	Q1ECE0	Vesicle-associated protein 4-1 (Plant VAP homolog 4-1, AtPVA41) (Protein MEMBRANE-ASSOCIATED MANNITOL-INDUCED, AtMAMI) (VAMP-associated protein 4-1)
	Q9SUJ1	Syntaxin-43, AtSYP43
	Q1LYX4	At3g24315 (Sec20 family protein)
	Q8W4Q3	Plant intracellular Ras-group-related LRR protein 3
	Q9FMP3	Dihydropyrimidinase, EC 3.5.2.2 (Dihydropyrimidine amidohydrolase) (Protein PYRIMIDINE 2)
	Q9FIL6	At5g58950 (Protein kinase superfamily protein) (Protein-tyrosine kinase)
	F4ICB5	Zinc finger (C3HC4-type RING finger) family protein
	Q8VYZ8	Pentatricopeptide repeat (PPR) superfamily protein (Uncharacterized protein At1g64430)
	P42497	Phytochrome D
	Q9M088	Glucan endo-1,3-beta-glucosidase 5, EC 3.2.1.39 ((1->3)-beta-glucan endohydrolase 5, (1->3)-beta-glucanase 5) (Beta-1,3-endoglucanase 5, Beta-1,3-glucanase 5)
	Q84MD7	At1g72880 (Survival protein SurE-like phosphatase/nucleotidase) (Uncharacterized protein At1g72880)
	O49285	ACT domain-containing protein ACR3 (Protein ACT DOMAIN REPEATS 3)
	F4KB73	ARM repeat superfamily protein
	Q9SXS7	Bifunctional L-3-cyanoalanine synthase/cysteine synthase D2, EC 2.5.1.47, EC 4.4.1.9 (Beta-substituted Ala synthase 4
	Q8RWI0	Myelin-associated oligodendrocyte basic protein (Uncharacterized protein At1g54520)
	Q9LG23	Pentatricopeptide repeat-containing protein At1g55890, mitochondrial
	Q9M0F7	Extensin-like protein (Leucine-rich repeat (LRR) family protein) (Putative extensin)
	A1A6I8	2-oxoglutarate (2OG) and Fe(II)-dependent oxygenase superfamily protein (At4g16765)
	Q9FLT2	Inositol polyphosphate multikinase beta, EC 2.7.1.140, EC 2.7.1.151 (Inositol polyphosphate 6-/3-/5-kinase beta, AtIpk2-beta, AtIpk2beta)
	Q6NQ72	THO complex subunit 4D (ALYREF homolog 4, AtALY4)
	Q940B9	Leucine-rich repeat protein kinase family protein (Putative receptor-kinase isolog) (Receptor-kinase isolog)
	Q9SX20	Protein NRT1/ PTR FAMILY 3.1, AtNPF3.1
	Q9SHL7	Exosome complex exonuclease RRP44 homolog A, RRP44 homolog A, EC 3.1.13.-, EC 3.1.26.- (Protein EMBRYO DEFECTIVE 2763) (Ribosomal RNA-processing protein 44A, AtRRP44A)
	O04083	Alpha/beta-Hydrolases superfamily protein (At1g11090) (Lysophospholipase isolog
	A0A1I9LMY1	Cellulase (Glycosyl hydrolase family 5) protein
	Q8RWX6	Transmembrane protein-like protein (Uncharacterized protein At2g46060)
	Q9SRX5	F22D16.19 protein (Uncharacterized protein F22D16.19)
	P37107	Signal recognition particle 54 kDa protein, chloroplastic, 54 chloroplast protein, 54CP, SRP54, cpSRP54 (FFC)
	B5X503	At5g11240 (Transducin family protein / WD-40 repeat family protein)
	F4J469	Protein TIC 22-like, chloroplastic (Translocon at the inner envelope membrane of chloroplasts 22-III, AtTIC22-III)
	F4HZB2	Protein SPIRRIG (BEACH domain-containing protein A1) (BEACH-domain homolog A1)
	Q8L940	Pyridoxal 5'-phosphate synthase subunit PDX1.3, AtPDX1.3, AtPDX1
	Q9FNN3	Transcriptional repressor ILP1 (INCREASED LEVEL OF POLYPLOIDY 1)
	Q9M0B2	AT4G30480 protein (Tetratricopeptide repeat (TPR)-like superfamily protein) (Uncharacterized protein AT4g30480)
	Q8VYW6	Glutathione hydrolase 1, EC 3.4.19.13 (Gamma-glutamyltransferase 1) (Gamma-glutamyltranspeptidase 1, EC 2.3.2.2)
	Q71N54	Lecithin-cholesterol acyltransferase-like 4, EC 2.3.1.-
	Q9SZR1	Calcium-transporting ATPase 10, plasma membrane-type, EC 7.2.2.10 (Ca(2+)-ATPase isoform 10)
	O82638	BRISC and BRCA1-A complex member 1 (Mediator of RAP80 interactions and targeting subunit of 40 kDa) (New component of the BRCA1-A complex)
	Q94B74	Nudix hydrolase 2, AtNUDT2, EC 3.6.1.- (ADP-ribose pyrophosphatase, EC 3.6.1.13) (NADH pyrophosphatase, EC 3.6.1.22)
	Q84JM6	ER membrane protein complex subunit-like protein (DUF2012) (Uncharacterized protein At2g25310)
	Q8GYU3	Transcriptional elongation regulator MINIYO
	Q9LDH0	Beta-1,2-xylosyltransferase, AtXYLT, EC 2.4.2.38
	Q9M0M4	Putative MO25-like protein At4g17270
	Q9SMR7	Hematological/neurological-like protein (Uncharacterized protein AT4g39860) (Uncharacterized protein T5J17.30)
	B3H4I1	Calcium-dependent lipid-binding (CaLB domain) family protein
	F4JML2	2-oxoglutarate (2OG) and Fe(II)-dependent oxygenase superfamily protein
	Q9LIN4	Uncharacterized protein At3g26410 (tRNA modification 11 protein)
	Q9LXN4	Protein HIRA (Histone regulator protein)
	Q8L7H7	Cytochrome P450, family 705, subfamily A, polypeptide 4 (Putative cytochrome P450)
	Q9SHS7	Serine/threonine-protein phosphatase BSL3, EC 3.1.3.16 (BSU1-like protein 3)
	Q9FUT0	Glutathione S-transferase U9, AtGSTU9, EC 2.5.1.18 (GST class-tau member 9) (Glutathione S-transferase 14)
	Q9FY99	Glucose-6-phosphate 1-dehydrogenase 2, chloroplastic, AtG6PD2, G6PDH2, EC 1.1.1.49
	Q9FIZ3	LRR receptor-like serine/threonine-protein kinase GSO2, EC 2.7.11.1 (Protein EMBRYO SAC DEVELOPMENT ARREST 23) (Protein GASSHO 2)
	Q9FIX7	Uncharacterized protein At5g43630 (Zinc knuckle (CCHC-type) family protein)
	F4IMW3	Galactose oxidase/kelch repeat superfamily protein
	Q94JX9	Nascent polypeptide-associated complex subunit alpha-like protein 2, NAC-alpha-like protein 2 (Alpha-NAC-like protein 2)
	Q8RY71	Epithiospecifier protein, AtESP (Protein EPITHIOSPECIFYING SENESCENCE REGULATOR, AtESR)
	Q9FHD7	Serine/threonine-protein kinase BSK8, EC 2.7.11.1 (Brassinosteroid-signaling kinase 8)
	Q9FYA6	Branched-chain-amino-acid aminotransferase 5, chloroplastic, Atbcat-5, EC 2.6.1.42
	Q9ZUY6	UDP-D-apiose/UDP-D-xylose synthase 1
	Q5XF80	ATPase GET3C, AtGET3C, EC 3.6.-.- (Guided entry of tail-anchored proteins 3 homolog C)
	O48788	Probable inactive receptor kinase At2g26730
	Q93XY1	At5g53620 (RNA polymerase II degradation factor) (Uncharacterized protein At5g53620
	F4K265	Autophagy-related protein 101
	Q9LX07	Annexin D7 (AnnAt7)
	Q9SRY4	Protein LOW PSII ACCUMULATION 1, chloroplastic
	F4KF16	O-fucosyltransferase 38, O-FucT-38, EC 2.4.1.- (O-fucosyltransferase family protein)
	O65522	Exostosin family protein (Glycosyltransferase) (Uncharacterized protein AT4g32790) (Uncharacterized protein F4D11.10)
	Q42524	4-coumarate--CoA ligase 1, 4CL 1, EC 6.2.1.12 (4-coumarate--CoA ligase isoform 1, At4CL1) (4-coumaroyl-CoA synthase 1)
	Q8VYH2	Squalene epoxidase 3, AtSQE3, EC 1.14.14.17
	Q9C7W7	UDP-glucose 4-epimerase 4, AtUGE4, EC 5.1.3.2 (Protein ROOT EPIDERMAL BULGER 1) (Protein ROOT HAIR DEFECTIVE 1) (UDP-galactose 4-epimerase 4)
	F4HNZ9	ARM repeat superfamily protein
	Q8RWD9	Acyl-CoA-binding domain-containing protein 5, Acyl-CoA binding protein 5
	Q8LGI3	Actin-related protein 2/3 complex subunit 2A (Actin-related protein C2A) (Arp2/3 complex 34 kDa subunit, p34-ARC) (Protein DISTORTED TRICHOMES 2)
	Q39026	Mitogen-activated protein kinase 6, AtMPK6, MAP kinase 6, EC 2.7.11.24
	B6SFA4	Probable helicase MAGATAMA 3, EC 3.6.4.- (SEN1-like protein)
	Q9SV64	Oleoyl-acyl carrier protein thioesterase 2, chloroplastic, EC 3.1.2.14 (18:0-acyl-carrier protein thioesterase, 18:0-ACP thioesterase) (Acyl-[acyl-carrier-protein] hydrolase)
	Q9SUE9	DNA ligase (Uncharacterized protein At4g08310)
	Q9FQ03	5'-3' exoribonuclease 3, AtXRN3, EC 3.1.13.- (Protein EXORIBONUCLEASE 3)
	O82796	Phosphoserine phosphatase, chloroplastic, PSP, PSPase, EC 3.1.3.3 (O-phosphoserine phosphohydrolase)
	Q9S725	4-coumarate--CoA ligase 2, 4CL 2, EC 6.2.1.12 (4-coumarate--CoA ligase isoform 2, At4CL2) (4-coumaroyl-CoA synthase 2)
	Q9SRY6	Glutathione S-transferase F5, AtGSTF5, EC 2.5.1.18 (GST class-phi member 5)
	F4HSW8	GYF domain-containing protein
	F4I9G5	Patched family protein
	Q84JM4	Topless-related protein 3
	Q8VZB5	Rubisco methyltransferase family protein (Uncharacterized protein At5g14260) (Uncharacterized protein At5g14260
	Q9SRH9	Paired amphipathic helix protein Sin3-like 1
	Q94JZ8	Plant UBX domain-containing protein 7, PUX7
	Q949X7	Diaminopimelate decarboxylase 1, chloroplastic, DAP decarboxylase 1, DAPDC 1, EC 4.1.1.20
	Q96301	Probable UDP-N-acetylglucosamine--peptide N-acetylglucosaminyltransferase SPINDLY, EC 2.4.1.255 (GDP-fucose protein O-fucosyltransferase SPINDLY, EC 2.4.1.221)
	Q9SR96	DnaJ protein ERDJ3A (Chaperone protein dnaJ 63, AtDjA63, AtJ63) (Endoplasmic reticulum dnaJ domain-containing protein 3A, AtERdj3A) (Protein SCJ1 homolog ERDJ3A) (Protein THERMOSENSITIVE MALE STERILE 1)
	Q9SZ15	Protein HOMOLOG OF MAMMALIAN LYST-INTERACTING PROTEIN 5 (Protein EXTENSIN-LIKE, EXT-LIKE)
	Q9FK81	Stress-response A/B barrel domain-containing protein At5g22580 (Uncharacterized protein At5g22580)
	F4K5J1	Myosin-17 (Myosin XI K, AtXIK)
	Q9LS26	Serine/threonine-protein kinase BSK2, EC 2.7.11.1 (Brassinosteroid-signaling kinase 2)
	Q9LYZ7	E3 ubiquitin-protein ligase UPL4, Ubiquitin-protein ligase 4, EC 2.3.2.26 (HECT-type E3 ubiquitin transferase UPL4)
	Q9ZTZ7	K(+) efflux antiporter 1, chloroplastic, AtKEA1
	Q9C9A1	At1g71070/F23N20_6 (Core-2/I-branching beta-1,6-N-acetylglucosaminyltransferase family protein) (Glycosyltransferase) (Uncharacterized protein F23N20.6)
	O22773	Thylakoid lumenal 16.5 kDa protein, chloroplastic
	Q8LBN7	Costars family protein At4g33640
	Q9XFK7	Protein MOTHER of FT and TFL1
	F4JA39	SLH domain protein
	Q9LJL8	AT3g19120/MVI11_3 (PIF / Ping-Pong family of plant transposase)
	Q9M2W2	Glutathione S-transferase L2, chloroplastic, AtGSTL2, EC 2.5.1.18 (GST class-lambda member 2)
	A8R7E6	Chitin elicitor receptor kinase 1, AtCERK1, EC 2.7.11.1 (LysM domain receptor-like kinase 1, LysM RLK1, LysM-containing receptor-like kinase 1)
	F4KAG0	Alpha-taxilin-like protein
	F4INZ4	Eukaryotic aspartyl protease family protein
	Q9FMF1	Fructose-bisphosphatase, EC 3.1.3.11 (D-fructose-1,6-bisphosphate 1-phosphohydrolase)
	Q8VZB1	NAD(P)-binding Rossmann-fold superfamily protein (Uncharacterized protein At2g39070:At2g39080
	O65155	RNA polymerase II transcriptional coactivator KELP
	F4J6X3	TatD related DNase
	Q9S752	Probable E3 ubiquitin-protein ligase LOG2, EC 2.3.2.27 (Probable RING-type E3 ubiquitin transferase LOG2) (Protein LOSS OF GDU2) (RING finger protein 215)
	Q9LXT9	Callose synthase 3, EC 2.4.1.34 (1,3-beta-glucan synthase) (Protein GLUCAN SYNTHASE-LIKE 12)
	Q5S2C4	Protein NAP1 (ARP2/3 regulatory protein subunit NAPP) (NAP of plants) (Nck-associated protein 1, AtNAP1, AtNAP125) (Protein GNARLED) (p125Nap1)
	Q84R09	Glycosyltransferase (UDP-N-acetylglucosamine transferase subunit ALG14-like protein) (Uncharacterized protein At4g18230)
	A0A1I9LSL4	Oxidoreductase, zinc-binding dehydrogenase family protein
	Q9M892	AT3g02480/F16B3_11 (F16B3.11 protein) (Late embryogenesis abundant protein (LEA) family protein)
	Q0WPU1	Myosin-15 (Myosin XI I, AtXI-I)
	Q93YR5	SWIB complex BAF60b domain-containing protein (Uncharacterized protein At4g22360)
	Q9FHX5	Glucan endo-1,3-beta-glucosidase 10, EC 3.2.1.39 ((1->3)-beta-glucan endohydrolase 10, (1->3)-beta-glucanase 10) (Beta-1,3-endoglucanase 10, Beta-1,3-glucanase 10) (Putative plasmodesmal associated protein, AtBG_ppap)
	Q8GZQ3	Polyribonucleotide nucleotidyltransferase 1, chloroplastic, AtcpPNPase, EC 2.7.7.8 (Polynucleotide phosphorylase 1, PNPase 1) (Protein PIGMENT DEFECTIVE 326) (Protein RESISTANT TO INHIBITION WITH FSM 10)
	A8MQN4	Calcineurin-like metallo-phosphoesterase superfamily protein
	Q0WQB7	Elongation factor Ts (DUF810) (Uncharacterized protein At2g25800)
	Q9FLX5	ABC transporter G family member 8, ABC transporter ABCG.8, AtABCG8 (Probable white-brown complex homolog protein 8, AtWBC8)
	F4K6F1	Xyloglucan galactosyltransferase XLT2, EC 2.4.1.- (Glycosyltransferase 18, AtGT18) (Protein XYLOGLUCAN L-SIDE CHAIN GALACTOSYLTRANSFERASE POSITION 2)
	A0A1P8AW70	Polyketide cyclase/dehydrase and lipid transport superfamily protein
	F4JVU5	Ribosome 60S biogenesis amino-terminal protein
	Q84WK5	Protein GID8 homolog
	O23252	Eukaryotic translation initiation factor 4E-1, eIF-4E-1, eIF4E-1 (Protein cucumovirus multiplication 1) (eIF-4F 25 kDa subunit) (eIF-4F p26 subunit) (mRNA cap-binding protein)
	Q7XZU0	Probable phosphoinositide phosphatase SAC9, AtSAC9, EC 3.1.3.- (Protein SUPPRESSOR OF ACTIN 9) (SAC domain protein 9)
	Q9LMX4	Probable inactive purple acid phosphatase 1
	Q94A82	Nudix hydrolase 19, chloroplastic, AtNUDT19 (NAD-capped RNA hydrolase NUDT19, DeNADding enzyme NUDT19, EC 3.6.1.-) (NADH pyrophosphatase NUDT19, EC 3.6.1.22)
	A5HEI1	Sister chromatid cohesion protein SCC2 (Protein EMBRYO DEFECTIVE 2773) (Protein SISTER-CHROMATID COHESION 2, AtSCC2)
	F4IFA4	ADP-glucose pyrophosphorylase family protein
	Q9LV69	At5g48440 (FAD-dependent oxidoreductase family protein) (Uncharacterized protein At5g48440)
	Q9M0Z3	K(+) efflux antiporter 3, chloroplastic, AtKEA3
	Q8H1G4	Acetamidase/Formamidase family protein (Putative formamidase)
	Q9LID3	Casein kinase-like protein (Protein kinase family protein) (Putative casein kinase)
	Q8H1F7	Isopentenyl phosphate kinase, AtIPK, IPK, EC 2.7.4.26
	Q94C48	Protein WVD2-like 5
	Q9CA42	Protein CROWDED NUCLEI 3 (Protein LITTLE NUCLEI 3)
	Q9LFE4	WEB family protein At5g16730, chloroplastic
	Q9LTX2	Transport inhibitor response 1-like protein, TIR1-like protein
	Q6ID99	Outer envelope pore protein 21A, chloroplastic (Chloroplastic outer envelope pore protein of 21 kDa A)
	Q9LFT2	At5g15880 (Golgin family A protein) (Uncharacterized protein At5g15880) (Uncharacterized protein F1N13_20)
	F4J6P6	Transducin/WD40 repeat-like superfamily protein
	Q9LN61	F18O14.9 (Membrane protein)
	Q9ZS88	Derlin-2.2 (AtDerlin2-2)
	Q9FNA9	Phospholipid:diacylglycerol acyltransferase 1, AtPDAT, EC 2.3.1.158
	Q8L845	Nucleotidylyl transferase superfamily protein (Uncharacterized protein At2g01220) (Uncharacterized protein At2g01220:At2g01230)
	Q9FIJ0	Respiratory burst oxidase homolog protein D, EC 1.11.1.-, EC 1.6.3.- (NADPH oxidase RBOHD, AtRBOHD)
	Q9M1L0	AT3g42950/F18P9_110 (Pectin lyase-like superfamily protein) (Polygalacturonase-like protein)
	A0A1P8AVN8	Lipase/lipooxygenase, PLAT/LH2 family protein
	Q9M2X0	Glycosyl hydrolase family protein 43 (Uncharacterized protein At3g49880) (Uncharacterized protein T16K5.230)
	F4IWG7	Zinc finger (C3HC4-type RING finger) family protein
	Q9SF85	Adenosine kinase 1, AK 1, EC 2.7.1.20 (Adenosine 5'-phosphotransferase 1)
	Q8RWZ5	G-type lectin S-receptor-like serine/threonine-protein kinase SD2-5, EC 2.7.11.1 (S-domain-2 (SD2) receptor kinase 5, SD2-5)
	Q9LR44	UDP-glycosyltransferase 75B1, EC 2.4.1.- ((Uridine 5'-diphosphate-glucose:indol-3-ylacetyl)-beta-D-glucosyl transferase 1) (IAA-Glu synthase 1) (Indole-3-acetate beta-glucosyltransferase 1, EC 2.4.1.121)
	P17562	S-adenosylmethionine synthase 2, AdoMet synthase 2, EC 2.5.1.6 (Methionine adenosyltransferase 2, MAT 2)
	A9QM73	Nonsense-mediated mRNA decay factor SMG7 (Protein SMG7) (SMG7 homolog)
	Q9LFT3	Endo-1,3(4)-beta-glucanase, EC 3.2.1.6
	Q9FWY7	Importin subunit alpha-6, IMPa-6
	Q8VY07	Clathrin interactor EPSIN 1 (EPSIN-related 1)
	Q304B9	Neutral ceramidase 2, AtNCER2, N-CDase 2, NCDase 2, EC 3.5.1.23 (Acylsphingosine deacylase 2) (N-acylsphingosine amidohydrolase 2)
	Q9STS3	Anaphase-promoting complex subunit 8 (Cell division cycle protein 23 homolog, CDC23 homolog) (Cyclosome subunit 8)
	P43255	COP9 signalosome complex subunit 8, CSN complex subunit 8 (Constitutive photomorphogenesis protein 9) (Protein FUSCA 7)
	O82631	F-actin-capping protein subunit alpha (CapZ alpha)
	Q9FMI8	At5g64090 (Hyccin) (Uncharacterized protein At5g64090)
	Q84WU0	O-fucosyltransferase 5, O-FucT-5, EC 2.4.1.- (O-fucosyltransferase family protein)
	O04573	UPF0540 protein At1g62060
	Q9FFF2	Ubiquitin carboxyl-terminal hydrolase, EC 3.4.19.12
	Q8VY58	Serine/threonine-protein phosphatase 4 regulatory subunit-like protein (Uncharacterized protein At5g17070)
	Q93ZB6	Uroporphyrinogen decarboxylase 1, chloroplastic, UPD1, URO-D1, EC 4.1.1.37
	Q9M5A9	Glucose-6-phosphate/phosphate translocator 1, chloroplastic, AtGPT1
	P59277	Syntaxin-81, AtSYP81
	Q9ZVH8	Transcription elongation factor TFIIS (Protein REDUCED DORMANCY 2)
	Q9FJX0	Peptidyl-prolyl cis-trans isomerase CYP65, AtCYP65, PPIase CYP65, EC 2.3.2.27, EC 5.2.1.8 (Cyclophilin-65) (Peptidyl-prolyl cis-trans isomerase-like 2) (Plant U-box protein 49) (RING-type E3 ubiquitin transferase isomerase-like 2) (Rotamase) (U-box domain-containing protein 49)
	Q94BV4	DEAD-box ATP-dependent RNA helicase 6, EC 3.6.4.13
	F4IJE1	Phox domain-containing protein
	Q9SNB1	UDP-glycosyltransferase 76E11, EC 2.4.1.-
	F4I2M8	Rhamnogalacturonan endolyase, EC 4.2.2.23
	Q8L8V4	At3g07640 (Period circadian protein) (Uncharacterized protein At3g07641)
	Q8VYZ3	Probable pectinesterase 53, PE 53, EC 3.1.1.11 (Pectin methylesterase 53, AtPME53)
	F4JU03	Glutathione S-transferase family protein
	Q9ZVM9	Probable serine/threonine-protein kinase At1g54610, EC 2.7.11.1
	Q38945	PAP-specific phosphatase HAL2-like, AtAHL (3'(2'),5'-bisphosphate nucleotidase, EC 3.1.3.7) (3'(2'),5-bisphosphonucleoside 3'(2')-phosphohydrolase) (DPNPase) (Halotolerance protein)
	F4KFT7	Bifunctional TH2 protein, mitochondrial (THIAMINE REQUIRING 2) [Includes: Thiamine phosphate phosphatase, EC 3.1.3.100
	F4II29	Kinase family with ARM repeat domain-containing protein
	Q94AL9	Alanine--glyoxylate aminotransferase 2 homolog 2, mitochondrial, EC 2.6.1.44 (Beta-alanine-pyruvate aminotransferase 2)
	Q94JW0	Deoxyhypusine hydroxylase, DOHH, EC 1.14.99.29 (Deoxyhypusine dioxygenase) (Deoxyhypusine monooxygenase)
	F4I0W7	Leucine-rich repeat (LRR) family protein
	Q8RWT8	Serine--tRNA ligase, chloroplastic/mitochondrial, EC 6.1.1.11 (AtSRS) (Protein OVULE ABORTION 7) (Seryl-tRNA synthetase, SerRS) (Seryl-tRNA(Ser/Sec) synthetase)
	Q9SVG5	Berberine bridge enzyme-like 18, AtBBE-like 18, EC 1.1.1.-
	Q9LZS7	GDSL esterase/lipase At5g03610, EC 3.1.1.- (Extracellular lipase At5g03610)
	Q9SD45	AT3g51000/F24M12_40 (Alpha/beta-Hydrolases superfamily protein) (Epoxide hydrolase-like protein)
	Q8VYV0	At1g43690/F2J6_4 (Ubiquitin interaction motif-containing protein)
	Q8L707	Beta-1,4-xylosyltransferase IRX14, EC 2.4.2.24 (Protein IRREGULAR XYLEM 14) (Xylan xylosyltransferase IRX14)
	O80992	Abscisic acid receptor PYL2 (PYR1-like protein 2) (Regulatory components of ABA receptor 14)
	O23619	SNARE associated Golgi protein family (Uncharacterized protein At4g17790) (Uncharacterized protein dl4930w)
	Q9C9F7	Aerobic coproporphyrinogen-III oxidase (DUF1218) (Uncharacterized protein At1g68220
	Q8GSA7	Calmodulin-binding transcription activator 3, AtCAMTA3 (Ethylene-induced calmodulin-binding protein 1, EICBP1) (Ethylene-induced calmodulin-binding protein a, EICBP.a) (Protein SAR-DEFICIENT 3) (Signal-responsive protein 1, AtSR1)
	Q9LM76	U-box domain-containing protein 44, EC 2.3.2.27 (Plant U-box protein 44) (Protein SENESCENCE-ASSOCIATED E3 UBIQUITIN LIGASE 1) (RING-type E3 ubiquitin transferase PUB44)
	Q9SFH9	Delta-aminolevulinic acid dehydratase 1, chloroplastic, ALADH1, EC 4.2.1.24 (Porphobilinogen synthase)
	Q0WR59	Probable inactive receptor kinase At5g10020
	F4K5T4	Probable transcription factor At5g28040 (Storekeeper-like protein At5g28040)
	F4I983	GYF domain-containing protein
	Q3EDG5	Protein-tyrosine sulfotransferase, EC 2.8.2.20 (Tyrosylprotein sulfotransferase)
	P0C895	LRR repeats and ubiquitin-like domain-containing protein At2g30105
	O22899	Probable pre-mRNA-splicing factor ATP-dependent RNA helicase DEAH3, EC 3.6.4.13 (DEAH RNA helicase homolog PRP43)
	Q5S2C3	Protein PIR (PIR of plants) (Protein KLUNKER, AtSRA1) (Protein PIROGI)
	A0A1P8AV88	Auxin-responsive GH3 family protein
	Q8LAH7	12-oxophytodienoate reductase 1, EC 1.3.1.42 (12-oxophytodienoate-10,11-reductase 1, AtOPR1, OPDA-reductase 1) (FS-AT-I)
	O80543	Putative methyltransferase At1g22800, mitochondrial, EC 2.1.1.-
	B6IDH4	At5g14550 (Core-2/I-branching beta-1,6-N-acetylglucosaminyltransferase family protein) (Glycosyltransferase)
	Q2PGG3	Serine racemase, AtSR, EC 4.3.1.17, EC 4.3.1.18, EC 5.1.1.18 (D-serine ammonia-lyase) (D-serine dehydratase) (L-serine ammonia-lyase) (L-serine dehydratase)
	Q9XIG2	Protein PHLOEM UNLOADING MODULATOR, EC 2.7.8.-
	Q9T0K0	Cytochrome P450 71A19, EC 1.14.-.-
	Q9SGU9	Methionine gamma-lyase, AtMGL, EC 4.4.1.11 (L-methioninase)
	Q9LVN1	Formin-like protein 13, AtFH13
	Q9SWE5	Phosphopantothenoylcysteine decarboxylase, PPCDC, EC 4.1.1.36 (AtCoaC1) (Halotolerance protein Hal3a, AtHal3a)
	A0A1P8AU61	Polynucleotide adenylyltransferase family protein
	Q5YDB6	RNA polymerase II C-terminal domain phosphatase-like 1, FCP-like 1, EC 3.1.3.16 (Carboxyl-terminal phosphatase-like 1, AtCPL1, CTD phosphatase-like 1) (Protein FIERY 2) (Protein JASMONATE OVEREXPRESSING 1) (Protein SHINY 4)
	F4J4V1	Ankyrin repeat family protein
	Q9FUS6	Glutathione S-transferase U13, AtGSTU13, EC 2.5.1.18 (GST class-tau member 13) (Glutathione S-transferase 12)
	O04921	Ferrochelatase-2, chloroplastic, AtFC2, EC 4.99.1.1 (Ferrochelatase-II, AtFC-II) (Heme synthase 2) (Protoheme ferro-lyase 2)
	F4IE40	ARM repeat superfamily protein
	Q8GRL7	Tubulin-folding cofactor E, AtTFCE (Protein PFIFFERLING)
	Q9SA72	Probable receptor-like protein kinase At1g30570, EC 2.7.11.-
	Q8W475	SWI/SNF complex subunit SWI3A, AtSWI3A (Transcription regulatory protein SWI3A)
	Q84N64	Dynamin-like protein ARC5, EC 3.6.5.5 (Dynamin-related protein 5B) (Protein ACCUMULATION AND REPLICATION OF CHLOROPLASTS 5, AtARC5)
	F4JV59	Calcineurin-binding protein 1, AtCABIN1
	Q39023	Mitogen-activated protein kinase 3, AtMPK3, MAP kinase 3, EC 2.7.11.24
	F4I456	Tetratricopeptide repeat (TPR)-like superfamily protein
	Q39251	Actin-depolymerizing factor 2, ADF-2, AtADF2
	A0A1I9LRM4	LUC7 related protein
	Q9FIH8	Stromal processing peptidase, chloroplastic, EC 3.4.24.- (Chloroplast processing enzyme)
	Q94JV5	Deaminated glutathione amidase, chloroplastic/cytosolic, dGSH amidase, EC 3.5.1.128 (Nitrilase-like protein 2) (Protein nitrilase 1 homolog, AtNit1, Protein Nit1 homolog)
	Q9SE95	FH protein interacting protein FIP2 (BTB/POZ domain-containing protein At5g55000)
	O82357	3-methyl-2-oxobutanoate hydroxymethyltransferase 1, mitochondrial, EC 2.1.2.11 (Ketopantoate hydroxymethyltransferase 1)
	P93832	3-isopropylmalate dehydrogenase 2, chloroplastic, 3-IPM-DH 2, AtIMDH2, AtIMDH3, IMDH 2, EC 1.1.1.85 (Beta-IPM dehydrogenase 2) (Isopropylmalate dehydrogenase 2, AtIMD2)
	Q7XYW9	Exocyst subunit Exo70 family protein
	Q8VXZ9	Polyadenylate-binding protein RBP47B', Poly(A)-binding protein RBP47B' (RNA-binding protein 47B', AtRBP47B prime, AtRBP47B')
	Q9M3H5	Probable cadmium/zinc-transporting ATPase HMA1, chloroplastic, EC 7.2.2.12, EC 7.2.2.21 (Protein HEAVY METAL ATPASE 1)
	F4IPY2	Cysteine--tRNA ligase, chloroplastic/mitochondrial, EC 6.1.1.16 (Cysteinyl-tRNA synthetase, CysRS)
	Q9SUW6	S-adenosyl-L-methionine-dependent methyltransferases superfamily protein (Uncharacterized protein At4g22530)
	Q9T069	Transmembrane protein (Uncharacterized protein AT4g37820) (Uncharacterized protein At4g37820/T28I19_100)
	B9DFR3	Pectin acetylesterase 9, EC 3.1.1.-
	Q84R16	Probable xyloglucan galactosyltransferase GT14, EC 2.4.1.- (Glycosyltransferase 14, AtGT14)
	Q8GUL1	Autophagy-related protein 18g, AtATG18g
	Q84WV5	Alpha/beta-Hydrolases superfamily protein (Uncharacterized protein At2g44970)
	O81149	Proteasome subunit alpha type-5-A (20S proteasome alpha subunit E-1)
	Q9LIH2	Translocation protein SEC62
	Q9SB63	Protein MODIFIER OF SNC1 1 (MODIFIER OF snc1, 1)
	Q9SNC6	U-box domain-containing protein 13, EC 2.3.2.27 (Plant U-box protein 13) (RING-type E3 ubiquitin transferase PUB13)
	F4I340	Seipin-2, AtSEIPIN2
	Q8RXR2	Chloride channel protein CLC-f, AtCLC-f (CBS domain-containing protein CBSCLC1)
	Q8GYB0	At4g15260 (Glycosyltransferase) (Putative glucosyltransferase) (UDP-Glycosyltransferase superfamily protein)
	Q9LJE2	Lysine--tRNA ligase, chloroplastic/mitochondrial, EC 6.1.1.6 (Lysyl-tRNA synthetase, LysRS) (Lysyl-tRNA synthetase 2, AtKRS-2) (Protein OVULE ABORTION 5)
	Q9FGZ3	SIN-like family protein (Similarity to unknown protein)
	Q39239	Thioredoxin H4, AtTrxh4 (Thioredoxin 4, AtTRX4)
	Q8H1Q4	Leucine-rich repeat family protein (Uncharacterized protein At1g15740)
	Q9M1B9	Probable fructokinase-4, EC 2.7.1.4
	Q9ZUB8	F-box protein SKIP22 (SKP1-interacting partner 22)
	Q8RXQ1	Protein trichome birefringence-like 35
	Q8LDU1	AT3G03890 protein (FMN binding protein)
	O80845	Peroxisomal membrane protein 11D (Peroxin-11D, AtPEX11d)
	Q6NMA9	At5g45170 (Haloacid dehalogenase-like hydrolase (HAD) superfamily protein) (Uncharacterized protein At5g45170)
	Q9ZR07	Frataxin, mitochondrial, Fxn, EC 1.16.3.1
	Q93VJ2	Serine/threonine-protein kinase/endoribonuclease IRE1b (Endoplasmic reticulum-to-nucleus signaling 1-1) (Inositol-requiring protein 1-1, AtIRE1-1) (Serine/threonine-protein kinase/endoribonuclease IRE1-1) [Includes: Serine/threonine-protein kinase, EC 2.7.11.1
	Q8W3M6	Ubiquitin-like domain-containing CTD phosphatase, EC 3.1.3.16 (Nuclear proteasome inhibitor UBLCP1)
	Q8RWR2	La-related protein 1B, AtLARP1b
	Q9FFF8	Transducin family protein / WD-40 repeat family protein
	Q8VXY4	TIP41-like protein
	O49506	Glycolate oxidase 3, GOX 3, EC 1.1.3.15 (AtGLO5) (Peroxisomal (S)-2-hydroxy-acid oxidase GLO5) (Short chain alpha-hydroxy acid oxidase GLO5)
	F4JRQ4	Protein kinase superfamily protein
	Q9M315	3-methyl-2-oxobutanoate hydroxymethyltransferase 2, mitochondrial, EC 2.1.2.11 (Ketopantoate hydroxymethyltransferase 2)
	P49333	Ethylene receptor 1, AtETR1, EC 2.7.13.3 (Protein ETHYLENE RESPONSE 1) (Protein ETR1)
	Q8LBA0	NEP1-interacting protein-like 2 (RING-H2 finger protein ATL24)
	Q9C5R0	AT4g27720/T29A15_210 (Major facilitator superfamily protein) (Putative transporter) (Uncharacterized protein T29A15.210)
	O49653	Probable tRNA N6-adenosine threonylcarbamoyltransferase, EC 2.3.1.234 (Glycoprotease 2) (t(6)A37 threonylcarbamoyladenosine biosynthesis protein GCP2) (tRNA threonylcarbamoyladenosine biosynthesis protein GCP2)
	Q9LJI5	V-type proton ATPase subunit d1, V-ATPase subunit d1 (Vacuolar H(+)-ATPase subunit d isoform 1) (Vacuolar proton pump subunit d1)
	Q501E0	At2g34355 (Major facilitator superfamily protein)
	O04086	Probable receptor-like protein kinase At1g11050, EC 2.7.11.1
	Q9SV20	Coatomer subunit beta-2 (Beta-coat protein 2, Beta-COP 2)
	A0A1P8B118	Alpha/beta-Hydrolases superfamily protein
	P56772	Chloroplastic ATP-dependent Clp protease proteolytic subunit 1, EC 3.4.21.92 (Endopeptidase ClpP1, pClpP)
	Q9M1Q4	Putative endonuclease or glycosyl hydrolase (Uncharacterized protein T17J13.160)
	Q84MC2	Cytokinin riboside 5'-monophosphate phosphoribohydrolase LOG8, EC 3.2.2.n1 (LOG family protein At5g11950) (Protein LONELY GUY 8)
	Q9SKH9	BSD domain-containing protein (Expressed protein) (Uncharacterized protein At2g10950) (Uncharacterized protein At2g10960)
	P15455	12S seed storage protein CRA1 (Cruciferin 1, AtCRU1) (Cruciferin A1) (Legumin-type globulin storage protein CRA1) [Cleaved into: 12S seed storage protein CRA1 alpha chain (12S seed storage protein CRA1 acidic chain)
	Q39165	Oleosin 21.2 kDa (Oleosin type 2)
	O23717	Proteasome subunit beta type-5-A, EC 3.4.25.1 (20S proteasome beta subunit E-1) (Proteasome component E) (Proteasome epsilon-1 chain)
	Q96318	12S seed storage protein CRC (Cruciferin 3, AtCRU3) (Cruciferin C) (Legumin-type globulin Cruciferin1) (Legumin-type globulin storage protein CRU1) [Cleaved into: 12S seed storage protein CRC alpha chain (12S seed storage protein CRC acidic chain)
	Q9FZ42	NADPH-dependent aldehyde reductase 1, chloroplastic, AtChlADR1, EC 1.1.1.- (Glucose and ribitol dehydrogenase homolog 1)
	Q8LBI1	60S ribosomal protein L5-1, Ribosomal protein L5 A (Protein ASYMMETRIC LEAVES1/2 ENHANCER 6) (Protein OLIGOCELLULA 5) (Protein PIGGYBACK 3)
	P15456	12S seed storage protein CRB (Cruciferin 2, AtCRU2) (Cruciferin B) (Legumin-type globulin storage protein CRU2) [Cleaved into: 12S seed storage protein CRB alpha chain (12S seed storage protein CRB acidic chain)
	Q9M9W1	60S ribosomal protein L22-2
	Q42431	Oleosin 20.3 kDa (Oleosin type 4)
	P17094	60S ribosomal protein L3-1 (Protein EMBRYO DEFECTIVE 2207)
	P15460	2S seed storage protein 4 (2S albumin storage protein) (NWMU2-2S albumin 4) [Cleaved into: 2S seed storage protein 4 small subunit
	Q9ZWA9	12S seed storage protein CRD (Cruciferin D) (Legumin-type globulin storage protein CRD) [Cleaved into: 12S seed storage protein CRD alpha chain (12S seed storage protein CRD acidic chain)
	F4JQG6	Vicilin-like seed storage protein At4g36700 (Globulin At4g36700)
	Q9LUJ7	Vicilin-like seed storage protein At3g22640 (Globulin At3g22640)
	Q9S7I3	Non-specific lipid-transfer protein 2, LTP 2 (Protein CELL GROWTH DEFECT FACTOR 3)
	Q9SK09	Vicilin-like seed storage protein At2g28490 (Globulin At2g28490)
	P49209	60S ribosomal protein L9-1
	Q9LW12	Late embryogenesis abundant protein 29 (LEA 76 homolog)
	P15459	2S seed storage protein 3 (2S albumin storage protein) (NWMU2-2S albumin 3) [Cleaved into: 2S seed storage protein 3 small subunit
	Q9SS98	Oleosin 5
	Q08682	40S ribosomal protein Sa-1 (Laminin receptor homolog) (p40)
	Q9LRX8	60S ribosomal protein L13a-2
	P51418	60S ribosomal protein L18a-2
	Q96520	Peroxidase 12, Atperox P12, EC 1.11.1.7 (ATP4a) (PRXR6)
	Q9SN96	demerged
	P16181	40S ribosomal protein S11-1 (Protein EMBRYO DEFECTIVE 1080)
	Q9ZVL0	Glycoprotein membrane GPI-anchored (T22H22.25 protein) (Uncharacterized protein At1g54860) (Uncharacterized protein F14C21.37)
	F4K5B9	Eukaryotic aspartyl protease family protein
	O03042	Ribulose bisphosphate carboxylase large chain, RuBisCO large subunit, EC 4.1.1.39
	O65390	Aspartic proteinase A1, EC 3.4.23.-
	O81270	Peroxygenase 1, AtPXG1, EC 1.11.2.3 (Caleosin-1) (Embryo-specific protein 1 (ATS1))
	P29525	Oleosin 18.5 kDa
	P41127	60S ribosomal protein L13-1 (Protein BBC1 homolog)
	P49211	60S ribosomal protein L32-1
	P60040	60S ribosomal protein L7-2
	Q8VYL3	Aspartic proteinase A2, EC 3.4.23.- (Aspartic protease 57, AtASP57)
	F4JVN6	Tripeptidyl-peptidase 2, EC 3.4.14.10 (Tripeptidyl-peptidase II, TPPII)
	Q9SYX7	HVA22-like protein b, AtHVA22b
	P34788	40S ribosomal protein S18
	Q9FH31	2S seed storage protein 5 (Seed storage albumin 5) [Cleaved into: 2S seed storage protein 5 small subunit
	Q9LZH9	60S ribosomal protein L7a-2
	Q9SK84	Phospho-2-dehydro-3-deoxyheptonate aldolase, EC 2.5.1.54
	P49690	60S ribosomal protein L23 (Protein EMBRYO DEFECTIVE 2171)
	P52410	3-oxoacyl-[acyl-carrier-protein] synthase I, chloroplastic, EC 2.3.1.41 (Beta-ketoacyl-ACP synthase I, KAS I)
	O49326	Nitrile-specifier protein 2, AtNSP2 (Jacalin-related lectin 21)
	Q8VZ19	60S ribosomal protein L30-2
	Q9SIN3	Late embryogenesis abundant domain-containing protein / LEA domain-containing protein (Putative seed maturation protein)
	P46286	60S ribosomal protein L8-1 (60S ribosomal protein L2) (Protein EMBRYO DEFECTIVE 2296)
	Q9LYP6	Embryo-specific protein ATS3 (Protein ARABIDOPSIS THALIANA SEED 3)
	F4J573	Late embryogenesis abundant protein (LEA) family protein
	Q9SQI8	Dihydrolipoyllysine-residue acetyltransferase component 4 of pyruvate dehydrogenase complex, chloroplastic, EC 2.3.1.12 (Dihydrolipoamide S-acetyltransferase component 4 of pyruvate dehydrogenase complex) (Pyruvate dehydrogenase complex component E2 4, PDC-E2 4, PDCE2 4, plE2)
	Q93VG5	40S ribosomal protein S8-1
	O22860	60S ribosomal protein L38
	P59259	Histone H4
	Q9MA93	Glucose and ribitol dehydrogenase homolog 2, EC 1.1.1.-
	Q9ZST4	Nitrogen regulatory protein P-II homolog (Protein PII-like)
	O04005	1-Cys peroxiredoxin PER1, EC 1.11.1.24 (Rehydrin homolog) (Thioredoxin peroxidase) (Thioredoxin-dependent peroxiredoxin)
	Q9CAN1	RHOMBOID-like protein 2, AtRBL2, EC 3.4.21.105
	Q8RXU5	60S ribosomal protein L37a-2
	Q9XI01	Protein disulfide isomerase-like 1-1, AtPDIL1-1, EC 5.3.4.1 (Protein disulfide-isomerase 1, PDI 1) (Protein disulfide-isomerase 5, AtPDI5)
	P49692	60S ribosomal protein L7a-1
	Q9LXQ2	At3g44100 (MD-2-related lipid recognition domain-containing protein) (Uncharacterized protein At3g44100) (Uncharacterized protein F26G5_50)
	P51419	60S ribosomal protein L27-3
	Q9T043	60S ribosomal protein L14-2
	Q9T0G0	11-beta-hydroxysteroid dehydrogenase-like 5, EC 1.1.1.- (17-beta-hydroxysteroid dehydrogenase-like 5, EC 1.1.1.-) (Hydroxysteroid dehydrogenase 5, AtHSD5)
	Q9LXG1	40S ribosomal protein S9-1
	Q9FE58	60S ribosomal protein L22-3
	P49691	60S ribosomal protein L4-2 (L1)
	P93026	Vacuolar-sorting receptor 1, AtVSR1 (BP80-like protein b, AtBP80b) (Epidermal growth factor receptor-like protein 1, AtELP, AtELP1) (Spot 3 protein)
	F4IQK5	Vicilin-like seed storage protein At2g18540 (Globulin At2g18540)
	Q9M1J6	Protein STRICTOSIDINE SYNTHASE-LIKE 9, AtSSL9 (Strictosidine synthase 6, AtSS6)
	P31265	Translationally-controlled tumor protein 1, TCTP1
	Q9LIF9	Beta-glucosidase 19, AtBGLU19, EC 3.2.1.21
	O24456	Receptor for activated C kinase 1A (Guanine nucleotide-binding protein subunit beta-like protein A) (WD-40 repeat auxin-dependent protein ARCA)
	Q9LZV9	Non-specific lipid-transfer protein 10, LTP 10
	Q9XEC4	Aspartic proteinase A3, EC 3.4.23.-
	Q96270	Late embryogenesis abundant protein 7
	Q9SGA6	40S ribosomal protein S19-1
	Q9SS17	40S ribosomal protein S24-1
	Q8VZU3	Serine carboxypeptidase-like 19 (Protein SINAPOYLGLUCOSE ACCUMULATOR 2) (Sinapoylglucose--choline O-sinapoyltransferase, SCT, EC 2.3.1.91) [Cleaved into: Serine carboxypeptidase-like 19 chain A
	Q941A4	Oil body-associated protein 2A
	Q9ZVY7	Oil body-associated protein 1A
	Q9FZ76	60S ribosomal protein L6-1
	Q9LF98	Fructose-bisphosphate aldolase 8, cytosolic, AtFBA8, EC 4.1.2.13 (Cytosolic aldolase 1, cAld1)
	P19366	ATP synthase subunit beta, chloroplastic, EC 7.1.2.2 (ATP synthase F1 sector subunit beta) (F-ATPase subunit beta)
	Q0WMZ5	Outer envelope pore protein 16-2, chloroplastic (Chloroplastic outer envelope pore protein of 16 kDa 2, AtOEP16-2, OEP16-2) (Outer plastid envelope protein 16-S, AtOEP16-S, Seeds outer plastid envelope protein 16)
	Q944A2	Alba DNA/RNA-binding protein (At1g20220) (At1g20220/T20H2_3)
	Q9FHG2	60S ribosomal protein L32-2
	Q9FF52	60S ribosomal protein L12-3
	Q39132	At1g14950/F10B6_18 (Major latex protein type1) (Major latex-like protein) (Polyketide cyclase/dehydrase and lipid transport superfamily protein)
	O24454	Ubiquitin carboxyl-terminal hydrolase 3, EC 3.4.19.12 (Deubiquitinating enzyme 3, AtUBP3) (Ubiquitin thioesterase 3) (Ubiquitin-specific-processing protease 3)
	Q9SUB2	Late embryogenesis abundant protein (LEA) family protein (Uncharacterized protein At4g21020) (Uncharacterized protein T13K14.180)
	P06525	Alcohol dehydrogenase class-P, AtADH, EC 1.1.1.1
	O82204	60S ribosomal protein L28-1 (Protein ASYMMETRIC LEAVES1/2 ENHANCER 5)
	Q9LVC9	60S acidic ribosomal protein P3-2
	P25858	Glyceraldehyde-3-phosphate dehydrogenase GAPC1, cytosolic, EC 1.2.1.12 (NAD-dependent glyceraldehydephosphate dehydrogenase C subunit 1)
	Q9SF40	60S ribosomal protein L4-1, L1
	P59230	60S ribosomal protein L10a-2
	Q9C514	40S ribosomal protein S7-1
	P25857	Glyceraldehyde-3-phosphate dehydrogenase GAPB, chloroplastic, EC 1.2.1.13 (NADP-dependent glyceraldehydephosphate dehydrogenase B)
	Q9FG31	Late embryogenesis abundant protein 46 (Late embryogenesis abundant protein 4-5, AtLEA4-5)
	Q03251	Glycine-rich RNA-binding protein 8, AtGR-RBP8 (AtRBG8) (Glycine-rich protein 8, AtGRP8) (Protein COLD, CIRCADIAN RHYTHM, AND RNA BINDING 1, Protein CCR1) (Small RNA binding protein 2, AtSRBP2)
	Q42112	60S acidic ribosomal protein P0-2
	Q940B0	60S ribosomal protein L18-3
	Q84WL9	AP-2 complex subunit sigma (Adaptor AP-2 17 kDa protein) (Adaptor-related protein complex 2 subunit sigma) (Clathrin assembly protein 2 small chain) (Clathrin coat assembly protein AP17) (Clathrin coat-associated protein AP17) (Sigma2-adaptin)
	Q9LZC5	GDSL esterase/lipase At5g03820, EC 3.1.1.- (Extracellular lipase At5g03820)
	P29402	Calnexin homolog 1
	Q56WD9	3-ketoacyl-CoA thiolase 2, peroxisomal, EC 2.3.1.16 (Acetyl-CoA acyltransferase 2) (Beta-ketothiolase 2) (Peroxisomal 3-oxoacyl-CoA thiolase 2) (Peroxisome defective protein 1)
	Q949U7	Peroxiredoxin-2E, chloroplastic, EC 1.11.1.25 (Glutaredoxin-dependent peroxiredoxin) (Peroxiredoxin IIE) (Thioredoxin peroxidase 2E)
	P51414	60S ribosomal protein L26-1
	Q42403	Thioredoxin H3, AtTrxh3 (Thioredoxin 3, AtTRX3)
	Q9S9N1	Heat shock 70 kDa protein 5 (Heat shock protein 70-5, AtHsp70-5) (Heat shock protein 70b)
	O65398	Lactoylglutathione lyase GLX1, EC 4.4.1.5 (Glyoxalase I, AtGLX1, GlyI)
	F4I9U3	Nucleolin
	Q9LIF8	Jacalin-related lectin 36
	P33207	3-oxoacyl-[acyl-carrier-protein] reductase, chloroplastic, EC 1.1.1.100 (3-ketoacyl-acyl carrier protein reductase)
	Q9LZC3	Malate synthase, EC 2.3.3.9
	Q9LW57	Plastid-lipid-associated protein 6, chloroplastic (Fibrillin-4) (Fibrillin-6) (Harpin-binding protein 1, HrBP1) (Plastoglobulin 30.4, AtPGL30.4)
	Q07187	Em-like protein GEA1, EM1
	Q02973	Em-like protein GEA6
	Q42134	Proteasome subunit alpha type-5-B (20S proteasome alpha subunit E-2) (Proteasome component Z)
	Q96274	Major latex homologue type2 (Major latex protein-like protein) (Major latex-like protein) (Polyketide cyclase/dehydrase and lipid transport superfamily protein)
	Q9LF88	Late embryogenesis abundant protein At3g53040 (LEA domain-containing protein At3g53040)
	Q9M0E2	60S ribosomal protein L28-2
	P51430	40S ribosomal protein S6-2 (Protein EMBRYO DEFECTIVE 3010)
	O82191	NADP-dependent malic enzyme 1, AtNADP-ME1, NADP-malic enzyme 1, EC 1.1.1.40
	O82567	Choline/ethanolaminephosphotransferase 1, EC 2.7.8.1, EC 2.7.8.2 (Aminoalcohol phosphotransferase 1, AtAAPT1)
	Q04980	Low-temperature-induced 65 kDa protein (Desiccation-responsive protein 29B)
	O23654	V-type proton ATPase catalytic subunit A, V-ATPase subunit A, EC 7.1.2.2 (V-ATPase 69 kDa subunit) (Vacuolar H(+)-ATPase subunit A) (Vacuolar proton pump subunit alpha)
	Q9LYK8	Superoxide dismutase [Mn] 2, mitochondrial, EC 1.15.1.1 (Protein MANGANESE SUPEROXIDE DISMUTASE 2, AtMSD2)
	O50008	5-methyltetrahydropteroyltriglutamate--homocysteine methyltransferase 1, EC 2.1.1.14 (Cobalamin-independent methionine synthase 1, AtMS1) (Vitamin-B12-independent methionine synthase 1)
	O23255	Adenosylhomocysteinase 1, AdoHcyase 1, EC 3.3.1.1 (Protein EMBRYO DEFECTIVE 1395) (Protein HOMOLOGY-DEPENDENT GENE SILENCING 1) (S-adenosyl-L-homocysteine hydrolase 1, SAH hydrolase 1)
	F4K9G7	NAD(P)-linked oxidoreductase superfamily protein
	P56757	ATP synthase subunit alpha, chloroplastic, EC 7.1.2.2 (ATP synthase F1 sector subunit alpha) (F-ATPase subunit alpha)
	O81822	17.7 kDa class II heat shock protein (17.7 kDa heat shock protein, AtHsp17.7)
	Q9SFU1	60S ribosomal protein L13a-1
	Q9C8P0	Dihydrolipoyllysine-residue acetyltransferase component 5 of pyruvate dehydrogenase complex, chloroplastic, EC 2.3.1.12 (Dihydrolipoamide S-acetyltransferase component 5 of pyruvate dehydrogenase complex) (Protein EMBRYO DEFECTIVE 3003) (Pyruvate dehydrogenase complex component E2 5, PDC-E2 5, PDCE2 5)
	Q9LV33	Beta-glucosidase 44, AtBGLU44, EC 3.2.1.21
	F4HWR0	Desiccation-like protein
	P25696	Bifunctional enolase 2/transcriptional activator, EC 4.2.1.11 (2-phospho-D-glycerate hydro-lyase 2) (2-phosphoglycerate dehydratase 2) (LOW EXPRESSION OF OSMOTICALLY RESPONSIVE GENES 1)
	Q9XEX2	Peroxiredoxin-2B, EC 1.11.1.25 (Glutaredoxin-dependent peroxiredoxin) (Peroxiredoxin IIB) (Peroxiredoxin TPx1) (Thioredoxin peroxidase 2B) (Thioredoxin-dependent peroxidase 1)
	O22797	Glycolipid transfer protein 1
	Q38907	Probable xyloglucan endotransglucosylase/hydrolase protein 25, At-XTH25, XTH-25, EC 2.4.1.207
	Q9SLA8	Enoyl-[acyl-carrier-protein] reductase [NADH], chloroplastic, ENR, EC 1.3.1.9 (NADH-dependent enoyl-ACP reductase 1) (Protein MOSAIC DEATH 1)
	Q9S791	AT1G70770 protein (At1g70770) (F15H11.2 protein) (Uncharacterized protein At1g70770) (Uncharacterized protein F5A18.5)
	Q42064	60S ribosomal protein L8-3
	Q93VT9	60S ribosomal protein L10-1 (Ribosomal protein RPL10A) (Suppressor of ACAULIS 52)
	Q94BY3	Translocon-associated protein subunit beta, TRAP-beta (Signal sequence receptor subunit beta)
	B9DG73	AT3G11930 protein (Adenine nucleotide alpha hydrolases-like superfamily protein)
	Q39133	Major latex protein type3 (Major latex-like protein) (Polyketide cyclase/dehydrase and lipid transport superfamily protein)
	Q8LFD1	Putative lipid phosphate phosphatase 3, chloroplastic, AtLPP3, EC 3.1.3.- (Phosphatidate phosphohydrolase 3) (Phosphatidic acid phosphatase 3)
	Q9M2U7	AT3g54400/T12E18_90 (Eukaryotic aspartyl protease family protein) (Nucleoid DNA-binding-like protein)
	Q9M042	PEBP (Phosphatidylethanolamine-binding protein) family protein (Uncharacterized protein At5g01300) (Uncharacterized protein T10O8_10)
	A0A1P8BG25	Glycosyl hydrolase family protein
	Q9M060	Eukaryotic translation initiation factor 6-2, AteIF-6
	Q96291	2-Cys peroxiredoxin BAS1, chloroplastic, 2-Cys Prx A, 2-Cys peroxiredoxin A, EC 1.11.1.24 (Thiol-specific antioxidant protein A) (Thioredoxin-dependent peroxiredoxin BAS1)
	Q9FIX2	AIG2-like protein A, EC 2.3.2.- (AIG2-like protein) (Avirulence-induced gene 2-like protein) (Avirulence-induced gene 2-like protein A) (Putative gamma-glutamylcyclotransferase)
	Q9LHP1	60S ribosomal protein L7-4
	Q9FKC0	60S ribosomal protein L13a-4
	P53492	Actin-7 (Actin-2)
	Q9SJQ9	Fructose-bisphosphate aldolase 6, cytosolic, AtFBA6, EC 4.1.2.13 (Cytosolic aldolase 2, cAld2)
	Q9FKV7	Late embryogenesis abundant protein (LEA) family protein (Late embryogenesis abundant protein-like)
	Q9SMX3	Mitochondrial outer membrane protein porin 3 (Protein HYPERSENSITIVE RESPONSE 2, Athsr2) (Voltage-dependent anion-selective channel protein 3, AtVDAC3, VDAC-3)
	Q8RWV0	Transketolase-1, chloroplastic, TK, EC 2.2.1.1
	Q9C7F7	Non-specific lipid transfer protein GPI-anchored 1, AtLTPG-1, Protein LTP-GPI-ANCHORED 1
	Q9ASR1	Elongation factor 2, EF-2 (Protein LOW EXPRESSION OF OSMOTICALLY RESPONSIVE GENES 1)
	Q9LY84	GDSL esterase/lipase At5g14450, EC 3.1.1.- (Extracellular lipase At5g14450)
	Q93W22	60S ribosomal protein L10-3
	Q9FLN9	Peroxygenase 2, AtPXG2, EC 1.11.2.3 (Caleosin-2) (Embryo-specific protein 2) (Putative embryo-specific protein 1 (ATS2))
	Q9FZA2	Non-classical arabinogalactan protein 31 (Hydroxyproline-rich arabinogalactan protein 31)
	Q9XF91	Photosystem II 22 kDa protein, chloroplastic (CP22) (Protein NONPHOTOCHEMICAL QUENCHING 4) (Protein PHOTOSYSTEM II SUBUNIT S)
	Q9FJS3	Glycine-rich protein family
	Q9SMT7	Oxalate--CoA ligase, EC 6.2.1.8 (4-coumarate--CoA ligase isoform 8, At4CL8) (4-coumarate--CoA ligase-like 10) (Acyl-activating enzyme 3) (Adenosine monophosphate binding protein 3, AtMPBP3) (Oxalyl-CoA synthetase)
	P25819	Catalase-2, EC 1.11.1.6
	P20115	Citrate synthase 4, mitochondrial, EC 2.3.3.16
	Q9FFS8	40S ribosomal protein S10-2
	Q9MAP3	50S ribosomal protein L11, chloroplastic (CL11)
	P39207	Nucleoside diphosphate kinase 1, EC 2.7.4.6 (Nucleoside diphosphate kinase I, NDK I, NDP kinase I, NDPK I)
	Q9SCV9	Beta-galactosidase 3, Lactase 3, EC 3.2.1.23
	Q9LIL4	Transmembrane emp24 domain-containing protein p24beta3 (p24 family protein beta2, p24beta2) (p24 family protein beta3, p24beta3)
	Q9LDA7	Probable protein phosphatase 2C 39, AtPP2C39, EC 3.1.3.16
	Q84R10	Probable pectinesterase/pectinesterase inhibitor 36 [Includes: Pectinesterase inhibitor 36 (Pectin methylesterase inhibitor 36)
	Q9FF39	Bifunctional inhibitor/lipid-transfer protein/seed storage 2S albumin superfamily protein (Putative lipid transfer protein)
	Q84WS0	Subtilisin-like protease SBT1.1, EC 3.4.21.- (Subtilase subfamily 1 member 1, AtSBT1.1)
	Q8GWF4	Peptide methionine sulfoxide reductase B6, AtMSRB6, EC 1.8.4.12 (Peptide-methionine (R)-S-oxide reductase)
	O48646	Probable phospholipid hydroperoxide glutathione peroxidase 6, mitochondrial, AtGPX1, PHGPx, EC 1.11.1.12
	P31167	ADP,ATP carrier protein 1, mitochondrial (ADP/ATP translocase 1) (Adenine nucleotide translocator 1, ANT 1)
	P28297	Isocitrate lyase, ICL, EC 4.1.3.1 (Isocitrase) (Isocitratsysase)
	F4JLP5	Dihydrolipoyl dehydrogenase 2, chloroplastic, ptLPD2, EC 1.8.1.4 (Dihydrolipoamide dehydrogenase 2) (Protein LIPOAMIDE DEHYDROGENASE 2) (Pyruvate dehydrogenase complex E3 subunit 2, E3-2, PDC-E3 2)
	Q9M376	Vesicle-associated membrane protein 727, AtVAMP727
	Q93XW5	Nitrile-specifier protein 5, AtNSP5
	Q9SRT9	UDP-arabinopyranose mutase 1, EC 5.4.99.30 (Reversibly glycosylated polypeptide 1, AtRGP1) (UDP-L-arabinose mutase 1)
	Q9SYG7	Aldehyde dehydrogenase family 7 member B4, EC 1.2.1.3 (Antiquitin-1) (Turgor-responsive ALDH)
	Q9FF90	60S ribosomal protein L13-3
	Q9FK91	Protein ADP-ribosyltransferase PARP3, EC 2.4.2.- (NAD(+) ADP-ribosyltransferase 3, ADPRT-3) (Poly [ADP-ribose] polymerase 3, PARP-3) (Poly[ADP-ribose] synthase 3)
	Q9FNP8	40S ribosomal protein S19-3
	P25856	Glyceraldehyde-3-phosphate dehydrogenase GAPA1, chloroplastic, EC 1.2.1.13 (NADP-dependent glyceraldehydephosphate dehydrogenase A subunit 1)
	Q9LHA8	Heat shock 70 kDa protein 4 (Heat shock cognate 70 kDa protein 4) (Heat shock cognate protein 70-4, AtHsc70-4) (Heat shock protein 70-4, AtHsp70-4)
	Q9SKR2	Synaptotagmin-1 (NTMC2T1.1) (Synaptotagmin A)
	Q8L831	Nudix hydrolase 3, AtNUDT3, EC 3.6.1.-
	O23144	Proton pump-interactor 1
	Q8LFC0	Isocitrate dehydrogenase [NAD] regulatory subunit 1, mitochondrial (IDH-I) (Isocitric dehydrogenase 1) (NAD(+)-specific ICDH 1)
	Q9FGT8	Temperature-induced lipocalin-1, AtTIL1
	P45434	Translocon-associated protein subunit alpha, TRAP-alpha (Signal sequence receptor subunit alpha, SSR-alpha)
	P48491	Triosephosphate isomerase, cytosolic, TIM, Triose-phosphate isomerase, EC 5.3.1.1
	Q38799	Pyruvate dehydrogenase E1 component subunit beta-1, mitochondrial, PDHE1-B, EC 1.2.4.1 (Protein MACCI-BOU)
	Q9SKP0	Late embryogenesis abundant protein ECP63 (Embryonic cell protein 63, AtECP63) (LEA domain-containing protein ECP63)
	Q93Y35	26S proteasome non-ATPase regulatory subunit 6 homolog (26S proteasome regulatory subunit RPN7, AtRPN7) (26S proteasome regulatory subunit S10 homolog)
	Q9FJ69	Bifunctional inhibitor/lipid-transfer protein/seed storage 2S albumin superfamily protein
	Q9SUR3	Reticulon-like protein B1, AtRTNLB1 (VirB2-interacting protein 1)
	Q03250	Glycine-rich RNA-binding protein 7, AtGR-RBP7 (AtRBG7) (Glycine-rich protein 7, AtGRP7) (Protein COLD, CIRCADIAN RHYTHM, AND RNA BINDING 2, Protein CCR2) (Small RNA binding protein 1, AtSRBP1)
	Q940G0	Transmembrane 9 superfamily member 1 (Endomembrane protein 12) (Transmembrane nine protein 1, AtTMN1)
	Q9FJX3	Mitochondrial outer membrane protein porin 2 (Voltage-dependent anion-selective channel protein 2, AtVDAC2, VDAC-2)
	Q84JS5	Adenine nucleotide alpha hydrolases-like superfamily protein (Uncharacterized protein At3g58450)
	Q42586	Uridine 5'-monophosphate synthase, UMP synthase [Includes: Orotate phosphoribosyltransferase, OPRTase, EC 2.4.2.10
	P57751	UTP--glucose-1-phosphate uridylyltransferase 1, EC 2.7.7.9 (UDP-glucose pyrophosphorylase 1, AtUGP1, UDPGP 1, UGPase 1)
	O04151	Calreticulin-1
	Q9SAJ4	Phosphoglycerate kinase 3, cytosolic, EC 2.7.2.3
	Q8L742	Amine oxidase, EC 1.4.3.-
	P49688	40S ribosomal protein S2-3, AtRPS2C
	P31414	Pyrophosphate-energized vacuolar membrane proton pump 1, EC 7.1.3.1 (Pyrophosphate-energized inorganic pyrophosphatase 1, H(+)-PPase 1) (Vacuolar proton pyrophosphatase 1) (Vacuolar proton pyrophosphatase 3)
	Q9C5R8	2-Cys peroxiredoxin BAS1-like, chloroplastic, 2-Cys Prx B, 2-Cys peroxiredoxin B, EC 1.11.1.24 (Thiol-specific antioxidant protein B) (Thioredoxin-dependent peroxiredoxin BAS1-like)
	O22263	Protein disulfide-isomerase like 2-1, AtPDIL2-1, EC 5.3.4.1 (P5) (Protein MATERNAL EFFECT EMBRYO ARREST 30) (Protein UNFERTILIZED EMBRYO SAC 5) (Protein disulfide isomerase 11, AtPDI11) (Protein disulfide-isomerase A6) (Protein disulfide-isomerase like 4-1, AtPDIL4-1)
	O04496	Aspartyl protease AED3, EC 3.4.23.- (Apoplastic EDS1-dependent protein 3)
	Q9LX13	3-hydroxyacyl-[acyl-carrier-protein] dehydratase, EC 4.2.1.59
	Q9SF53	60S ribosomal protein L35-1
	Q9C505	Eukaryotic translation initiation factor 5A-3, AtELF5A-3, eIF-5A-3
	O04603	50S ribosomal protein L5, chloroplastic
	P25864	50S ribosomal protein L9, chloroplastic (CL9)
	Q9MAH3	Protein DJ-1 homolog B, AtDJ1B
	Q9SEI4	26S proteasome regulatory subunit 6B homolog (26S protease subunit 6B homolog) (26S proteasome AAA-ATPase subunit RPT3) (Protein BMAA insensitive morphology 409) (Regulatory particle triple-A ATPase subunit 3)
	Q38970	Acetyl-CoA carboxylase 1, AtACC1, EC 6.4.1.2 (Protein EMBRYO DEFECTIVE 22) (Protein GURKE) (Protein PASTICCINO 3) [Includes: Biotin carboxylase, EC 6.3.4.14 ]
	Q8H0X6	Cysteine proteinase inhibitor 6, AtCYS-6 (PIP-M) (PRLI-interacting factor M)
	O50061	50S ribosomal protein L4, chloroplastic (CL4) (R-protein L4)
	A8MS68	Dihydrolipoyl dehydrogenase 1, chloroplastic, ptLPD1, EC 1.8.1.4 (Dihydrolipoamide dehydrogenase 1) (Protein LIPOAMIDE DEHYDROGENASE 1) (Pyruvate dehydrogenase complex E3 subunit 1, E3-1, PDC-E3 1)
	Q9SRZ6	Cytosolic isocitrate dehydrogenase [NADP], EC 1.1.1.42
	A0A1I9LLD2	BTB/POZ domain protein
	Q9FKK7	Xylose isomerase, EC 5.3.1.5
	Q9FHB8	Transmembrane protein
	Q9LQ55	Dynamin-2B, EC 3.6.5.5 (Dynamin-like protein 3) (Dynamin-related protein 2B)
	Q8VXZ7	Alpha-galactosidase 3, AtAGAL3, EC 3.2.1.22 (Alpha-D-galactoside galactohydrolase 3) (Melibiase)
	Q9M111	Sucrose synthase 3, AtSUS3, EC 2.4.1.13 (Sucrose-UDP glucosyltransferase 3)
	Q93Y22	Coatomer subunit delta (Delta-coat protein, Delta-COP)
	Q9C7D6	Serine carboxypeptidase-like 17, EC 3.4.16.-
	Q9M5K2	Dihydrolipoyl dehydrogenase 2, mitochondrial, AtmLPD2, mtLPD2, EC 1.8.1.4 (Dihydrolipoamide dehydrogenase 2) (Glycine cleavage system L protein 2) (Pyruvate dehydrogenase complex E3 subunit 2, E3-2, PDC-E3 2)
	P10795	Ribulose bisphosphate carboxylase small subunit 1A, chloroplastic, RuBisCO small subunit 1A
	Q9LD55	Eukaryotic translation initiation factor 3 subunit A, eIF3a (Eukaryotic translation initiation factor 3 large subunit) (Eukaryotic translation initiation factor 3 subunit 10) (eIF-3-theta) (p114)
	O03983	Probable desiccation-related protein LEA14
	F4JNE2	Pleckstrin homology (PH) domain-containing protein
	Q8LC83	40S ribosomal protein S24-2
	Q9ZVS4	Eukaryotic aspartyl protease family protein (F15K9.17 protein) (Uncharacterized protein At1g03220) (Uncharacterized protein F15K9.17)
	Q0WW26	Coatomer subunit gamma (Gamma-coat protein, Gamma-COP)
	Q9SKZ3	40S ribosomal protein S12-2
	O64586	Pollen Ole e 1 allergen and extensin family protein (Putative proline-rich glycoprotein)
	Q9SZY1	Nascent polypeptide-associated complex subunit alpha-like protein 4, NAC-alpha-like protein 4 (Alpha-NAC-like protein 4)
	Q9SRH5	Mitochondrial outer membrane protein porin 1 (Voltage-dependent anion-selective channel protein 1, AtVDAC1, VDAC-1)
	Q9LZJ2	AT3g62730/F26K9_160 (Desiccation-like protein) (Uncharacterized protein F26K9_160)
	Q9LJ97	Late embryogenesis abundant protein 31, LEA 31 (Protein RESPONSIVE TO ABSCISIC ACID 28, AtRAB28)
	Q9CAV0	40S ribosomal protein S3a-1
	O48549	40S ribosomal protein S6-1
	Q42553	Isopentenyl-diphosphate Delta-isomerase II, chloroplastic, EC 5.3.3.2 (Isopentenyl pyrophosphate isomerase II, IPP isomerase II)
	Q9T076	Early nodulin-like protein 2 (Phytocyanin-like protein)
	P92959	50S ribosomal protein L24, chloroplastic (CL24) (Protein SUPPRESSOR OF VARIEGATION 8)
	Q8VZG7	Ribonuclease TUDOR 1, AtTudor1, TUDOR-SN protein 1, EC 3.1.-.-
	Q9S7Y7	Alpha-xylosidase 1, EC 3.2.1.177
	Q9SN86	Malate dehydrogenase, chloroplastic, EC 1.1.1.37 (Chloroplastic malate dehydrogenase, Chloroplastic MDH, cpNAD-MDH) (Plastidic NAD-dependent malate dehydrogenase, pNAD-MDH)
	Q9LTV6	Peroxisomal 2,4-dienoyl-CoA reductase [(3E)-enoyl-CoA-producing], EC 1.3.1.124
	P49243	3-oxoacyl-[acyl-carrier-protein] synthase III, chloroplastic, EC 2.3.1.180 (Beta-ketoacyl-ACP synthase III, KAS III)
	Q9C7F4	AT1G27990 protein (Transmembrane protein) (Uncharacterized protein F13K9.9)
	Q8RWM6	Transmembrane emp24 domain-containing protein p24delta5 (Atp24) (p24 family protein delta1c, p24delta1c) (p24 family protein delta5, p24delta5)
	Q8VZB9	60S ribosomal protein L10a-1
	Q8RWF0	26S proteasome non-ATPase regulatory subunit 13 homolog A (26S proteasome regulatory subunit RPN9a, AtRNP9a) (26S proteasome regulatory subunit S11 homolog A)
	Q9LJE4	Chaperonin 60 subunit beta 2, chloroplastic, CPN-60 beta 2
	F4JI63	Catalytics
	Q9SKX4	50S ribosomal protein L3-1, chloroplastic
	Q9ZUB3	Spermidine synthase 1, SPDSY 1, EC 2.5.1.16 (Putrescine aminopropyltransferase 1)
	Q9FWR4	Glutathione S-transferase DHAR1, mitochondrial, EC 2.5.1.18 (Chloride intracellular channel homolog 1, CLIC homolog 1) (Glutathione-dependent dehydroascorbate reductase 1, AtDHAR1, GSH-dependent dehydroascorbate reductase 1, mtDHAR, EC 1.8.5.1)
	P27323	Heat shock protein 90-1, AtHSP90.1, AtHsp90-1 (Heat shock protein 81-1, Hsp81-1) (Heat shock protein 83)
	P48347	14-3-3-like protein GF14 epsilon (General regulatory factor 10)
	Q94K85	Cathepsin B-like protease 3, EC 3.4.22.- (Cathepsin B3, AtCathB3)
	Q96533	Alcohol dehydrogenase class-3, EC 1.1.1.1 (Alcohol dehydrogenase class-III) (Glutathione-dependent formaldehyde dehydrogenase, FALDH, FDH, GSH-FDH, EC 1.1.1.-) (S-(hydroxymethyl)glutathione dehydrogenase, EC 1.1.1.284)
	Q8RWH8	Probable magnesium transporter NIPA9
	P32826	Serine carboxypeptidase-like 49, EC 3.4.16.-
	Q9LYR4	Transaldolase, EC 2.2.1.2
	Q42547	Catalase-3, EC 1.11.1.6
	Q94K05	T-complex protein 1 subunit theta, TCP-1-theta (CCT-theta) (Chaperonin CCT8) (Chaperonin containing TCP1 8) (TCP1-ring complex)
	Q93ZE5	Probable acylpyruvase FAHD1, mitochondrial, EC 3.7.1.5 (Fumarylacetoacetate hydrolase domain-containing protein 1, FAH domain-containing protein 1)
	O23264	Selenium-binding protein 1, AtSBP1
	Q9ZRE2	Ras-related protein RABD1, AtRABD1 (Ras-related protein ATFP8)
	Q941R6	MLP-like protein 31
	Q9FM65	Fasciclin-like arabinogalactan protein 1
	Q9FLN4	50S ribosomal protein L27, chloroplastic (CL27)
	P17745	Elongation factor Tu, chloroplastic, EF-Tu (Ras-related protein RABE1b, AtRABE1b) (Ras-related protein Rab8D, AtRab8D)
	P52577	Isoflavone reductase homolog P3, EC 1.3.1.-
	Q9LD57	Phosphoglycerate kinase 1, chloroplastic, EC 2.7.2.3
	Q9SIB9	Aconitate hydratase 3, mitochondrial, Aconitase 3, mACO1, EC 4.2.1.3 (Citrate hydro-lyase 3)
	Q9ZSK4	Actin-depolymerizing factor 3, ADF-3, AtADF3
	Q9XFD1	Nuclear cap-binding protein subunit 2 (20 kDa nuclear cap-binding protein) (NCBP 20 kDa subunit, AtCBP20)
	Q8LGI2	Probable mitochondrial saccharopine dehydrogenase-like oxidoreductase At5g39410, SDH, EC 1.-.-.-
	Q8RY15	At4g25580/M7J2_50 (CAP160 protein) (Uncharacterized protein At4g25580)
	Q9ZRW8	Glutathione S-transferase U19, AtGSTU19, EC 2.5.1.18 (GST class-tau member 19) (Glutathione S-transferase 8)
	Q8L7C9	Glutathione S-transferase U20, AtGSTU20, EC 2.5.1.18 (FIN219-interacting protein 1) (GST class-tau member 20)
	Q8RWW1	Transmembrane 9 superfamily member 10 (Endomembrane protein 3) (Transmembrane nine protein 10, AtTMN10)
	P32962	Nitrilase 2, EC 3.5.5.1
	P60039	60S ribosomal protein L7-3
	F4IW47	Transketolase-2, chloroplastic, TK, EC 2.2.1.1
	Q9SZX9	60S ribosomal protein L9-2
	P42791	60S ribosomal protein L18-2
	Q96251	ATP synthase subunit O, mitochondrial (Oligomycin sensitivity conferral protein, OSCP)
	Q8W4H8	Inactive GDSL esterase/lipase-like protein 23 (GDSL-like lipase 23) (Probable myrosinase-associated protein GLL23)
	F4JRE0	Transmembrane 9 superfamily member 12 (Endomembrane protein 7) (Transmembrane nine protein 12, AtTMN12)
	Q96250	ATP synthase subunit gamma, mitochondrial (F-ATPase gamma subunit)
	A0A1P8B068	Pathogenesis-related thaumatin superfamily protein
	Q9SSB5	26S proteasome regulatory subunit 7 homolog A (26S proteasome AAA-ATPase subunit RPT1a) (26S proteasome subunit 7 homolog A) (Regulatory particle triple-A ATPase subunit 1a)
	P21238	Chaperonin 60 subunit alpha 1, chloroplastic, CPN-60 alpha 1 (Protein SCHLEPPERLESS) (RuBisCO large subunit-binding protein subunit alpha 1)
	P42697	Phragmoplastin DRP1A, EC 3.6.5.- (Dynamin-like protein 1) (Dynamin-like protein 1A) (Dynamin-related protein 1A, AtDRP1A) (Protein RADIAL SWELLING 9)
	O23049	50S ribosomal protein L6, chloroplastic (Protein EMBRYO DEFECTIVE 2394)
	Q9FWA3	6-phosphogluconate dehydrogenase, decarboxylating 2, EC 1.1.1.44
	Q93V62	AT4g27450/F27G19_50 (Aluminum induced protein with YGL and LRDR motifs) (Uncharacterized protein At4g27450)
	Q9SEI2	26S proteasome regulatory subunit 6A homolog A (26S proteasome AAA-ATPase subunit RPT5a) (Proteasome 26S subunit 6A homolog A) (Regulatory particle triple-A ATPase subunit 5a) (Tat-binding protein 1 homolog A, TBP-1 homolog A)
	Q9S7E4	Formate dehydrogenase, chloroplastic/mitochondrial, FDH, EC 1.17.1.9 (NAD-dependent formate dehydrogenase)
	Q8L9C4	Very-long-chain 3-oxoacyl-CoA reductase 1, EC 1.1.1.330 (Beta-ketoacyl reductase 1, AtKCR1) (Protein GLOSSY 8, gl8At)
	Q9S726	Probable ribose-5-phosphate isomerase 3, chloroplastic, EC 5.3.1.6 (Phosphoriboisomerase 3) (Protein EMBRYO DEFECTIVE 3119)
	Q9SLF7	60S acidic ribosomal protein P2-2
	Q9SRL5	Ferritin-2, chloroplastic, EC 1.16.3.1
	Q9LVI9	Dihydropyrimidine dehydrogenase (NADP(+)), chloroplastic, DHPDH, DPD, EC 1.3.1.2 (Dihydroorotate dehydrogenase-like protein) (Dihydrothymine dehydrogenase) (Dihydrouracil dehydrogenase) (Protein PYRIMIDINE 1)
	Q8L7U4	Co-chaperone protein p23-1 (Atp23-1) (p23 co-chaperone)
	P28769	T-complex protein 1 subunit alpha, TCP-1-alpha (CCT-alpha) (Chaperonin CCT1)
	Q9FZK4	Nuclear transport factor 2A, AtNTF2a [Cleaved into: Nuclear transport factor 2A, N-terminally processed ]
	Q93VS8	ARM repeat superfamily protein (Uncharacterized protein At5g19820)
	Q9C524	Probable fructokinase-6, chloroplastic, EC 2.7.1.4
	Q9FJP9	Succinate dehydrogenase [ubiquinone] iron-sulfur subunit 3, mitochondrial, EC 1.3.5.1 (Iron-sulfur subunit of complex II, Ip)
	Q9FPH3	Probable low-specificity L-threonine aldolase 2, EC 4.1.2.48 (Threonine aldolase 2)
	Q9FE54	At1g16880 (F6I1.15 protein) (Transmembrane protein) (Uncharacterized protein At1g16850)
	Q9LT08	26S proteasome non-ATPase regulatory subunit 14 homolog, EC 3.4.19.- (26S proteasome regulatory subunit RPN11, AtRPN11)
	P55034	26S proteasome non-ATPase regulatory subunit 4 homolog (26S proteasome regulatory subunit RPN10, AtRPN10) (26S proteasome regulatory subunit S5A homolog) (Multiubiquitin chain-binding protein 1, AtMCB1)
	Q9FMF7	Dicarboxylate transporter 2.1, chloroplastic (AtpDCT1) (Glutamate/malate translocator)
	Q8GWC3	PRA1 family protein A2, AtPRA1.A2
	Q9LDZ0	Heat shock 70 kDa protein 10, mitochondrial (Chaperone protein HscA homolog 2, AtHscA2) (Heat shock protein 70-10, AtHsp70-10) (Mitochondrial heat shock protein 70-2, mtHsc70-2)
	Q8LPJ5	Isocitrate dehydrogenase [NADP], chloroplastic/mitochondrial, EC 1.1.1.42
	Q9M8X6	Germin-like protein subfamily 1 member 6
	Q94AD1	Putative DNA-binding protein At1g48610 (AT-hook DNA-binding motif-containing protein At1g48610)
	Q9LIK0	Plastidial pyruvate kinase 1, chloroplastic, PK1, PKp1, EC 2.7.1.40 (Pyruvate kinase II) (Pyruvate kinase isozyme A, PKP-ALPHA)
	Q940J8	Pectin acetylesterase 7, EC 3.1.1.-
	Q0WRW8	Cytochrome b561 and DOMON domain-containing protein At3g07570 (Protein b561A.tha11)
	Q9S9P1	40S ribosomal protein S12-1
	P58046	Cytochrome P450 71A15, EC 1.14.-.-
	Q56ZN6	Pyrophosphate-energized membrane proton pump 2, EC 7.1.3.1 (AVP1-like protein 1) (Pyrophosphate-energized inorganic pyrophosphatase 2, H(+)-PPase 2) (Vacuolar proton pyrophosphatase 2)
	Q9FGI6	NADH dehydrogenase [ubiquinone] iron-sulfur protein 1, mitochondrial, EC 7.1.1.2 (Protein EMBRYO DEFECTIVE 1467)
	Q9STX5	Endoplasmin homolog (Glucose-regulated protein 94 homolog, GRP-94 homolog) (Heat shock protein 90-7, AtHSP90.7, AtHsp90-7) (Protein SHEPHERD)
	Q9S7M9	Transmembrane emp24 domain-containing protein p24beta2 (p24 family protein beta1, p24beta1) (p24 family protein beta2, p24beta2)
	Q8L611	Protein transport protein SEC31 homolog B (SEC31-like protein B)
	Q9LT39	Leucine-rich repeat (LRR) family protein (Polygalacturonase inhibitor-like protein) (Uncharacterized protein At3g20820)
	Q9SCX3	Elongation factor 1-beta 2, EF-1-beta 2 (Elongation factor 1-beta' 2, EF-1-beta' 2) (Elongation factor 1B-alpha 2) (eEF-1B alpha 2)
	Q9LVI8	Glutamine synthetase cytosolic isozyme 1-3, GS1, EC 6.3.1.2 (Glutamate--ammonia ligase GLN1
	F4JLM5	Isoleucine--tRNA ligase, cytoplasmic, EC 6.1.1.5 (Isoleucyl-tRNA synthetase, IleRS)
	P41376	Eukaryotic initiation factor 4A-1, eIF-4A-1, EC 3.6.4.13 (ATP-dependent RNA helicase eIF4A-1) (DEAD-box ATP-dependent RNA helicase 4, AtRH04)
	P93819	Malate dehydrogenase 1, cytoplasmic, EC 1.1.1.37 (Cytosolic NAD-dependent malate dehydrogenase 1, cNAD-MDH1) (Cytosolic malate dehydrogenase 1, Cytosolic MDH1)
	O49299	Probable phosphoglucomutase, cytoplasmic 1, PGM 1, EC 5.4.2.2 (Glucose phosphomutase 1)
	Q9ZPI6	Peroxisomal fatty acid beta-oxidation multifunctional protein AIM1 (Protein ABNORMAL INFLORESCENCE MERISTEM 1, AtAIM1) [Includes: Enoyl-CoA hydratase/3-2-trans-enoyl-CoA isomerase/3-hydroxybutyryl-CoA epimerase, EC 4.2.1.17, EC 5.1.2.3, EC 5.3.3.8
	Q8L7B2	Serine carboxypeptidase-like 20, EC 3.4.16.-
	P43297	Cysteine proteinase RD21A, EC 3.4.22.- (Protein RESPONSIVE TO DEHYDRATION 21, RD21)
	Q9C803	E3 ubiquitin-protein ligase (Uncharacterized protein At1g33490/F10C21_22) (Uncharacterized protein F10C21.22)
	Q9FJ95	Sorbitol dehydrogenase, SDH, EC 1.1.1.- (Polyol dehydrogenase) (Ribitol dehydrogenase, RDH, EC 1.1.1.56) (Xylitol dehydrogenase, XDH, EC 1.1.1.9)
	Q9FLF0	40S ribosomal protein S9-2
	Q9C9P4	3-oxoacyl-[acyl-carrier-protein] synthase II, chloroplastic, EC 2.3.1.41 (Beta-ketoacyl-acyl-carrier-protein synthase II, AtKAS2, Beta-ketoacyl-ACP synthetase 2) (Protein FATTY ACID BIOSYNTHESIS 1)
	Q8VZH2	Aminopeptidase M1, EC 3.4.11.2 (Alpha-aminoacylpeptide hydrolase)
	Q9FJD4	Importin subunit beta-1 (Karyopherin subunit beta-1, ATKPNB1)
	Q8LD27	Proteasome subunit beta type-6, EC 3.4.25.1 (20S proteasome beta subunit A-1) (Proteasome component D) (Proteasome subunit beta type-1)
	Q9ZU25	Probable mitochondrial-processing peptidase subunit alpha-1, mitochondrial (Alpha-MPP 1) (Complex III subunit II) (Core protein II) (Cytochrome b-c1 complex subunit 2-1, mitochondrial) (Inactive zinc metalloprotease alpha-1) (Ubiquinol-cytochrome c oxidoreductase core protein 2-1)
	Q9SR67	AT3g10020/T22K18_16 (Plant/protein) (Uncharacterized protein T22K18.16)
	Q9C9C4	Enolase 1, chloroplastic, EC 4.2.1.11 (2-phospho-D-glycerate hydro-lyase 1) (2-phosphoglycerate dehydratase 1)
	Q0WRA3	ATPase E1 (AtE1)
	Q8L4R0	Protein TRIGALACTOSYLDIACYLGLYCEROL 1, chloroplastic (ABC transporter I family member 14, ABC transporter ABCI.14, AtABCI14)
	Q9ZUC0	F5O8.30 protein (Nucleic acid-binding, OB-fold-like protein) (Uncharacterized protein At1g23750)
	Q9SRG3	Protein disulfide isomerase-like 1-2, AtPDIL1-2, EC 5.3.4.1 (Protein disulfide-isomerase 2, PDI 2) (Protein disulfide-isomerase 6, AtPDI6)
	Q9MAK9	26S proteasome regulatory subunit S10B homolog B (26S proteasome AAA-ATPase subunit RPT4b) (26S proteasome subunit S10B homolog B) (Regulatory particle triple-A ATPase subunit 4b)
	Q9LNU4	26S proteasome non-ATPase regulatory subunit 3 homolog A (26S proteasome regulatory subunit RPN3a, AtRPN3a) (26S proteasome regulatory subunit S3 homolog A) (Protein EMBRYO DEFECTIVE 2719) (Protein HAPLESS 15)
	Q94C69	Cold shock domain-containing protein 3, AtCSP3
	Q93XZ7	Endoplasmic reticulum transmembrane protein
	Q93VH5	AT5g10730/MAJ23_90 (NAD(P)-binding Rossmann-fold superfamily protein) (Uncharacterized protein AT5g10730)
	O81845	Mitochondrial uncoupling protein 1, AtPUMP1
	Q9FNE2	Glutaredoxin-C2, AtGrxC2
	Q9LX65	V-type proton ATPase subunit H, V-ATPase subunit H (Vacuolar H(+)-ATPase subunit H) (Vacuolar proton pump subunit H)
	Q9SFB1	F17A17.37 protein (Uncharacterized protein At3g08030)
	Q9LY66	50S ribosomal protein L1, chloroplastic (CL1)
	O65282	20 kDa chaperonin, chloroplastic (Chaperonin 10, Ch-CPN10, Cpn10) (Chaperonin 20) (Protein Cpn21)
	Q9M5K3	Dihydrolipoyl dehydrogenase 1, mitochondrial, AtmLPD1, mtLPD1, EC 1.8.1.4 (Dihydrolipoamide dehydrogenase 1) (Glycine cleavage system L protein 1) (Pyruvate dehydrogenase complex E3 subunit 1, E3-1, PDC-E3 1)
	P42733	40S ribosomal protein S11-3
	Q9SZN1	V-type proton ATPase subunit B2, V-ATPase subunit B2 (Vacuolar H(+)-ATPase subunit B isoform 2) (Vacuolar proton pump subunit B2)
	P41377	Eukaryotic initiation factor 4A-2, eIF-4A-2, EC 3.6.4.13 (ATP-dependent RNA helicase eIF4A-2) (DEAD-box ATP-dependent RNA helicase 19)
	O24457	Pyruvate dehydrogenase E1 component subunit alpha-3, chloroplastic, EC 1.2.4.1
	Q9C7N3	Oil body-associated protein 2C
	Q9LEX1	Calcium-dependent lipid-binding protein, AtCLB, CaLB protein (Protein NTMC 2 TYPE 4, NTMC2TYPE4)
	P38420	DNA-directed RNA polymerase II subunit 2 (DNA-directed RNA polymerase II 135 kDa polypeptide) (DNA-directed RNA polymerase II subunit RPB2, RNA polymerase II subunit 2, RNA polymerase II subunit B2, EC 2.7.7.6) (Protein EMBRYO DEFECTIVE 1989)
	O23254	Serine hydroxymethyltransferase 4, AtSHMT4, EC 2.1.2.1 (Glycine hydroxymethyltransferase 4) (Serine methylase 4)
	Q9SJT9	Coatomer subunit alpha-2 (Alpha-coat protein 2, Alpha-COP 2)
	Q96327	ERBB-3 BINDING PROTEIN 1, AtEBP1 (Proliferation-associated protein G2p, AtG2) (Protein CELL-PROLIFERATION-RELATED, AtCPR)
	Q9ZPI5	Peroxisomal fatty acid beta-oxidation multifunctional protein MFP2, AtMPF2 [Includes: Enoyl-CoA hydratase/3-2-trans-enoyl-CoA isomerase/3-hydroxybutyryl-CoA epimerase, EC 4.2.1.17, EC 5.1.2.3, EC 5.3.3.8
	Q9SUT0	Probable cysteine protease RDL4, EC 3.4.22.- (Cysteine protease 1, AtCP1) (Probable cysteine proteinase At4g11310) (RD21A-like protease 4)
	Q9LSP5	AT3g17020/K14A17_14 (Adenine nucleotide alpha hydrolases-like superfamily protein)
	Q42560	Aconitate hydratase 1, Aconitase 1, EC 4.2.1.3 (Citrate hydro-lyase 1)
	O82663	Succinate dehydrogenase [ubiquinone] flavoprotein subunit 1, mitochondrial, EC 1.3.5.1 (Flavoprotein subunit 1 of complex II, FP)
	P34066	Proteasome subunit alpha type-1-A (20S proteasome alpha subunit F-1) (Proteasome 30 kDa subunit) (Proteasome component 2A, AtPSM30) (Proteasome subunit alpha type-6) (Protein ARSENIC TOLERANCE 5)
	Q9ZPY7	Exportin-2, Exp2 (Cellular apoptosis susceptibility protein homolog) (Importin-alpha re-exporter)
	P93736	Valine--tRNA ligase, mitochondrial 1, EC 6.1.1.9 (AtSYV1) (Protein TWIN 2) (Valyl-tRNA synthetase, ValRS)
	Q9C7H3	Late embryogenesis abundant domain-containing protein / LEA domain-containing protein (Uncharacterized protein F28P5.13)
	Q9XI05	Proteasome subunit beta type-3-A (20S proteasome beta subunit C-1) (Proteasome component T)
	Q9ZVS5	Eukaryotic aspartyl protease family protein (F15K9.16 protein) (Uncharacterized protein At1g03230)
	Q39172	NADPH-dependent oxidoreductase 2-alkenal reductase, AtAER, EC 1.3.1.-, EC 1.3.1.74 (NADP-dependent alkenal double bond reductase P1, DBR1) (NADPH-azodicarbonyl/quinone reductase) (NADPH:2-alkenal/one alpha,beta-hydrogenase, ALH) (P1-zeta-crystallin protein, P1-ZCr)
	A0A178VY62	TRAF-like family protein
	P25873	50S ribosomal protein L15, chloroplastic (CL15)
	Q9FMU6	Mitochondrial phosphate carrier protein 3, mitochondrial (Mitochondrial phosphate transporter 3, MPT3) (Phosphate transporter 3
	Q9FJA6	40S ribosomal protein S3-3
	Q42262	40S ribosomal protein S3a-2
	O80503	Expressed protein (TRIGALACTOSYLDIACYLGLYCEROL-like protein)
	Q9C835	Peptidyl-prolyl cis-trans isomerase CYP21-4, PPIase CYP21-4, EC 5.2.1.8 (Cyclophilin of 21 kDa 4) (Cyclophilin-21-4)
	Q42290	Probable mitochondrial-processing peptidase subunit beta, mitochondrial, EC 3.4.24.64 (Beta-MPP) (Complex III subunit I) (Core protein I) (Cytochrome b-c1 complex subunit 1, mitochondrial) (Ubiquinol-cytochrome c oxidoreductase core protein 1)
	Q42406	Peptidyl-prolyl cis-trans isomerase CYP18-4, PPIase CYP18-4, EC 5.2.1.8 (Cyclophilin of 18 kDa 4, Cyclophilin-1) (Rotamase cyclophilin-5)
	Q9XIJ0	Nucleic acid-binding, OB-fold-like protein (T10O24.24)
	P51407	60S acidic ribosomal protein P2-1
	Q9SVD1	At3g52500 (Eukaryotic aspartyl protease family protein) (Uncharacterized protein At3g52500) (Uncharacterized protein F22O6_120)
	Q42564	L-ascorbate peroxidase 3, AtAPx03, EC 1.11.1.11
	Q39258	V-type proton ATPase subunit E1, V-ATPase subunit E1 (Protein EMBRYO DEFECTIVE 2448) (Vacuolar H(+)-ATPase subunit E isoform 1) (Vacuolar proton pump subunit E1)
	Q9LJ95	Late embryogenesis abundant protein 32, LEA 32 (Embryogenic cell protein 31, AtECP31)
	O23715	Proteasome subunit alpha type-3 (20S proteasome alpha subunit G-1) (DiDi 17A-2a) (Proteasome component 8) (Proteasome subunit alpha type-7)
	Q9FJH6	ABC transporter F family member 1, ABC transporter ABCF.1, AtABCF1 (GCN20-type ATP-binding cassette protein GCN1)
	Q9FYQ8	Transmembrane 9 superfamily member 11 (Endomembrane protein 6) (Transmembrane nine protein 11, AtTMN11)
	O82462	Glutamate--tRNA ligase, cytoplasmic, EC 6.1.1.17 (GluRSAt) (Glutamyl-tRNA synthetase, GluRS)
	P55228	Glucose-1-phosphate adenylyltransferase small subunit, chloroplastic, EC 2.7.7.27 (ADP-glucose pyrophosphorylase) (ADP-glucose synthase) (AGPase B) (Alpha-D-glucose-1-phosphate adenyl transferase)
	Q9FHX6	Dbj|BAA84809.1 (Lung seven transmembrane receptor family protein) (Uncharacterized protein At5g42090) (Uncharacterized protein At5g42090
	Q9M2U2	Very-long-chain enoyl-CoA reductase, EC 1.3.1.93 (Enoyl-CoA reductase, AtECR) (Protein ECERIFERUM 10) (Synaptic glycoprotein SC2-like protein)
	O22126	Fasciclin-like arabinogalactan protein 8, AtAGP8
	Q9FIK0	ATP-dependent 6-phosphofructokinase 2, ATP-PFK 2, Phosphofructokinase 2, EC 2.7.1.11 (Phosphohexokinase 2)
	Q8H0X5	Low-density receptor-like protein (Uncharacterized protein At5g16660)
	Q94EG6	Uncharacterized protein At5g02240
	F4JTN1	Patched family protein
	Q43314	Glutamate dehydrogenase 1, GDH 1, EC 1.4.1.3
	Q9SJ12	Probable ATP synthase 24 kDa subunit, mitochondrial
	Q9C5Z3	Eukaryotic translation initiation factor 3 subunit E, AtEIF3E-1, eIF3e, p48 (Eukaryotic translation initiation factor 3 subunit 6, AtINT6, INT-6)
	O65351	Subtilisin-like protease SBT1.7, EC 3.4.21.- (Cucumisin-like serine protease) (Subtilase subfamily 1 member 7, AtSBT1.7) (Subtilisin-like serine protease 1, At-SLP1)
	Q94A40	Coatomer subunit alpha-1 (Alpha-coat protein 1, Alpha-COP 1)
	Q9FFN4	Beta-galactosidase 6, Lactase 6, EC 3.2.1.23
	O64583	Probable protein phosphatase 2C 28, AtPP2C28, EC 3.1.3.16
	Q94BR1	MA3 DOMAIN-CONTAINING TRANSLATION REGULATORY FACTOR 1 (MA3 domain-containing protein 6)
	F4IAP5	Ketose-bisphosphate aldolase class-II family protein
	O64631	At2g45510 (Cytochrome P450, family 704, subfamily A, polypeptide 2) (Putative cytochrome P450)
	P47998	Cysteine synthase 1, EC 2.5.1.47 (At.OAS.5-8) (Beta-substituted Ala synthase 1
	O64837	Reticulon-like protein B13, AtRTNLB13
	Q8RXL8	UDP-xylose transporter 3
	P42643	14-3-3-like protein GF14 chi (General regulatory factor 1)
	Q38845	Serine/threonine-protein phosphatase 2A 65 kDa regulatory subunit A alpha isoform, AtA alpha, PP2A, subunit A, alpha isoform, PR-65 A (Protein ROOTS CURL IN NAPHTHYLPHTHALAMIC ACID 1) (Protein enhancer of ethylene-response 1)
	Q944G9	Fructose-bisphosphate aldolase 2, chloroplastic, AtFBA2, EC 4.1.2.13
	Q93VR3	GDP-mannose 3,5-epimerase, GDP-Man 3,5-epimerase, EC 5.1.3.18
	O65572	Carotenoid 9,10(9',10')-cleavage dioxygenase 1, EC 1.14.99.n4 (AtCCD1) (Neoxanthin cleavage enzyme NC1, AtNCED1)
	P34795	Glucose-6-phosphate isomerase, cytosolic, GPI, EC 5.3.1.9 (Phosphoglucose isomerase, PGI) (Phosphohexose isomerase, PHI)
	Q9LH52	Leucine-rich repeat protein FLOR 1 (Protein FLORAL TRANSITION AT THE MERISTEM 4)
	Q9LP45	26S proteasome non-ATPase regulatory subunit 11 homolog (19S proteosome subunit 9, AtS9) (26S proteasome regulatory subunit RPN6, AtRPN6) (26S proteasome regulatory subunit S9 homolog)
	Q9STW6	Heat shock 70 kDa protein 6, chloroplastic (Chloroplast heat shock protein 70-1, cpHsc70-1) (Heat shock protein 70-6, AtHsp70-6)
	Q38884	Eukaryotic translation initiation factor 3 subunit I, eIF3i (Eukaryotic translation initiation factor 3 subunit 2) (TGF-beta receptor-interacting protein 1, TRIP-1) (eIF-3-beta) (eIF3 p36)
	Q93V74	Cyclase-like protein 1
	Q9LU86	Peroxiredoxin Q, chloroplastic, EC 1.11.1.24 (Thioredoxin peroxidase) (Thioredoxin-dependent peroxiredoxin Q)
	Q9FFT4	Pyruvate decarboxylase 2, AtPDC2, EC 4.1.1.1
	Q9FF10	Heparanase-like protein 1, EC 3.2.-.-
	P46248	Aspartate aminotransferase, chloroplastic, EC 2.6.1.1 (Transaminase A)
	Q9LNJ3	Aspartyl protease family protein 2, EC 3.4.23.-
	Q9FFC9	Voltage-dependent L-type calcium channel subunit
	P46645	Aspartate aminotransferase, cytoplasmic isozyme 1, EC 2.6.1.1 (Transaminase A)
	Q0WLB5	Clathrin heavy chain 2
	P25851	Fructose-1,6-bisphosphatase 1, chloroplastic, FBPase1, EC 3.1.3.11 (D-fructose-1,6-bisphosphate 1-phosphohydrolase) (Protein HIGH CYCLIC ELECTRON FLOW 1)
	Q9ZU52	Fructose-bisphosphate aldolase 3, chloroplastic, AtFBA3, EC 4.1.2.13 (Protein PIGMENT DEFECTIVE 345)
	Q9FVT2	Probable elongation factor 1-gamma 2, EF-1-gamma 2 (eEF-1B gamma 2)
	Q9FJ62	Glycerophosphodiester phosphodiesterase GDPDL4, EC 3.1.4.46 (Glycerophosphodiester phosphodiesterase-like 4, ATGDPDL4) (Glycerophosphodiesterase-like 1) (Protein SHV3-LIKE 1)
	Q9SIV2	26S proteasome non-ATPase regulatory subunit 2 homolog A (26S proteasome regulatory subunit RPN1a, AtRPN1a) (26S proteasome regulatory subunit S2 homolog A)
	O48574	Gb|AAC79135.1 (Polyadenylate-binding protein 1-B-binding protein) (T19K24.3 protein) (Uncharacterized protein At5g44860)
	O64530	Thiosulfate/3-mercaptopyruvate sulfurtransferase 1, mitochondrial, EC 2.8.1.1, EC 2.8.1.2 (AtMST1) (Rhodanese homolog protein 1, AtRDH1) (Sulfurtransferase 1, AtStr1)
	Q9SK50	Protein TIC 55, chloroplastic (Translocon at the inner envelope membrane of chloroplasts 55, AtTIC55) (Translocon at the inner envelope membrane of chloroplasts 55-II)
	O23016	Probable voltage-gated potassium channel subunit beta (K(+) channel subunit beta) (Potassium voltage beta 1, KV-beta1)
	O04983	Biotin carboxylase, chloroplastic, EC 6.3.4.14 (Acetyl-coenzyme A carboxylase biotin carboxylase subunit A)
	Q9LY74	2-methyl-6-phytyl-1,4-hydroquinone methyltransferase, chloroplastic, EC 2.1.1.295 (37 kDa inner envelope membrane protein, E37) (MPBQ/MSBQ methyltransferase) (Protein ALBINO OR PALE GREEN MUTANT 1) (Protein INNER ENVELOPE PROTEIN 37) (Protein VITAMIN E DEFECTIVE 3)
	O48844	26S proteasome non-ATPase regulatory subunit 1 homolog A (26S proteasome regulatory subunit RPN2a, AtRPN2a) (26S proteasome regulatory subunit S1 homolog A)
	Q9M7T0	Peroxiredoxin-2F, mitochondrial, EC 1.11.1.25 (Glutaredoxin-dependent peroxiredoxin) (Peroxiredoxin IIF) (Thioredoxin peroxidase 2F)
	A0A1P8B9U3	Glycosyl hydrolase family protein
	P56792	50S ribosomal protein L14, chloroplastic
	O04487	Probable elongation factor 1-gamma 1, EF-1-gamma 1 (eEF-1B gamma 1)
	P36428	Alanine--tRNA ligase, EC 6.1.1.7 (Alanyl-tRNA synthetase, AlaRS)
	Q39221	SEC12-like protein 2
	Q9FJP3	50S ribosomal protein L29, chloroplastic (CL29)
	Q1WIQ6	NADP-dependent glyceraldehyde-3-phosphate dehydrogenase, EC 1.2.1.9 (Aldehyde dehydrogenase family 11 member A3) (Glyceraldehyde-3-phosphate dehydrogenase [NADP(+)]) (Non-phosphorylating glyceraldehyde 3-phosphate dehydrogenase) (Triosephosphate dehydrogenase)
	Q9FNK4	Ornithine aminotransferase, mitochondrial, EC 2.6.1.13 (Ornithine delta-aminotransferase) (Ornithine--oxo-acid aminotransferase)
	Q9SVA6	Developmentally-regulated G-protein 3, AtDRG3 (Developmentally-regulated G-protein 1, AtDRG1)
	Q9ZPI1	Lysine--tRNA ligase, cytoplasmic, EC 6.1.1.6 (Lysyl-tRNA synthetase, LysRS) (Lysyl-tRNA synthetase 1, AtKRS-1)
	Q9FFR3	6-phosphogluconate dehydrogenase, decarboxylating 3, chloroplastic, EC 1.1.1.44
	Q9SB50	AP-4 complex subunit mu (Adaptor protein complex AP-4 subunit mu) (Adaptor protein-4 mu-adaptin) (Adaptor-related protein complex 4 subunit mu) (At-muC-Ad) (Mu4-adaptin)
	Q8LFP7	Aquaporin NIP1-2 (NOD26-like intrinsic protein 1-2, AtNIP1
	Q9C5Y0	Phospholipase D delta, AtPLDdelta, PLD delta, EC 3.1.4.4
	F4J6A1	Eukaryotic translation initiation factor 3 subunit G, eIF3g (Eukaryotic translation initiation factor 3 RNA-binding subunit, eIF-3 RNA-binding subunit) (Eukaryotic translation initiation factor 3 subunit 4)
	Q9C8W7	At1g71950 (Proteinase inhibitor, propeptide) (Uncharacterized protein At1g71950) (Uncharacterized protein F17M19.10)
	O80852	Glutathione S-transferase F9, AtGSTF9, EC 2.5.1.18 (AtGSTF7) (GST class-phi member 9)
	A0A1I9LQC2	Transmembrane protein
	Q8LEK2	Golgi apparatus membrane protein-like protein ECHIDNA
	P42730	Chaperone protein ClpB1 (ATP-dependent Clp protease ATP-binding subunit ClpB homolog 1) (Casein lytic proteinase B1) (Heat shock protein 101) (Protein DEFECTIVE IN LONG-TERM ACQUIRED THERMOTOLERANCE)
	B9DFI7	Probable methyltransferase PMT2, EC 2.1.1.-
	P10896	Ribulose bisphosphate carboxylase/oxygenase activase, chloroplastic, RA, RuBisCO activase
	Q9LS40	Protein ASPARTIC PROTEASE IN GUARD CELL 1, AtASPG1, EC 3.4.23.-
	Q9M9P3	UTP--glucose-1-phosphate uridylyltransferase 2, EC 2.7.7.9 (UDP-glucose pyrophosphorylase 2, AtUGP2, UDPGP 2, UGPase 2)
	Q9SGC1	Probable phosphoglucomutase, cytoplasmic 2, PGM 2, EC 5.4.2.2 (Glucose phosphomutase 2)
	O04630	Threonine--tRNA ligase, mitochondrial 1, EC 6.1.1.3 (AtSYT1) (Threonyl-tRNA synthetase, ThrRS)
	Q8LCL3	60S ribosomal protein L27-2
	Q9SGR6	AT1G76160 protein (SKU5 similar 5) (T23E18.10)
	Q9FLX7	Probable NADH dehydrogenase [ubiquinone] 1 alpha subcomplex subunit 5, mitochondrial
	P56791	50S ribosomal protein L2, chloroplastic
	O23461	L-arabinokinase, AtISA1, EC 2.7.1.46
	Q84WV1	T-complex protein 1 subunit gamma, TCP-1-gamma (CCT-gamma) (Chaperonin CCT3)
	Q7G191	Aldehyde oxidase 4, AO-4, AtAO-4, AtAO2, EC 1.2.3.1 (Benzaldehyde oxidase) (Indole-3-acetaldehyde oxidase, IAA oxidase, EC 1.2.3.7)
	Q9FF55	Protein disulfide isomerase-like 1-4, AtPDIL1-4, EC 5.3.4.1 (Protein disulfide isomerase 2, AtPDI2) (Protein disulfide isomerase-like 2-2, AtPDIL2-2)
	Q8L9E3	At5g61220 (LYR family of Fe/S cluster biogenesis protein)
	Q8GXW5	Glutamine synthetase cytosolic isozyme 1-5, EC 6.3.1.2 (Glutamate--ammonia ligase GLN1
	Q9ZSR7	Triose phosphate/phosphate translocator TPT, chloroplastic (Protein ACCLIMATION OF PHOTOSYNTHESIS TO ENVIRONMENT 2)
	Q38951	Serine/threonine-protein phosphatase 2A 65 kDa regulatory subunit A gamma isoform, AtA gamma, PP2A, subunit A, gamma isoform
	Q9SK27	Early nodulin-like protein 1 (Phytocyanin-like protein)
	Q8LB17	Rhomboid-like protein 15, AtRBL15, EC 3.4.21.-
	F4J381	FG-GAP repeat-containing protein
	Q9SKI0	At2g10940/F15K19.1 (Bifunctional inhibitor/lipid-transfer protein/seed storage 2S albumin superfamily protein) (Expressed protein) (Uncharacterized protein At2g10940
	Q9ZPS7	Transmembrane 9 superfamily member 3 (Endomembrane protein 9) (Transmembrane nine protein 3, AtTMN3)
	A0SVK0	Protein DELAY OF GERMINATION 1 (GLUCOSE SENSING QTL 5)
	Q9FPF0	Protein DJ-1 homolog A, AtDJ1A
	Q9M2N5	Zinc finger BED domain-containing protein DAYSLEEPER (Transposase-like protein DAYSLEEPER)
	Q9M9K1	Probable 2,3-bisphosphoglycerate-independent phosphoglycerate mutase 2, BPG-independent PGAM 2, Phosphoglyceromutase 2, EC 5.4.2.12 (PGAM-I 2)
	Q9M1X2	Fatty-acid-binding protein 1, AtFAP1 (Chalcone-flavanone isomerase family protein 1)
	P56765	Acetyl-coenzyme A carboxylase carboxyl transferase subunit beta, chloroplastic, ACCase subunit beta, Acetyl-CoA carboxylase carboxyltransferase subunit beta, EC 2.1.3.15
	P42644	14-3-3-like protein GF14 psi (General regulatory factor 3) (Protein RARE COLD INDUCIBLE 1A)
	Q8L770	ATP-dependent Clp protease proteolytic subunit-related protein 3, chloroplastic, ClpR3 (nClpP8)
	P42742	Proteasome subunit beta type-1 (20S proteasome beta subunit F-1) (Proteasome component 5) (Proteasome subunit beta type-6) (TAS-F22/FAFP98) (TAS-G39.20)
	Q9LEY1	Serine carboxypeptidase-like 35, EC 3.4.16.-
	P42645	14-3-3-like protein GF14 upsilon (General regulatory factor 5)
	O23034	Ubiquitin-like modifier-activating enzyme 5, Ubiquitin-activating enzyme 5
	Q9S7L9	Cytochrome c oxidase subunit 6b-1, AtCOX6b-1
	Q9LF46	2-hydroxyacyl-CoA lyase, EC 4.1.-.- (2-hydroxyphytanoyl-CoA lyase, 2-HPCL) (Oxalyl-CoA decarboxylase)
	Q9C6B3	Gamma carbonic anhydrase 2, mitochondrial, AtCA2, GAMMA CA2, EC 4.2.1.- (Transcription factor APFI)
	Q8W4E6	Hydroxyproline O-arabinosyltransferase 1, EC 2.4.2.58
	Q38950	Serine/threonine-protein phosphatase 2A 65 kDa regulatory subunit A beta isoform, AtA beta, PP2A, subunit A, beta isoform
	Q9FK35	Adenylate kinase 3, AK 3, EC 2.7.4.3 (ATP-AMP transphosphorylase 3) (ATP:AMP phosphotransferase) (Adenylate monophosphate kinase 3, AMK3)
	O04450	T-complex protein 1 subunit epsilon, TCP-1-epsilon (CCT-epsilon) (Chaperonin CCT5)
	Q9T074	Phosphoenolpyruvate carboxykinase (ATP) 1, AtPCK1, PEP carboxykinase 1, PEPCK 1, EC 4.1.1.49
	Q42342	Cytochrome b5 isoform E, AtCb5-E (Cytochrome b5 isoform 1) (Cytochrome b5 isoform A, AtCb5-A)
	Q8RWZ3	Probable acyl-CoA dehydrogenase IBR3, EC 1.3.99.- (Protein INDOLE-3-BUTYRIC ACID RESPONSE 3)
	Q9FYC2	Pheophorbide a oxygenase, chloroplastic, AtPaO, Pheide a oxygenase, EC 1.14.15.17 (Accelerated cell death 1) (Lethal leaf-spot 1 homolog, Lls1)
	Q9SG80	Alpha-L-arabinofuranosidase 1, AtASD1, EC 3.2.1.55 (Beta-D-xylosidase, EC 3.2.1.-)
	O22287	Mannose-1-phosphate guanylyltransferase 1, EC 2.7.7.13 (GDP-mannose pyrophosphorylase 1) (Protein CYTOKINESIS DEFECTIVE 1) (Protein EMBRYO DEFECTIVE 101) (Protein HYPERSENSITIVE TO AMMONIUM ION 1) (Protein SENSITIVE TO OZONE 1) (Protein VITAMIN C DEFECTIVE 1)
	O80501	Ras-related protein RABH1b, AtRABH1b (Ras-related protein Rab6A, AtRab6A)
	O82291	Probable plastid-lipid-associated protein 3, chloroplastic, AtPap3 (Fibrillin-2) (Plastoglobulin 40, AtPGL40)
	Q8RXF8	Mitochondrial Rho GTPase 1, AtMIRO1, EC 3.6.5.- (Miro-related GTPase 1)
	Q38882	Phospholipase D alpha 1, AtPLDalpha1, PLD alpha 1, EC 3.1.4.4 (Choline phosphatase 1) (PLDalpha) (Phosphatidylcholine-hydrolyzing phospholipase D 1)
	Q9LZX4	Fasciclin-like arabinogalactan protein 10
	P56798	30S ribosomal protein S3, chloroplastic
	F4J5M9	Clathrin light chain 3
	Q9M2Z4	Membrane steroid-binding protein 2, AtMP2 (Membrane-associated progesterone-binding protein 3, AtMAPR3)
	Q7XA63	At5g19860 (Uncharacterized protein At5g19860)
	P54873	Hydroxymethylglutaryl-CoA synthase, HMG-CoA synthase, EC 2.3.3.10 (3-hydroxy-3-methylglutaryl coenzyme A synthase) (Protein EMBRYO DEFECTIVE 2778) (Protein FLAKY POLLEN 1)
	Q9SAU2	Ribulose-5-phosphate-3-epimerase, chloroplastic, R5P3E, EC 5.1.3.1 (Pentose-5-phosphate 3-epimerase) (Protein EMBRYO DEFECTIVE 2728)
	Q9FMF9	Nuclear protein-like (Splicing factor)
	Q8L8T2	Glutaredoxin-C1, AtGrxC1
	Q9LZJ5	ABC transporter C family member 14, ABC transporter ABCC.14, AtABCC14, EC 7.6.2.2 (ATP-energized glutathione S-conjugate pump 10) (Glutathione S-conjugate-transporting ATPase 10) (Multidrug resistance-associated protein 10)
	O49485	D-3-phosphoglycerate dehydrogenase 1, chloroplastic, EC 1.1.1.95 (Protein EMBRYO SAC DEVELOPMENT ARREST 9)
	Q38806	22.0 kDa heat shock protein, AtHsp22.0
	F4I893	Protein ILITYHIA
	Q9SCM3	40S ribosomal protein S2-4
	Q9SA73	Obg-like ATPase 1 (Ribosome-binding ATPase YchF, AtYchF1)
	Q8GYA6	26S proteasome non-ATPase regulatory subunit 13 homolog B (26S proteasome regulatory subunit RPN9b, AtRNP9b) (26S proteasome regulatory subunit S11 homolog B)
	Q56ZQ3	Vacuolar-sorting receptor 4, AtVSR4 (BP80-like protein a, AtBP80a) (Epidermal growth factor receptor-like protein 2b, AtELP2b)
	Q9LSQ5	NAD(P)H dehydrogenase (quinone) FQR1, EC 1.6.5.2 (Flavodoxin-like quinone reductase 1)
	Q9SW96	Asparagine--tRNA ligase, cytoplasmic 1, EC 6.1.1.22 (Asparaginyl-tRNA synthetase 1, AsnRS 1) (Protein EMBRYO DEFECTIVE 2755)
	Q9LUT2	S-adenosylmethionine synthase 4, AdoMet synthase 4, EC 2.5.1.6 (Methionine adenosyltransferase 4, MAT 4)
	P32961	Nitrilase 1, EC 3.5.5.1
	Q9LIC2	Transmembrane 9 superfamily member 7 (Endomembrane protein 5) (Transmembrane nine protein 7, AtTMN7)
	Q38858	Calreticulin-2
	Q944K2	Dolichyl-diphosphooligosaccharide--protein glycosyltransferase 48 kDa subunit, Oligosaccharyl transferase 48 kDa subunit (Protein DEFECTIVE GLYCOSYLATION 1)
	Q9LVY1	Tyrosine aminotransferase, TAT, EC 2.6.1.5 (L-tyrosine:2-oxoglutarate aminotransferase)
	Q8LPF1	Pentatricopeptide repeat-containing protein At5g15980, mitochondrial
	Q8S4Y1	Acetyl-CoA acetyltransferase, cytosolic 1, EC 2.3.1.9 (Cytosolic acetoacetyl-CoA thiolase 1, Thiolase 1) (Protein EMBRYO DEFECTIVE 1276)
	O80934	Uncharacterized protein At2g37660, chloroplastic
	Q42601	Carbamoyl-phosphate synthase large chain, chloroplastic, EC 6.3.5.5 (Carbamoyl-phosphate synthetase ammonia chain) (Protein VENOSA 3)
	Q75W54	Mannosylglycoprotein endo-beta-mannosidase, AtEBM, Endo-beta-mannosidase, EC 3.2.1.152 [Cleaved into: Mannosylglycoprotein endo-beta-mannosidase 31 kDa subunit
	Q7G193	Indole-3-acetaldehyde oxidase, IAA oxidase, EC 1.2.3.7 (Aldehyde oxidase 1, AO-1, AtAO-1, AtAO1)
	P61841	30S ribosomal protein S7, chloroplastic
	Q93Z16	Dolichyl-diphosphooligosaccharide--protein glycosyltransferase subunit 2 (Protein HAPLESS 6) (Ribophorin II, RPN-II) (Ribophorin-2)
	Q8VYI4	Aspartate-semialdehyde dehydrogenase, EC 1.2.1.11
	Q0WNJ6	Clathrin heavy chain 1
	Q96528	Catalase-1, EC 1.11.1.6
	Q8W4A0	Eukaryotic translation initiation factor 3 subunit M, eIF3m
	Q94CC6	Prolyl carboxypeptidase like protein (Serine carboxypeptidase S28 family protein) (Uncharacterized protein At4g36195)
	Q9SYL9	50S ribosomal protein L13, chloroplastic (CL13) (Protein EMBRYO DEFECTIVE 1473)
	Q9SPE6	Alpha-soluble NSF attachment protein 2, Alpha-SNAP2 (N-ethylmaleimide-sensitive factor attachment protein alpha 2)
	Q9SUC6	Berberine bridge enzyme-like 22, AtBBE-like 22, EC 1.1.1.-
	P46643	Aspartate aminotransferase, mitochondrial, EC 2.6.1.1 (Transaminase A)
	Q93VB0	Nucleic acid-binding, OB-fold-like protein (Putative methionyl-tRNA synthetase)
	Q9M328	AT3G53990 protein (AT3g53990) (AT3g53990/F5K20_290) (Adenine nucleotide alpha hydrolases-like superfamily protein) (Uncharacterized protein At3g53990) (Uncharacterized protein F5K20_290)
	Q84J81	Fes1A (Uncharacterized protein At3g09350)
	P93028	Ubiquitin-activating enzyme E1 1, AtUBA1, EC 6.2.1.45 (Protein MODIFIER OF SNC1 5)
	Q8RXC2	At2g27890 (Coiled-coil protein) (Uncharacterized protein At2g27890:At2g27900:At2g27910)
	O24633	Proteasome subunit beta type-2-B (20S proteasome beta subunit D-2) (Proteasome component GA) (Proteasome subunit beta type-4)
	O49006	Pectinesterase/pectinesterase inhibitor 3 [Includes: Pectinesterase inhibitor 3 (Pectin methylesterase inhibitor 3)
	Q00917	Sucrose synthase 2, AtSUS2, EC 2.4.1.13 (Sucrose-UDP glucosyltransferase 2)
	B6EUB3	Sister chromatid cohesion protein PDS5 homolog A (Precocious dissociation of sisters protein 5-A, AtPDS5A, PDS5)
	Q9M2P2	Putative metal tolerance protein C3, AtMTPc3 (AtMTP8)
	P46422	Glutathione S-transferase F2, AtGSTF2, EC 2.5.1.18 (24 kDa auxin-binding protein, AtPM24) (GST class-phi member 2)
	Q9SU83	Alkaline-phosphatase-like family protein (Nucleotide pyrophosphatase-like protein, EC 3.6.1.9) (Uncharacterized protein At4g29680)
	Q9CB01	Ras-related protein RABF1, AtRABF1 (Ras-related protein Ara-6) (Ras-related protein Rab5C, AtRab5C)
	Q8LPR9	Protein TIC110, chloroplastic (Translocon at the inner envelope membrane of chloroplasts 110, AtTIC110)
	O49447	ADP,ATP carrier protein 3, mitochondrial (ADP/ATP translocase 3) (Adenine nucleotide translocator 3, ANT 3)
	Q9SKY8	Heat shock 70 kDa protein 8 (Heat shock protein 70-8, AtHsp70-8) (Heat-shock protein 70T-2)
	F4JQJ7	PLC-like phosphodiesterases superfamily protein
	O82399	Malate dehydrogenase 1, peroxisomal, EC 1.1.1.37 (Peroxisomal NAD-dependent malate dehydrogenase 1, pxNAD-MDH1) (Peroxisomal malate dehydrogenase 1, Peroxisomal MDH1)
	P30184	Leucine aminopeptidase 1, EC 3.4.11.1 (Leucyl aminopeptidase 1, AtLAP1) (Proline aminopeptidase 1, EC 3.4.11.5) (Prolyl aminopeptidase 1)
	Q42600	Cytochrome P450 84A1, EC 1.14.-.- (Ferulate-5-hydroxylase, F5H)
	O80796	Membrane-associated protein VIPP1, chloroplastic (Protein VESICLE-INDUCING PROTEIN IN PLASTIDS 1)
	Q39085	Delta(24)-sterol reductase, EC 1.3.1.72 (Cell elongation protein DIMINUTO) (Cell elongation protein Dwarf1) (Protein CABBAGE1) (Protein ENHANCED VERY-LOW-FLUENCE RESPONSE 1)
	Q9M9A1	F27J15.22 (Oleosin family protein) (Putative oleosin) (Putative oleosin protein)
	A0A178VAW3	O-glucosyltransferase rumi-like protein (DUF821)
	F4JLQ2	Transmembrane protein
	O82662	Succinate--CoA ligase [ADP-forming] subunit beta, mitochondrial, EC 6.2.1.5 (Succinyl-CoA synthetase beta chain, SCS-beta)
	Q9ZQ26	AT2G24420 protein (At2g24420/T28I24.15) (DNA repair ATPase-like protein) (Expressed protein)
	Q8L8Q8	Uncharacterized protein At5g64816
	Q93VC7	30S ribosomal protein S1, chloroplastic (Plastid ribosomal protein S1, PRPS1)
	O04202	Eukaryotic translation initiation factor 3 subunit F, eIF3f (eIF-3-epsilon) (eIF3 p32 subunit)
	F4JMJ1	Heat shock 70 kDa protein 17 (Heat shock protein 70-17, AtHsp70-17)
	Q9FNX5	Phragmoplastin DRP1E, EC 3.6.5.- (Dynamin-like protein 1E) (Dynamin-like protein 4) (Dynamin-like protein DLP2) (Dynamin-related protein 1E, AtDRP1E)
	Q9ZVH7	Protein FATTY ACID EXPORT 3, chloroplastic, At-FAX3
	Q94FY7	Tocopherol cyclase, chloroplastic, EC 5.5.1.24 (Sucrose export defective 1) (Vitamin E pathway gene 1 protein)
	Q8H0S9	Puromycin-sensitive aminopeptidase, PSA, EC 3.4.11.14 (Cytosol alanyl aminopeptidase, AAP-S) (Meiotic prophase aminopeptidase 1)
	Q38946	Glutamate dehydrogenase 2, GDH 2, EC 1.4.1.3
	O81746	Pectin lyase-like superfamily protein (Uncharacterized protein At4g23500) (Uncharacterized protein F16G20.200)
	P40940	ADP-ribosylation factor 3, AtARF3 (Protein ARF-LIKE 1, AtARL1)
	O82299	Putative chloroplast RNA binding protein (RNA-binding (RRM/RBD/RNP motifs) family protein)
	O22203	Cytochrome P450 98A3, EC 1.14.-.- (Protein REDUCED EPIDERMAL FLUORESCENCE 8) (p-coumaroylshikimate/quinate 3'-hydrolxylase, C3'H)
	F4K1U5	Trafficking protein particle complex subunit
	Q9LN62	Arabinosyltransferase RRA3, EC 2.4.2.- (Protein REDUCED RESIDUAL ARABINOSE 3)
	O80915	PRA1 family protein B4, AtPRA1.B4
	A0A1P8AZ61	Cytochrome oxidase assembly protein
	Q9SGW3	26S proteasome non-ATPase regulatory subunit 8 homolog A (26S proteasome regulatory subunit RPN12a, AtRPN12a) (26S proteasome regulatory subunit S14 homolog A)
	Q9FT52	ATP synthase subunit d, mitochondrial, ATPase subunit d
	P93303	ATP synthase protein YMF19, EC 7.1.2.2 (Mitochondrial protein YMF19)
	Q9SI58	60S ribosomal export protein NMD3
	A7WM73	Beta-hexosaminidase 1, EC 3.2.1.52 (Beta-GlcNAcase 1) (Beta-N-acetylhexosaminidase 1) (Beta-hexosaminidase 2, AtHEX2) (N-acetyl-beta-glucosaminidase 1)
	Q9XI71	F7A19.25 protein (RNA-binding KH domain-containing protein)
	Q9M1R2	Proline--tRNA ligase, cytoplasmic, EC 6.1.1.15 (Prolyl-tRNA synthetase, ProRS)
	B5X582	Twinkle homolog protein, chloroplastic/mitochondrial (DNA helicase, EC 3.6.4.12) (DNA primase, EC 2.7.7.-)
	Q0WVM5	Nucleolar protein (Uncharacterized protein At1g63810)
	Q9SEL6	Vesicle transport v-SNARE 11, AtVTI11 (Protein SHOOT GRAVITROPISM 4) (Vesicle soluble NSF attachment protein receptor VTI1a, AtVTI1a) (Vesicle transport v-SNARE protein VTI1a)
	F4HTH8	Katanin p80 WD40 repeat-containing subunit B1 homolog KTN80.2 (DDB1 binding WD40 hypersensitive to ABA 3, DWD hypersensitive to ABA 3)
	Q9LXU4	Proline-tRNA ligase (DUF1680) (Uncharacterized protein At5g12950/T24H18_120) (Uncharacterized protein T24H18_120)
	Q8VZB2	Very-long-chain (3R)-3-hydroxyacyl-CoA dehydratase PASTICCINO 2, EC 4.2.1.134 (3-hydroxyacyl-CoA dehydratase PASTICCINO 2, AtPAS2, HACD, HCD) (Protein PEPINO, PEP) (Protein tyrosine phosphatase-like protein)
	Q9M084	Aspartate--tRNA ligase 2, cytoplasmic, EC 6.1.1.12 (Aspartyl-tRNA synthetase, AspRS) (Protein IMPAIRED IN BABA-INDUCED DISEASE IMMUNITY 1)
	F4JFU8	Triacylglycerol lipase OBL1, EC 3.1.1.- (Oil body lipase 1, AtOBL1)
	Q9M024	Thylakoid ADP,ATP carrier protein, chloroplastic (Thylakoid ADP/ATP translocase)
	Q9SU63	Aldehyde dehydrogenase family 2 member B4, mitochondrial, ALDH2a, EC 1.2.1.3
	Q9SF16	T-complex protein 1 subunit eta, TCP-1-eta (CCT-eta) (Chaperonin CCT7)
	Q67YL8	Myb-like protein X (mRNA, clone: RAFL24-22-E06)
	Q6R3K6	Probable metal-nicotianamine transporter YSL6 (Protein YELLOW STRIPE LIKE 6, AtYSL6)
	Q39044	Vacuolar-processing enzyme beta-isozyme, EC 3.4.22.34 (Asparaginyl endopeptidase beta-VPE) (Beta-VPE)
	F4JTK8	N-acyl-aliphatic-L-amino acid amidohydrolase, EC 3.5.1.14 (N-acyl-L-amino-acid amidohydrolase)
	F4I420	Eukaryotic translation initiation factor 5B (Translation initiation factor IF-2)
	Q9FI56	Chaperone protein ClpC1, chloroplastic (ATP-dependent Clp protease ATP-binding subunit ClpC homolog 1) (Casein lytic proteinase C1) (Protein DE-REGULATED CAO ACCUMULATION 1) (Protein IRON-RESCUED MUTANT 1)
	Q9LTB2	Methionine S-methyltransferase, EC 2.1.1.12 (AdoMet:Met S-methyltransferase)
	Q9SE83	Dynamin-2A, EC 3.6.5.5 (Dynamin-like protein 6) (Dynamin-related protein 2A)
	O22666	UDP-arabinopyranose mutase 3, EC 5.4.99.30 (Reversibly glycosylated polypeptide 3, AtRGP3) (UDP-L-arabinose mutase 3)
	Q84W56	Ribonuclease J, RNase J, EC 3.1.-.- (Protein EMBRYO DEFECTIVE 2746)
	Q8VZ95	Vesicle-associated protein 1-1 (Plant VAP homolog 11, AtPVA11) (VAMP-associated protein 1-1) (Vesicle-associated protein 27-1) [Cleaved into: Vesicle-associated protein 1-1, N-terminally processed ]
	Q01908	ATP synthase gamma chain 1, chloroplastic (F-ATPase gamma subunit 1)
	Q9FIK7	Probable acetyl-CoA acetyltransferase, cytosolic 2, EC 2.3.1.9 (Cytosolic acetoacetyl-CoA thiolase 2, Thiolase 2)
	Q9SA34	Inosine-5'-monophosphate dehydrogenase 2, IMP dehydrogenase 2, IMPD 2, IMPDH 2, EC 1.1.1.205
	O22609	Protease Do-like 1, chloroplastic, EC 3.4.21.- (Protein DEGRADATION OF PERIPLASMIC PROTEINS 1, DEGP PROTEASE 1)
	Q9M2Y6	Probable pectin methylesterase CGR2, EC 2.1.1.- (Cotton Golgi-related 2)
	Q43127	Glutamine synthetase, chloroplastic/mitochondrial, EC 6.3.1.2 (GS2) (Glutamate--ammonia ligase)
	P46283	Sedoheptulose-1,7-bisphosphatase, chloroplastic, EC 3.1.3.37 (SED(1,7)P2ase) (Sedoheptulose bisphosphatase, SBPase)
	O80837	Remorin (DNA-binding protein)
	F4I4N4	Uncharacterized protein
	P51412	50S ribosomal protein L21, chloroplastic (CL21)
	Q9FL37	At5g46230
	O65639	Cold shock protein 1, AtCSP1 (Cold shock domain-containing protein 1)
	O04421	Signal recognition particle 14 kDa protein, SRP14
	Q93Z02	At1g19900/F6F9_4 (Glyoxal oxidase-related protein)
	P54609	Cell division control protein 48 homolog A, AtCDC48a
	Q9FT97	Alpha-galactosidase 1, AtAGAL1, EC 3.2.1.22 (Alpha-D-galactoside galactohydrolase 1) (Melibiase 1)
	Q9LY27	At5g07330 (NFU1 iron-sulfur cluster protein) (Uncharacterized protein At5g07330/T2I1_40) (Uncharacterized protein T2I1_40)
	Q9SMV6	Protein EXPORTIN 1A, AtCRM1, AtXPO1 (Protein HEAT-INTOLERANT 2)
	Q9ZVD5	Protein argonaute 4, AtAGO4 (Protein OVEREXPRESSOR OF CATIONIC PEROXIDASE 11)
	Q9STX2	3-oxo-Delta(4,5)-steroid 5-beta-reductase, EC 1.3.1.3 (Delta(4)-3-oxosteroid 5-beta-reductase) (Delta-4,5-steroid 5-beta-reductase, At5beta-StR) (Progesterone 5-beta-reductase, 5beta-POR) (Protein VEIN PATTERNING 1)
	P82281	Thylakoid lumenal 29 kDa protein, chloroplastic, TL29, EC 1.-.-.- (AtAPx07) (P29) (Probable L-ascorbate peroxidase 4)
	Q8LBB2	SNF1-related protein kinase regulatory subunit gamma-1, AKIN subunit gamma-1, AKING1, AKINgamma1 (CBS domain-containing protein CBSCBS1)
	Q9LV21	T-complex protein 1 subunit delta, TCP-1-delta (CCT-delta) (Chaperonin CCT4)
	Q0WM29	Methylmalonate-semialdehyde dehydrogenase [acylating], mitochondrial, MM-ALDH, MMSDH, Malonate-semialdehyde dehydrogenase [acylating], EC 1.2.1.27 (Aldehyde dehydrogenase family 6 member B2)
	Q9FIB6	26S proteasome non-ATPase regulatory subunit 12 homolog A (26S proteasome regulatory subunit RPN5a, AtRPN5a) (26S proteasome regulatory subunit p55 homolog A) (Protein EMBRYO DEFECTIVE 2107) (Protein MARIPOSA)
	Q9FY49	Leucine aminopeptidase, EC 3.4.11.- (Epoxide hydrolase, EC 3.3.2.10) (Leukotriene A-4 hydrolase homolog, LTA-4 hydrolase)
	Q52T38	Protein S-acyltransferase 24, EC 2.3.1.225 (Ankyrin repeat-containing S-palmitoyltransferase) (Palmitoyltransferase TIP1) (Protein TIP GROWTH DEFECTIVE 1, AtTIP1) (Zinc finger DHHC domain-containing protein TIP1)
	O81235	Superoxide dismutase [Mn] 1, mitochondrial, EC 1.15.1.1 (Protein MANGANESE SUPEROXIDE DISMUTASE 1, AtMSD1) (Protein MATERNAL EFFECT EMBRYO ARREST 33)
	Q9LVT8	RGG repeats nuclear RNA binding protein C
	Q9ZQ87	Expressed protein (SPFH/Band 7/PHB domain-containing membrane-associated protein family)
	Q42029	Oxygen-evolving enhancer protein 2-1, chloroplastic, OEE2 (23 kDa subunit of oxygen evolving system of photosystem II) (23 kDa thylakoid membrane protein) (OEC 23 kDa subunit, OEC23)
	O80526	ATP-citrate synthase alpha chain protein 3, ATP-citrate synthase A-3, EC 2.3.3.8 (ATP-citrate lyase A-3) (Citrate cleavage enzyme A-3)
	Q9ZUX4	Uncharacterized protein At2g27730, mitochondrial
	O48661	Spermidine synthase 2, SPDSY 2, EC 2.5.1.16 (Putrescine aminopropyltransferase 2)
	Q8L5Z0	ARM repeat superfamily protein (At4g33945) (Uncharacterized protein At4g33940)
	Q8RWP0	NAD(P)-binding Rossmann-fold superfamily protein (Uncharacterized protein At3g20790)
	P37702	Myrosinase 1, EC 3.2.1.147 (Beta-glucosidase 38, AtBGLU38, EC 3.2.1.21) (Sinigrinase 1) (Thioglucosidase 1)
	Q9FJZ7	AT5G66420 protein (TIM-barrel signal transduction protein)
	P48641	Glutathione reductase, cytosolic, GR, GRase, EC 1.8.1.7 (OBP29)
	Q9STK7	Cytochrome P450 71A26, EC 1.14.-.-
	Q8LPJ3	Probable alpha-mannosidase At5g13980, EC 3.2.1.24
	O23404	Pyruvate, phosphate dikinase 1, chloroplastic, EC 2.7.9.1 (Pyruvate, orthophosphate dikinase 1)
	P46644	Aspartate aminotransferase 3, chloroplastic, EC 2.6.1.1 (Protein YELLOW-LEAF-SPECIFIC GENE 4) (Transaminase A)
	Q9LZ46	Probable histone H2A.4 (HTA12)
	F4IVL6	DnaJ homolog subfamily C GRV2 (Protein GRAVITROPISM DEFECTIVE 2) (Protein GREEN FLUORESCENT SEED 2) (Protein KATAMARI2)
	P55229	Glucose-1-phosphate adenylyltransferase large subunit 1, chloroplastic, EC 2.7.7.27 (ADP-glucose pyrophosphorylase) (ADP-glucose synthase) (AGPase S) (Alpha-D-glucose-1-phosphate adenyl transferase)
	Q8VXZ5	Arabinosyltransferase XEG113, EC 2.4.2.- (Protein LATERAL ROOT DEVELOPMENT 5) (Xyloglucanase 113)
	Q9LFW1	UDP-arabinopyranose mutase 2, EC 5.4.99.30 (Reversibly glycosylated polypeptide 2, AtRGP2) (UDP-L-arabinose mutase 2)
	P46309	Glutamate--cysteine ligase, chloroplastic, EC 6.3.2.2 (Gamma-ECS, GCS) (Gamma-glutamylcysteine synthetase) (Protein ROOT MERISTEMLESS 1, AtGCL) (Protein cadmium-sensitive 2) (Protein phytoalexin-deficient 2)
	Q9CAA0	Coatomer subunit beta'-1 (Beta'-coat protein 1, Beta'-COP 1)
	Q9CAF6	DNA gyrase subunit A, chloroplastic/mitochondrial, EC 5.6.2.2
	Q8RXN3	Phosphoenolpyruvate/phosphate translocator 1, chloroplastic, AtPPT1 (Protein CAB UNDEREXPRESSED 1)
	Q9SEE5	Galactokinase, EC 2.7.1.6 (Galactose kinase)
	Q84M96	Probable aldo-keto reductase 2, EC 1.1.1.- (ARF-GAP domain-containing protein 2)
	O49160	Eukaryotic translation initiation factor 3 subunit C, eIF3c (Eukaryotic translation initiation factor 3 subunit 8) (eIF3 p110) (p105)
	Q9C5Z2	Eukaryotic translation initiation factor 3 subunit H, eIF3h (Eukaryotic translation initiation factor 3 subunit 3) (eIF-3-gamma) (eIF3 p38 subunit)
	Q9LQ04	Bifunctional dTDP-4-dehydrorhamnose 3,5-epimerase/dTDP-4-dehydrorhamnose reductase, EC 1.1.1.133, EC 5.1.3.13 (dTDP-L-rhamnose synthase)
	Q9LF79	Calcium-transporting ATPase 8, plasma membrane-type, EC 7.2.2.10 (Ca(2+)-ATPase isoform 8)
	Q9ZVL6	UPF0603 protein At1g54780, chloroplastic (Thylakoid lumen 18.3 kDa protein)
	Q9ZUF6	Subtilisin-like protease SBT1.8, EC 3.4.21.- (Subtilase subfamily 1 member 8, AtSBT1.8)
	F4IBL0	Microsomal glutathione s-transferase
	Q8GUM2	Heat shock 70 kDa protein 9, mitochondrial (Chaperone protein HscA homolog 1, AtHscA1) (Heat shock protein 70-9, AtHsp70-9) (Mitochondrial heat shock protein 70-1, mtHsc70-1)
	Q8L733	Putative transferase At4g12130, mitochondrial, EC 2.1.-.- (Iron-sulfur cluster assembly factor homolog COG0354)
	Q9SY60	Exocyst complex component EXO84C, AtExo80c
	Q94CJ5	Protein RETICULATA-RELATED 4, chloroplastic
	Q9FXA0	F14J22.5 protein (PLC-like phosphodiesterases superfamily protein) (Uncharacterized protein At1g49740)
	Q9LMI7	Putative acyl-coenzyme A oxidase 3.2, peroxisomal, EC 1.3.3.6
	F4I5A3	p-loop containing nucleoside triphosphate hydrolases superfamily protein
	Q9M158	Rhodanese-like domain-containing protein 4, chloroplastic (Protein THYLAKOID RHODANESE-LIKE) (Sulfurtransferase 4, AtStr4)
	O48588	Molybdenum cofactor sulfurase family protein (Similarity to unknown) (T19K24.17 protein) (Uncharacterized protein At5g44720)
	Q9LUE4	11-beta-hydroxysteroid dehydrogenase-like 6, EC 1.1.1.- (17-beta-hydroxysteroid dehydrogenase-like 6, EC 1.1.1.-) (Hydroxysteroid dehydrogenase 6, AtHSD6)
	Q9T0A0	Long chain acyl-CoA synthetase 4, EC 6.2.1.3
	Q9SAA2	ATP-dependent Clp protease proteolytic subunit 6, chloroplastic, EC 3.4.21.92 (Endopeptidase ClpP6, nClpP6) (nClpP1)
	Q9M8D3	Probable phosphoribosylformylglycinamidine synthase, chloroplastic/mitochondrial, FGAM synthase, FGAMS, EC 6.3.5.3 (Formylglycinamide ribonucleotide amidotransferase, FGAR amidotransferase, FGAR-AT) (Formylglycinamide ribotide amidotransferase)
	O81283	Translocase of chloroplast 159, chloroplastic, AtToc159, EC 3.6.5.- (159 kDa chloroplast outer envelope protein) (Plastid protein import 2) (Translocase of chloroplast 160, chloroplastic, AtToc160) (Translocase of chloroplast 86, chloroplastic, AtToc86)
	Q9ZT91	Elongation factor Tu, mitochondrial
	Q9FLG1	Beta-D-xylosidase 4, AtBXL4, EC 3.2.1.37
	Q6AWS7	Translocon-associated protein subunit alpha, TRAP-alpha (Signal sequence receptor subunit alpha)
	Q9XI36	Methyl-CpG-binding domain-containing protein 10, AtMBD10, MBD10 (Methyl-CpG-binding protein MBD10)
	Q8GWB7	Inositol phosphorylceramide glucuronosyltransferase 1, EC 2.4.1.17 (Glycogenin-like protein 6) (Plant glycogenin-like starch initiation protein 6)
	Q8RWN9	Dihydrolipoyllysine-residue acetyltransferase component 2 of pyruvate dehydrogenase complex, mitochondrial, EC 2.3.1.12 (Dihydrolipoamide S-acetyltransferase component 2 of pyruvate dehydrogenase complex) (Pyruvate dehydrogenase complex component E2 2, PDC-E2 2, PDCE2 2)
	Q9SYP1	DExH-box ATP-dependent RNA helicase DExH12, EC 3.6.4.13 (BRR2 homolog A, AtBRR2A) (Pre-mRNA-splicing helicase BRR2A) (Protein EMBRYO DEFECTIVE 1507)
	Q9LS42	Protein CASP
	Q9C8G5	CSC1-like protein ERD4 (Hyperosmolality-gated Ca2+ permeable channel 3.1, AtOSCA3.1) (Protein EARLY-RESPONSIVE TO DEHYDRATION STRESS 4)
	Q9C9E6	Lung seven transmembrane receptor family protein (Uncharacterized protein T10D10.5)
	O64740	Protein transport protein SEC13 homolog B (SEC13-like protein B)
	Q9LS94	Ras-related protein RABG3f, AtRABG3f (Ras-related protein Rab71, AtRab71) (Ras-related protein Rab7B, AtRab7B)
	Q9LZT4	Expansin-like A1, At-EXPL1, AtEXLA1, AtEXPL1 (Ath-ExpBeta-2.1)
	P28185	Ras-related protein RABA1a, AtRABA1a (Ras-related protein Ara-2) (Ras-related protein Rab11E, AtRab11E)
	Q94JX5	LIM domain-containing protein WLIM1 (Widely-expressed LIM protein 1, AtWLIM1)
	F4J8D3	Protein TPLATE
	Q9FMG0	2-nitropropane dioxygenase-like protein (Aldolase-type TIM barrel family protein) (Putative 2-nitropropane dioxygenase)
	Q9SU40	Monocopper oxidase-like protein SKU5 (Skewed roots)
	O82514	Adenylate kinase 4, AK 4, EC 2.7.4.3 (ATP-AMP transphosphorylase 4) (ATP:AMP phosphotransferase) (Adenylate monophosphate kinase 4, AMK4)
	Q9CAI3	Probable cinnamyl alcohol dehydrogenase 1, AtCAD1, EC 1.1.1.195
	O81146	Proteasome subunit alpha type-6-A (20S proteasome subunit alpha A-1) (Proteasome component 1) (Proteasome subunit alpha type-1)
	Q9SVG4	Berberine bridge enzyme-like 19, AtBBE-like 19, AtBBE-like 20, EC 1.1.1.- (Reticuline oxidase-like protein, EC 1.21.-.-)
	A0A1P8B7I6	Late embryogenesis abundant (LEA) protein
	Q9FJY6	Glucose-6-phosphate 1-epimerase, EC 5.1.3.15
	F4IRX7	SOUL heme-binding family protein
	Q9SZB3	NAD(P)-binding Rossmann-fold superfamily protein (Uncharacterized protein At4g33360) (Uncharacterized protein F17M5.120)
	Q8GXN2	Protein NRT1/ PTR FAMILY 7.2, AtNPF7.2 (Nitrate transporter 1.8)
	Q9SRQ1	Cytochrome P450 89A9, EC 1.14.14.-
	Q8W4M5	Pyrophosphate--fructose 6-phosphate 1-phosphotransferase subunit beta 1, PFP 1, EC 2.7.1.90 (6-phosphofructokinase, pyrophosphate dependent 1) (PPi-PFK 1) (Pyrophosphate-dependent 6-phosphofructose-1-kinase 1)
	Q9LD43	Acetyl-coenzyme A carboxylase carboxyl transferase subunit alpha, chloroplastic, ACCase subunit alpha, Acetyl-CoA carboxylase carboxyltransferase subunit alpha, EC 2.1.3.15
	Q9SZ51	Early nodulin-like protein 15 (Similar to early nodulins) (Uncharacterized protein At4g31840)
	Q8VYN9	Universal stress protein PHOS32 (Phosphorylated protein of 32 kDa, AtPHOS32)
	Q9SV68	Chloroplast envelope quinone oxidoreductase homolog, ceQORH, EC 1.3.1.-
	Q9SA78	Coatomer subunit epsilon-1 (Epsilon-coat protein 1, Epsilon-COP 1)
	F4JR37	Bifunctional inhibitor/lipid-transfer protein/seed storage 2S albumin superfamily protein
	Q9SAK4	Succinate-semialdehyde dehydrogenase, mitochondrial, At-SSADH1, EC 1.2.1.24 (Aldehyde dehydrogenase family 5 member F1) (NAD(+)-dependent succinic semialdehyde dehydrogenase) (Protein ENLARGED FIL EXPRESSING DOMAIN 1)
	Q9XGM1	V-type proton ATPase subunit D, V-ATPase subunit D (Vacuolar H(+)-ATPase subunit D) (Vacuolar proton pump subunit D)
	Q9SN77	Transcription regulator/ zinc ion binding protein (Uncharacterized protein At3g47610) (Uncharacterized protein F1P2.160)
	F4IXW2	Brefeldin A-inhibited guanine nucleotide-exchange protein 5, BIG5 (ARF guanine-nucleotide exchange factor BIG5) (Protein BFA-VISUALIZED ENDOCYTIC TRAFFICKING DEFECTIVE 1, Protein BEN1) (Protein HOPM INTERACTOR 7, AtMIN7)
	O80565	Outer envelope pore protein 37, chloroplastic (Chloroplastic outer envelope pore protein of 37 kDa, AtOEP37)
	O82246	REF/SRPP-like protein At2g47780
	Q9SGE9	Phenylalanine--tRNA ligase beta subunit, cytoplasmic, EC 6.1.1.20 (Phenylalanyl-tRNA synthetase beta subunit, PheRS)
	Q9SGT7	At1g56110/T6H22_9 (NOP56-like pre RNA processing ribonucleoprotein) (NOP56-like protein) (Nucleolar protein) (SAR DNA binding protein, putative)
	P32746	Dihydroorotate dehydrogenase (quinone), mitochondrial, DHOdehase, EC 1.3.5.2 (Dihydroorotate oxidase)
	Q8H183	Beta-ureidopropionase, EC 3.5.1.6 (N-carbamoyl-beta-alanine amidohydrolase) (Protein PYRIMIDINE 3)
	Q9FLT0	Ribonuclease TUDOR 2, AtTudor2, TUDOR-SN protein 2, EC 3.1.-.- (100 kDa coactivator-like protein)
	Q9SK66	NADH dehydrogenase [ubiquinone] 1 alpha subcomplex subunit 9, mitochondrial
	Q8L5Y6	Cullin-associated NEDD8-dissociated protein 1 (Cullin-associated and neddylation-dissociated protein 1, AtCAND1) (Protein ENHANCER OF TIR1-1 AUXIN RESISTANCE 2) (Protein HEMIVENATA)
	Q681K2	Embryo-specific protein ATS3A (Protein ARABIDOPSIS THALIANA SEED 3A)
	Q9FGY1	Beta-D-xylosidase 1, AtBXL1, EC 3.2.1.- (Alpha-L-arabinofuranosidase, EC 3.2.1.55)
	O82660	Photosystem II stability/assembly factor HCF136, chloroplastic
	Q9LXM8	60S acidic ribosomal protein P2-4
	Q9FMR9	RuvB-like protein 1, EC 3.6.4.12 (49 kDa TATA box-binding protein-interacting protein homolog, AtTIP49a) (Ruv DNA-helicase-like protein)
	Q949M9	ATPase GET3A, AtGET3A, EC 3.6.-.- (Arsenical pump-driving ATPase) (Arsenite-stimulated ATPase) (Guided entry of tail-anchored proteins 3 homolog A)
	Q01525	14-3-3-like protein GF14 omega (General regulatory factor 2)
	Q9M8L4	Glycerol kinase, Glycerokinase, EC 2.7.1.30 (ATP:glycerol 3-phosphotransferase) (Protein GLYCEROL INSENSITIVE 1) (Protein NONHOST RESISTANCE TO P. S. PHASEOLICOLA 1)
	Q9LYT7	3-isopropylmalate dehydratase small subunit 3, EC 4.2.1.33 (2-(omega-methylthio)alkylmalate dehydratase small subunit 3, EC 4.2.1.170) (AtLEUD2) (Isopropylmalate isomerase 1) (Isopropylmalate isomerase small subunit 3, IPMI SSU3) (Methylthioalkylmalate isomerase small subunit, MAM-IS)
	Q9M8R6	Eukaryotic aspartyl protease family protein (Putative aspartyl protease)
	Q9SI62	Polyprenol reductase 2, EC 1.3.1.94
	P56771	Cytochrome f
	Q9LTX9	Heat shock 70 kDa protein 7, chloroplastic (Chloroplast heat shock protein 70-2, cpHsc70-2) (Heat shock protein 70-7, AtHsp70-7)
	Q8GZ29	Indole-3-acetic acid-amido synthetase GH3.15, EC 6.3.2.- (Auxin-responsive GH3-like protein 15, AtGH3-15) (Protein GRETCHEN HAGEN 3.15)
	Q8LF48	3-ketoacyl-CoA thiolase 1, peroxisomal, EC 2.3.1.16 (Acetyl-CoA acyltransferase 1) (Beta-ketothiolase 1) (Peroxisomal 3-oxoacyl-CoA thiolase 1)
	Q9SSG3	HIPL1 protein
	Q93VQ6	At1g07080/F10K1_15 (Interferon inducible-lysosomal thiol reductase) (Thioredoxin superfamily protein)
	Q9AV97	2-dehydro-3-deoxyphosphooctonate aldolase 1, EC 2.5.1.55 (3-deoxy-D-manno-octulosonic acid 8-phosphate synthase) (KDO-8-phosphate synthase 1, AtkdsA1, KDO 8-P synthase, KDOPS) (Phospho-2-dehydro-3-deoxyoctonate aldolase)
	Q7DLR9	Proteasome subunit beta type-4 (20S proteasome beta subunit G-1) (Proteasome component H) (Proteasome subunit beta type-7)
	Q9ZUU4	RNA-binding protein CP29B, chloroplastic (Ribonucleoprotein At2g37220)
	Q9M0Y8	Vesicle-fusing ATPase, EC 3.6.4.6 (N-ethylmaleimide-sensitive fusion protein) (Vesicular-fusion protein NSF)
	F4KDI6	Transmembrane protein
	Q84VY3	Stearoyl-[acyl-carrier-protein] 9-desaturase 6, chloroplastic, Stearoyl-ACP desaturase 6, EC 1.14.19.2 (Acyl-[acyl-carrier-protein] desaturase 6)
	Q93VP9	SPFH/Band 7/PHB domain-containing membrane-associated protein family (Stomatin-like protein) (Uncharacterized protein At4g27585)
	Q9LSV0	Glyoxylate/succinic semialdehyde reductase 1, AtGLYR1, AtGR1, SSA reductase 1, EC 1.1.1.79, EC 1.1.1.n11 (Gamma-hydroxybutyrate dehydrogenase, AtGHBDH)
	Q9SB64	Protein NBR1 homolog, AtNBR1 (At4g24690)
	Q9M1X0	Ribosome-recycling factor, chloroplastic, RRF (CpFrr) (RRFHCP) (Ribosome-releasing factor, chloroplastic)
	Q9MAH0	Phosphoenolpyruvate carboxylase 1, AtPPC1, PEPC 1, PEPCase 1, EC 4.1.1.31 (107-kDa PEPC polypeptide)
	Q93ZB2	Ent-kaurene oxidase, chloroplastic, AtKO1, EC 1.14.14.86 (Cytochrome P450 701A3)
	Q9LXV3	Dicarboxylate transporter 1, chloroplastic (2-oxoglutarate/malate translocator 1, AtpOMT1)
	Q9STE8	Protein TOC75-3, chloroplastic (75 kDa translocon at the outer-envelope-membrane of chloroplasts 3, AtTOC75-III)
	Q9SYT0	Annexin D1 (AnnAt1) (Annexin A1)
	F4IYF8	Histidine--tRNA ligase, cytoplasmic, EC 6.1.1.21 (Histidyl-tRNA synthetase, HisRS)
	Q9SZA3	Eukaryotic translation initiation factor 3 subunit K, eIF3k (eIF-3 p25)
	Q9SHC8	Vesicle-associated protein 1-2 (Plant VAP homolog 12, AtPVA12) (VAMP-associated protein 1-2) [Cleaved into: Vesicle-associated protein 1-2, N-terminally processed ]
	Q9SRI1	Protein transport protein SEC13 homolog A (SEC13-like protein A)
	Q9SS48	Glycerol-3-phosphate dehydrogenase SDP6, mitochondrial, EC 1.1.5.3 (Protein SUGAR-DEPENDENT 6)
	Q9SX85	Exocyst complex component SEC3A, AtSec3a
	Q93XY5	Tetraspanin-18 (TOM2A homologous protein 2)
	Q9SDS7	V-type proton ATPase subunit C, V-ATPase subunit C (Vacuolar H(+)-ATPase subunit C) (Vacuolar proton pump subunit C)
	Q9C6X2	Secretory carrier-associated membrane protein 4, Secretory carrier membrane protein 4
	Q9SSQ8	26.5 kDa heat shock protein, mitochondrial, AtHsp26.5
	Q5GM68	Phosphoenolpyruvate carboxylase 2, AtPPC2, PEPC 2, PEPCase 2, EC 4.1.1.31
	Q9FH02	ATP-dependent zinc metalloprotease FTSH 5, chloroplastic, AtFTSH5, EC 3.4.24.- (Protein VARIEGATED 1)
	Q9FJW0	RuvB-like helicase, EC 3.6.4.12
	Q43316	Porphobilinogen deaminase, chloroplastic, PBG, EC 2.5.1.61 (Hydroxymethylbilane synthase, HMBS) (Pre-uroporphyrinogen synthase) (Protein RUGOSA1)
	Q9SHJ6	Peroxisomal and mitochondrial division factor 2 (Ubiquitin-interacting factor 7)
	A0A1P8B1A2	ArgH (DUF639)
	Q9LHT0	Tropinone reductase homolog At5g06060, EC 1.1.1.-
	F4IXH9	ARM repeat superfamily protein
	Q9LRP1	Novel plant SNARE 13, AtNPSN13
	Q94F26	Protein phosphatase methylesterase 1, PME-1, EC 3.1.1.-
	F4I3C3	ARP protein (REF)
	O82089	Copper transport protein CCH (Copper chaperone CCH)
	F4JY76	Eukaryotic translation initiation factor 3 subunit L, eIF3l
	F4JL11	Importin subunit alpha-2, IMPa-2
	Q9MAT0	26S proteasome non-ATPase regulatory subunit 1 homolog B (26S proteasome regulatory subunit RPN2b, AtRPN2b) (26S proteasome regulatory subunit S1 homolog B)
	Q9FFD2	Probable UDP-arabinopyranose mutase 5, EC 5.4.99.30 (Reversibly glycosylated polypeptide 5, AtRGP5) (UDP-L-arabinose mutase 5)
	F4K2W9	Transmembrane protein
	Q9SIP1	Stress-response A/B barrel domain-containing protein UP3 (Unknown protein 3)
	Q8RU07	[Acyl-carrier-protein] S-malonyltransferase, EC 2.3.1.39
	Q8S8T4	UDP-glucuronic acid decarboxylase 4, EC 4.1.1.35 (UDP-XYL synthase 4) (UDP-glucuronate decarboxylase 4, UGD, UXS-4)
	Q9FMN0	Sterol carrier protein 2, AtSCP2
	Q94B60	ATP-dependent Clp protease proteolytic subunit 4, chloroplastic, EC 3.4.21.92 (Endopeptidase ClpP4, nClpP4) (nClpP3)
	Q8VZC0	UDP-glucuronic acid decarboxylase 1, EC 4.1.1.35 (UDP-XYL synthase 1) (UDP-glucuronate decarboxylase 1, UGD, UXS-1)
	O22769	NADH dehydrogenase [ubiquinone] flavoprotein 2, mitochondrial, EC 7.1.1.2
	Q9FNN5	NADH dehydrogenase [ubiquinone] flavoprotein 1, mitochondrial, EC 7.1.1.2
	Q9SIF2	Heat shock protein 90-5, chloroplastic, AtHSP90.5, AtHsp90-5 (Heat shock protein 88-1, Hsp88-1) (Hsp90C) (Protein EMBRYO DEFECTIVE 1956) (Protein chlorate-resistance 88)
	Q94A52	Eukaryotic initiation factor 4A-III homolog, AteIF4AIII, eIF-4A-III, eIF4A-III, EC 3.6.4.13 (DEAD-box ATP-dependent RNA helicase 2, AtRH02)
	Q84WT8	Cysteine proteinase inhibitor 4, AtCYS-4
	Q9LQQ3	At1g07750/F24B9_13 (F24B9.13 protein) (Putative globulin protein) (RmlC-like cupins superfamily protein)
	F4KIH8	Transducin/WD40 repeat-like superfamily protein
	Q9M292	Nicalin
	P92994	Trans-cinnamate 4-monooxygenase, EC 1.14.14.91 (Cinnamic acid 4-hydroxylase, C4H, CA4H) (Cytochrome P450 73) (Cytochrome P450C4H) (Protein REDUCED EPIDERMAL FLUORESCENCE 3)
	F4K725	ER membrane protein complex subunit 2
	Q8L7W8	Alpha-L-fucosidase 2, EC 3.2.1.51 (Alpha-1,2-fucosidase 2) (Alpha-L-fucosidase 95A, AtFuc95A) (Alpha-L-fucoside fucohydrolase 2) (Protein ALTERED XYLOGLUCAN 8)
	Q680A5	Ribose-phosphate pyrophosphokinase 4, EC 2.7.6.1 (Phosphoribosyl pyrophosphate synthase 4)
	Q8RWR1	Lysine-specific demethylase JMJ30, AtJMJ30, EC 1.14.11.27, EC 1.14.11.68, EC 1.14.11.69 (JmjC domain-containing protein 30) (Jumonji domain-containing protein 5, AtJMJD5) ([histone H3]-trimethyl-L-lysine(36) monodemethylase JMJ30)
[truncated: 2,439 more rows]

## Sheet: M col AR
Proteins identified in a monosomal fraction of after-ripened Col seeds (5,303 proteins) and the KEEG and Molecular Function enrichment analysis.
	Accession	Description
	O23029	AWPM-19-like family protein (T1G11.19 protein) (Uncharacterized protein At1g04560)
	Q9ZUT9	40S ribosomal protein S5-1 (AtRPS5B)
	P51427	40S ribosomal protein S5-2 (AtRPS5A) (Protein ARABIDOPSIS MINUTE-LIKE 1)
	O49203	Nucleoside diphosphate kinase III, chloroplastic/mitochondrial, NDK III, NDP kinase III, NDPK III, EC 2.7.4.6
	Q9FX54	Glyceraldehyde-3-phosphate dehydrogenase GAPC2, cytosolic, EC 1.2.1.12 (NAD-dependent glyceraldehydephosphate dehydrogenase C subunit 2)
	Q96261	Probable dehydrin LEA
	Q9SW09	40S ribosomal protein S10-1
	Q41188	Cold shock protein 2, AtCSP2 (Cold shock domain-containing protein 2) (Glycine-rich protein 2, AtGRP2)
	Q9C5Z1	Eukaryotic translation initiation factor 3 subunit B, eIF3b (eIF-3-eta) (eIF3 p110) (p82)
	O82245	Translocator protein homolog, AtTSPO
	Q6NPM5	Embryo-specific protein ATS3B (Protein ARABIDOPSIS THALIANA SEED 3B)
	P92935	ADP,ATP carrier protein 2, chloroplastic (ADP/ATP translocase 2) (Adenine nucleotide translocase 2)
	P34791	Peptidyl-prolyl cis-trans isomerase CYP20-3, chloroplastic, PPIase CYP20-3, EC 5.2.1.8 (Cyclophilin of 20 kDa 3) (Cyclosporin A-binding protein) (Rotamase CYP20-3) (Rotamase cyclophilin-4)
	O48528	Outer envelope pore protein 16-3, chloroplastic/mitochondrial (Chloroplastic outer envelope pore protein of 16 kDa 3, AtOEP16-3, OEP16-3) (Mitochondrial complex I subunit B14.7)
	Q9SIE7	PLAT domain-containing protein 2, AtPLAT2, PLAT domain protein 2
	Q8LD03	40S ribosomal protein S7-3
	P93829	PRA1 family protein D, AtPRA1.D (CAMV MOVEMENT PROTEIN-INTERACTING PROTEIN 7) (Prenylated Rab acceptor 5)
	F4KIB2	Transmembrane 9 superfamily member 8 (Endomembrane protein 1) (Transmembrane nine protein 8, AtTMN8)
	Q38814	Thiamine thiazole synthase, chloroplastic, EC 2.4.2.60 (Thiazole biosynthetic enzyme)
	Q56ZZ7	Plastidic glucose transporter 4, AtpGlcT
	Q9LII2	Oleosin family protein (Putative oleosin)
	Q93VA8	Alba DNA/RNA-binding protein (At1g76010/T4O12_22)
	O22870	Peptidyl-prolyl cis-trans isomerase FKBP16-3, chloroplastic, PPIase FKBP16-3, EC 5.2.1.8 (FK506-binding protein 16-3, AtFKBP16-3) (Immunophilin FKBP16-3) (Rotamase)
	Q9FNN1	Pyruvate kinase, EC 2.7.1.40
	Q8S9K8	Methylesterase 10, AtMES10, EC 3.1.1.-
	O04616	Protein CURVATURE THYLAKOID 1A, chloroplastic
	Q9FJE8	Probable histone H2A.7 (HTA6)
	Q9CAU2	Serine carboxypeptidase-like 5, EC 3.4.16.-
	Q9LW15	Cytochrome c oxidase subunit 5b-1, mitochondrial, AtCOX5b-1
	O49453	Uncharacterized protein At4g28440
	Q9M885	40S ribosomal protein S7-2
	Q680P8	40S ribosomal protein S29
	Q2HIG7	Vesicle transport protein
	P19456	ATPase 2, plasma membrane-type, EC 7.1.2.1 (Proton pump 2)
	Q8VYK6	40S ribosomal protein S4-3
	Q9SX96	Transmembrane protein 147
	Q8RWL6	Serine/threonine-protein kinase STY17, EC 2.7.11.1 (Serine/threonine/tyrosine-protein kinase 17)
	P29976	Phospho-2-dehydro-3-deoxyheptonate aldolase 1, chloroplastic, EC 2.5.1.54 (3-deoxy-D-arabino-heptulosonate 7-phosphate synthase 1) (DAHP synthase 1) (Phospho-2-keto-3-deoxyheptonate aldolase 1)
	Q5PNU5	At3g25160 (ER lumen protein retaining receptor family protein)
	Q9SA06	F28K20.6 protein (Polyadenylate-binding protein 1-B-binding protein) (Uncharacterized protein At1g31130) (Uncharacterized protein F28K20.6)
	Q6IDL4	Transmembrane emp24 domain-containing protein p24delta3 (p24 family protein delta1a, p24delta1a) (p24 family protein delta3, p24delta3)
	P30224	Defensin-like protein 13 (Anther-specific protein S18 homolog) (Cysteine-rich antifungal protein 1, AFP1) (Low-molecular-weight cysteine-rich protein 67, Protein LCR67) (Plant defensin 1.1)
	P21240	Chaperonin 60 subunit beta 1, chloroplastic, CPN-60 beta 1 (60 kDa chaperonin subunit beta 1) (RuBisCO large subunit-binding protein subunit beta, chloroplastic)
	O80622	Expansin-A15, AtEXPA15 (Alpha-expansin-15, At-EXP15, AtEx15) (Ath-ExpAlpha-1.3)
	Q9LHG9	Nascent polypeptide-associated complex subunit alpha-like protein 1, NAC-alpha-like protein 1 (Alpha-NAC-like protein 1)
	P43296	Cysteine protease RD19A, EC 3.4.22.- (Protein RESPONSIVE TO DEHYDRATION 19, RD19)
	Q940I2	Thioredoxin family protein (Uncharacterized protein MED24.18)
	Q9FNM0	28 kDa heat/acid-stable phosphoprotein-like protein (Uncharacterized protein At5g46020) (Uncharacterized protein At5g46020
	P42798	40S ribosomal protein S15a-1
	Q7DMA9	Peptidyl-prolyl cis-trans isomerase PASTICCINO1, EC 5.2.1.8 (70 kDa peptidyl-prolyl isomerase) (FK506-binding protein 72, AtFKBP72) (Immunophilin FKBP72) (Peptidyl-prolyl cis-trans isomerase FKBP72, PPIase FKBP72) (Rotamase)
	Q9SB89	DEAD-box ATP-dependent RNA helicase 27, EC 3.6.4.13
	P51413	60S ribosomal protein L17-2
	Q94C78	DnaJ (DUF3353) (Uncharacterized protein At3g51140)
	Q9FWS4	50S ribosomal protein L31, chloroplastic (CL31) (Protein EMBRYO DEFECTIVE 2184)
	Q9LQK0	Developmentally-regulated G-protein 1, AtDRG1 (Developmentally-regulated G-protein 2A, AtDRG2a)
	Q9M394	Fructokinase-like 1, chloroplastic (PEP-associated protein 6) (pfkB-type carbohydrate kinase family protein 2)
	Q9ZVQ2	NAD(P)-binding Rossmann-fold superfamily protein (Putative cinnamoyl-CoA reductase)
	P35402	ER lumen protein-retaining receptor A (HDEL receptor)
	Q9LD45	Bax inhibitor 1, AtBI-1, BI-1
	O22866	Defensin-like protein 193 (Trypsin inhibitor ATTI-2)
	Q43284	Oleosin 14.9 kDa
	Q8RX77	Protein NRT1/ PTR FAMILY 2.13, AtNPF2.13 (Nitrate transporter 1.7)
	Q9M7X9	Thioredoxin-like protein CITRX, chloroplastic, EC 1.8.-.- (Cf-9-interacting thioredoxin, AtCiTrx) (PEP-associated protein 10) (Thioredoxin Trx p) (Thioredoxin Z)
	O24598	Endochitinase At2g43580, EC 3.2.1.14
	Q9LYK2	High affinity nitrate transporter 2.7, AtNRT2:7
	O49195	Vegetative storage protein 1
	Q9M8R9	Putative 4-hydroxy-4-methyl-2-oxoglutarate aldolase 1, HMG aldolase 1, EC 4.1.3.17 (Oxaloacetate decarboxylase, OAA decarboxylase, EC 4.1.1.112) (Regulator of ribonuclease activity homolog 1) (RraA-like protein 1)
	Q42583	Ribose-phosphate pyrophosphokinase 2, chloroplastic, EC 2.7.6.1 (PRS II) (Phosphoribosyl pyrophosphate synthase 2)
	Q8H112	PGR5-like protein 1A, chloroplastic (Ferredoxin-plastoquinone reductase 1)
	Q9LZ57	60S ribosomal protein L36-3
	Q9M132	At4g01410 (Late embryogenesis abundant (LEA) hydroxyproline-rich glycoprotein family) (Putative hypoersensitive response protein)
	Q39231	Sucrose transport protein SUC2 (Sucrose permease 2) (Sucrose transporter 1) (Sucrose-proton symporter 2)
	Q9LVF2	Transducin family protein / WD-40 repeat family protein
	A0A1P8B0B7	Protein IQ-DOMAIN 29, AtIQD29
	Q9ZWA1	Zinc finger CCCH domain-containing protein 2, AtC3H2 (Protein SOMNUS, SOM) (Tandem CCCH Zinc Finger protein 4, AtTZF4)
	Q38936	Peptidyl-prolyl cis-trans isomerase FKBP15-2, PPIase FKBP15-2, EC 5.2.1.8 (15 kDa FK506-binding protein, 15 kDa FKBP) (FK506-binding protein 15-2, AtFKBP15-2) (FK506-binding protein 2-2) (Immunophilin FKBP15-2) (Rotamase)
	Q9SD78	Furry (Uncharacterized protein At5g08060) (Uncharacterized protein At5g08060/F13G24_260) (Uncharacterized protein F13G24.260)
	O82352	Reticulon-like protein B5, AtRTNLB5
	Q8L8S0	At5g57860 (Ubiquitin-like protein) (Ubiquitin-like superfamily protein) (Uncharacterized protein At5g57860)
	Q93VI3	60S ribosomal protein L17-1
	Q9LMQ2	Chlorophyll a-b binding protein, chloroplastic
	Q8RWS4	Bystin (Essential nuclear protein 1, AtEnp1)
	F4JAU3	Prolyl 4-hydroxylase 2, AtP4H-2, AtP4H2, EC 1.14.11.2
	Q8VZJ5	AT5g08500/MAH20_6 (Transmembrane CLPTM1 family protein)
	Q9M356	Eukaryotic aspartyl protease family protein (Uncharacterized protein F15G16.210)
	F4JY12	Protein GFS12, EC 2.7.10.- (BEACH domain-containing protein D) (BEACH-domain homolog D) (GREEN FLUORESCENT SEED 12)
	Q9FMC7	Nuclear transport factor 2 (NTF2) family protein (Uncharacterized protein At5g04830)
	Q93ZN3	AT4g17070/dl4565c (Peptidyl-prolyl cis-trans isomerase)
	O65787	Cytochrome P450 71B6, EC 1.14.-.-
	Q96266	Glutathione S-transferase F8, chloroplastic, AtGSTF8, EC 2.5.1.18 (AtGSTF5) (GST class-phi member 8) (Glutathione S-transferase 6)
	P62090	Photosystem I iron-sulfur center, EC 1.97.1.12 (9 kDa polypeptide) (PSI-C) (Photosystem I subunit VII) (PsaC)
	F4HV06	Transmembrane protein (DUF616)
	P54887	Delta-1-pyrroline-5-carboxylate synthase A, P5CS A [Includes: Glutamate 5-kinase, GK, EC 2.7.2.11 (Gamma-glutamyl kinase)
	Q8W106	AT3g27930/K24A2_2 (Beta-galactosidase)
	P49107	Photosystem I reaction center subunit N, chloroplastic, PSI-N
	Q94K97	30S ribosomal protein (Uncharacterized protein At5g24490)
	Q9SE33	Cysteine and histidine-rich domain-containing protein RAR1 (AtRAR1) (CHORD domain-containing protein RAR1) (Protein PPHB SUSCEPTIBLE 2) (Protein REQUIRED FOR MLA12 RESISTANCE 1)
	Q94A94	Diaminopimelate decarboxylase 2, chloroplastic, DAP decarboxylase 2, DAPDC 2, EC 4.1.1.20
	P49200	40S ribosomal protein S20-1
	Q8L539	5-formyltetrahydrofolate cyclo-ligase, mitochondrial, 5-FCL, EC 6.3.3.2
	Q96300	14-3-3-like protein GF14 nu (General regulatory factor 7)
	P43292	Serine/threonine-protein kinase SRK2G, EC 2.7.11.1 (Arabidopsis protein SK1) (OST1-kinase-like 8) (SNF1-related kinase 2.1, SnRK2.1)
	Q9M8L6	At1g80480 (Plastid transcriptionally active 17) (Uncharacterized protein T21F11.27)
	P92939	Calcium-transporting ATPase 1, endoplasmic reticulum-type, EC 7.2.2.10
	Q8H114	Appr-1-p processing enzyme family protein (Uncharacterized protein At2g40600)
	P56759	ATP synthase subunit b, chloroplastic (ATP synthase F(0) sector subunit b) (ATPase subunit I)
	P42734	Probable cinnamyl alcohol dehydrogenase 9, AtCAD9, EC 1.1.1.195
	P23686	S-adenosylmethionine synthase 1, AdoMet synthase 1, EC 2.5.1.6 (Methionine adenosyltransferase 1, MAT 1)
	P42814	Ribonuclease 2, EC 4.6.1.19
	O49603	Cell wall / vacuolar inhibitor of fructosidase 2, AtC/VIF2
	Q9S7C0	Heat shock 70 kDa protein 14 (Heat shock protein 70-14, AtHsp70-14) (Heat shock protein 91)
	Q9SUI4	Photosystem I reaction center subunit XI, chloroplastic, PSI-L (PSI subunit V)
	Q9SVD7	Ubiquitin-conjugating enzyme E2 variant 1D, Ubc enzyme variant 1D (Protein MMS ZWEI HOMOLOG 4)
	Q9FM97	Pyruvate kinase, EC 2.7.1.40
	F4I0K2	Fructokinase-like 2, chloroplastic (pfkB-type carbohydrate kinase family protein 1)
	O04652	Acyl carrier protein 5, chloroplastic
	Q9FY71	Protein EXORDIUM-like 4
	Q9M2Q4	RNA cytidine acetyltransferase 2, EC 2.3.1.- (18S rRNA cytosine acetyltransferase 2)
	Q94EH2	Chloroplastic import inner membrane translocase subunit TIM22-2 (Hypothetical outer plastid envelope protein of 20 kDa, Hypothetical protein 20)
	Q9FFD8	Protein METHYLENE BLUE SENSITIVITY 2
	Q9SQX6	Serine carboxypeptidase-like 7, EC 3.4.16.-
	P93032	Isocitrate dehydrogenase [NAD] regulatory subunit 2, mitochondrial (IDH-II) (Isocitric dehydrogenase 2) (NAD(+)-specific ICDH 2)
	Q9M401	Branched-chain-amino-acid aminotransferase 3, chloroplastic, Atbcat-3, EC 2.6.1.42, EC 2.6.1.88
	Q9FMX0	Superoxide dismutase [Fe] 3, chloroplastic, EC 1.15.1.1 (Protein FE SUPEROXIDE DISMUTASE 3)
	Q9SLM4	Protein kinase superfamily protein (Uncharacterized protein At2g40980)
	Q39099	Xyloglucan endotransglucosylase/hydrolase protein 4, At-XTH4, XTH-4, EC 2.4.1.207
	Q8GWW8	Chaperone protein dnaJ GFA2, mitochondrial (Chaperone protein dnaJ A30, AtDjA30) (Gametophytic factor 2)
	Q9S7Q2	Pentatricopeptide repeat-containing protein At1g74850, chloroplastic (Protein PLASTID TRANSCRIPTIONALLY ACTIVE 2)
	Q9S7Z3	Glutathione gamma-glutamylcysteinyltransferase 1, EC 2.3.2.15 (Cadmium tolerance protein) (Phytochelatin synthase 1, AtPCS1)
	Q9SCT5	AT3g51730/T18N14_110 (Saposin B domain-containing protein) (Uncharacterized protein T18N14.110)
	Q8GXU8	1-acyl-sn-glycerol-3-phosphate acyltransferase LPAT1, chloroplastic, EC 2.3.1.51, EC 2.3.1.n4 (Lysophosphatidyl acyltransferase 1) (Protein EMBRYO DEFECTIVE 1995)
	Q84J77	Altered inheritance of mitochondria protein 24, mitochondrial
	Q9C7Y4	Ferredoxin C 2, chloroplastic, AtFdC2
	P50651	Ribonucleoside-diphosphate reductase small chain A, EC 1.17.4.1 (Ribonucleoside-diphosphate reductase R2A subunit, AtRNR2, Protein R2at) (Ribonucleotide reductase small subunit A)
	F4J3M2	Plastid transcriptionally active 3
	P42763	Dehydrin ERD14
	O24616	Proteasome subunit alpha type-7-B (20S proteasome alpha subunit D-2) (Proteasome component 6B) (Proteasome component 6C) (Proteasome subunit alpha type-4)
	Q8L7N0	T-complex protein 1 subunit zeta 2, TCP-1-zeta 2 (CCT-zeta 2) (Chaperonin CCT6B)
	Q9SKI2	Vacuolar protein sorting-associated protein 2 homolog 1, AtVPS2-1 (Charged multivesicular body protein 2 homolog 1) (ESCRT-III complex subunit VPS2 homolog 1) (SNF7-like protein)
	P38421	DNA-directed RNA polymerase II subunit 7, RNA polymerase II subunit B7
	Q8S9L5	Trigger factor-like protein TIG, Chloroplastic, EC 5.2.1.8 (Immunophilin TIG) (Peptidyl-prolyl cis-trans isomerase TIG, PPIase TIG) (Rotamase)
	O22707	Probable aldo-keto reductase 3, EC 1.1.1.-
	P05466	3-phosphoshikimate 1-carboxyvinyltransferase, chloroplastic, EC 2.5.1.19 (5-enolpyruvylshikimate-3-phosphate synthase, EPSP synthase, EPSPs)
	F4J9M5	Probable ATP-dependent DNA helicase CHR12, EC 3.6.4.12 (Protein CHROMATIN REMODELING 12, AtCHR12) (Protein MINUSCULE 1)
	P39697	40S ribosomal protein S19, mitochondrial
	Q84JH7	Sirohydrochlorin ferrochelatase, chloroplastic, AtSirB, EC 4.99.1.4
	Q9SHY2	Probable metal-nicotianamine transporter YSL7 (Protein YELLOW STRIPE LIKE 7, AtYSL7)
	Q67Y83	Serine carboxypeptidase-like 51, EC 3.4.16.-
	F4KIY2	MraZ
	Q945Q1	Cysteine proteinase inhibitor 1, AtCYS-1
	F4I562	AP-3 complex subunit mu (Adaptor protein complex AP-3 subunit mu) (Adaptor protein-3 mu-adaptin) (Adaptor-related protein complex 3 subunit mu) (At-muD-Ad) (Mu3-adaptin) (Protein ZIG SUPPRESSOR 4)
	Q9FHW7	SKP1-like protein 1B (SKP1-like 2) (UFO-binding protein 2)
	Q8S895	Serine acetyltransferase 2, AtSAT-2, AtSERAT3
	Q9LVQ0	Pectinesterase 31, PE 31, EC 3.1.1.11 (Pectin methylesterase 31, AtPME31)
	P34790	Peptidyl-prolyl cis-trans isomerase CYP18-3, PPIase CYP18-3, EC 5.2.1.8 (Cyclophilin of 18 kDa 3) (Cyclosporin A-binding protein) (Rotamase cyclophilin-1)
	Q8VZL1	Myosin (Uncharacterized protein At5g13260)
	Q84JF5	Protein PLASTID TRANSCRIPTIONALLY ACTIVE 14, pTAC14, EC 2.1.1.- (Plastid-encoded RNA polymerase-associated protein 7, PEP-associated protein 7)
	Q38885	Preprotein translocase subunit SCY1, chloroplastic (CpSecY)
	Q940I0	AT-hook motif nuclear-localized protein 13 (AT-hook protein 2)
	Q9C8C1	Protein LIKE COV 2
	Q8W0Z9	Carbon catabolite repressor protein 4 homolog 1, CCR4 homolog 1, EC 3.1.13.4
	Q5XF36	Vacuole membrane protein KMS1 (Protein KILLING ME SLOWLY 1)
	Q9SKN1	Vacuolar fusion protein MON1 homolog
	Q07473	Chlorophyll a-b binding protein CP29.1, chloroplastic (LHCB4.1) (LHCII protein 4.1)
	O04663	Eukaryotic translation initiation factor isoform 4E, eIF(iso)4E (Protein LOSS OF SUSCEPTIBILITY TO POTYVIRUS 1) (eIF-(iso)4F 25 kDa subunit) (eIF-(iso)4F p28 subunit) (eIF4Eiso protein) (mRNA cap-binding protein)
	C0LGH3	Probable LRR receptor-like serine/threonine-protein kinase At1g56140, EC 2.7.11.1
	Q8VWI1	ER lumen protein-retaining receptor B
	Q38879	Thioredoxin H2, AtTrxh2 (Thioredoxin 2, AtTRX2)
	Q9ZS97	UPF0051 protein ABCI8, chloroplastic (ABC transporter I family member 8, ABC transporter ABCI.8, AtABCI8) (Non-intrinsic ABC protein 1, Protein ABC1) (Plastid sufB-like protein) (Protein LONG AFTER FAR-RED 6)
	P42758	Dehydrin Xero 2 (Low-temperature-induced protein LTI30)
	Q9SKC5	UDP-glycosyltransferase 74D1, EC 2.4.1.- (Jasmonate glucosyltransferase 1, AtJGT1)
[truncated: 5,132 more rows]

## Sheet: M cvi AR
Proteins identified in a monosomal fraction of after-ripened Cvi seeds (5,398 proteins) and the KEEG and Molecular Function enrichment analysis.
[truncated: 5,399 more rows]

## Sheet: M col IM
Proteins identified in a monosomal fraction of imbibed Col seeds (5,329 proteins) and the KEEG and Molecular Function enrichment analysis.
[truncated: 5,330 more rows]

[truncated: 7 more sheets: M cvi IM, P col FH, P cvi FH, P col AR, P cvi AR, P col IM, P cvi IM]
