# Supplementary material for: Translational and epitranscriptomic regulation of seed germination in Arabidopsis thaliana genotypes with contrasting dormancy phenotypes
Source: Plant Mol Biol. 2025 Dec 4;115(6):135. doi: 10.1007/s11103-025-01659-6 (PMC12678530; doi:10.1007/s11103-025-01659-6)
Supplement: Supplementary file 10 — Supplementary Material 10 [file 11103_2025_1659_MOESM10_ESM.xlsx]

## Sheet: Col_AR_TSS25
	Title: Translational and epitranscriptomic regulation of seed germination in Arabidopsis thaliana genotypes with contrasting dormancy phenotypes.
	Journal: Plant Molecular Biology
	Balarynová J.1*, Klčová B.1*, Čegan R.2,3, Raabe K.4, Krejčí P. 5, Bednář P. 5, Potěšil D. 6, Pustka V. 6, Tarkowská D.7, Turečková V.7, Zdráhal Z.6,8, Honys D.4, Smýkal P.1
	1. Department of Botany, Faculty of Science, Palacký University Olomouc, Šlechtitelů 27, Olomouc, 779 00, Czech Republic 2. Department of Plant Developmental Genetics, Institute of Biophysics, Královopolská 135, Czech Academy of Sciences, Brno, 612 00, Czech Republic 3. Centre of Plant Structural and Functional Genomics, Institute of Experimental Botany, Czech Academy of Sciences, Šlechtitelů 31,…
	corresponding authors: petr.smykal@upol.cz, honys@ueb.cas.cz
	Genes with specific DNA motif at TSS+25 site upregulate in Col AR stage.
Number	Name	Strand	Start	p-value	Sites			Entrez	Type	Species	Chr	Description
444.	AT5G51280	+	114	8.25e-7	TTCggaattg	GAAGAAGAAG	ctgacaAGGA	839274	coding	Arabidopsis thaliana	1	transmembrane protein
441.	AT5G54080	+	8	8.25e-7	tggaaga	GAAGAAGAAG	gagcttGAAG	837745	coding	Arabidopsis thaliana	1	transmembrane protein
415.	AT5G10370	+	813	8.25e-7	tttagatgat	GAAGAAGAAG	gagacgTGGC	837915	coding	Arabidopsis thaliana	1	RING/FYVE/PHD zinc finger superfamily protein
378.	AT4G16100	+	116	8.25e-7	tagagaaaga	GAAGAAGAAG	gcaaagGAGA	838702	coding	Arabidopsis thaliana	1	autophagy 18 G-like protein
375.	AT4G28260	+	306	8.25e-7	TTcaactgga	GAAGAAGAAG	agaaatctcC	839408	coding	Arabidopsis thaliana	1	Zinc finger C-x8-C-x5-C-x3-H type family protein
290.	AT2G43210	+	65	8.25e-7	AAGccaaagg	GAAGAAGAAG	ctttttgTTG	839342	coding	Arabidopsis thaliana	1	Long-chain fatty alcohol dehydrogenase family protein
261.	AT1G23710	+	177	8.25e-7	agacgatgaa	GAAGAAGAAG	aagagttttc	837133	coding	Arabidopsis thaliana	1	global transcription factor group E4
224.	AT1G21000	+	109	8.25e-7	aagaacagag	GAAGAAGAAG	actataCAAG	837154	coding	Arabidopsis thaliana	1	FTSH protease 8
188.	AT5G53500	+	157	8.25e-7	GATgggagtt	GAAGAAGAAG	ggcGTGTTGA	837255	coding	Arabidopsis thaliana	1	highly ABA-induced PP2C protein 2
175.	AT5G24160	+	78	8.25e-7	TTAccaacat	GAAGAAGAAG	gcgaCGGATT	837265	coding	Arabidopsis thaliana	1	FTSH protease 10
84.	AT2G02710	+	43	8.25e-7	cactgaagaa	GAAGAAGAAG	attcctttAG	837267	coding	Arabidopsis thaliana	1	SCARECROW-like 14
33.	AT1G02610	+	73	8.25e-7	AATCTGtcac	GAAGAAGAAG	ctgagagcTA	2745747	coding	Arabidopsis thaliana	1	Expressed protein
29.	AT1G62310	+	430	8.25e-7	tgaggaatgg	GAAGAAGAAG	ttacACTGTG	837744	coding	Arabidopsis thaliana	1	Putative pyridoxal phosphate-dependent enzyme, YBL036C type
20.	AT1G62420	+	166	8.25e-7	AGTATtacgt	GAAGAAGAAG	aaacttcttc	837934	coding	Arabidopsis thaliana	1	ABI five binding protein 2
17.	AT1G21160	+	724	8.25e-7	gaagaagaag	GAAGAAGAAG	agagattgag	838077	coding	Arabidopsis thaliana	1	Endosomal targeting BRO1-like domain-containing protein
396.	AT4G16535	+	84	1.54e-6	AGTCCgaaag	GAGGAAGAAG	ctgCCGCTAG	838143	coding	Arabidopsis thaliana	1	Leucine-rich repeat family protein
395.	AT4G11911	+	104	1.54e-6	GAAGTtccaa	GAGGAAGAAG	caatcTATGT	838164	coding	Arabidopsis thaliana	1	Tudor/PWWP/MBT superfamily protein
356.	AT3G10800	+	461	1.54e-6	CTGTtagcaa	GAGGAAGAAG	gaaaatggaG	838174	coding	Arabidopsis thaliana	1	heat shock protein 70B
248.	AT1G03990	+	7	1.54e-6	TGgtag	GAGGAAGAAG	attagGGAAG	838248	coding	Arabidopsis thaliana	1
177.	AT5G57790	+	48	1.54e-6	AGAAActaaa	GAGGAAGAAG	tgCAGAAGAC	838264	coding	Arabidopsis thaliana	1	F-box/RNI-like/FBD-like domains-containing protein
119.	AT3G13940	+	34	1.54e-6	TTATAGaaac	GAGGAAGAAG	atttcaaTAC	838271	coding	Arabidopsis thaliana	1	2-oxoglutarate (2OG) and Fe(II)-dependent oxygenase superfamily protein
75.	AT2G38340	+	109	1.54e-6	ACAGAGATGG	GAGGAAGAAG	GATTGGCGAG	838285	coding	Arabidopsis thaliana	1	RING/U-box superfamily protein
72.	AT2G36490	+	539	1.54e-6	AAAAACctaa	GAGGAAGAAG	catcgGCCAA	838366	coding	Arabidopsis thaliana	1	ethylene-dependent gravitropism-deficient and yellow-green-like 3
446.	AT5G58160	+	324	2.49e-6	CGATtcatgg	GAAGAAGAAA	actacaaaGT	838481	coding	Arabidopsis thaliana	1	Homeodomain-like superfamily protein
401.	AT4G03200	+	91	2.49e-6	ACTCTaccca	GAAGAAGAAA	tatcgTCCGT	838535	coding	Arabidopsis thaliana	1	Basic-leucine zipper (bZIP) transcription factor family protein
399.	AT4G11570	+	230	2.49e-6	Tgacgaaaga	GAAGAAGAAA	gacgatCGGT	838694	coding	Arabidopsis thaliana	1	PLATZ transcription factor family protein
347.	AT3G24800	+	48	2.49e-6	TGAATCACAG	GAAGAAGAAA	TCCCCGATCA	838712	coding	Arabidopsis thaliana	1	eukaryotic translation initiation factor 2 (eIF-2) family protein
246.	AT1G68570	+	30	2.49e-6	CAAGatcagt	GAAGAAGAAA	aacaactcCA	838868	coding	Arabidopsis thaliana	1	Phosphoinositide phosphatase family protein
245.	AT1G22610	+	560	2.49e-6	TGAAgccgac	GAAGAAGAAA	gagaaagagt	838867	coding	Arabidopsis thaliana	1	C2 calcium/lipid-binding plant phosphoribosyltransferase family protein
340.	AT3G23340	+	202	3.21e-6	TGTTCAAACT	GGAGAAGAAG	TTGCTCTTAA	838981	coding	Arabidopsis thaliana	1
219.	AT5G47880	+	315	3.21e-6	AGGATGgtaa	GGAGAAGAAG	gttA	839046	coding	Arabidopsis thaliana	1	GYF domain-containing protein
67.	AT2G03470	+	126	3.21e-6	ATGCTTctat	GGAGAAGAAG	acaaatgtTT	839633	coding	Arabidopsis thaliana	1	GYF domain-containing protein
1.	AT1G74370	+	49	3.21e-6	TATATCGAAG	GGAGAAGAAG	CTGCTACAAA	840150	coding	Arabidopsis thaliana	1	Late embryosis abundant protein, group 1 protein
433.	AT5G02880	+	198	5.76e-6	GAGTCgatca	GATGAAGAAG	aacaggAAGA	840169	coding	Arabidopsis thaliana	1	HAC13 protein (HAC13)
371.	AT4G21534	+	137	5.76e-6	AGTATTTGTC	GATGAAGAAG	GATGTTCTTG	840222	coding	Arabidopsis thaliana	1	Acyl transferase/acyl hydrolase/lysophospholipase superfamily protein
350.	AT3G47060	+	294	5.76e-6	TTCTAGTGAG	GAGGAAGAAA	GCAGTCAGAG	840321	coding	Arabidopsis thaliana	1	Regulator of Vps4 activity in the MVB pathway protein
339.	AT3G14360	+	183	5.76e-6	GATAAcgatt	GATGAAGAAG	cagaggatCA	840957	coding	Arabidopsis thaliana	1	VIRE2-interacting protein 1
274.	AT1G71840	+	45	5.76e-6	TCTAGCGatg	GAAGAAGAGG	atgaaggAGA	841216	coding	Arabidopsis thaliana	1	desiccation-like protein
229.	AT1G03380	+	2	5.76e-6	t	GATGAAGAAG	ggGAAAGGAA	841912	coding	Arabidopsis thaliana	1	autophagy 18h-like protein
166.	AT4G35240	+	385	5.76e-6	TTCcgacgaa	GATGAAGAAG	acgacgacga	842000	coding	Arabidopsis thaliana	1	RING/U-box superfamily protein
42.	AT1G64610	+	16	5.76e-6	TACTcctggt	GATGAAGAAG	atgaagatcg	842216	coding	Arabidopsis thaliana	1	RNA-binding protein 1
39.	AT1G77680	+	54	5.76e-6	ACGGtcacaa	GAAGAAGAGG	aacagGCCTC	842362	coding	Arabidopsis thaliana	1	NAD(P)-linked oxidoreductase superfamily protein
31.	AT1G17870	+	274	5.76e-6	AGAGAGCagt	GAAGAAGAGG	aggaaaagAA	842407	coding	Arabidopsis thaliana	1	SNF2 domain-containing protein / helicase domain-containing protein / zinc finger protein-like protein
250.	AT1G16770	+	187	7.33e-6	AAAGgttaac	AAAGAAGAAG	ctcacAGTGT	842428	coding	Arabidopsis thaliana	1	F-box family protein
236.	AT1G07510	+	358	7.33e-6	GTCAAAcccc	AAAGAAGAAG	agtatgtagc	842529	coding	Arabidopsis thaliana	1	transcription factor jumonji (jmjC) domain-containing protein
155.	AT4G38380	+	229	7.33e-6	CGTCAAGTTG	GGGGAAGAAG	ATGACTCTTG	842540	coding	Arabidopsis thaliana	1	DUF506 family protein (DUF506)
117.	AT3G61740	+	357	7.33e-6	ACGTATCTCT	GGGGAAGAAG	GTCAAAGGTT	842616	coding	Arabidopsis thaliana	1	RHOMBOID-like 2
93.	AT2G15695	+	27	7.33e-6	GGGTTTATTG	GGGGAAGAAG	TTAGATAAAG	842708	coding	Arabidopsis thaliana	1	type one serine/threonine protein phosphatase 3
427.	AT5G51760	+	297	8.77e-6	GGTGTGGAAG	GGAGAAGAAA	CGGAGGA	842769	coding	Arabidopsis thaliana	1	Transducin/WD40 repeat-like superfamily protein
426.	AT5G04240	+	584	8.77e-6	ATTTCCggca	GAGGAAGAGG	agggGCAGGG	843142	coding	Arabidopsis thaliana	1	zinc finger/BTB domain protein, putative (DUF1644)
344.	AT3G27870	+	379	8.77e-6	GAAGatttga	GGAGAAGAAA	acaagtatgg	843186	coding	Arabidopsis thaliana	1	Major facilitator superfamily protein
333.	AT3G10450	+	250	8.77e-6	TGGTGTtggt	GAGGAAGAGG	aagtgcAGTT	843398	coding	Arabidopsis thaliana	1	transporter associated with antigen processing protein 1
258.	AT1G43700	+	10	8.77e-6	tggaaggag	GAGGAAGAGG	acCAAATCAA	843454	coding	Arabidopsis thaliana	1	MATE efflux family protein
432.	AT5G58290	+	75	1.14e-5	ATCCACCGCA	GACGAAGAAG	ATCTCTATGG	843476	coding	Arabidopsis thaliana	1	eukaryotic translation initiation factor SUI1 family protein
393.	AT4G28760	+	488	1.14e-5	GTGGTACACC	GATGAAGAAA	CTCATTGCTC	843514	coding	Arabidopsis thaliana	1	transducin family protein / WD-40 repeat family protein
390.	AT4G30150	+	170	1.14e-5	agagaaagca	GACGAAGAAG	AATTCTGAAA	843609	coding	Arabidopsis thaliana	1	HYPERSENSITIVE TO ABA1
343.	AT3G53230	+	132	1.14e-5	TCAGGAAGGG	GACGAAGAAG	GATTTTAGCA	843708	coding	Arabidopsis thaliana	1	ETHYLENE-INSENSITIVE3-like 3
189.	AT5G02810	+	106	1.14e-5	GAAGCatagt	GAAGAAGAGA	aaactaaTGG	843733	coding	Arabidopsis thaliana	1	TBP-associated factor 2
94.	AT2G35510	+	54	1.14e-5	ATGGTCttgg	GAAGAAGAGA	aagcatcCAG	843771	coding	Arabidopsis thaliana	1	heat shock protein 101
64.	AT1G07430	+	238	1.14e-5	AAGCTCTCCT	GAAGAAGAGA	GTGTATCACT	843778	coding	Arabidopsis thaliana	1	RING/U-box superfamily protein
15.	AT1G73960	+	212	1.14e-5	tataattcgG	GATGAAGAAA	CCGGCAGAAT	843825	coding	Arabidopsis thaliana	1
312.	AT2G24100	+	99	1.21e-5	AGATTctctt	GAAGAAGAAC	acgCTCCTCT	843859	coding	Arabidopsis thaliana	1	Major facilitator superfamily protein
299.	AT2G18340	+	10	1.21e-5	tgatggaga	GAAGAAGAAC	ggCATTGGTA	843992	coding	Arabidopsis thaliana	1	PLATZ transcription factor family protein
144.	AT4G22920	+	117	1.21e-5	gaagatccaa	GAAGAAGAAC	caatcGATTG	844104	coding	Arabidopsis thaliana	1	Ribonuclease II/R family protein
327.	AT3G14160	+	287	1.29e-5	TCTCAAGGGA	AAGGAAGAAG	TAGAACATCG	844130	coding	Arabidopsis thaliana	1	AGAMOUS-like 67
438.	AT5G55700	+	293	1.74e-5	GAATCAATTT	GGGGAAGAAA	TTAGTTGTCT	844163	coding	Arabidopsis thaliana	1	transferases, transferring glycosyl groups
422.	AT5G41360	+	403	1.74e-5	GTGAAGGAga	GGAGAAGAGG	agagattTTA	844178	coding	Arabidopsis thaliana	1	RING/U-box superfamily protein
408.	AT5G43630	+	493	1.74e-5	TATAAAGAAT	GAAGAAGCAG	GATGTTCCAA	844194	coding	Arabidopsis thaliana	1	trehalose-6-phosphate synthase
342.	AT3G45830	+	733	1.74e-5	GATAAGCCTT	GGGGAAGAAA	GGGAAAGGAT	844432	coding	Arabidopsis thaliana	1	Chaperone DnaJ-domain superfamily protein
282.	AT1G17010	+	9	1.74e-5	TGGaagcc	AAAGAAGAAA	ccCCGTGGAG	814677	coding	Arabidopsis thaliana	2	phytanoyl-CoA dioxygenase (PhyH) family protein
255.	AT1G61340	+	8	1.74e-5	TGGCATT	GGGGAAGAAA	AGAATCGTTA	814776	coding	Arabidopsis thaliana	2	alfin-like 6
247.	AT1G76590	+	115	1.74e-5	GATGATGAGA	GCAGAAGAAG	ATAACTACAA	814800	coding	Arabidopsis thaliana	2	PAS/LOV protein B
167.	AT4G29820	+	4	1.74e-5	ATG	GGTGAAGAAG	CTCGAGCGTT	814817	coding	Arabidopsis thaliana	2	sucrose transporter 2
116.	AT3G22740	+	16	1.74e-5	ATCTTTCGTG	AAAGAAGAAA	CGTCGTCGTT	814863	coding	Arabidopsis thaliana	2	WRKY DNA-binding protein 3
95.	AT2G19900	+	426	1.74e-5	AAATGATTTA	GGAGAAGAGG	C	814876	coding	Arabidopsis thaliana	2	ELM2 domain-containing protein
83.	AT2G40170	+	18	1.74e-5	Ctcaacaaga	GAAGAAGCAG	cTGGATGAGA	814881	coding	Arabidopsis thaliana	2	ureide permease 4
22.	AT1G06430	+	140	1.74e-5	AAACATGAAG	GGAGAAGAGG	TTTCTTTAAA	814907	coding	Arabidopsis thaliana	2	18S pre-ribosomal assembly protein gar2-like protein
3.	AT1G55530	+	4	1.74e-5	ATG	GAAGAAGCAG	TTGTAACGAG	815990	coding	Arabidopsis thaliana	2	Plant thionin
200.	AT5G11860	+	205	1.90e-5	ATGCATGGAG	GATGAAGAGG	ATGAGGAGCT	816049	coding	Arabidopsis thaliana	2	Putative endonuclease or glycosyl hydrolase
182.	AT5G04860	+	168	1.90e-5	GGACAACAAC	GAGGAAGAGA	CCTGTTGTTG	816063	coding	Arabidopsis thaliana	2	peptide methionine sulfoxide reductase (Protein of unknown function DUF829, transmembrane 53)
308.	AT2G26570	+	315	2.20e-5	TACAACAATT	GTAGAAGAAG	TGATGGAGCC	816303	coding	Arabidopsis thaliana	2	Phosphatidylinositol 3- and 4-kinase family protein with FAT domain-containing protein
279.	AT1G71140	+	39	2.29e-5	TGTGAGCGAC	AGAGAAGAAG	TAAACAAGAA	816349	coding	Arabidopsis thaliana	2	late embryosis abundant domain-containing protein / LEA domain-containing protein
159.	AT4G12750	+	336	2.29e-5	GGATGgttca	AGAGAAGAAG	gagtaGAGGG	816366	coding	Arabidopsis thaliana	2	RNA-binding (RRM/RBD/RNP motifs) family protein
50.	AT1G47980	+	17	2.29e-5	Ctcacaaaag	AGAGAAGAAG	cttgttggTT	816464	coding	Arabidopsis thaliana	2	membrane bound O-acyl transferase (MBOAT) family protein
104.	AT3G44290	+	96	2.81e-5	CTTATTactt	GAAGAGGAAG	atggaTGGTT	816509	coding	Arabidopsis thaliana	2	NADP-malic enzyme 1
97.	AT2G29460	+	10	2.81e-5	ATGgcggag	AAAGAAGAGG	atgTGAAGCT	816512	coding	Arabidopsis thaliana	2	RNA-dependent RNA polymerase family protein
77.	AT2G03340	+	10	2.81e-5	atggcggag	AAGGAAGAAA	aagaaccaTC	816606	coding	Arabidopsis thaliana	2	GCR2-like 2
54.	AT1G78580	+	87	2.81e-5	AGCttagaga	GAAGAGGAAG	agcaaCCGAG	816757	coding	Arabidopsis thaliana	2	myo-inositol-1-phosphate synthase 2
414.	AT5G53280	+	134	3.31e-5	CAAATAGAtc	GGAGAAGAGA	aagaatcCTC	816944	coding	Arabidopsis thaliana	2	ATP-dependent DNA helicase
345.	AT3G58450	+	77	3.31e-5	CAaataagaa	CAAGAAGAAG	ttgaaagtGA	817198	coding	Arabidopsis thaliana	2	WEAK CHLOROPLAST MOVEMENT UNDER BLUE LIGHT-like protein (DUF827)
148.	AT4G03230	+	580	3.31e-5	TCAGatggat	CAAGAAGAAG	acaaacagTT	817241	coding	Arabidopsis thaliana	2	proteasome family protein
130.	AT3G20660	+	63	3.31e-5	AGAAAATTCC	GGTGAAGAAA	GAAGCGGAGG	817262	coding	Arabidopsis thaliana	2	P-loop containing nucleoside triphosphate hydrolases superfamily protein
112.	AT3G49530	+	311	3.31e-5	TAGTTTCTAT	GGTGAAGAAA	GTTAATAACT	817294	coding	Arabidopsis thaliana	2	dephospho-CoA kinase family
52.	AT1G80920	+	95	3.31e-5	TTAAAAAACA	GCAGAAGAAA	GAACACGAAG	817359	coding	Arabidopsis thaliana	2	actin protein 2/3 complex subunit-like protein
44.	AT1G15130	+	45	3.31e-5	CCATTCATGA	GAAGAAGACG	AGCTCCGTTG	817495	coding	Arabidopsis thaliana	2	glutathione S-transferase tau 4
430.	AT5G39660	+	147	3.67e-5	cgatgatgat	GATGAAGAGA	tggGTGATTC	817499	coding	Arabidopsis thaliana	2	HSP20-like chaperones superfamily protein
429.	AT5G60760	+	63	3.67e-5	GGCGGAGACG	GTGGAAGAAG	ACGGGACCGG	817544	coding	Arabidopsis thaliana	2	pleiotropic drug resistance 3
298.	AT2G43400	+	368	3.67e-5	AACTGTCTCA	GGAGAAGAAC	ATTGATCTAT	817771	coding	Arabidopsis thaliana	2	heat-shock protein 70T-2
168.	AT4G16620	+	3	3.67e-5	at	GATGAAGAGA	gagaCGTTAA	817943	coding	Arabidopsis thaliana	2	phosphate 2
78.	AT2G26990	+	192	3.67e-5	TGAGGAGCAA	GAGGAACAAG	ATGTTGACAT	818039	coding	Arabidopsis thaliana	2	protein phosphatase 2C family protein
35.	AT1G73730	+	320	3.67e-5	TGATGTGAGT	GATGAAGAGA	TTGATGCTGA	818116	coding	Arabidopsis thaliana	2	similar to RCD one 1
377.	AT4G11910	+	104	4.09e-5	GAAGATCTAA	GATGAAGAAC	CGATCTATTG	818224	coding	Arabidopsis thaliana	2	demeter-like 1
352.	AT3G59580	+	57	4.09e-5	AGATATTCCA	GTAGAAGAAA	TGGATGGCTG	818328	coding	Arabidopsis thaliana	2	Acyl-CoA N-acyltransferase with RING/FYVE/PHD-type zinc finger domain-containing protein
210.	AT5G12030	+	64	4.09e-5	TGAAGCCCCT	GAAGAACAAA	CCGAGAAGAC	818414	coding	Arabidopsis thaliana	2	Integrase-type DNA-binding superfamily protein
190.	AT5G18450	+	4	4.09e-5	ATG	GAAGAAGAGC	AACCTCCGGC	818608	coding	Arabidopsis thaliana	2	Stress induced protein
181.	AT5G20730	+	87	4.09e-5	CAATCCTTTA	GTAGAAGAAA	TTCATTGCTG	818691	coding	Arabidopsis thaliana	2	ubiquitin-specific protease 5
150.	AT4G18650	+	22	4.09e-5	GAGAAACCTA	GTAGAAGAAA	AGTTCCTAGA	818896	coding	Arabidopsis thaliana	2	Magnesium transporter CorA-like family protein
126.	AT3G26950	+	235	4.09e-5	CTGCGCGACG	GTAGAAGAAA	TGGGAAGCGA	818922	coding	Arabidopsis thaliana	2	Ubiquitin-like superfamily protein
123.	AT3G46230	+	32	4.09e-5	TTTGGAGGCC	GAAGAACAAA	CGTGTTCGAC	818941	coding	Arabidopsis thaliana	2	electron-transfer flavoprotein:ubiquinone oxidoreductase
59.	AT1G75220	+	244	4.09e-5	tattccCTTT	GTAGAAGAAA	GGTGTGACTT	819016	coding	Arabidopsis thaliana	2	guanosine nucleotide diphosphate dissociation inhibitor 1
423.	AT5G56140	+	40	4.37e-5	ggtggtggag	GAGGAGGAAG	tggTGGTGGT	819028	coding	Arabidopsis thaliana	2	pre-mRNA splicing factor domain-containing protein
309.	AT2G19450	+	286	4.37e-5	GGCGgcggag	AAGGAAGAGG	aaacGCCGAT	819242	coding	Arabidopsis thaliana	2	SPA (suppressor of phyA-105) protein family
294.	AT2G01490	+	199	4.37e-5	TAAGAGGCTT	AAGGAAGAGG	ATGGA	819346	coding	Arabidopsis thaliana	2	P-loop containing nucleoside triphosphate hydrolases superfamily protein
192.	AT5G05660	+	508	4.37e-5	TTACTGCGGC	AAGGAAGAGG	ATCCTCCGGC	821297	coding	Arabidopsis thaliana	3	Phosphoglycerate mutase-like family protein
66.	AT1G61140	+	358	4.37e-5	TTTTTTCGAT	AGAGAAGAAA	CTAACATTGA	821286	coding	Arabidopsis thaliana	3	lecithin:cholesterol acyltransferase 3
413.	AT5G09400	+	33	5.38e-5	AGGTtctgaa	AAAGAAGAGA	tcgaTAGCTC	821204	coding	Arabidopsis thaliana	3	MATE efflux family protein
406.	AT5G65470	+	267	5.38e-5	TAACTTGCCT	AATGAAGAAA	tttctcaatt	819690	coding	Arabidopsis thaliana	3	NAD(P)-binding Rossmann-fold superfamily protein
385.	AT4G24160	+	36	5.38e-5	ATTAAGAATG	GCGGAAGAAA	TCTCAAAGAC	820019	coding	Arabidopsis thaliana	3	serine/threonine protein kinase 2
364.	AT3G21380	+	44	5.38e-5	AGCACATGAA	GGTGAAGAGG	GTGCAGATTA	820098	coding	Arabidopsis thaliana	3	metallothionein 2A
353.	AT3G54850	+	262	5.38e-5	TCGGTTAATG	GAGGAAGCAA	GCTTTTTCAG	820209	coding	Arabidopsis thaliana	3	serine carboxypeptidase-like 7
169.	AT4G33240	+	1129	5.38e-5	AGAGCCagag	AACGAAGAAG	atgaaagaga	820249	coding	Arabidopsis thaliana	3	Basic-leucine zipper (bZIP) transcription factor family protein
125.	AT3G21370	+	61	5.38e-5	TCCGACAAGG	GCTGAAGAAG	GACCTGTTTG	820607	coding	Arabidopsis thaliana	3	DNA binding / DNA-directed RNA polymerase
96.	AT2G17930	+	525	5.38e-5	CACCGCAGAT	AATGAAGAAA	ACGGTTTGAT	820633	coding	Arabidopsis thaliana	3	2-oxoglutarate-dependent dioxygenase family protein
79.	AT2G47330	+	163	5.38e-5	TTACATGGAA	AACGAAGAAG	CTGAGGAAGA	820657	coding	Arabidopsis thaliana	3	alpha/beta-Hydrolases superfamily protein
46.	AT1G27430	+	850	5.38e-5	CAGATGGCGt	GAAGAGGAAA	gagaaacTGG	820757	coding	Arabidopsis thaliana	3	Protein phosphatase 2C family protein
37.	AT1G24300	+	853	5.38e-5	CAGATGGCGt	GAAGAGGAAA	gagaaacTGG	820865	coding	Arabidopsis thaliana	3	Isochorismatase family protein
402.	AT4G02280	+	518	5.78e-5	TCTTCGTTTC	AAAGAAGAAC	TCGTTGATGG	821049	coding	Arabidopsis thaliana	3	pyrimidine 1
240.	AT1G03790	+	162	5.78e-5	ATCTGAACAT	GAAGAAGACA	ACGAAGACAA	821529	coding	Arabidopsis thaliana	3	RING/U-box superfamily protein
228.	AT1G02380	+	18	5.78e-5	AATGTTATCA	GGAGAACAAG	ATCTTGAAGT	821613	coding	Arabidopsis thaliana	3	organic cation/carnitine transporter4
171.	AT5G15780	+	99	5.78e-5	AACATGTTAT	GAAGAAGACA	CGTTCTTCTG	821691	coding	Arabidopsis thaliana	3	beta glucosidase 19
154.	AT4G30935	+	4	5.78e-5	ATG	GAAGAAGACA	CTGGTATCGA	821692	coding	Arabidopsis thaliana	3	Mannose-binding lectin superfamily protein
108.	AT3G03620	+	10	5.78e-5	ATGAGTACT	CAAGAAGAAA	TGGAGGAGAG	821845	coding	Arabidopsis thaliana	3	homocysteine S-methyltransferase 3
409.	AT5G53220	+	228	6.53e-5	TGAGAAttat	GAAGATGAAG	atgtgGAAGC	821915	coding	Arabidopsis thaliana	3	casein kinase I-like 10
398.	AT4G37440	+	117	6.53e-5	TCATAAtcat	GTTGAAGAAG	atgtcACTGA	821937	coding	Arabidopsis thaliana	3	ribonucleotide reductase 2A
276.	AT1G78420	+	33	6.53e-5	GAGGCAAGTG	GTGGAAGAAA	GGTATACAAA	822078	coding	Arabidopsis thaliana	3	proteolysis 1
205.	AT5G46050	+	7	6.53e-5	ATGACA	GTAGAAGAGG	TAGGAGACGA	822281	coding	Arabidopsis thaliana	3	nudix hydrolase homolog 13
138.	AT3G08720	+	258	6.53e-5	ATTCTTTGAA	GATGAACAAG	CTCACTTTAC	822313	coding	Arabidopsis thaliana	3	transmembrane protein
70.	AT2G40930	+	52	6.53e-5	TCTGTCTCCC	GAGGAAGAGC	GAGTTTTCAT	822407	coding	Arabidopsis thaliana	3	ATPase E1-E2 type family protein / haloacid dehalogenase-like hydrolase family protein
51.	AT1G16030	+	384	6.53e-5	TGGTGTTGGT	GAAGATGAAG	GAAGTCGCTG	823554	coding	Arabidopsis thaliana	3	NAC domain containing protein 60
21.	AT1G32750	+	501	6.53e-5	GATCTTAGAT	GACGAAGAGA	ATGGGAATAG	823726	coding	Arabidopsis thaliana	3	nuclear factor kappa-B-binding-like protein
374.	AT4G31800	+	192	7.15e-5	tcgTATTTCA	GAAGAAGGAG	GTCTCAGTTT	823768	coding	Arabidopsis thaliana	3	heat shock protein 17.4
331.	AT3G48270	+	74	7.15e-5	aacagaagag	AGGGAAGAAA	agaaacacaC	823813	coding	Arabidopsis thaliana	3	GRAS family transcription factor
292.	AT2G42950	+	282	7.15e-5	TACTGGTGAA	GACGAAGAAC	ATTCTAGGAG	823859	coding	Arabidopsis thaliana	3	FTSH protease 7
289.	AT2G03520	+	94	7.15e-5	ACTCTATTGG	AGAGAAGAGG	TCGTCTTCCT	823950	coding	Arabidopsis thaliana	3	H
234.	AT1G58470	+	51	7.15e-5	GAAAGAGACA	AGTGAAGAAG	CTCTGAAGCA	823976	coding	Arabidopsis thaliana	3	Phox (PX) domain-containing protein
211.	AT5G49430	+	412	7.15e-5	ttatttttca	AGTGAAGAAG	TTAATATGTC	823985	coding	Arabidopsis thaliana	3	cytochrome P450, family 71, subfamily A, polypeptide 26
198.	AT5G65165	+	222	7.15e-5	cTACTTCTTT	AAAGAAGCAG	t	824115	coding	Arabidopsis thaliana	3	NAC domain containing protein 62
118.	AT3G01310	+	10	7.15e-5	ATGGAGATG	GAAGAAGGAG	CAAGTGGTGT	824261	coding	Arabidopsis thaliana	3	dehydrin family protein
30.	AT1G68140	+	135	7.15e-5	CAAAGTGTCT	AGAGAAGAGG	GATTGGGAGA	824484	coding	Arabidopsis thaliana	3	nodulin/glutamine synthase-like protein
26.	AT1G63120	+	27	7.15e-5	TGGAGAGAGT	AGGGAAGAAA	aacagaggag	824489	coding	Arabidopsis thaliana	3	ATPase, AAA-type, CDC48 protein
6.	AT1G74310	+	444	7.15e-5	GTGGGAAAGA	AGGGAAGAAA	GTTGAGAGTG	824581	coding	Arabidopsis thaliana	3	peptide transporter 1
287.	AT2G29940	+	99	7.82e-5	AGTGGAGCAA	GATGAGGAAG	ATCTACGGTG	824650	coding	Arabidopsis thaliana	3	plant U-box 14
259.	AT1G15740	+	38	7.82e-5	GAGCTTGTTC	AAGGAAGAGA	GATCAACAAG	825014	coding	Arabidopsis thaliana	3	Adenine nucleotide alpha hydrolases-like superfamily protein
183.	AT5G45360	+	13	7.82e-5	GTCTGTTTCC	GATGAGGAAG	ATGAGTGTTT	825127	coding	Arabidopsis thaliana	3	Plant regulator RWP-RK family protein
173.	AT5G61510	+	237	7.82e-5	AAGAGTCGTc	CGAGAAGAAG	atggtgaaag	825341	coding	Arabidopsis thaliana	3	alpha/beta-Hydrolases superfamily protein
73.	AT2G37520	+	34	7.82e-5	GGAGATGCCA	AAGGAAGAGA	ATGGTCAATT	825347	coding	Arabidopsis thaliana	3	SET domain protein 14
8.	AT1G17145	+	18	7.82e-5	ATAAGCTGGG	AAGGAAGAGA	CAGATTGTGG	828081	coding	Arabidopsis thaliana	4	sucrose synthase 3
418.	AT5G39050	+	6	9.09e-5	TGGTG	AACGAAGAAA	TGGAGTCATC	828041	coding	Arabidopsis thaliana	4	catalytics
291.	AT2G28130	+	315	9.09e-5	tgtcATTAAA	CAGGAAGAAA	GTTATTGGTT	828018	coding	Arabidopsis thaliana	4	G-type lectin S-receptor-like Serine/Threonine-kinase
286.	AT2G27200	+	162	9.09e-5	CATCGAACAA	GCCGAAGAAG	CTGAACGTCT	825814	coding	Arabidopsis thaliana	4	ATP binding cassette protein 1
244.	AT1G72770	+	258	9.09e-5	CAATGTTTTT	GATGAAGACG	ATGTATTGTC	826761	coding	Arabidopsis thaliana	4	Haloacid dehalogenase-like hydrolase (HAD) superfamily protein
233.	AT1G15940	+	33	9.09e-5	TGAGTTCTCG	AAAGAACAAG	CACTCACCGA	826798	coding	Arabidopsis thaliana	4	STAY-GREEN-like protein
196.	AT5G66210	+	50	9.09e-5	AGCAGCAGTA	GACGAAGCAG	TCAGACCAAA	6240548	coding	Arabidopsis thaliana	4	STAY-GREEN-like protein
187.	AT5G16460	+	28	9.09e-5	caaaacaatg	AAAGAACAAG	ACAACCAACT	826821	coding	Arabidopsis thaliana	4	Glycine cleavage T-protein family
185.	AT5G45690	+	81	9.09e-5	ATCCAAAGAC	GATGAAGACG	GTGGTGATGG	826887	coding	Arabidopsis thaliana	4	Homeodomain-like transcriptional regulator
92.	AT2G46340	+	22	9.09e-5	GGAAAGAGTA	GCTGAAGAAA	CTGTGGCGAC	827158	coding	Arabidopsis thaliana	4	Topoisomerase II-associated protein PAT1
89.	AT2G19930	+	396	9.09e-5	GTTGGCGATT	GCAGAAGAGA	TGTCTGTTGA	827296	coding	Arabidopsis thaliana	4	heat shock protein, putative (DUF789)
43.	AT1G64040	+	63	9.09e-5	ACGGGAAGAC	GACGAAGCAG	GTTCAGTTGA	827319	coding	Arabidopsis thaliana	4	phytochrome D
65.	AT1G60680	+	24	9.61e-5	GCAGAGTTAG	GAGGATGAAG	CTAGGAAGCC	827352	coding	Arabidopsis thaliana	4	leukocyte receptor cluster-like protein
411.	AT5G40760	+	323	1.07e-4	TAAGATTTCT	GATGAAGAGC	TGAGAGATAG	827363	coding	Arabidopsis thaliana	4	nodulin MtN21 /EamA-like transporter family protein
178.	AT5G16970	+	9	1.07e-4	ATGACGGC	GACGAACAAG	CAAGTCATAT	827507	coding	Arabidopsis thaliana	4	CAAX protease self-immunity protein
101.	AT2G15560	+	70	1.07e-4	TATTGATTCC	GATGAACAAA	gaagaatcaa	827599	coding	Arabidopsis thaliana	4	transcription factor-like protein
412.	AT5G19310	+	2	1.19e-4	T	GGTGAAGCAG	CTACAAGAGC	827730	coding	Arabidopsis thaliana	4	alpha/beta-Hydrolases superfamily protein
305.	AT2G03810	+	220	1.19e-4	CGGAAAATgg	GAAGAACAAC	aacaatgtgT	10723114	coding	Arabidopsis thaliana	4	Diacylglycerol kinase family protein
237.	AT1G07985	+	9	1.19e-4	TGGCTGTT	GTAGAAGAAC	CGATACTTTC	828243	coding	Arabidopsis thaliana	4	oxidoreductase, zinc-binding dehydrogenase family protein
170.	AT5G55490	+	289	1.19e-4	AACGATTGCt	ACAGAAGAAA	agagaaagag	828255	coding	Arabidopsis thaliana	4	NITRATE TRANSPORTER 1.8
71.	AT2G32120	+	4	1.19e-4	ATG	GCAGAAGCAG	CATACACAGT	828391	coding	Arabidopsis thaliana	4	non-yellowing 1
57.	AT1G54710	+	367	1.19e-4	CCTTGTGTTT	GGTGAAGCAG	GTGTTGTGGT	828516	coding	Arabidopsis thaliana	4	alpha/beta-Hydrolases superfamily protein
49.	AT1G22620	+	534	1.19e-4	GTTAGTCTTT	GGGGAAGCAA	TGCTTGTctt	828711	coding	Arabidopsis thaliana	4	plant intracellular ras group-related LRR 8
358.	AT3G23580	+	33	1.29e-4	AGGAAGAGAC	ATGGAAGAAG	GTGAATCAGA	828777	coding	Arabidopsis thaliana	4	fimbrin 1
351.	AT3G50970	+	110	1.29e-4	TTGTTCACCA	CGAGAAGAAA	GGGATGACGG	828824	coding	Arabidopsis thaliana	4	seed storage albumin 3
278.	AT1G11930	+	3	1.29e-4	TG	AACGAAGAGG	AGCCAGACAA	828941	coding	Arabidopsis thaliana	4	acyl-UDP-N-acetylglucosamine O-acyltransferase
217.	AT5G36100	+	1	1.29e-4		ATGGAAGAAG	TCACAAGAGT	828997	coding	Arabidopsis thaliana	4	methyl-coenzyme M reductase II subunit gamma, putative (DUF3741)
191.	AT5G13970	+	211	1.29e-4	TTTGAGCATA	GATGAGGAAA	AAGGAAGGTC	829104	coding	Arabidopsis thaliana	4	homolog of CFIM-25
45.	AT1G19490	+	192	1.29e-4	GGAAACGGGT	GAGGAAGCGA	GTCAAGACTG	829138	coding	Arabidopsis thaliana	4	Urb2/Npa2 family protein
235.	AT1G78280	+	346	1.45e-4	TATTCTATGT	AATGAAGAAC	CATTGTGGAT	829218	coding	Arabidopsis thaliana	4	WRKY DNA-binding protein 32
160.	AT4G16250	+	82	1.45e-4	CACCAGCGCT	GCAGAACAAG	CTCAGTCGTC	829254	coding	Arabidopsis thaliana	4	sequence-specific DNA binding transcription factor
91.	AT2G33770	+	595	1.45e-4	TGTTTGCACT	GTAGAAGCAG	GACTTGTCTA	829308	coding	Arabidopsis thaliana	4	WRKY DNA-binding protein 18
85.	AT2G29500	+	35	1.45e-4	aacaacaaca	GACGAAGCAA	CATCTTTGAT	829460	coding	Arabidopsis thaliana	4	1-phosphatidylinositol-3-phosphate 5-kinase FAB1A
40.	AT1G71350	+	367	1.45e-4	GATATCGATG	GAAGAGGAAC	TGAGATTTTC	5008180	coding	Arabidopsis thaliana	4
381.	AT4G26050	+	47	1.55e-4	CGACAACAGC	GATGATGAAG	AATTACAATA	829677	coding	Arabidopsis thaliana	4	DNA-directed RNA polymerase subunit beta, putative (DUF630 and DUF632)
329.	AT3G61680	+	410	1.55e-4	TAAGGAGACA	GTGGAAGAGA	gagcaaaaaa	829893	coding	Arabidopsis thaliana	4	Auxin-responsive GH3 family protein
326.	AT3G46600	+	420	1.55e-4	ACAtagggat	GATGATGAAG	atgatgatc	829898	coding	Arabidopsis thaliana	4
295.	AT2G34740	+	2	1.55e-4	T	GAAGAAGACC	ATCAAGGTTC	829995	coding	Arabidopsis thaliana	4	MATE efflux family protein
284.	AT2G02470	+	33	1.55e-4	ACCTCGTACT	GTTGAAGAGG	TCTTTAGCGA	831793	coding	Arabidopsis thaliana	5	pseudo-response regulator 7
263.	AT1G70610	+	225	1.55e-4	ATATTAcgaa	GGAGAAGGAG	ataACGTTTC	831758	coding	Arabidopsis thaliana	5	ubiquitin-protein ligase 4
156.	AT4G14990	+	559	1.55e-4	TGGacatgtt	GATGATGAAG	agtaTCACTT	830303	coding	Arabidopsis thaliana	5	Zinc finger (C2H2 type) family protein / transcription factor jumonji (jmj) family protein
428.	AT5G14260	+	186	1.72e-4	CGGTTCACCA	AAGGAAGACG	AGAGGCAGAG	830324	coding	Arabidopsis thaliana	5	RING/U-box superfamily protein
397.	AT4G26700	+	250	1.72e-4	TGCAACATTT	AAGGAAGACG	AAATCAAGGG	830365	coding	Arabidopsis thaliana	5	splicing factor 3A subunit
359.	AT3G53180	+	18	1.72e-4	TAGTGAGTTA	AAGGAAGCAA	TAGAGAAGAT	830450	coding	Arabidopsis thaliana	5	NF-X1-type zinc finger protein NFXL2
348.	AT3G47950	+	48	1.72e-4	GGCTGTTTTG	AAAGAAGCGG	TCGATCTGGt	830799	coding	Arabidopsis thaliana	5	K+ uptake permease 7
165.	AT4G31270	+	4	1.72e-4	ATG	GAGGAAGGAA	CTTCAGGTTC	830901	coding	Arabidopsis thaliana	5	helicase domain-containing protein / IBR domain-containing protein / zinc finger protein-like protein
115.	AT3G48195	+	10	1.72e-4	atgATCAAT	GGAGAGGAGG	AATCATCGAG	831059	coding	Arabidopsis thaliana	5	SCP1-like small phosphatase 5
99.	AT2G02860	+	42	1.72e-4	ATAGGAATTT	GAGGAAGGAA	ATTGAACTTG	831076	coding	Arabidopsis thaliana	5	heat shock protein 17.6A
90.	AT2G22240	+	307	1.72e-4	CTTGTTGGTT	GGGGAGGAAA	CAATGGATCA	831245	coding	Arabidopsis thaliana	5	midasin-like protein
36.	AT1G34220	+	382	1.72e-4	GCATATTATA	AGGGAAGAGA	agatgatggc	831276	coding	Arabidopsis thaliana	5	Rubisco methyltransferase family protein
260.	AT1G13740	+	3	1.84e-4	TG	GGTGAAGCAA	GCAGACAACA	831434	coding	Arabidopsis thaliana	5	Pollen Ole e 1 allergen and extensin family protein
239.	AT1G01240	+	219	1.84e-4	AACTGGTTTT	GATGAGGAGG	TTACAAACTC	831507	coding	Arabidopsis thaliana	5	Putative adipose-regulatory protein (Seipin)
106.	AT3G05260	+	21	1.84e-4	GGTTTCCGCC	GCAGAAGCAA	GAGACACAAC	831560	coding	Arabidopsis thaliana	5	alkenal reductase
392.	AT4G27160	+	90	2.03e-4	TGTCGAATTC	GAAGAAGATG	ACGCCAGCAA	831963	coding	Arabidopsis thaliana	5	Integrase-type DNA-binding superfamily protein
158.	AT4G04770	+	364	2.03e-4	GAAATTGAAA	GAGGAACCAG	ATTGGATGCT	832051	coding	Arabidopsis thaliana	5	homeotic protein regulator
136.	AT3G54140	+	1	2.03e-4		ATGGAAGAAA	aagatgtgTA	832196	coding	Arabidopsis thaliana	5	Transcriptional factor B3 family protein / auxin-responsive factor AUX/IAA-like protein
76.	AT2G27490	+	111	2.03e-4	TTGCTCGAGT	AAGGAACAAA	CATCTCTCTT	832482	coding	Arabidopsis thaliana	5	squalene monooxygenase 6
439.	AT5G51830	+	217	2.19e-4	GTTTGTTTCT	GCTGAAGAAC	GAAATCTGTA	833606	coding	Arabidopsis thaliana	5	transmembrane protein
420.	AT5G04460	+	144	2.19e-4	TCACAACCCT	GAGGATGAGG	ATAATGAGGA	833897	coding	Arabidopsis thaliana	5	HXXXD-type acyl-transferase family protein
145.	AT4G19860	+	160	2.19e-4	TGAGAACGGG	AACGAAGAAC	GTGTTTGGGT	833962	coding	Arabidopsis thaliana	5	cycling DOF factor 2
285.	AT2G20770	+	44	2.34e-4	ATTTCGTGAA	GGAGAAGGAA	AGTGTATCTG	834076	coding	Arabidopsis thaliana	5	glucose-6-phosphate dehydrogenase 6
281.	AT1G06230	+	47	2.34e-4	ATGGAGCTAG	AGAGAAGCAA	ATCATCAAAG	834138	coding	Arabidopsis thaliana	5	homolog of Xeroderma pigmentosum complementation group B 2
280.	AT1G16930	+	3	2.34e-4	TG	GATGATGAAA	CCTCTGTTAA	834383	coding	Arabidopsis thaliana	5	zinc knuckle (CCHC-type) family protein
231.	AT1G74860	+	269	2.34e-4	CCTTAGCGGC	GTTGAAGAGA	GCCTACGCCG	834572	coding	Arabidopsis thaliana	5	F-box family protein
222.	AT5G24910.1	+	114	2.34e-4	AATGGAGGAT	GCGGAGGAAG	CTGACGATGC	834608	coding	Arabidopsis thaliana	5	histone acetyltransferase (DUF1264)
361.	AT3G15260	+	26	2.59e-4	TCCTCCACAA	GATGAAGGAA	TCCGTCAAGG	834646	coding	Arabidopsis thaliana	5	peptide transporter 3
304.	AT2G44100	+	157	2.59e-4	TTACTTACAT	GATGAACAAC	GGATCTAGTT	834839	coding	Arabidopsis thaliana	5	eukaryotic release factor 1-1
197.	AT5G64210	+	50	2.59e-4	CTTGTCTGCG	GCAGAGGAAA	CTGTAACATG	835003	coding	Arabidopsis thaliana	5	WD40/YVTN repeat and Bromo-WDR9-I-like domain-containing protein
139.	AT4G21680	+	305	2.59e-4	ACAAGACAAT	GCAGAAGCGG	CTAATAATGT	835202	coding	Arabidopsis thaliana	5	DEAD-box protein abstrakt
271.	AT1G77950	+	32	2.76e-4	TAAAGCGTAT	AGAGAAGAGC	ACGAACCGAC	835250	coding	Arabidopsis thaliana	5	Protein phosphatase 2C family protein
4.	AT1G07530	+	283	2.76e-4	CCAAGTTCTT	ATGGAAGAGG	ATATGGAAGA	835258	coding	Arabidopsis thaliana	5	pfkB-like carbohydrate kinase family protein
379.	AT4G12130	+	203	3.07e-4	AATCCTCCGG	CGAGAAGAAC	TCGGCGGTTC	835403	coding	Arabidopsis thaliana	5
365.	AT4G37390	+	78	3.07e-4	TCTCAAGTTC	ATTGAAGAAA	TGACTCGGAA	835409	coding	Arabidopsis thaliana	5	plastid division1
354.	AT3G17810	+	233	3.07e-4	ACTACACCGT	CATGAAGAGA	GCCTTTGATG	835432	coding	Arabidopsis thaliana	5	Transducin/WD40 repeat-like superfamily protein
296.	AT2G44200	+	165	3.07e-4	TCGTGCTCTC	CAGGAACAAG	CCGGTCTCAT	835494	coding	Arabidopsis thaliana	5	homogentisate 1,2-dioxygenase
134.	AT3G16190	+	15	3.07e-4	CCGAGAGATG	GAGGAACACG	GCTCTACTCG	835642	coding	Arabidopsis thaliana	5	gamete expressed protein 1
81.	AT2G18510	+	60	3.07e-4	ACTCCGCTGA	GAGGAACCAA	GACGCCACTG	835664	coding	Arabidopsis thaliana	5	beta-amylase 4
27.	AT1G19000	+	154	3.26e-4	GTCTTCTCCG	GAGGATGAGA	TCCCTAAGAT	835713	coding	Arabidopsis thaliana	5	RNA-binding KH domain-containing protein
147.	AT4G17840	+	77	3.49e-4	tggTGTAGTA	GCGGAAGCGG	TGGATTTAGG	835888	coding	Arabidopsis thaliana	5
124.	AT3G03310	+	37	3.49e-4	GGGAACCAAC	GACGATGAAA	ACGCCGGCGA	835928	coding	Arabidopsis thaliana	5	actin binding protein
325.	AT3G19910	+	147	3.77e-4	TAGCGAGAGA	GGAGAGCAAG	GGGTTGGAGA	835941	coding	Arabidopsis thaliana	5	regulatory particle triple-A ATPase 3
226.	AT1G32560	+	47	3.77e-4	GTACAGCCAA	GGAGAAGATG	GTGATATGTC	836197	coding	Arabidopsis thaliana	5	P-loop containing nucleoside triphosphate hydrolases superfamily protein
131.	AT3G09390	+	11	4.02e-4	atGTCTTGCT	GTGGAGGAAA	CTGCGGATGT	836272	coding	Arabidopsis thaliana	5	GroES-like zinc-binding alcohol dehydrogenase family protein
7.	AT1G33270	+	141	4.02e-4	CTACAGATTC	CGAGAACAAG	AGATCATTCG	836542	coding	Arabidopsis thaliana	5	alternative oxidase 2
143.	AT4G33467	+	30	4.39e-4	TGGACATGTT	AGAGAGGAGG	TCTTCGATAG	836640	coding	Arabidopsis thaliana	5	succinate dehydrogenase 2-3
105.	AT3G26690	+	17	4.39e-4	AATCTTTCTG	CAAGAACAGG	ACGAGACCAT	836672	coding	Arabidopsis thaliana	5	O-fucosyltransferase family protein
382.	AT4G21580	+	78	4.60e-4	AGAAGTTAAA	GACGATGAGG	TTCTCATCAG	836753	coding	Arabidopsis thaliana	5	calcium-dependent protein kinase 28
314.	AT2G15010	+	63	4.60e-4	GCAAATTCAA	GTAGAAGCAC	AAAAAACTTG	NA	NA	NA	NA	NA

## Sheet: Col_AR_TSS25_2
Genes with specific DNA motif at TSS+25 site upregulate in Col AR stage.
Number	Name	Strand	Start	p-value	Sites			Entrez	Type	Species	Chr	Description
442.	AT5G51070	+	61	2.38e-6	ctctctgctt	CTTCTTCTTC	ttcacatgtC	839499	coding	Arabidopsis thaliana	1	SIGNAL PEPTIDE PEPTIDASE-LIKE 4
410.	AT5G20070	+	19	2.38e-6	ctcttcctct	CTTCTTCTTC	gtatccaact	839119	coding	Arabidopsis thaliana	1	Prefoldin chaperone subunit family protein
407.	AT5G14780	+	49	2.38e-6	tgttcttcct	CTTCTTCTTC	gggtTACTTC	839408	coding	Arabidopsis thaliana	1	Zinc finger C-x8-C-x5-C-x3-H type family protein
403.	AT4G12290	+	118	2.38e-6	TGCAccgact	CTTCTTCTTC	acctcttTGC	839342	coding	Arabidopsis thaliana	1	Long-chain fatty alcohol dehydrogenase family protein
401.	AT4G03200	+	202	2.38e-6	gaagagtctt	CTTCTTCTTC	gacctCGTCA	837154	coding	Arabidopsis thaliana	1	FTSH protease 8
394.	AT4G32660	+	103	2.38e-6	gctcctcttt	CTTCTTCTTC	tttttttaat	837267	coding	Arabidopsis thaliana	1	SCARECROW-like 14
362.	AT3G18270	+	22	2.38e-6	ttatcatcat	CTTCTTCTTC	acaactCGTC	838071	coding	Arabidopsis thaliana	1	alpha/beta hydrolase family protein
334.	AT3G63520	+	380	2.38e-6	acgttctctt	CTTCTTCTTC	catttttacA	838077	coding	Arabidopsis thaliana	1	Endosomal targeting BRO1-like domain-containing protein
328.	AT3G26730	+	97	2.38e-6	GGcaacaact	CTTCTTCTTC	tctctctcct	838366	coding	Arabidopsis thaliana	1	ethylene-dependent gravitropism-deficient and yellow-green-like 3
323.	AT3G01350	+	346	2.38e-6	ACCAtccttg	CTTCTTCTTC	cgtCTACTTT	838535	coding	Arabidopsis thaliana	1	Basic-leucine zipper (bZIP) transcription factor family protein
298.	AT2G43400	+	25	2.38e-6	GTAAagctat	CTTCTTCTTC	ttcaccattc	838553	coding	Arabidopsis thaliana	1	Wound-responsive family protein
258.	AT1G43700	+	110	2.38e-6	GCTCTGAAAC	CTTCTTCTCC	GGCGAATCAA	839854	coding	Arabidopsis thaliana	1	Putative adipose-regulatory protein (Seipin)
257.	AT1G42470	+	149	2.38e-6	tttttttttt	CTTCTTCTTC	tattaatTAC	839963	coding	Arabidopsis thaliana	1	Transcription factor jumonji (jmj) family protein / zinc finger (C5HC2 type) family protein
248.	AT1G03990	+	214	2.38e-6	TTCttcaagt	CTTCTTCTTC	tgagtcTCAT	839970	coding	Arabidopsis thaliana	1	RING/U-box superfamily protein
243.	AT1G29760	+	196	2.38e-6	ACGgagccat	CTTCTTCTTC	cgatgGATTT	840038	coding	Arabidopsis thaliana	1	shoot gravitropism 2 (SGR2)
232.	AT1G31480	+	434	2.38e-6	gcaggttctt	CTTCTTCTTC	taagctTTTG	840131	coding	Arabidopsis thaliana	1	phosphoribosyl pyrophosphate (PRPP) synthase 2
216.	AT5G54170	+	170	2.38e-6	TCtttaccat	CTTCTTCTCC	tagtTCTGTT	840200	coding	Arabidopsis thaliana	1
193.	AT5G54300	+	7	2.38e-6	atgcct	CTTCTTCTCC	ctACCTCTTC	840851	coding	Arabidopsis thaliana	1	Patched family protein
174.	AT5G65490	+	11	2.38e-6	ATGTCGaagc	CTTCTTCTTC	acctttctTC	840957	coding	Arabidopsis thaliana	1	VIRE2-interacting protein 1
170.	AT5G55490	+	95	2.38e-6	tggttctctt	CTTCTTCTTC	ctcagcagAA	841029	coding	Arabidopsis thaliana	1	Pheophorbide a oxygenase family protein with Rieske 2Fe-2S domain-containing protein
147.	AT4G17840	+	53	2.38e-6	ctctcttctt	CTTCTTCTTC	atcttggTGT	841216	coding	Arabidopsis thaliana	1	desiccation-like protein
133.	AT3G27930	+	107	2.38e-6	Accatctcct	CTTCTTCTCC	gatctgaTCC	841448	coding	Arabidopsis thaliana	1	N-terminal-transmembrane-C2 domain type 5.1
103.	AT3G24090	+	143	2.38e-6	tcttctcctt	CTTCTTCTCC	tctcgTGTTT	841853	coding	Arabidopsis thaliana	1	RELA/SPOT homolog 3
62.	AT1G62180	+	17	2.38e-6	TTAGCtgtta	CTTCTTCTTC	aactgcaATC	841912	coding	Arabidopsis thaliana	1	autophagy 18h-like protein
50.	AT1G47980	+	54	2.38e-6	TGTtggtgtt	CTTCTTCTTC	aactttcaCC	842344	coding	Arabidopsis thaliana	1	vacuolar protein sorting 34
45.	AT1G19490	+	44	2.38e-6	tcgtcgtctt	CTTCTTCTTC	tggggAGGAG	842362	coding	Arabidopsis thaliana	1	NAD(P)-linked oxidoreductase superfamily protein
44.	AT1G15130	+	5	2.38e-6	atgg	CTTCTTCTTC	gctCTCTAAT	842514	coding	Arabidopsis thaliana	1	5'adenylylphosphosulfate reductase 2
38.	AT1G33050	+	80	2.38e-6	Atcggttctt	CTTCTTCTCC	tgccttctct	843048	coding	Arabidopsis thaliana	1	Glyoxalase/Bleomycin resistance protein/Dioxygenase superfamily protein
25.	AT1G44446	+	101	2.38e-6	ACtttttact	CTTCTTCTCC	acttttGGCT	843142	coding	Arabidopsis thaliana	1	zinc finger/BTB domain protein, putative (DUF1644)
19.	AT1G50260	+	14	2.38e-6	ATTccacaaa	CTTCTTCTTC	gaatTTTGAT	843186	coding	Arabidopsis thaliana	1	Major facilitator superfamily protein
412.	AT5G19310	+	157	5.22e-6	TCcgatctct	CTCCTTCTCC	gcCTCTTCGT	843476	coding	Arabidopsis thaliana	1	eukaryotic translation initiation factor SUI1 family protein
386.	AT4G12680	+	59	5.22e-6	ttcttcctta	CTTCTTCCTC	ttgctgCTCC	843825	coding	Arabidopsis thaliana	1
337.	AT3G51370	+	46	5.22e-6	CTGTGGCCGT	CTTCTTCCTC	GGGCAAGTCC	844036	coding	Arabidopsis thaliana	1	RNI-like superfamily protein
240.	AT1G03790	+	97	5.22e-6	ccttctgatt	CTTCTTCCCC	TCGCTCGCCG	844104	coding	Arabidopsis thaliana	1	Ribonuclease II/R family protein
230.	AT1G54130	+	199	5.22e-6	tcatcttcct	CTTCTTCCTC	atcgcATCCA	844432	coding	Arabidopsis thaliana	1	Chaperone DnaJ-domain superfamily protein
209.	AT5G01720	+	330	5.22e-6	CGCGCTCTGG	CTCCTTCTCC	GCCGCGGGAC	814647	coding	Arabidopsis thaliana	2	Octicosapeptide/Phox/Bem1p family protein
200.	AT5G11860	+	17	5.22e-6	GATGATGACT	CTCCTTCTTC	TCGGGATTTG	814749	coding	Arabidopsis thaliana	2	tobamovirus multiplication protein 3
135.	AT3G14050	+	197	5.22e-6	aaatcttcat	CTTCTTCCTC	ttgctcATAC	814817	coding	Arabidopsis thaliana	2	sucrose transporter 2
107.	AT3G20650	+	44	5.22e-6	Tctgctcctc	CTCCTTCTTC	caGATTCAAA	814881	coding	Arabidopsis thaliana	2	ureide permease 4
89.	AT2G19930	+	424	5.22e-6	GATTCTGATG	CTCCTTCTCC	TAAGTCTTTG	2745546	coding	Arabidopsis thaliana	2	cylicin
31.	AT1G17870	+	194	5.22e-6	GTGAACGAAG	CTCCTTCTCC	GGTGGCGTTA	816464	coding	Arabidopsis thaliana	2	membrane bound O-acyl transferase (MBOAT) family protein
24.	AT1G15060	+	152	5.22e-6	Agagctttct	CTTCTTCCTC	tgttaaGCTC	816509	coding	Arabidopsis thaliana	2	NADP-malic enzyme 1
433.	AT5G02880	+	166	7.15e-6	GATATGGATA	CTTCTTCATC	TGCTTCGCCT	816512	coding	Arabidopsis thaliana	2	RNA-dependent RNA polymerase family protein
406.	AT5G65470	+	88	7.15e-6	TCgacttcgt	CTTCTTCATC	tgtgaGTTGG	816606	coding	Arabidopsis thaliana	2	GCR2-like 2
112.	AT3G49530	+	194	7.15e-6	TACTTACTta	CTTCTTCATC	tctttatTCA	817052	coding	Arabidopsis thaliana	2	casein lytic proteinase B4
39.	AT1G77680	+	341	7.15e-6	AAAGATTCTA	CTTCTTCATC	GAAGCAGCAG	817760	coding	Arabidopsis thaliana	2	DNA topoisomerase, type IA, core
270.	AT1G32380	+	19	8.57e-6	TTGGCTCTGA	CTTCTCCTCC	CTCCGTTAAG	817771	coding	Arabidopsis thaliana	2	heat-shock protein 70T-2
179.	AT5G47080	+	80	8.57e-6	CTTGAACGTC	CTTCTCCTTC	AACCTCTCGT	817925	coding	Arabidopsis thaliana	2	NAD(P)-binding Rossmann-fold superfamily protein
99.	AT2G02860	+	119	8.57e-6	TCTGAATCTG	CTTCTCCTTC	GAATCATTCT	818422	coding	Arabidopsis thaliana	2	ENTH/VHS/GAT family protein
437.	AT5G54390	+	58	1.25e-5	GTCCACCtcg	CTTCTTCTCT	ctgtgttAAA	818605	coding	Arabidopsis thaliana	2	zinc finger (CCCH-type) family protein
343.	AT3G53230	+	316	1.25e-5	ttttaaggct	CTTCTTCTCT	tgtttccttt	818875	coding	Arabidopsis thaliana	2	DNAJ heat shock N-terminal domain-containing protein
336.	AT3G02875	+	38	1.25e-5	TCTTCgttac	CTTCTTCTTT	ctccctCCTC	818941	coding	Arabidopsis thaliana	2	electron-transfer flavoprotein:ubiquinone oxidoreductase
321.	AT2G42750	+	193	1.25e-5	ACTGAggatg	CTTCTTCTCT	ttccacCGGT	819028	coding	Arabidopsis thaliana	2	pre-mRNA splicing factor domain-containing protein
319.	AT2G01190	+	13	1.25e-5	GAACCACCGC	CTTCTTCTCT	GTCCTCCACC	819137	coding	Arabidopsis thaliana	2	Transketolase
315.	AT2G33590	+	72	1.25e-5	GGTCgtcgat	CTTCTTCTCT	ctaagGATTA	819616	coding	Arabidopsis thaliana	3	Major facilitator superfamily protein
309.	AT2G19450	+	114	1.25e-5	TTCTAACGGA	CTTCTTCTCT	CTGGTTCCGA	821199	coding	Arabidopsis thaliana	3	Peptidase M20/M25/M40 family protein
306.	AT2G45290	+	10	1.25e-5	TGgcttcta	CTTCTTCTCT	aGCGCTCTCA	821204	coding	Arabidopsis thaliana	3	MATE efflux family protein
222.	AT5G24910.1	+	260	1.25e-5	CATGACTaca	CTTCTTCTCT	ctttccatAT	819716	coding	Arabidopsis thaliana	3	Phospholipid/glycerol acyltransferase family protein
168.	AT4G16620	+	196	1.25e-5	TGAAaggtat	CTTCTTCTTT	cttttaattt	820209	coding	Arabidopsis thaliana	3	serine carboxypeptidase-like 7
108.	AT3G03620	+	140	1.25e-5	ATAGCattac	CTTCTTCTTT	gttccgAATG	820619	coding	Arabidopsis thaliana	3	RELA/SPOT homolog 2
30.	AT1G68140	+	199	1.25e-5	CAACGCTGTC	CTTCTTCTCT	GCTCATCTCA	820657	coding	Arabidopsis thaliana	3	alpha/beta-Hydrolases superfamily protein
12.	AT1G30860	+	218	1.25e-5	AATCTTGtgg	CTTCTTCTTT	ggttcaGATA	820865	coding	Arabidopsis thaliana	3	Isochorismatase family protein
333.	AT3G10450	+	27	1.42e-5	TTCCActgtt	CTGCTTCTTC	ttaGCCTCCT	821355	coding	Arabidopsis thaliana	3	cytochrome P450, family 77, subfamily A, polypeptide 5 pseudo
201.	AT5G50700	+	60	1.42e-5	tctttggtct	CTGCTTCTTC	ttgccTCCTT	821612	coding	Arabidopsis thaliana	3	mRNA capping enzyme family protein
184.	AT5G50600	+	60	1.42e-5	tctttggtct	CTGCTTCTTC	ttgccTCCTT	821723	coding	Arabidopsis thaliana	3	MATE efflux family protein
4.	AT1G07530	+	395	1.42e-5	TCTTcgtctt	CTGCTTCTTC	tgtgGATCAT	821995	coding	Arabidopsis thaliana	3	putative glucosamine-fructose-6-phosphate aminotransferase
349.	AT3G53970	+	160	1.73e-5	GAGGCtctct	CTTCGTCTTC	tcagAGTTAG	822285	coding	Arabidopsis thaliana	3	RING/U-box superfamily protein
296.	AT2G44200	+	114	1.73e-5	GCTTGAAGAG	CTTCGTCTCC	AGATCTTGCA	822417	coding	Arabidopsis thaliana	3	beta-galactosidase
80.	AT2G25140	+	98	1.73e-5	cgctctctct	CTTCCTCTCC	tcaCTACACC	822833	coding	Arabidopsis thaliana	3	Methylenetetrahydrofolate reductase family protein
41.	AT1G60490	+	24	1.73e-5	AGTTTCGTTT	CTTCCTCTCC	TGCGATATCA	823985	coding	Arabidopsis thaliana	3	cytochrome P450, family 71, subfamily A, polypeptide 26
28.	AT1G03760	+	219	1.73e-5	AATCCTTTGA	CTTCCTCTCC	TTATGATTCA	824115	coding	Arabidopsis thaliana	3	NAC domain containing protein 62
391.	AT4G15475	+	179	2.01e-5	CTCCCGACGA	CTTCATCTCC	CTCCTATCTC	824300	coding	Arabidopsis thaliana	3	Protein phosphatase 2C family protein
246.	AT1G68570	+	92	2.01e-5	TTACCATGCC	CTTCATCTTC	Ggtatgaaaa	824489	coding	Arabidopsis thaliana	3	ATPase, AAA-type, CDC48 protein
146.	AT4G18130	+	398	2.01e-5	ACGCTTTTTA	CTCCTTCCTC	TGGAGCTTCT	824564	coding	Arabidopsis thaliana	3	proteasome inhibitor-like protein
181.	AT5G20730	+	8	2.12e-5	ATGAAAG	CTCCTTCATC	AAATGGAGTT	825527	coding	Arabidopsis thaliana	3	carotenoid cleavage dioxygenase 1
207.	AT5G07360	+	175	2.46e-5	TCTCTGCTCC	CGTCTTCTTC	CATGTGAGCC	828081	coding	Arabidopsis thaliana	4	sucrose synthase 3
192.	AT5G05660	+	236	2.46e-5	TTTCTCGCCT	CGTCTTCTTC	CGGTGCTGTC	828041	coding	Arabidopsis thaliana	4	catalytics
113.	AT3G30775	+	10	2.46e-5	atgGCAACC	CGTCTTCTCC	GAACAAACTT	828018	coding	Arabidopsis thaliana	4	G-type lectin S-receptor-like Serine/Threonine-kinase
95.	AT2G19900	+	289	2.46e-5	CTTGCGTGGT	CTTCTCCCTC	CAGTTGTTCT	826838	coding	Arabidopsis thaliana	4	Copper amine oxidase family protein
58.	AT1G01650	+	317	2.46e-5	TCTCACTGTC	CTCCTCCTTC	TATATCTGTT	826880	coding	Arabidopsis thaliana	4	transmembrane protein
400.	AT4G18530	+	26	2.94e-5	tacatatttt	CTTCTTCCTT	ggtctcttct	827219	coding	Arabidopsis thaliana	4	F-box/RNI-like superfamily protein
339.	AT3G14360	+	290	2.94e-5	TCGTCGTTGA	CTTCTTCCTT	AATCTGTTCT	827296	coding	Arabidopsis thaliana	4	heat shock protein, putative (DUF789)
285.	AT2G20770	+	170	2.94e-5	CAAATCTACT	CTTCTTCCTT	GTGATTGGTT	827359	coding	Arabidopsis thaliana	4	Protein phosphatase 2C family protein
215.	AT5G41610	+	392	2.94e-5	Tcggccttct	CTTCTTCCTT	ttccttgCTG	827363	coding	Arabidopsis thaliana	4	nodulin MtN21 /EamA-like transporter family protein
199.	AT5G62650	+	379	2.94e-5	TATTATCACT	CTTCTTCCTT	TACTTCTCA	827507	coding	Arabidopsis thaliana	4	CAAX protease self-immunity protein
363.	AT3G05510	+	196	3.15e-5	GAGTCTCTCC	CTTCTCCACC	GGCTTTTTAT	827538	coding	Arabidopsis thaliana	4	phytochrome E
355.	AT3G21690	+	36	3.15e-5	ACACCAACCG	CTTCTCCATC	CTCAACCATC	827585	coding	Arabidopsis thaliana	4	lysine ketoglutarate reductase trans-splicing-like protein, putative (DUF707)
183.	AT5G45360	+	121	3.15e-5	ttagtaattt	CTTCTCCATC	aatctttgaa	828391	coding	Arabidopsis thaliana	4	non-yellowing 1
57.	AT1G54710	+	122	3.15e-5	TGCATCAGAA	CTGCTTCCTC	CGGTGTTCGC	828516	coding	Arabidopsis thaliana	4	alpha/beta-Hydrolases superfamily protein
331.	AT3G48270	+	198	3.48e-5	TCCTCTTATG	CTTCTTCACT	TTGGCCGTGT	828711	coding	Arabidopsis thaliana	4	plant intracellular ras group-related LRR 8
148.	AT4G03230	+	162	3.48e-5	TTGAGCTTGG	CTTCTTCACT	CCTAATGGAA	828815	coding	Arabidopsis thaliana	4	tryptophan synthase beta-subunit 2
415.	AT5G10370	+	261	3.85e-5	CATCGTTCAG	CTGCTTCACC	CCGCCGCCGC	828824	coding	Arabidopsis thaliana	4	seed storage albumin 3
204.	AT5G10940	+	94	3.85e-5	Cccaatcttt	CTTCTCCTCT	gcgTCCCATT	828882	coding	Arabidopsis thaliana	4	P-loop containing nucleoside triphosphate hydrolases superfamily protein
22.	AT1G06430	+	5	3.85e-5	ATGG	CTGCTTCATC	GGCTTGTCTT	829401	coding	Arabidopsis thaliana	4	Protein kinase superfamily protein
420.	AT5G04460	+	400	4.32e-5	CAGTCTCAGT	CTCCGTCTTC	AAGGCGTCAG	829677	coding	Arabidopsis thaliana	4	DNA-directed RNA polymerase subunit beta, putative (DUF630 and DUF632)
392.	AT4G27160	+	44	4.32e-5	TCGCCCTCTG	CTTCCTCCTC	ACCAACGCTT	831688	coding	Arabidopsis thaliana	5	RNI-like superfamily protein
380.	AT4G27070	+	140	4.32e-5	CTTCTTCGTT	CTCCGTCTCC	TGCACCATCG	831758	coding	Arabidopsis thaliana	5	ubiquitin-protein ligase 4
166.	AT4G35240	+	232	4.32e-5	TCGACTTAAT	CTTCCTCCTC	AGAGAAAAGG	830324	coding	Arabidopsis thaliana	5	RING/U-box superfamily protein
446.	AT5G58160	+	302	4.60e-5	TGTTCGATTG	CTGCTTCTCT	ACCGATtcat	830450	coding	Arabidopsis thaliana	5	NF-X1-type zinc finger protein NFXL2
303.	AT2G17787	+	155	4.60e-5	gCTCAGCTTC	CTGCTTCTTT	gattttgata	830627	coding	Arabidopsis thaliana	5	Amidase family protein
152.	AT4G16580	+	323	4.60e-5	GATCGTCATT	CTGCTTCTCT	TGTTTCAAAG	830901	coding	Arabidopsis thaliana	5	helicase domain-containing protein / IBR domain-containing protein / zinc finger protein-like protein
9.	AT1G67280	+	51	4.60e-5	CTTCCCTCGC	CTGCTTCTCT	GATTCTCCTC	830913	coding	Arabidopsis thaliana	5	MSCS-like 2
440.	AT5G55970	+	136	5.08e-5	CAAGAGAGGT	CTCCATCTTC	GTTTTATATA	830961	coding	Arabidopsis thaliana	5	transducin family protein / WD-40 repeat family protein
405.	AT4G27680	+	90	5.08e-5	CTTTGCGGGT	CTTCGTCATC	TCGATCCTAA	831059	coding	Arabidopsis thaliana	5	SCP1-like small phosphatase 5
385.	AT4G24160	+	67	5.39e-5	AAGGTGGGAT	CTTCTTCTAC	TGCTTCGGTG	831330	coding	Arabidopsis thaliana	5	formate dehydrogenase
40.	AT1G71350	+	88	5.39e-5	CCGAAATAGG	CTTCCCCTTC	TTACCGATGA	832051	coding	Arabidopsis thaliana	5	homeotic protein regulator
408.	AT5G43630	+	598	6.06e-5	GAGTTGGTTT	CTTCGTCTTT	TGTGCTTGTT	832129	coding	Arabidopsis thaliana	5	nudix hydrolase homolog 19
173.	AT5G61510	+	16	6.06e-5	AGCATTgact	CTTCATCATC	atcatcatca	832196	coding	Arabidopsis thaliana	5	Transcriptional factor B3 family protein / auxin-responsive factor AUX/IAA-like protein
53.	AT1G30810	+	252	6.06e-5	CATAGATCCT	CTTCGTCTTT	GAATTATAGa	833841	coding	Arabidopsis thaliana	5	tryptophan synthase beta type 2
52.	AT1G80920	+	62	6.06e-5	TCGtcgtttt	CTTCATCATC	ttcgtcgtTT	834163	coding	Arabidopsis thaliana	5	cation/H+ exchanger 18
423.	AT5G56140	+	118	6.81e-5	TCGGTGCCTC	CTTCTGCTCC	TCAGTCTCCT	834383	coding	Arabidopsis thaliana	5	zinc knuckle (CCHC-type) family protein
381.	AT4G26050	+	217	6.81e-5	GCTTCTCTCT	CTGCCTCTTC	TATCAACTTA	834572	coding	Arabidopsis thaliana	5	F-box family protein
300.	AT2G40140	+	409	6.81e-5	TTGCTTGATG	CTTCTGCTTC	ACCTAATTGT	834754	coding	Arabidopsis thaliana	5	casein kinase II beta chain 1
289.	AT2G03520	+	105	6.81e-5	GAGAAGAGGT	CGTCTTCCTC	AACACACGTT	835129	coding	Arabidopsis thaliana	5	hydroxysteroid dehydrogenase 1
194.	AT5G10490	+	132	7.28e-5	cattTCTTCC	CTTCATCTTT	CGAAAAATGT	835141	coding	Arabidopsis thaliana	5	hydroxysteroid dehydrogenase 1
74.	AT2G32000	+	87	7.28e-5	ATCattattt	CTTCATCTCT	tACAATTCTT	835180	coding	Arabidopsis thaliana	5	Clp ATPase
416.	AT5G38530	+	353	7.62e-5	TCAGTCAAGC	CTCCTCCACC	GTTGCATCCA	835505	coding	Arabidopsis thaliana	5	Polyketide cyclase/dehydrase and lipid transport superfamily protein
378.	AT4G16100	+	224	7.62e-5	CGAGTCGggt	CTCCTCCACC	accaccacca	835518	coding	Arabidopsis thaliana	5	cotton fiber-like protein (DUF761)
65.	AT1G60680	+	133	7.62e-5	CGCCATCGCT	CTCCTCCACC	ATGCTATTAA	835527	coding	Arabidopsis thaliana	5	HAL2-like protein
55.	AT1G19660	+	172	7.62e-5	GAATCTTCGT	CTGCATCTTC	GGAGGTATAA	835642	coding	Arabidopsis thaliana	5	gamete expressed protein 1
172.	AT5G57260	+	95	7.91e-5	CGGCAACCAC	CGTCTCCTCC	AGGCTTACCA	835695	coding	Arabidopsis thaliana	5	RING/U-box superfamily protein
71.	AT2G32120	+	68	7.91e-5	tcatcatcat	CTCCTTCATT	ACCCGAAATC	835713	coding	Arabidopsis thaliana	5	RNA-binding KH domain-containing protein
231.	AT1G74860	+	41	8.48e-5	CCCCCTCAAT	CTCCTCCTCT	CACGAGTTCA	835831	coding	Arabidopsis thaliana	5	cytochrome P450, family 71, subfamily B, polypeptide 10
402.	AT4G02280	+	334	9.27e-5	aaaaactttt	CCTCTTCTTC	aaaatTCATC	835928	coding	Arabidopsis thaliana	5	actin binding protein
317.	AT2G02180	+	52	1.04e-4	ATGatgtcgt	CGTCGTCTTC	gtcGGCGGTG	836272	coding	Arabidopsis thaliana	5	GroES-like zinc-binding alcohol dehydrogenase family protein
68.	AT2G38410	+	5	1.04e-4	ATGG	CGTCGTCTTC	AGCTTCGGCG	836386	coding	Arabidopsis thaliana	5	Tic22-like family protein
266.	AT1G77000	+	206	1.13e-4	TCACTCGCCT	CTCCCTCTCT	TGGTATGTCT	836672	coding	Arabidopsis thaliana	5	O-fucosyltransferase family protein
144.	AT4G22920	+	93	1.22e-4	GCAGCtcact	CTTCTTCAAC	aatagaagat	836674	coding	Arabidopsis thaliana	5	suppressor-like protein
134.	AT3G16190	+	51	1.31e-4	ACATGCAGgt	CTCCATCTCT	ctctctctct	NA	NA	NA	NA	NA

## Sheet: Col_AR_TTS15
Genes with specific DNA motif at TTS-15 site upregulate in Col AR stage.
Number	Name	Strand	Start	p-value	Sites			Entrez	Type	Species	Chr	Description
443.	AT5G04250	+	129	2.25e-6	CAGAaggcaa	GAAGAAGAAG	aaatattgGG	839274	coding	Arabidopsis thaliana	1	transmembrane protein
412.	AT5G19310	+	309	2.25e-6	ggaaaaagaa	GAAGAAGAAG	aagaaaggaa	837745	coding	Arabidopsis thaliana	1	transmembrane protein
228.	AT1G02380	+	72	2.25e-6	TTCGggtgca	GAAGAAGAAG	actcgaGAGA	837915	coding	Arabidopsis thaliana	1	RING/FYVE/PHD zinc finger superfamily protein
182.	AT5G04860	+	33	2.25e-6	agaacaagaa	GAAGAAGAAG	tagtgTGTAG	838702	coding	Arabidopsis thaliana	1	autophagy 18 G-like protein
140.	AT4G33700	+	17	2.25e-6	ACttgctgag	GAAGAAGAAG	cagtcGGAAT	839342	coding	Arabidopsis thaliana	1	Long-chain fatty alcohol dehydrogenase family protein
64.	AT1G07430	+	172	2.25e-6	ATTGatctca	GAAGAAGAAG	aaagagacac	837255	coding	Arabidopsis thaliana	1	highly ABA-induced PP2C protein 2
49.	AT1G22620	+	254	2.25e-6	AATGgacatt	GAAGAAGAAG	aaacggagAT	837265	coding	Arabidopsis thaliana	1	FTSH protease 10
33.	AT1G02610	+	48	2.25e-6	attgagctct	GAAGAAGAAG	atcatggttt	837379	coding	Arabidopsis thaliana	1	atypical CYS HIS rich thioredoxin 4
3.	AT1G55530	+	31	2.25e-6	agaagaagaa	GAAGAAGAAG	aagaggagga	837658	coding	Arabidopsis thaliana	1	lysine ketoglutarate reductase trans-splicing-like protein (DUF707)
239.	AT1G01240	+	32	4.04e-6	aacagagagg	GGAGAAGAAG	aaaaagggtG	837934	coding	Arabidopsis thaliana	1	ABI five binding protein 2
94.	AT2G35510	+	149	4.04e-6	TGCTCTTGCA	GGAGAAGAAG	GTGTCGAGAA	838164	coding	Arabidopsis thaliana	1	Tudor/PWWP/MBT superfamily protein
88.	AT2G36780	+	101	4.04e-6	Gcaaaagaga	GGAGAAGAAG	agtcaaaGAG	838237	coding	Arabidopsis thaliana	1	Chaperone DnaJ-domain superfamily protein
6.	AT1G74310	+	144	4.04e-6	GGAGATGGAT	GGAGAAGAAG	GTGGTGACAG	838553	coding	Arabidopsis thaliana	1	Wound-responsive family protein
352.	AT3G59580	+	236	6.08e-6	ATACttggat	GATGAAGAAG	aatgggTGAT	838694	coding	Arabidopsis thaliana	1	PLATZ transcription factor family protein
336.	AT3G02875	+	92	6.08e-6	CTtctttgtt	GATGAAGAAG	ctctTCCTGT	838868	coding	Arabidopsis thaliana	1	Phosphoinositide phosphatase family protein
301.	AT2G18570	+	81	6.08e-6	GGCggaagag	GATGAAGAAG	gaCAGAAAAT	838915	coding	Arabidopsis thaliana	1	organic solute transporter ostalpha protein (DUF300)
223.	AT5G49665	+	289	6.08e-6	AGTTAGctat	GATGAAGAAG	agcgACTTGC	838981	coding	Arabidopsis thaliana	1
440.	AT5G55970	+	42	8.89e-6	Gtataaagac	AAAGAAGAAG	taagGAAGCT	839046	coding	Arabidopsis thaliana	1	GYF domain-containing protein
426.	AT5G04240	+	15	8.89e-6	TGGgagaagc	AAAGAAGAAG	cgGAAAATAG	839065	coding	Arabidopsis thaliana	1	OxaA/YidC-like membrane insertion protein
323.	AT3G01350	+	234	8.89e-6	AGGcgatgaa	AAAGAAGAAG	cccctaaatg	839633	coding	Arabidopsis thaliana	1	GYF domain-containing protein
308.	AT2G26570	+	298	8.89e-6	Ctcgaaagaa	AAAGAAGAAG	ctttcttTCC	840038	coding	Arabidopsis thaliana	1	shoot gravitropism 2 (SGR2)
297.	AT2G36370	+	265	8.89e-6	gtgacaggag	AAAGAAGAAG	gtcgTAGTCT	840169	coding	Arabidopsis thaliana	1	HAC13 protein (HAC13)
152.	AT4G16580	+	192	8.89e-6	GGCGGCTtcg	AAAGAAGAAG	gaaaacatTG	840294	coding	Arabidopsis thaliana	1	P-loop containing nucleoside triphosphate hydrolases superfamily protein
127.	AT3G19670	+	383	8.89e-6	GCGGCgtaga	AAAGAAGAAG	cgaGGGAGCA	840851	coding	Arabidopsis thaliana	1	Patched family protein
21.	AT1G32750	+	554	8.89e-6	ACTAAGACTA	AAAGAAGAAG	TGTCACGTCT	840946	coding	Arabidopsis thaliana	1	UDP-Glycosyltransferase superfamily protein
15.	AT1G73960	+	496	8.89e-6	TGCGGaggtt	AAAGAAGAAG	aaccaagtGA	842000	coding	Arabidopsis thaliana	1	RING/U-box superfamily protein
321.	AT2G42750	+	24	1.07e-5	TCATGTGACA	GAGGAAGAAG	TACAAGAACG	842344	coding	Arabidopsis thaliana	1	vacuolar protein sorting 34
264.	AT1G77930	+	102	1.07e-5	CGaagcagaa	GAGGAAGAAG	cagcAAAGTA	842407	coding	Arabidopsis thaliana	1	SNF2 domain-containing protein / helicase domain-containing protein / zinc finger protein-like protein
169.	AT4G33240	+	745	1.07e-5	AGAGgtgaag	GAGGAAGAAG	agaaagacaa	842622	coding	Arabidopsis thaliana	1	UDP-D-glucose/UDP-D-galactose 4-epimerase 3
166.	AT4G35240	+	226	1.07e-5	ACGGGaactt	GAGGAAGAAG	aggaggagta	842629	coding	Arabidopsis thaliana	1
132.	AT3G07890	+	91	1.07e-5	TAtcaaagca	GAGGAAGAAG	caggAACCAG	843108	coding	Arabidopsis thaliana	1	Protein phosphatase 2C family protein
429.	AT5G60760	+	49	1.43e-5	CTGGacagat	GAAGAGGAAG	agtcaCGAGA	843142	coding	Arabidopsis thaliana	1	zinc finger/BTB domain protein, putative (DUF1644)
248.	AT1G03990	+	324	1.43e-5	AGttaatgaa	GAAGAGGAAG	aaagactga	843395	coding	Arabidopsis thaliana	1	alanine-2-oxoglutarate aminotransferase 2
111.	AT3G12580	+	57	1.43e-5	ACGCAGctga	CAAGAAGAAG	attgaggaTG	843454	coding	Arabidopsis thaliana	1	MATE efflux family protein
30.	AT1G68140	+	3	1.43e-5	aa	GAAGAGGAAG	aggaggagga	843476	coding	Arabidopsis thaliana	1	eukaryotic translation initiation factor SUI1 family protein
383.	AT4G24690	+	251	1.61e-5	AGAGactgct	GAAGAAGAAC	aatggaAGCA	843600	coding	Arabidopsis thaliana	1	cinnamyl-alcohol dehydrogenase
325.	AT3G19910	+	16	1.61e-5	TCACAATTAG	GAAGAAGAAC	TTTTGTCAAC	843609	coding	Arabidopsis thaliana	1	HYPERSENSITIVE TO ABA1
279.	AT1G71140	+	193	1.61e-5	gaaagaaagt	GAAGAAGAAC	atgaatACAT	843733	coding	Arabidopsis thaliana	1	TBP-associated factor 2
187.	AT5G16460	+	69	1.61e-5	CGAagtagtt	GAAGAAGAAC	aagaacaagt	843771	coding	Arabidopsis thaliana	1	heat shock protein 101
136.	AT3G54140	+	96	1.61e-5	TGAAGATAAC	GAAGAAGAAC	GGTAAACCGG	843825	coding	Arabidopsis thaliana	1
444.	AT5G51280	+	96	2.11e-5	TGATCCaatg	GAAGAAGCAG	agacCATTGC	844003	coding	Arabidopsis thaliana	1	DNAJ heat shock N-terminal domain-containing protein
433.	AT5G02880	+	613	2.11e-5	GTTTGcagga	GAAGATGAAG	gagaagctGA	844128	coding	Arabidopsis thaliana	1	Chaperone DnaJ-domain superfamily protein
295.	AT2G34740	+	52	2.11e-5	GAGAGGGAAT	GCAGAAGAAG	CTGCGAAAAT	844163	coding	Arabidopsis thaliana	1	transferases, transferring glycosyl groups
265.	AT1G70580	+	119	2.11e-5	AATTCTgcca	GCAGAAGAAG	aaatgcCAGA	814876	coding	Arabidopsis thaliana	2	ELM2 domain-containing protein
80.	AT2G25140	+	328	2.11e-5	AGGAGatttt	GCAGAAGAAG	ataCCGTTCT	816372	coding	Arabidopsis thaliana	2	UDP-Glycosyltransferase superfamily protein
73.	AT2G37520	+	42	2.11e-5	TCCGGCAGCT	GAAGAAGCAG	AGTCTATATG	816718	coding	Arabidopsis thaliana	2	seed maturation protein
40.	AT1G71350	+	11	2.11e-5	GATCAGAACT	GCAGAAGAAG	TTTGCTTGCA	816822	coding	Arabidopsis thaliana	2	N-acetyl-l-glutamate synthase 1
292.	AT2G42950	+	94	2.27e-5	TTGACGAAAT	GGTGAAGAAG	TTTCAACAAG	816986	coding	Arabidopsis thaliana	2	Zinc finger protein 622
286.	AT2G27200	+	120	2.27e-5	TGAGAAGAAA	GGTGAAGAAG	CTCCTAGTCT	817052	coding	Arabidopsis thaliana	2	casein lytic proteinase B4
10.	AT1G72680	+	104	2.27e-5	TCGAAAGAGT	GGTGAAGAAG	GACATCAAGT	817198	coding	Arabidopsis thaliana	2	WEAK CHLOROPLAST MOVEMENT UNDER BLUE LIGHT-like protein (DUF827)
385.	AT4G24160	+	18	2.50e-5	AGGTGaatat	AGAGAAGAAG	atgacgctta	817262	coding	Arabidopsis thaliana	2	P-loop containing nucleoside triphosphate hydrolases superfamily protein
446.	AT5G58160	+	484	3.37e-5	GAAGCCCTTA	AATGAAGAAG	TTAaggagga	817760	coding	Arabidopsis thaliana	2	DNA topoisomerase, type IA, core
366.	AT4G29790	+	32	3.37e-5	GGTCAAatag	AATGAAGAAG	agagaattgC	818039	coding	Arabidopsis thaliana	2	protein phosphatase 2C family protein
343.	AT3G53230	+	58	3.37e-5	ATATTgagaa	GGAGAGGAAG	agagcAGAGT	818116	coding	Arabidopsis thaliana	2	similar to RCD one 1
260.	AT1G13740	+	20	3.37e-5	GTATGGAAAA	GGAGAGGAAG	TGAGGATAAT	818210	coding	Arabidopsis thaliana	2	ubiquitin-protein ligase
384.	AT4G13160	+	56	4.06e-5	CAAAGagatg	AAGGAAGAAG	agatagtCAA	818250	coding	Arabidopsis thaliana	2	UDP-Glycosyltransferase superfamily protein
335.	AT3G26580	+	80	4.06e-5	TGGTCGGTAT	GGAGAAGAAC	CGAGTCTTTT	818328	coding	Arabidopsis thaliana	2	Acyl-CoA N-acyltransferase with RING/FYVE/PHD-type zinc finger domain-containing protein
318.	AT2G22910	+	208	4.06e-5	CAAAGTATTA	CATGAAGAAG	CTGTTGCCAG	818727	coding	Arabidopsis thaliana	2	late embryosis abundant protein (M10) / LEA protein M10
311.	AT2G44410	+	125	4.06e-5	TCATCGTCTA	GGAGAAGAAC	AGAAGATGTA	818875	coding	Arabidopsis thaliana	2	DNAJ heat shock N-terminal domain-containing protein
302.	AT2G41280	+	29	4.06e-5	TGAGCCTCAG	AAGGAAGAAG	CTAAGCCATG	818896	coding	Arabidopsis thaliana	2	Magnesium transporter CorA-like family protein
269.	AT1G16680	+	119	4.06e-5	GATGGACGAG	GATGAGGAAG	AGTTTGAGTT	818922	coding	Arabidopsis thaliana	2	Ubiquitin-like superfamily protein
261.	AT1G23710	+	38	4.06e-5	CAGAGCGATG	AAGGAAGAAG	TGAAACACAG	819048	coding	Arabidopsis thaliana	2	RING/U-box superfamily protein
46.	AT1G27430	+	505	4.06e-5	agagtAATAG	CATGAAGAAG	GTGGCGGCAG	819346	coding	Arabidopsis thaliana	2	P-loop containing nucleoside triphosphate hydrolases superfamily protein
37.	AT1G24300	+	509	4.06e-5	agagtAATAG	CATGAAGAAG	GTGGCGGCAG	819616	coding	Arabidopsis thaliana	3	Major facilitator superfamily protein
253.	AT1G11170	+	84	4.29e-5	GCTCGATGAC	AAAGAGGAAG	AGTAACGGTA	821199	coding	Arabidopsis thaliana	3	Peptidase M20/M25/M40 family protein
400.	AT4G18530	+	103	5.02e-5	AATCATTTGT	GGAGATGAAG	AGATTCAAGG	819895	coding	Arabidopsis thaliana	3	PPPDE putative thiol peptidase family protein
397.	AT4G26700	+	209	5.02e-5	TGTCACAGAA	GAGGAGGAAG	TCTCCTCATT	819980	coding	Arabidopsis thaliana	3	Ypt/Rab-GAP domain of gyp1p superfamily protein
331.	AT3G48270	+	27	5.02e-5	CCATTCGGAT	CAGGAAGAAG	GATTTGTCCA	820314	coding	Arabidopsis thaliana	3	protein phosphatase 2CA
195.	AT5G15540	+	771	5.02e-5	TGgcatggag	GAGGAGGAAG	aggagctGCT	820438	coding	Arabidopsis thaliana	3	heat shock protein 70
139.	AT4G21680	+	253	5.02e-5	CGTAACTGAA	GAGGAGGAAG	TCTG	820757	coding	Arabidopsis thaliana	3	Protein phosphatase 2C family protein
376.	AT4G11040	+	69	5.40e-5	CTTGCAATTG	CAAGAGGAAG	caaagaaaat	821049	coding	Arabidopsis thaliana	3	pyrimidine 1
231.	AT1G74860	+	15	5.40e-5	AGTACACGtt	CAAGAGGAAG	agaaagaagg	821355	coding	Arabidopsis thaliana	3	cytochrome P450, family 77, subfamily A, polypeptide 5 pseudo
229.	AT1G03380	+	301	5.40e-5	AGCAGATCCA	AAAGAAGAAC	ACCTGAAAAA	821504	coding	Arabidopsis thaliana	3	pre-mRNA-processing protein 40B
137.	AT3G61860	+	104	5.40e-5	TCTCCAGTCC	CAAGAGGAAG	ACCTTG	821529	coding	Arabidopsis thaliana	3	RING/U-box superfamily protein
348.	AT3G47950	+	202	6.28e-5	TAACCAAATG	GCTGAAGAAG	CCAAGAGGAG	821612	coding	Arabidopsis thaliana	3	mRNA capping enzyme family protein
257.	AT1G42470	+	471	6.28e-5	GATTTGAATG	GATGATGAAG	GTGTTCTTGA	822266	coding	Arabidopsis thaliana	3	Tetratricopeptide repeat (TPR)-like superfamily protein
232.	AT1G31480	+	331	6.28e-5	Ggctgattat	GATGATGAAG	agcTTCCTTT	823706	coding	Arabidopsis thaliana	3	mitogen-activated protein kinase 3
196.	AT5G66210	+	115	6.28e-5	TCCACTGCTG	GATGAAGCAG	ACATAGACAG	823859	coding	Arabidopsis thaliana	3	FTSH protease 7
176.	AT5G22290	+	13	6.28e-5	GACCatcaca	GAAGAAGAAA	ggaaaagacg	823950	coding	Arabidopsis thaliana	3	H
168.	AT4G16620	+	104	6.28e-5	AATGAaacaa	GATGATGAAG	aaagtttGCT	823985	coding	Arabidopsis thaliana	3	cytochrome P450, family 71, subfamily A, polypeptide 26
41.	AT1G60490	+	258	6.28e-5	GCTTGACATG	GATGATGAAG	CATGCATCCA	824489	coding	Arabidopsis thaliana	3	ATPase, AAA-type, CDC48 protein
422.	AT5G41360	+	88	7.54e-5	CTACCACAGT	CAAGAAGAAC	AGTTGTCTCT	824581	coding	Arabidopsis thaliana	3	peptide transporter 1
387.	AT4G18240	+	331	7.54e-5	TCACtacaag	AAAGATGAAG	agaaatggAT	824602	coding	Arabidopsis thaliana	3	Forkhead-associated (FHA) domain-containing protein
362.	AT3G18270	+	132	7.54e-5	CTATGAGTTT	AAAGATGAAG	GCGGTCACGG	825127	coding	Arabidopsis thaliana	3	Plant regulator RWP-RK family protein
354.	AT3G17810	+	85	7.54e-5	TAAGAGACAG	AAAGAAGCAG	TTGAGCAGAG	825359	coding	Arabidopsis thaliana	3	RNA-binding (RRM/RBD/RNP motifs) family protein
251.	AT1G08570	+	26	7.54e-5	ACCAGTTGAG	AAAGAAGCAG	CCACTCCTGA	826705	coding	Arabidopsis thaliana	4	Protein phosphatase 2C family protein
244.	AT1G72770	+	59	7.54e-5	TGATGTGGCA	CAAGAAGAAC	GGTGCACCGC	6240548	coding	Arabidopsis thaliana	4	STAY-GREEN-like protein
233.	AT1G15940	+	357	7.54e-5	AAacgaagct	GAAGAAGATG	atcagaGAGT	826930	coding	Arabidopsis thaliana	4	zein-binding protein (Protein of unknown function, DUF593)
191.	AT5G13970	+	91	7.54e-5	TTCTGCtatg	GAAGAAGATG	aaccaGAAAC	826942	coding	Arabidopsis thaliana	4	NAD(P)-binding Rossmann-fold superfamily protein
74.	AT2G32000	+	339	7.54e-5	GGCAGAGGAG	GGAGAAGAGG	CTCAAAATCT	827359	coding	Arabidopsis thaliana	4	Protein phosphatase 2C family protein
55.	AT1G19660	+	43	7.54e-5	GTTCTTGTGT	CAAGAAGAAC	CAATGTTGAA	827363	coding	Arabidopsis thaliana	4	nodulin MtN21 /EamA-like transporter family protein
14.	AT1G33970	+	26	7.54e-5	GACTTGAAGC	GGAGAAGAGG	GCAAACGAAG	827550	coding	Arabidopsis thaliana	4	starch synthase 4
13.	AT1G43620	+	192	7.54e-5	GTCCgagaaa	AAAGATGAAG	atgatcgACC	827585	coding	Arabidopsis thaliana	4	lysine ketoglutarate reductase trans-splicing-like protein, putative (DUF707)
221.	AT5G54730	+	322	8.14e-5	CAGtgaagat	GAGGATGAAG	agCAAGTGGA	828255	coding	Arabidopsis thaliana	4	NITRATE TRANSPORTER 1.8
100.	AT2G24500	+	71	8.14e-5	AGGCCATAGT	GAGGATGAAG	GTGATGAGAG	828516	coding	Arabidopsis thaliana	4	alpha/beta-Hydrolases superfamily protein
236.	AT1G07510	+	64	8.94e-5	TGCGATGATA	GATGAAGAGG	TCCGAGAATG	828571	coding	Arabidopsis thaliana	4	ubiquitin-associated (UBA)/TS-N domain-containing protein / octicosapeptide/Phox/Bemp1 (PB1) domain-containing protein
69.	AT2G21820	+	1	8.94e-5		CAAGAAGCAG	GATCTTGGTG	828777	coding	Arabidopsis thaliana	4	fimbrin 1
18.	AT1G63180	+	144	8.94e-5	CATGGGGTTT	CCAGAAGAAG	ccttg	829101	coding	Arabidopsis thaliana	4	serine/arginine repetitive matrix protein
423.	AT5G56140	+	59	9.61e-5	TGGAACTCTT	CGTGAAGAAG	GATCTCCAAT	829431	coding	Arabidopsis thaliana	4	gamma vacuolar processing enzyme
205.	AT5G46050	+	79	1.03e-4	ACAAAGAAAC	GAGGAAGAGG	ATGGATTTTG	829460	coding	Arabidopsis thaliana	4	1-phosphatidylinositol-3-phosphate 5-kinase FAB1A
128.	AT3G11410	+	148	1.03e-4	TGGTTGActt	GAGGAAGAGG	aggaatAATC	829512	coding	Arabidopsis thaliana	4	CBS domain protein (DUF21)
79.	AT2G47330	+	310	1.03e-4	ATCGGCctag	AGAGAGGAAG	agaagatctG	829677	coding	Arabidopsis thaliana	4	DNA-directed RNA polymerase subunit beta, putative (DUF630 and DUF632)
430.	AT5G39660	+	133	1.10e-4	GGAAGACTTC	CGGGAAGAAG	ACCGGAGTTG	829898	coding	Arabidopsis thaliana	4
350.	AT3G47060	+	251	1.10e-4	gaaagtagAA	GGTGAAGAAC	TGCAGAAGTG	831758	coding	Arabidopsis thaliana	5	ubiquitin-protein ligase 4
161.	AT4G32940	+	7	1.19e-4	TCATAT	AGAGAAGAAC	TGCATAACCT	830303	coding	Arabidopsis thaliana	5	Zinc finger (C2H2 type) family protein / transcription factor jumonji (jmj) family protein
141.	AT4G13250	+	55	1.19e-4	GTTATATGCA	GCAGAAGCAG	ATAGACTAAG	830304	coding	Arabidopsis thaliana	5	Cysteine proteinases superfamily protein
428.	AT5G14260	+	121	1.26e-4	TTGTCCAACT	GGAGAAGAAA	ATACTAGTTG	830365	coding	Arabidopsis thaliana	5	splicing factor 3A subunit
224.	AT1G21000	+	10	1.26e-4	TCAAGCTCT	GGTGATGAAG	GTGGTTTTAG	831245	coding	Arabidopsis thaliana	5	midasin-like protein
185.	AT5G45690	+	11	1.26e-4	TTATGGGACC	GGAGAAGAAA	AATTCGATGG	831276	coding	Arabidopsis thaliana	5	Rubisco methyltransferase family protein
66.	AT1G61140	+	500	1.39e-4	CTCTGcattt	GGAGAAGATG	aaaaggGAAG	831407	coding	Arabidopsis thaliana	5	PHD finger family protein
61.	AT1G63240	+	123	1.39e-4	AATCTCACTT	AATGAAGAAC	CTGcattcaa	831507	coding	Arabidopsis thaliana	5	Putative adipose-regulatory protein (Seipin)
290.	AT2G43210	+	141	1.47e-4	GAATCACAAT	GAAGATGAGG	CTCCGTTTGG	832051	coding	Arabidopsis thaliana	5	homeotic protein regulator
395.	AT4G11911	+	43	1.69e-4	CTGCAGCCAT	GGTGAAGAGG	ATAATAATGT	832289	coding	Arabidopsis thaliana	5	NAC domain containing protein 89
330.	AT3G45640	+	102	1.69e-4	ACAGCCTCTG	GATGAGGAAC	AGATAAAAGA	832805	coding	Arabidopsis thaliana	5	Tetratricopeptide repeat (TPR)-like superfamily protein
197.	AT5G64210	+	128	1.69e-4	AAAAGAGTTG	CGAGAAGCAG	CAGCTCCGAT	833962	coding	Arabidopsis thaliana	5	cycling DOF factor 2
11.	AT1G23070	+	121	1.69e-4	TTCGGACggt	AAAGAAGAAA	cagaagtgAC	834138	coding	Arabidopsis thaliana	5	homolog of Xeroderma pigmentosum complementation group B 2
262.	AT1G24490	+	213	1.77e-4	Ctcatgaaac	AGAGAAGAGG	tAA	834608	coding	Arabidopsis thaliana	5	histone acetyltransferase (DUF1264)
235.	AT1G78280	+	176	1.77e-4	CAGACAGTAC	GAGGAAGAAA	GTATTGTCTC	834646	coding	Arabidopsis thaliana	5	peptide transporter 3
120.	AT3G54350	+	295	1.77e-4	GAGTACCTGA	AGAGAAGAGG	GAAAGTGAAC	835029	coding	Arabidopsis thaliana	5	Zinc finger (C3HC4-type RING finger) family protein
32.	AT1G76700	+	98	2.00e-4	ATTCAAACTT	GGAGATGAAC	AATTCAACTA	835202	coding	Arabidopsis thaliana	5	DEAD-box protein abstrakt
254.	AT1G67820	+	140	2.11e-4	CTGGCTGCAA	AAAGAGGCAG	TATGGATGAT	835409	coding	Arabidopsis thaliana	5	plastid division1
107.	AT3G20650	+	108	2.23e-4	GAAGGAGCGG	GCGGAGGAAG	AATGGGAAAA	835527	coding	Arabidopsis thaliana	5	HAL2-like protein
398.	AT4G37440	+	199	2.39e-4	GCCGGGTTAC	GAAGAAGATC	CTGA	835562	coding	Arabidopsis thaliana	5	autophagy 18 F-like protein
67.	AT2G03470	+	192	2.39e-4	ATAATAACTT	GAAGGAGAAG	ta	835695	coding	Arabidopsis thaliana	5	RING/U-box superfamily protein
414.	AT5G53280	+	9	2.58e-4	CATCATct	GCAGAAGAAA	gaagacagaT	835713	coding	Arabidopsis thaliana	5	RNA-binding KH domain-containing protein
202.	AT5G27460	+	79	2.58e-4	ggagaaaatt	GAAGAAGCAA	CTGCATATGT	835928	coding	Arabidopsis thaliana	5	actin binding protein
437.	AT5G54390	+	1	2.80e-4		GAAGAAGCTG	GTGGTGTGGT	836197	coding	Arabidopsis thaliana	5	P-loop containing nucleoside triphosphate hydrolases superfamily protein
129.	AT3G07090	+	53	2.98e-4	ATTACGAGCA	AGTGAAGCAG	CTGCTATGGC	836542	coding	Arabidopsis thaliana	5	alternative oxidase 2
361.	AT3G15260	+	65	3.70e-4	AAAGCACCTT	GCAGAGGAGG	CTGTTGCAAG	836753	coding	Arabidopsis thaliana	5	calcium-dependent protein kinase 28

## Sheet: Col_AR_TTS15_2
Genes with specific DNA motif at TTS-15 site upregulate in Col AR stage.
Number	Name	Strand	Start	p-value	Sites			Entrez	Type	Species	Chr	Description
402.	AT4G02280	+	270	1.05e-5	aacactttct	TCTTCTTC	catataAGAT	2745747	coding	Arabidopsis thaliana	1	Expressed protein
401.	AT4G03200	+	337	1.05e-5	TGTCtttgac	TCTTCTTC	tctcactcGC	837379	coding	Arabidopsis thaliana	1	atypical CYS HIS rich thioredoxin 4
373.	AT4G37760	+	220	1.05e-5	tactccttct	TCTTCTTC	tcctcaatGA	837433	coding	Arabidopsis thaliana	1	SERINE-ARGININE PROTEIN 30
366.	AT4G29790	+	252	1.05e-5	gatgttttct	TCTTCTTC	tacttgtgTC	837934	coding	Arabidopsis thaliana	1	ABI five binding protein 2
327.	AT3G14160	+	145	1.05e-5	CCCCCAAGGC	TCTTCTTC	AGGAAACAAG	838068	coding	Arabidopsis thaliana	1
291.	AT2G28130	+	180	1.05e-5	GAGCCGCCTA	TCTTCTTC	AAGGTTGCAG	838867	coding	Arabidopsis thaliana	1	C2 calcium/lipid-binding plant phosphoribosyltransferase family protein
287.	AT2G29940	+	587	1.05e-5	TTTTgtgctc	TCTTCTTC	tcagcaTTTG	839633	coding	Arabidopsis thaliana	1	GYF domain-containing protein
260.	AT1G13740	+	140	1.05e-5	TGTCAACACC	TCTTCTTC	GACCTTTTAA	839963	coding	Arabidopsis thaliana	1	Transcription factor jumonji (jmj) family protein / zinc finger (C5HC2 type) family protein
237.	AT1G07985	+	21	1.05e-5	AGTTGttgga	TCTTCTTC	tcccaCTAAT	841912	coding	Arabidopsis thaliana	1	autophagy 18h-like protein
227.	AT1G15030	+	143	1.05e-5	Cctgatttca	TCTTCTTC	tgccgCCGGT	842344	coding	Arabidopsis thaliana	1	vacuolar protein sorting 34
118.	AT3G01310	+	454	1.05e-5	CTATAAGAAC	TCTTCTTC	TAATGGAAGG	842514	coding	Arabidopsis thaliana	1	5'adenylylphosphosulfate reductase 2
103.	AT3G24090	+	205	1.05e-5	ttttttttct	TCTTCTTC	ttgggtACAG	842529	coding	Arabidopsis thaliana	1	transcription factor jumonji (jmjC) domain-containing protein
62.	AT1G62180	+	194	1.05e-5	CGTTTGTGAA	TCTTCTTC	GGTG	843142	coding	Arabidopsis thaliana	1	zinc finger/BTB domain protein, putative (DUF1644)
53.	AT1G30810	+	159	1.05e-5	CAagccttgt	TCTTCTTC	attaaaAAGC	843320	coding	Arabidopsis thaliana	1	SPFH/Band 7/PHB domain-containing membrane-associated protein family
48.	AT1G69840	+	100	1.05e-5	TCAGGGATGG	TCTTCTTC	AGGGTAACTC	844003	coding	Arabidopsis thaliana	1	DNAJ heat shock N-terminal domain-containing protein
46.	AT1G27430	+	245	1.05e-5	CTCATCTCAT	TCTTCTTC	GTCGCATGAA	844178	coding	Arabidopsis thaliana	1	RING/U-box superfamily protein
29.	AT1G62310	+	192	1.05e-5	TGgtttctat	TCTTCTTC	tactcatACA	814749	coding	Arabidopsis thaliana	2	tobamovirus multiplication protein 3
5.	AT1G09140	+	69	1.05e-5	tgttatcatt	TCTTCTTC	tcttaacgGT	816063	coding	Arabidopsis thaliana	2	peptide methionine sulfoxide reductase (Protein of unknown function DUF829, transmembrane 53)
419.	AT5G01520	+	97	1.80e-5	CTTATGCTCC	TCTTCCTC	GGTGA	817359	coding	Arabidopsis thaliana	2	actin protein 2/3 complex subunit-like protein
409.	AT5G53220	+	148	1.80e-5	CATTCTTTAC	TCTTCCTC	CATCTCCATG	817544	coding	Arabidopsis thaliana	2	pleiotropic drug resistance 3
356.	AT3G10800	+	268	1.80e-5	ACTCATGCGT	TCTTCCTC	GATCGGGTCT	821297	coding	Arabidopsis thaliana	3	Phosphoglycerate mutase-like family protein
344.	AT3G27870	+	24	1.80e-5	ATGATCATTT	TCTTCCTC	ACTATCAACA	820249	coding	Arabidopsis thaliana	3	Basic-leucine zipper (bZIP) transcription factor family protein
245.	AT1G22610	+	3	1.80e-5	AG	TCTTCCTC	TACCTCTTTG	820633	coding	Arabidopsis thaliana	3	2-oxoglutarate-dependent dioxygenase family protein
32.	AT1G76700	+	161	1.80e-5	AGGGAAATAC	TCTTCCTC	TGGCTATGAT	821995	coding	Arabidopsis thaliana	3	putative glucosamine-fructose-6-phosphate aminotransferase
317.	AT2G02180	+	73	2.55e-5	TCCTCTCTGG	TCCTCTTC	ATCTTGAGAA	822407	coding	Arabidopsis thaliana	3	ATPase E1-E2 type family protein / haloacid dehalogenase-like hydrolase family protein
251.	AT1G08570	+	67	2.55e-5	GTCTCCCTGT	TCCTCTTC	CTTCGATGAG	822833	coding	Arabidopsis thaliana	3	Methylenetetrahydrofolate reductase family protein
163.	AT4G10960	+	133	2.55e-5	TGGATATGAT	TCCTCTTC	TGAAGACAAC	823976	coding	Arabidopsis thaliana	3	Phox (PX) domain-containing protein
57.	AT1G54710	+	359	2.55e-5	ATGATTTGAA	TCCTCTTC	TAACGGTATT	828081	coding	Arabidopsis thaliana	4	sucrose synthase 3
381.	AT4G26050	+	6	3.31e-5	TGAGC	TCTTCTCC	GGGGAGGAGT	828041	coding	Arabidopsis thaliana	4	catalytics
372.	AT4G25230	+	246	3.31e-5	CCGTGAACAA	TCTTCTCC	AGATGTGA	826696	coding	Arabidopsis thaliana	4	UDP-D-glucose/UDP-D-galactose 4-epimerase 5
188.	AT5G53500	+	39	3.31e-5	TCTCCCgttt	TCTTCTCC	atcatgCTTA	828626	coding	Arabidopsis thaliana	4	RPM1 interacting protein 2
177.	AT5G57790	+	7	3.31e-5	gctttt	TCTTCTCC	aacagGTTTG	828711	coding	Arabidopsis thaliana	4	plant intracellular ras group-related LRR 8
115.	AT3G48195	+	32	3.31e-5	ATATTACACA	TCTTCTCC	TGCTCTCAGT	829101	coding	Arabidopsis thaliana	4	serine/arginine repetitive matrix protein
113.	AT3G30775	+	27	3.31e-5	CTATACCGTA	TCTTCTCC	GACGCGCTTA	829932	coding	Arabidopsis thaliana	4	squalene epoxidase 3
41.	AT1G60490	+	163	3.31e-5	AACCCACCAT	TCTTCTCC	TAACCGGATT	831747	coding	Arabidopsis thaliana	5	RING/U-box superfamily protein
276.	AT1G78420	+	52	3.85e-5	TCCACAactt	TCCTCCTC	ctccacctct	830627	coding	Arabidopsis thaliana	5	Amidase family protein
210.	AT5G12030	+	21	3.85e-5	TTCCGAAACT	TCCTCCTC	CTGAgccaaa	831076	coding	Arabidopsis thaliana	5	heat shock protein 17.6A
207.	AT5G07360	+	256	3.85e-5	CGATACCAAA	TCCTCCTC	GGGCTTTAAT	835403	coding	Arabidopsis thaliana	5
93.	AT2G15695	+	128	3.85e-5	ATATGCCACG	TCCTCCTC	CCGTAAGAAC	835432	coding	Arabidopsis thaliana	5	Transducin/WD40 repeat-like superfamily protein
30.	AT1G68140	+	137	3.85e-5	AGAACACAGG	TCCTCCTC	CTAGATG	835888	coding	Arabidopsis thaliana	5

## Sheet: Col_IM_TSS25
Genes with specific DNA motif at TSS+25 site upregulate in Col IM stage.
Number	Name	Strand	Start	p-value	Sites			Entrez	Type	Species	Chr	Description
5	AT1G56330	+	121	5.10e-5	TCACATGCTC	AAAGACGAGG	TTTGATTAGT	839274	coding	Arabidopsis thaliana	1	transmembrane protein
11	AT1G05570	+	1181	2.54e-5	CAGCAGGTCA	CAAGAAGAAA	CTCGATGAAG	837745	coding	Arabidopsis thaliana	1	transmembrane protein
14	AT1G17880	+	18	1.98e-4	GGGAGAAGTT	GATGAAGATG	GCTAATACCG	837915	coding	Arabidopsis thaliana	1	RING/FYVE/PHD zinc finger superfamily protein
16	AT1G19835	+	24	1.83e-6	GTTGgccatg	GAAGAAGAAA	tccTCTGAGA	838702	coding	Arabidopsis thaliana	1	autophagy 18 G-like protein
18	AT1G19130	+	61	6.42e-5	CAGGGCACAC	CAAGAAGGAG	GCTTTTTCGC	839408	coding	Arabidopsis thaliana	1	Zinc finger C-x8-C-x5-C-x3-H type family protein
19	AT1G61260	+	238	2.00e-5	CCATGACcgt	GATGAAGAAG	atgagatcgT	839342	coding	Arabidopsis thaliana	1	Long-chain fatty alcohol dehydrogenase family protein
22	AT1G06900	+	181	6.06e-7	cgaggacggt	GAAGAAGAAG	atagtgaCGG	837133	coding	Arabidopsis thaliana	1	global transcription factor group E4
24	AT1G01100	+	49	4.71e-5	TATGATCCTC	GAGGACGAGG	GTATCGCTAT	837154	coding	Arabidopsis thaliana	1	FTSH protease 8
26	AT1G20440	+	124	4.10e-6	ggggaagaag	GAAGAGGAAG	tgaAACCTCA	837255	coding	Arabidopsis thaliana	1	highly ABA-induced PP2C protein 2
27	AT1G51570	+	234	5.52e-5	CTAGACATTT	CGAGAAGAAA	TCTAATCCTG	837265	coding	Arabidopsis thaliana	1	FTSH protease 10
30	AT1G01320	+	42	6.06e-7	AAggagataa	GAAGAAGAAG	gaagagaaag	837267	coding	Arabidopsis thaliana	1	SCARECROW-like 14
32	AT1G10630	+	42	6.42e-5	GGCTTTTTGC	CAAGAAGGAG	ATGCGAATCC	2745747	coding	Arabidopsis thaliana	1	Expressed protein
33	AT1G77330	+	40	7.71e-5	ACTCAAtggt	GAAGAAAGAG	agaagacacT	837744	coding	Arabidopsis thaliana	1	Putative pyridoxal phosphate-dependent enzyme, YBL036C type
36	AT1G18540	+	9	1.42e-4	ATGCCGGC	GGCGAAGAGG	ACTCCCAAGG	837934	coding	Arabidopsis thaliana	1	ABI five binding protein 2
39	AT1G04770	+	20	1.41e-5	atgattcaga	GAAGAGGAGG	TGAGAGACAA	838077	coding	Arabidopsis thaliana	1	Endosomal targeting BRO1-like domain-containing protein
41	AT1G09690	+	57	3.08e-5	CGAGGCCATT	CAGGAAGAAG	GGTTACATTC	838143	coding	Arabidopsis thaliana	1	Leucine-rich repeat family protein
46	AT1G15210	+	136	4.59e-6	ATCTGTcaac	GAAGACGAAG	aagctCTCAA	838164	coding	Arabidopsis thaliana	1	Tudor/PWWP/MBT superfamily protein
49	AT1G74910	+	16	9.72e-5	GAGCTCAATG	GAGGAGAAAG	TGGTGGCTGT	838174	coding	Arabidopsis thaliana	1	heat shock protein 70B
52	AT1G29470	+	537	2.22e-5	AAGAAAACAC	CGAGAAGAAG	TCAGAAGAAA	838248	coding	Arabidopsis thaliana	1
56	AT1G33055	+	30	1.09e-4	TTGCTGAGAT	GATGAAGGAG	TACACGGTGG	838264	coding	Arabidopsis thaliana	1	F-box/RNI-like/FBD-like domains-containing protein
59	AT1G13860	+	325	1.13e-5	GTTTGcaaga	GAAGAGGAAA	gatgTCTAGT	838271	coding	Arabidopsis thaliana	1	2-oxoglutarate (2OG) and Fe(II)-dependent oxygenase superfamily protein
60	AT1G68060	+	123	8.70e-5	AAAGTTCTGG	GAGGAGGAGA	CCGGTTAGGC	838285	coding	Arabidopsis thaliana	1	RING/U-box superfamily protein
61	AT1G19880	+	24	5.20e-6	TGAATTCGtc	GGAGAAGAAA	gatgagagcT	838366	coding	Arabidopsis thaliana	1	ethylene-dependent gravitropism-deficient and yellow-green-like 3
68	AT1G17720	+	88	1.13e-6	GCGAACCGCC	GGAGAAGAAG	TTCAGGAAGG	838481	coding	Arabidopsis thaliana	1	Homeodomain-like superfamily protein
69	AT1G74690	+	70	1.28e-4	TAGTGGTTCC	AAAGACAAAG	AGGTAACGCT	838535	coding	Arabidopsis thaliana	1	Basic-leucine zipper (bZIP) transcription factor family protein
71	AT1G60160	+	13	2.22e-5	GGAGGAAATT	GAAGAAGGAA	GCAGCAACAA	838694	coding	Arabidopsis thaliana	1	PLATZ transcription factor family protein
77	AT1G70770	+	393	1.13e-6	AGCctaagaa	GGAGAAGAAG	cctAAAGTTT	838712	coding	Arabidopsis thaliana	1	eukaryotic translation initiation factor 2 (eIF-2) family protein
81	AT1G73230	+	18	1.98e-4	GGGAAAAGTT	GATGAAGATG	GCTAACACTG	838868	coding	Arabidopsis thaliana	1	Phosphoinositide phosphatase family protein
83	AT1G19450	+	29	7.08e-5	AATACGGAAG	AGGGAAGAAA	TGATCTTCGG	838867	coding	Arabidopsis thaliana	1	C2 calcium/lipid-binding plant phosphoribosyltransferase family protein
84	AT1G13020	+	147	6.06e-7	AGTCttctaa	GAAGAAGAAG	aagatgactt	838981	coding	Arabidopsis thaliana	1
85	AT1G35580	+	105	8.70e-5	TGAAGATCGA	AAGGAAGAGA	TCGTTTGATG	839046	coding	Arabidopsis thaliana	1	GYF domain-containing protein
87	AT1G25570	+	330	6.42e-5	TTTCCTTCGG	AAAGAAGAAT	TGCTACGTCG	839633	coding	Arabidopsis thaliana	1	GYF domain-containing protein
95	AT1G53380	+	114	5.10e-5	AAggagaaat	GAAGAAGATA	aagttCGATT	840150	coding	Arabidopsis thaliana	1	Late embryosis abundant protein, group 1 protein
96	AT1G70490	+	42	6.42e-5	GGCTTTTTGC	CAAGAAGGAG	ATGCGAATTC	840169	coding	Arabidopsis thaliana	1	HAC13 protein (HAC13)
99	AT1G48160	+	83	2.00e-5	GTAGCTGAGG	GAAGAAGAAT	CAGTGTGAGT	840222	coding	Arabidopsis thaliana	1	Acyl transferase/acyl hydrolase/lysophospholipase superfamily protein
101	AT1G07140	+	130	4.59e-6	TACCGGcgag	GAAGACGAAG	atgcCGTCCT	840321	coding	Arabidopsis thaliana	1	Regulator of Vps4 activity in the MVB pathway protein
102	AT1G21920	+	140	2.54e-5	gaagagaaac	AGAGAAGAAA	accaCCTAAA	840957	coding	Arabidopsis thaliana	1	VIRE2-interacting protein 1
111	AT2G46280	+	58	6.42e-5	GAGGTACAAC	AGAGAAGGAG	ATCTGCTTTT	841216	coding	Arabidopsis thaliana	1	desiccation-like protein
113	AT2G41840	+	148	9.45e-6	GCGTGCcagt	GAAGAAGAGA	aatgggTTCC	841912	coding	Arabidopsis thaliana	1	autophagy 18h-like protein
118	AT2G26250	+	250	7.08e-5	GAGTTTaagc	AGAGAAGAGA	tttGGAAGAA	842000	coding	Arabidopsis thaliana	1	RING/U-box superfamily protein
123	AT2G16650	+	63	6.06e-7	GAcccaacaa	GAAGAAGAAG	gtaagcAGAA	842216	coding	Arabidopsis thaliana	1	RNA-binding protein 1
126	AT2G05220	+	24	1.03e-4	GAACCAAGAC	GGTGAAGAAA	TCTTCACGTC	842362	coding	Arabidopsis thaliana	1	NAD(P)-linked oxidoreductase superfamily protein
127	AT2G01250	+	72	1.13e-6	aatgggcttt	GGAGAAGAAG	cagaatgtTG	842407	coding	Arabidopsis thaliana	1	SNF2 domain-containing protein / helicase domain-containing protein / zinc finger protein-like protein
135	AT2G32240	+	311	4.10e-6	ggaggagaaa	GAAGAGGAAG	atgggGAATT	842428	coding	Arabidopsis thaliana	1	F-box family protein
136	AT2G34300	+	196	4.10e-6	TGActtgaga	AAAGAAGAAG	gcgATCGAGA	842529	coding	Arabidopsis thaliana	1	transcription factor jumonji (jmjC) domain-containing protein
137	AT2G33800	+	181	1.57e-5	CATCTTCTTC	GAAGACGAAA	CACCAGAAAT	842540	coding	Arabidopsis thaliana	1	DUF506 family protein (DUF506)
140	AT2G23790	+	6	6.42e-5	ATGGC	GATGAGGAAG	CTTTTATCGA	842616	coding	Arabidopsis thaliana	1	RHOMBOID-like 2
141	AT2G32230	+	261	1.83e-6	CGAGGAaagc	GAAGAAGAAA	gctATTCAAC	842708	coding	Arabidopsis thaliana	1	type one serine/threonine protein phosphatase 3
144	AT2G28450	+	412	4.10e-6	gcatgaagag	AAAGAAGAAG	acgaggtTTT	842769	coding	Arabidopsis thaliana	1	Transducin/WD40 repeat-like superfamily protein
145	AT2G40360	+	112	1.52e-5	AGAAAGCTTA	AAAGAGGAAG	ACCTTCTACA	843142	coding	Arabidopsis thaliana	1	zinc finger/BTB domain protein, putative (DUF1644)
146	AT2G02160	+	73	2.00e-5	TTCATCTGCT	GAAGAAGATG	CTTTGAAGTG	843186	coding	Arabidopsis thaliana	1	Major facilitator superfamily protein
149	AT2G41560	+	639	3.51e-5	tgcggaaacc	GAAGAAAAAA	ataattcaag	843398	coding	Arabidopsis thaliana	1	transporter associated with antigen processing protein 1
151	AT2G26080	+	720	6.06e-7	TTCtaaaggg	GAAGAAGAAG	acgtttGTTA	843454	coding	Arabidopsis thaliana	1	MATE efflux family protein
155	AT2G39960	+	6	1.13e-6	atgga	GGAGAAGAAG	acagaaTCAA	843476	coding	Arabidopsis thaliana	1	eukaryotic translation initiation factor SUI1 family protein
159	AT2G37230	+	180	2.00e-5	AATCcgagac	GAAGAAGAAT	cTGACTTCTA	843514	coding	Arabidopsis thaliana	1	transducin family protein / WD-40 repeat family protein
160	AT2G28360	+	341	3.08e-5	GCTTCTTGAC	GAGGAAGAGA	TTATTCAAGA	843609	coding	Arabidopsis thaliana	1	HYPERSENSITIVE TO ABA1
161	AT2G15910	+	198	2.00e-5	AAAACGATAC	GAAGAAGAAT	AACGAACCTA	843708	coding	Arabidopsis thaliana	1	ETHYLENE-INSENSITIVE3-like 3
164	AT2G19590	+	63	7.08e-5	AGTTGgatgg	AGAGAAGAGA	agcaagaCCA	843733	coding	Arabidopsis thaliana	1	TBP-associated factor 2
167	AT2G21250	+	63	5.10e-5	TATGGAGAAT	GGAGAAGGAA	GGGATTCGAG	843771	coding	Arabidopsis thaliana	1	heat shock protein 101
170	AT2G28740	+	8	1.13e-5	atgtcag	GAAGAGGAAA	AGGAGGAAAA	843778	coding	Arabidopsis thaliana	1	RING/U-box superfamily protein
174	AT2G40940	+	366	2.54e-5	AATTGTTTCT	CAAGAAGAAA	GCTGATGAGT	843825	coding	Arabidopsis thaliana	1
177	AT2G16440	+	298	3.51e-5	GCCAGATCTA	AAGGAAGAAA	TGGACACGGA	843859	coding	Arabidopsis thaliana	1	Major facilitator superfamily protein
180	AT2G35880	+	43	6.42e-5	ATCAAAGAAA	GGGGAAGAGA	ATGTTATTGT	843992	coding	Arabidopsis thaliana	1	PLATZ transcription factor family protein
183	AT2G47000	+	76	6.06e-7	agacaaggaa	GAAGAAGAAG	aagtgaagaa	844104	coding	Arabidopsis thaliana	1	Ribonuclease II/R family protein
186	AT2G40290	+	244	1.03e-4	CCGTGTTGAC	AAAGAGAAAG	GTTACA	844130	coding	Arabidopsis thaliana	1	AGAMOUS-like 67
187	AT3G49810	+	156	2.00e-5	aattggatct	GAAGAAGATG	ataaaggAGC	844163	coding	Arabidopsis thaliana	1	transferases, transferring glycosyl groups
193	AT3G10040	+	282	1.13e-5	GAACTGACGG	GAAGAGGAAA	TTGTCACAAT	844178	coding	Arabidopsis thaliana	1	RING/U-box superfamily protein
197	AT3G14310	+	342	1.13e-5	AGCTgatcaa	GAAGAGGAAA	ggACTGACGC	844194	coding	Arabidopsis thaliana	1	trehalose-6-phosphate synthase
198	AT3G43960	+	168	6.42e-5	ACGGTCttgg	AGAGAAGGAG	agacgGTTCA	844432	coding	Arabidopsis thaliana	1	Chaperone DnaJ-domain superfamily protein
199	AT3G49010	+	95	2.00e-5	AGgaaaacca	GAAGAAGAAT	tggTTAGTAG	814677	coding	Arabidopsis thaliana	2	phytanoyl-CoA dioxygenase (PhyH) family protein
205	AT3G57150	+	27	6.06e-7	TCTCACactc	GAAGAAGAAG	aagcaagaca	814776	coding	Arabidopsis thaliana	2	alfin-like 6
206	AT3G20260	+	247	6.06e-7	tgaggaagaa	GAAGAAGAAG	aagaggaatc	814800	coding	Arabidopsis thaliana	2	PAS/LOV protein B
212	AT3G15610	+	3	1.13e-6	at	GGAGAAGAAG	aaagtcgCGA	814817	coding	Arabidopsis thaliana	2	sucrose transporter 2
227	AT3G18940	+	16	2.22e-5	gtttgttgtt	GAAGAAGGAA	aGCTAGTGAA	814863	coding	Arabidopsis thaliana	2	WRKY DNA-binding protein 3
229	AT3G62120	+	111	6.06e-7	CGAGTggaca	GAAGAAGAAG	gacgtCAAGA	814876	coding	Arabidopsis thaliana	2	ELM2 domain-containing protein
230	AT3G23780	+	249	4.10e-6	TTGATGTTgt	AAAGAAGAAG	gataatGATT	814881	coding	Arabidopsis thaliana	2	ureide permease 4
234	AT3G28860	+	51	1.83e-6	cagaagcaga	GAAGAAGAAA	gaacagagTT	814907	coding	Arabidopsis thaliana	2	18S pre-ribosomal assembly protein gar2-like protein
237	AT3G49080	+	310	1.13e-5	GAATAtaaag	GAGGAAGAGG	aaaa	815990	coding	Arabidopsis thaliana	2	Plant thionin
238	AT3G59140	+	700	2.87e-6	GAAAGacttg	GAGGAAGAAG	atataCCCGA	816049	coding	Arabidopsis thaliana	2	Putative endonuclease or glycosyl hydrolase
239	AT3G22790	+	996	9.45e-6	TATCTAATCT	AGAGAAGAAG	GTTAGAGACG	816063	coding	Arabidopsis thaliana	2	peptide methionine sulfoxide reductase (Protein of unknown function DUF829, transmembrane 53)
242	AT3G07050	+	210	9.45e-6	AGGAGCACCA	CAAGAAGAAG	GCAAAGGATG	816303	coding	Arabidopsis thaliana	2	Phosphatidylinositol 3- and 4-kinase family protein with FAT domain-containing protein
249	AT3G62270	+	288	9.21e-5	TCTCctctga	AAAGAAAAAA	agttatcagC	816349	coding	Arabidopsis thaliana	2	late embryosis abundant domain-containing protein / LEA domain-containing protein
255	AT3G48870	+	388	3.51e-5	AATGCTGTCT	CAAGAGGAAG	CTCGGAGACT	816366	coding	Arabidopsis thaliana	2	RNA-binding (RRM/RBD/RNP motifs) family protein
256	AT3G25500	+	733	1.13e-6	TGGTTcaatc	GGAGAAGAAG	atgaagaaga	816464	coding	Arabidopsis thaliana	2	membrane bound O-acyl transferase (MBOAT) family protein
258	AT3G28345	+	7	1.41e-5	atgggt	AAAGAAGAGG	agaaagagag	816509	coding	Arabidopsis thaliana	2	NADP-malic enzyme 1
259	AT3G16500	+	102	5.20e-6	acACAGATCA	GGAGAAGAAA	CTTGAGCTAA	816512	coding	Arabidopsis thaliana	2	RNA-dependent RNA polymerase family protein
261	AT3G58750	+	183	2.22e-5	ATGAGCGTAC	GGGGAAGAAA	TATCAGGTCC	816606	coding	Arabidopsis thaliana	2	GCR2-like 2
263	AT3G57330	+	150	9.45e-6	ctgagaatga	GAAGAAGAGA	tgccAGATCC	816757	coding	Arabidopsis thaliana	2	myo-inositol-1-phosphate synthase 2
264	AT3G19820	+	36	2.87e-6	TGAGGcccaa	GAGGAAGAAG	acttGGGTTG	816944	coding	Arabidopsis thaliana	2	ATP-dependent DNA helicase
271	AT3G63410	+	207	6.42e-5	TCATTCAGCA	CAAGAAGGAG	GCTTACTGGT	817198	coding	Arabidopsis thaliana	2	WEAK CHLOROPLAST MOVEMENT UNDER BLUE LIGHT-like protein (DUF827)
272	AT3G20920	+	24	2.87e-6	TCGGAGCCGA	GAAGAAGAGG	GTTAAACGAT	817241	coding	Arabidopsis thaliana	2	proteasome family protein
286	AT3G47420	+	259	4.10e-6	TTCCTCtgta	AAAGAAGAAG	gtggtTGGGC	817262	coding	Arabidopsis thaliana	2	P-loop containing nucleoside triphosphate hydrolases superfamily protein
299	AT4G23650	+	294	9.72e-5	TAACTCACAA	AGAGACGAAA	CAACAGGTCG	817294	coding	Arabidopsis thaliana	2	dephospho-CoA kinase family
302	AT4G08410	+	35	9.21e-5	aaaccaaaac	AAAGAAAAAA	gatagtTGCA	817359	coding	Arabidopsis thaliana	2	actin protein 2/3 complex subunit-like protein
306	AT4G23460	+	36	6.42e-5	tttcgACTAC	GAAGAAGGGA	GAGATCCCTG	817495	coding	Arabidopsis thaliana	2	glutathione S-transferase tau 4
310	AT4G19670	+	58	6.42e-5	TCACTTAGGA	GATGAGGAAG	AGTTTAGAAG	817499	coding	Arabidopsis thaliana	2	HSP20-like chaperones superfamily protein
311	AT4G24620	+	189	7.71e-5	ATGCGGATTC	GAAGAAAGAG	CTTCTTAAGG	817544	coding	Arabidopsis thaliana	2	pleiotropic drug resistance 3
313	AT4G12910	+	292	4.71e-5	TTATTGAATC	GGAGAAGAAT	CCATCGAAAG	817771	coding	Arabidopsis thaliana	2	heat-shock protein 70T-2
317	AT4G18670	+	3	4.59e-6	at	GAAGACGAAG	atgatgatga	817943	coding	Arabidopsis thaliana	2	phosphate 2
318	AT4G36880	+	124	2.00e-5	GTGGAGAACC	GATGAAGAAG	TGAGGTCCAT	818039	coding	Arabidopsis thaliana	2	protein phosphatase 2C family protein
329	AT4G30720	+	162	1.41e-5	ATCCTTCTGA	GAGGAGGAAG	CTGAGGACAG	818116	coding	Arabidopsis thaliana	2	similar to RCD one 1
332	AT4G31040	+	206	1.13e-6	aataataaga	GGAGAAGAAG	ctggTGGCAG	818224	coding	Arabidopsis thaliana	2	demeter-like 1
335	AT4G17100	+	256	1.13e-5	GGTTTCCGGT	GAGGAAGAGG	ATCAGAATCG	818328	coding	Arabidopsis thaliana	2	Acyl-CoA N-acyltransferase with RING/FYVE/PHD-type zinc finger domain-containing protein
341	AT4G24330	+	322	1.03e-4	AGGATTGCCG	GAGGACGAGA	AATCTACGGA	818414	coding	Arabidopsis thaliana	2	Integrase-type DNA-binding superfamily protein
342	AT4G24190	+	3	1.13e-5	AT	GAGGAAGAGG	ACGCTCGTGT	818608	coding	Arabidopsis thaliana	2	Stress induced protein
343	AT4G32605	+	5	1.09e-4	ATGT	GGAGAAGAGT	GATCGGAAAT	818691	coding	Arabidopsis thaliana	2	ubiquitin-specific protease 5
347	AT4G35260	+	267	1.42e-4	TGGAGTCGAT	AAGGAAGAAT		818896	coding	Arabidopsis thaliana	2	Magnesium transporter CorA-like family protein
348	AT4G23820	+	215	3.08e-5	CATCTGAAGA	GGAGAGGAGG	CACGCTTTTG	818922	coding	Arabidopsis thaliana	2	Ubiquitin-like superfamily protein
349	AT4G17390	+	132	2.87e-6	CGGAGCTATG	GAGGAAGAAG	CAGTCGGATG	818941	coding	Arabidopsis thaliana	2	electron-transfer flavoprotein:ubiquinone oxidoreductase
350	AT4G18100	+	33	2.87e-6	AGAAGGTTGT	GAAGAAGAGG	TCTGCTAAGT	819016	coding	Arabidopsis thaliana	2	guanosine nucleotide diphosphate dissociation inhibitor 1
352	AT4G16141	+	24	1.03e-4	AAGAAACCAA	GACGACGAAG	CTCGAATCGG	819028	coding	Arabidopsis thaliana	2	pre-mRNA splicing factor domain-containing protein
354	AT5G10560	+	576	1.83e-6	GGtttcaaga	GAAGAAGAAA	aggaaggttt	819242	coding	Arabidopsis thaliana	2	SPA (suppressor of phyA-105) protein family
361	AT5G08670	+	210	6.61e-6	CTAAGGATGA	GGGGAAGAAG	ACCTATGATT	819346	coding	Arabidopsis thaliana	2	P-loop containing nucleoside triphosphate hydrolases superfamily protein
368	AT5G58930	+	328	6.06e-7	agaggatgaa	GAAGAAGAAG	atgatgaggg	821297	coding	Arabidopsis thaliana	3	Phosphoglycerate mutase-like family protein
376	AT5G62680	+	97	2.00e-5	TGActctgtt	GAAGAAGATG	ttcaGAATCA	821286	coding	Arabidopsis thaliana	3	lecithin:cholesterol acyltransferase 3
379	AT5G66140	+	138	2.22e-5	TCCTCGCCGT	CGAGAAGAAG	TCCACCCCCA	821204	coding	Arabidopsis thaliana	3	MATE efflux family protein
381	AT5G15580	+	594	6.06e-7	agaagagtaa	GAAGAAGAAG	actgcaAAGG	819690	coding	Arabidopsis thaliana	3	NAD(P)-binding Rossmann-fold superfamily protein
382	AT5G07820	+	94	6.42e-5	CCCTGTAGTG	GATGAGGAAG	Ttcaaggaga	820019	coding	Arabidopsis thaliana	3	serine/threonine protein kinase 2
384	AT5G65260	+	4	1.13e-5	ATG	GAGGAAGAGG	AGCACGAGGT	820098	coding	Arabidopsis thaliana	3	metallothionein 2A
385	AT5G19760	+	9	2.54e-5	atggcgga	AGAGAAGAAA	gctcCAATCA	820209	coding	Arabidopsis thaliana	3	serine carboxypeptidase-like 7
386	AT5G56710	+	22	1.52e-5	AAAGGGAAGG	AAAGAGGAAG	TGATTACCAG	820249	coding	Arabidopsis thaliana	3	Basic-leucine zipper (bZIP) transcription factor family protein
397	AT5G49360	+	468	8.70e-5	tttttaaaaa	AAGGAAGAGA	atataaaatt	820607	coding	Arabidopsis thaliana	3	DNA binding / DNA-directed RNA polymerase
398	AT5G27700	+	7	1.77e-4	ATGCAA	AACGAAGAGG	GTCAGGTCAC	820633	coding	Arabidopsis thaliana	3	2-oxoglutarate-dependent dioxygenase family protein
405	AT5G49720	+	165	6.06e-7	Cggagcagaa	GAAGAAGAAG	tacgTCGATC	820657	coding	Arabidopsis thaliana	3	alpha/beta-Hydrolases superfamily protein
407	AT5G14240	+	130	1.77e-4	TACTCCGGCG	GAAGACGAGT	CTTCAGCTCC	820757	coding	Arabidopsis thaliana	3	Protein phosphatase 2C family protein
411	AT5G53170	+	346	1.13e-6	GAAaagtgga	GGAGAAGAAG	cgGAGGTTAG	820865	coding	Arabidopsis thaliana	3	Isochorismatase family protein
412	AT5G08180	+	42	6.06e-7	Ttcaaaagga	GAAGAAGAAG	tacgCTATTA	821049	coding	Arabidopsis thaliana	3	pyrimidine 1
413	AT5G37830	+	183	3.08e-5	AGGAGTATAC	AGGGAAGAAG	ATACCAAGAA	821529	coding	Arabidopsis thaliana	3	RING/U-box superfamily protein
416	AT5G12370	+	226	3.08e-5	GTCTTTCCTA	GACGAAGAAG	CAGATTCTGG	821613	coding	Arabidopsis thaliana	3	organic cation/carnitine transporter4
417	AT5G40890	+	49	6.06e-7	Ttacaatgga	GAAGAAGAAG	gagaagatcc	821691	coding	Arabidopsis thaliana	3	beta glucosidase 19
418	AT5G43060	+	174	6.06e-7	TGGAACacgg	GAAGAAGAAG	atgaatcaaa	821692	coding	Arabidopsis thaliana	3	Mannose-binding lectin superfamily protein
421	AT5G18380	+	42	1.41e-5	AATGCTTCGG	AAGGAAGAAG	ACCGCAGTGG	821845	coding	Arabidopsis thaliana	3	homocysteine S-methyltransferase 3
423	AT5G35530	+	21	4.20e-5	AGATcagcaa	GAAGAGAAAG	gtgATATCTT	821915	coding	Arabidopsis thaliana	3	casein kinase I-like 10
427	AT5G60640	+	199	6.06e-7	cgaaggagga	GAAGAAGAAG	atcccgATAT	821937	coding	Arabidopsis thaliana	3	ribonucleotide reductase 2A
428	AT5G56350	+	24	4.59e-6	AGCAAAGGCC	GAAGACGAAG	ATCGTTTGTA	822078	coding	Arabidopsis thaliana	3	proteolysis 1
437	AT5G44700	+	133	4.10e-6	CACAAaccca	AAAGAAGAAG	acgttcTCCG	822281	coding	Arabidopsis thaliana	3	nudix hydrolase homolog 13
454	AT1G34130	+	95	1.57e-5	CCCTAAAATT	GAAGACGAAA	CAACAAGAGC	822313	coding	Arabidopsis thaliana	3	transmembrane protein
463	AT1G75390	+	122	4.20e-5	TCGACGAGcg	GAAGAGAAAG		822407	coding	Arabidopsis thaliana	3	ATPase E1-E2 type family protein / haloacid dehalogenase-like hydrolase family protein
472	AT1G58380	+	7	4.20e-5	TGGCgg	AAAGAGGAGG	agaaggcgGC	823554	coding	Arabidopsis thaliana	3	NAC domain containing protein 60
473	AT1G54270	+	261	1.20e-4	GCTTACGGTA	AGTGAAGAAG	GTTTAAAGAA	823726	coding	Arabidopsis thaliana	3	nuclear factor kappa-B-binding-like protein
474	AT1G05320	+	165	1.41e-5	TGTcatggag	AAAGAAGAGG	aggaTACAAT	823768	coding	Arabidopsis thaliana	3	heat shock protein 17.4
475	AT1G71010	+	534	2.87e-6	CAggggagag	GAAGAAGAGG	ctAGATATTG	823813	coding	Arabidopsis thaliana	3	GRAS family transcription factor
477	AT1G21750	+	77	1.52e-5	GCGAAGAGAC	GGAGACGAAG	GAGTTCGTGT	823859	coding	Arabidopsis thaliana	3	FTSH protease 7
480	AT1G64860	+	288	2.00e-5	TAAGGAATTG	GAAGAAGAAT	gttatgatga	823950	coding	Arabidopsis thaliana	3	H
483	AT1G15910	+	137	9.45e-6	TTTGTGCAgg	CAAGAAGAAG	caagattACA	823976	coding	Arabidopsis thaliana	3	Phox (PX) domain-containing protein
484	AT1G64880	+	330	4.59e-6	CATTGATGcc	GAAGACGAAG	aagattaCTT	823985	coding	Arabidopsis thaliana	3	cytochrome P450, family 71, subfamily A, polypeptide 26
490	AT1G79340	+	285	8.70e-5	TGAGACTGGT	GAAGACGATG	ACACTGGTTT	824115	coding	Arabidopsis thaliana	3	NAC domain containing protein 62
494	AT1G52420	+	452	4.40e-5	GTTCCAAGCA	GAAGACGAGA	AAAACTGTCC	824261	coding	Arabidopsis thaliana	3	dehydrin family protein
495	AT1G21313	+	32	3.84e-5	TGTactggag	GAGGAGGAGG	tgatTTGTAC	824484	coding	Arabidopsis thaliana	3	nodulin/glutamine synthase-like protein
496	AT1G27120	+	234	6.06e-7	GGTtgtcgga	GAAGAAGAAG	aagcagaccC	824489	coding	Arabidopsis thaliana	3	ATPase, AAA-type, CDC48 protein
501	AT1G60090	+	222	9.21e-5	AGCTGCTGCA	GAAGACGGAA	GGAAACCTAG	824581	coding	Arabidopsis thaliana	3	peptide transporter 1
502	AT1G66150	+	2	8.70e-5	t	GAAGAAAAGA	agaacctttc	824650	coding	Arabidopsis thaliana	3	plant U-box 14
504	AT1G02520	+	72	2.22e-5	TCctaaagaa	GGAGAAGAGA	cgaagaaaga	825014	coding	Arabidopsis thaliana	3	Adenine nucleotide alpha hydrolases-like superfamily protein
508	AT1G53840	+	62	1.41e-5	ATTTagcatt	GAAGAAAAAG	acaagaaaac	825127	coding	Arabidopsis thaliana	3	Plant regulator RWP-RK family protein
515	AT1G52980	+	11	5.20e-6	tggtgaagaa	GGAGAAGAAA	gcgAATGTTT	825341	coding	Arabidopsis thaliana	3	alpha/beta-Hydrolases superfamily protein
521	AT1G30690	+	341	6.06e-7	CTGaggttga	GAAGAAGAAG	gaagaagcag	825347	coding	Arabidopsis thaliana	3	SET domain protein 14
522	AT1G09590	+	56	3.08e-5	CGAGGCCTTT	CAGGAAGAAG	GGTTACATTC	828081	coding	Arabidopsis thaliana	4	sucrose synthase 3
523	AT1G49430	+	33	2.22e-5	GTTGTTGGTG	GAAGAAGGAA	GGCCAGCCAC	828041	coding	Arabidopsis thaliana	4	catalytics
524	AT1G14670	+	325	1.13e-5	CCAAAgagtg	AAAGAAGAAA	ctacATTTGG	828018	coding	Arabidopsis thaliana	4	G-type lectin S-receptor-like Serine/Threonine-kinase
526	AT1G54990	+	15	6.06e-7	GATTatcaca	GAAGAAGAAG	aggatccaaa	825814	coding	Arabidopsis thaliana	4	ATP binding cassette protein 1
530	AT1G16520	+	195	9.72e-5	CCGTGAGCTT	GAGGAGAAAG	CGTCTCGCCT	826761	coding	Arabidopsis thaliana	4	Haloacid dehalogenase-like hydrolase (HAD) superfamily protein
532	AT1G72150	+	377	5.20e-6	agaaaacaga	GGAGAAGAAA	acagaggagg	826798	coding	Arabidopsis thaliana	4	STAY-GREEN-like protein
533	AT1G30450	+	39	6.42e-5	CGGGAATGGC	GAAGAGGAAT	TCCGGTCAGG	6240548	coding	Arabidopsis thaliana	4	STAY-GREEN-like protein
536	AT2G20960	+	113	5.20e-6	TCcacaagaa	GGAGAAGAAA	ctcTTTGGTA	826821	coding	Arabidopsis thaliana	4	Glycine cleavage T-protein family
540	AT2G23460	+	318	6.06e-7	tgaggaagaa	GAAGAAGAAG	aaggtggtgA	826887	coding	Arabidopsis thaliana	4	Homeodomain-like transcriptional regulator
544	AT2G36380	+	900	4.10e-6	TTCCATctaa	GAAGAGGAAG	attgaGATTC	827158	coding	Arabidopsis thaliana	4	Topoisomerase II-associated protein PAT1
548	AT2G47110	+	96	1.56e-4	GATCCAAGAC	AAGGAAGGAA	TCCCACCGGA	827296	coding	Arabidopsis thaliana	4	heat shock protein, putative (DUF789)
549	AT2G25210	+	17	2.22e-5	AGAAGAAATT	GGGGAAGAAA	ATGAGGCA	827319	coding	Arabidopsis thaliana	4	phytochrome D
551	AT2G23380	+	393	4.10e-6	TAGAATcgct	AAAGAAGAAG	cttgcaGCTG	827352	coding	Arabidopsis thaliana	4	leukocyte receptor cluster-like protein
552	AT2G23940	+	27	8.70e-5	GAAGAAACGA	AAGGAAGAGA	ACGCCAAACA	827363	coding	Arabidopsis thaliana	4	nodulin MtN21 /EamA-like transporter family protein
561	AT2G44490	+	318	1.20e-4	GAAGGTGCGA	GAGGACAAAG	CGTGTGGGAT	827507	coding	Arabidopsis thaliana	4	CAAX protease self-immunity protein
565	AT2G47450	+	219	5.52e-5	GGAAGAGgca	GAGGAAGATG	atgagtcatc	827599	coding	Arabidopsis thaliana	4	transcription factor-like protein
566	AT2G19740	+	21	3.84e-5	AAAGGGAAGA	AAGGAAGAGG	TCGTGACCAG	827730	coding	Arabidopsis thaliana	4	alpha/beta-Hydrolases superfamily protein
567	AT2G44060	+	102	4.10e-6	GGacgaggaa	AAAGAAGAAG	ggaaagGTGG	10723114	coding	Arabidopsis thaliana	4	Diacylglycerol kinase family protein
570	AT2G25430	+	309	7.08e-5	TCCTATTTTT	CAAGAAGAGA	TTCTTTATTC	828243	coding	Arabidopsis thaliana	4	oxidoreductase, zinc-binding dehydrogenase family protein
573	AT2G38040	+	320	1.13e-6	TAGTcgaatt	GGAGAAGAAG	attgttgatG	828255	coding	Arabidopsis thaliana	4	NITRATE TRANSPORTER 1.8
579	AT2G42320	+	302	2.00e-5	TTGACAAAAC	GGAGAAGGAG	CATAATTTAA	828391	coding	Arabidopsis thaliana	4	non-yellowing 1
582	AT2G23350	+	108	8.70e-5	CGGCGGCGGT	GGAGACGGAG	TCACTCACGG	828516	coding	Arabidopsis thaliana	4	alpha/beta-Hydrolases superfamily protein
587	AT2G44500	+	38	2.54e-5	ACAGctttaa	CAAGAAGAAA	gtttcGTATA	828711	coding	Arabidopsis thaliana	4	plant intracellular ras group-related LRR 8
589	AT2G47170	+	41	7.71e-5	GGCTCTTTGC	GAAGAAAGAG	ATGCGTATTC	828777	coding	Arabidopsis thaliana	4	fimbrin 1
596	AT2G26910	+	57	4.59e-6	AGACGAAatc	GAAGACGAAG	aagagctTCG	828824	coding	Arabidopsis thaliana	4	seed storage albumin 3
599	AT2G28200	+	145	9.72e-5	GGTGGAAGTG	GAGGAGAAAG	AGCTGTTTCA	828941	coding	Arabidopsis thaliana	4	acyl-UDP-N-acetylglucosamine O-acyltransferase
600	AT2G22475	+	137	9.21e-5	AGGTTGAAAT	CGAGACGAAG	GGAAGCGATT	828997	coding	Arabidopsis thaliana	4	methyl-coenzyme M reductase II subunit gamma, putative (DUF3741)
602	AT2G28600	+	366	1.83e-6	Ttactaaaaa	GAAGAAGAAA	aa	829104	coding	Arabidopsis thaliana	4	homolog of CFIM-25
603	AT2G19110	+	15	4.10e-6	gttacaaaac	AAAGAAGAAG	agaaaaagaa	829138	coding	Arabidopsis thaliana	4	Urb2/Npa2 family protein
615	AT3G13750	+	136	6.42e-5	ATCAATGGCA	AAAGAAGAAT	CCTTATCTCT	829218	coding	Arabidopsis thaliana	4	WRKY DNA-binding protein 32
616	AT3G53480	+	262	1.41e-5	ATGACcgaga	AAGGAAGAAG	agtCGTTGAT	829254	coding	Arabidopsis thaliana	4	sequence-specific DNA binding transcription factor
625	AT3G04840	+	143	4.10e-6	GGAAGggagg	AAAGAAGAAG	gcgTAAGTTT	829308	coding	Arabidopsis thaliana	4	WRKY DNA-binding protein 18
627	AT3G50590	+	492	6.61e-6	TGCACTCACC	GGAGAAGAGG	AGTGAGCACA	829460	coding	Arabidopsis thaliana	4	1-phosphatidylinositol-3-phosphate 5-kinase FAB1A
629	AT3G18410	+	8	1.56e-4	tgggGAG	AAAGAAGGGA	TTACCGGAGT	5008180	coding	Arabidopsis thaliana	4
632	AT3G12390	+	9	4.20e-5	TGACTACc	GAAGAGAAAG	agatccTCGC	829677	coding	Arabidopsis thaliana	4	DNA-directed RNA polymerase subunit beta, putative (DUF630 and DUF632)
634	AT3G22960	+	350	1.66e-5	GAAGTACGAG	GAGGACGAAG	CTGATCTGTA	829893	coding	Arabidopsis thaliana	4	Auxin-responsive GH3 family protein
637	AT3G16060	+	407	7.71e-5	CAGAATGCTC	AGAGAGGAAA	CGAGTTCTTT	829898	coding	Arabidopsis thaliana	4
639	AT3G23150	+	102	4.59e-6	ATGTAACTGC	GAAGACGAAG	GAAACAGTTT	829995	coding	Arabidopsis thaliana	4	MATE efflux family protein
641	AT3G14720	+	14	1.13e-6	AAAAAACTCa	GGAGAAGAAG	gttggttgCT	831793	coding	Arabidopsis thaliana	5	pseudo-response regulator 7
642	AT3G28180	+	225	6.06e-7	GAACAttaac	GAAGAAGAAG	atcctaAAAG	831758	coding	Arabidopsis thaliana	5	ubiquitin-protein ligase 4
643	AT3G47800	+	109	3.51e-5	TATAAGCTCA	CAAGAGGAAG	CTTAAGTGTT	830303	coding	Arabidopsis thaliana	5	Zinc finger (C2H2 type) family protein / transcription factor jumonji (jmj) family protein
644	AT3G26780	+	69	6.06e-7	caatgaagaa	GAAGAAGAAG	aagataatgg	830324	coding	Arabidopsis thaliana	5	RING/U-box superfamily protein
645	AT3G07690	+	205	6.61e-6	GTGAGAATCT	GGAGAAGAGG	AGGCAGAGCA	830365	coding	Arabidopsis thaliana	5	splicing factor 3A subunit
646	AT3G62250	+	96	1.56e-4	GATCCAAGAC	AAGGAAGGAA	TCCCACCGGA	830450	coding	Arabidopsis thaliana	5	NF-X1-type zinc finger protein NFXL2
648	AT3G56640	+	170	2.87e-6	AAAATGTGGC	GAGGAAGAAG	GAAGCTGAAA	830799	coding	Arabidopsis thaliana	5	K+ uptake permease 7
649	AT3G19390	+	171	8.70e-5	TAATGGTCtc	GGAGAGAAAG	agagacgcTT	830901	coding	Arabidopsis thaliana	5	helicase domain-containing protein / IBR domain-containing protein / zinc finger protein-like protein
658	AT3G15640	+	4	4.71e-5	tgt	GGAGAAGAAT	CGTCTCCTCT	831059	coding	Arabidopsis thaliana	5	SCP1-like small phosphatase 5
662	AT3G62290	+	41	1.77e-4	AGCTCTTTGC	AAAGAAAGAG	ATGCGTATCC	831076	coding	Arabidopsis thaliana	5	heat shock protein 17.6A
667	AT3G23300	+	23	1.41e-5	CAGAAGGAGG	GAAGAAAAAG	CCGGTGATTG	831245	coding	Arabidopsis thaliana	5	midasin-like protein
669	AT3G13580	+	44	9.45e-6	AGTCagtgtt	GAAGAAGAGA	aagagggagG	831276	coding	Arabidopsis thaliana	5	Rubisco methyltransferase family protein
673	AT3G15095	+	386	6.06e-7	GGAAgcatgt	GAAGAAGAAG	atgagagctA	831434	coding	Arabidopsis thaliana	5	Pollen Ole e 1 allergen and extensin family protein
675	AT3G18000	+	87	7.08e-5	ATTTatggaa	AGAGAAGAGA	ctgtgaaatt	831507	coding	Arabidopsis thaliana	5	Putative adipose-regulatory protein (Seipin)
683	AT3G56360	+	28	1.41e-5	ATTTGTTGCG	GAGGAGGAAG	TGCATGCGCC	831560	coding	Arabidopsis thaliana	5	alkenal reductase
688	AT3G16410	+	22	9.21e-5	GTTGAAGCAC	AAGGAGGAAA	TGGCGGTAAC	831963	coding	Arabidopsis thaliana	5	Integrase-type DNA-binding superfamily protein
689	AT3G03710	+	124	3.51e-5	AGcagcggcg	GAGGAGGAAA	ATTGTGCTcg	832051	coding	Arabidopsis thaliana	5	homeotic protein regulator
708	AT3G04830	+	58	3.84e-5	GTTGAgaatg	GAGGAGGAGG	tgtTTGGGAG	832196	coding	Arabidopsis thaliana	5	Transcriptional factor B3 family protein / auxin-responsive factor AUX/IAA-like protein
716	AT4G22930	+	205	4.40e-5	CTGAGAAAGT	GAAGACGAGA	GCAGTAAGAA	832482	coding	Arabidopsis thaliana	5	squalene monooxygenase 6
717	AT4G26230	+	5	1.13e-6	TGTC	GGAGAAGAAG	GGAAGGAAAG	833606	coding	Arabidopsis thaliana	5	transmembrane protein
718	AT4G39170	+	364	1.83e-6	TCGgttcttt	GAAGAAGAAA	gcaatcaATG	833897	coding	Arabidopsis thaliana	5	HXXXD-type acyl-transferase family protein
723	AT4G26840	+	33	8.70e-5	CAAGAAGCCA	GGAGACGGAG	GAGCTCACAT	833962	coding	Arabidopsis thaliana	5	cycling DOF factor 2
726	AT4G02940	+	399	3.84e-5	gaagaaaaca	GAGGAGGAGG	CGGAGGAAGA	834076	coding	Arabidopsis thaliana	5	glucose-6-phosphate dehydrogenase 6
730	AT4G18730	+	87	1.13e-6	TGCAGGCATC	GGAGAAGAAG	CTCTCGAACC	834138	coding	Arabidopsis thaliana	5	homolog of Xeroderma pigmentosum complementation group B 2
733	AT4G31180	+	132	3.51e-5	TCGTCAAGAA	CAAGAGGAAG	CAACGCGTCG	834383	coding	Arabidopsis thaliana	5	zinc knuckle (CCHC-type) family protein
739	AT4G34670	+	172	4.10e-6	GGAAaggagg	AAAGAAGAAG	gcgTAAGTAA	834572	coding	Arabidopsis thaliana	5	F-box family protein
740	AT4G26870	+	102	2.22e-5	TAAACAGGAA	CGAGAAGAAG	Ccacatcatc	834608	coding	Arabidopsis thaliana	5	histone acetyltransferase (DUF1264)
751	AT4G01610	+	213	1.28e-4	ACTTTAatag	AAAGACAAAG	aaagatcCAA	834646	coding	Arabidopsis thaliana	5	peptide transporter 3
752	AT4G10840	+	107	5.10e-5	CGCGAACTCC	GATGAAGAAA	ACCCCTTCCT	834839	coding	Arabidopsis thaliana	5	eukaryotic release factor 1-1
754	AT4G36250	+	65	4.71e-5	TTGCGAGTGG	GAGGACGAGG	AGTCTGAAGT	835003	coding	Arabidopsis thaliana	5	WD40/YVTN repeat and Bromo-WDR9-I-like domain-containing protein
756	AT4G20360	+	221	2.87e-6	GAAAGTTCGA	GAGGAAGAAG	CCTCATGTCA	835202	coding	Arabidopsis thaliana	5	DEAD-box protein abstrakt
757	AT4G11150	+	63	4.20e-5	CCAAGAAGCG	GAAGAGAAAG	CAAACGAGAT	835250	coding	Arabidopsis thaliana	5	Protein phosphatase 2C family protein
760	AT4G23470	+	17	4.71e-5	AACAGGATAT	GGAGAAGATG	GAGCTTCGTA	835258	coding	Arabidopsis thaliana	5	pfkB-like carbohydrate kinase family protein
761	AT4G39620	+	125	4.71e-5	GGAGGTCGAC	GAGGACGAGG	ATAACTTGCG	835403	coding	Arabidopsis thaliana	5
772	AT4G04460	+	110	2.87e-6	GAATTggatt	GAAGAAGAGG	aaactaGACC	835409	coding	Arabidopsis thaliana	5	plastid division1
775	AT4G15230	+	754	1.83e-6	TAGTTGCacg	GAAGAAGAAA	tgaaggGTGA	835432	coding	Arabidopsis thaliana	5	Transducin/WD40 repeat-like superfamily protein
777	AT5G27470	+	24	4.20e-5	TCTATTTCGT	GAAGAGAAAG	GTAACAATCC	835494	coding	Arabidopsis thaliana	5	homogentisate 1,2-dioxygenase
792	AT5G22920	+	187	8.70e-5	TCACATTATA	GAAGACGATG	CAAGATTAGA	835642	coding	Arabidopsis thaliana	5	gamete expressed protein 1
794	AT5G39990	+	89	7.71e-5	TTGTTTCTTC	AGAGAGGAAA	TGGATATTTT	835664	coding	Arabidopsis thaliana	5	beta-amylase 4
802	AT5G61970	+	2	6.61e-6	T	GGGGAAGAAG	CAGAGCGAGA	835713	coding	Arabidopsis thaliana	5	RNA-binding KH domain-containing protein
804	AT5G64330	+	46	1.41e-5	gttggaggtg	GAGGAGGAAG	agagtaTGGT	835888	coding	Arabidopsis thaliana	5
809	AT5G20180	+	20	2.00e-5	GATCATCTGT	GAAGAAGATG	TGTGAGTTTT	835928	coding	Arabidopsis thaliana	5	actin binding protein
815	AT5G64030	+	329	2.54e-5	ATAAccagga	AGAGAAGAAA	gaagagaaaa	835941	coding	Arabidopsis thaliana	5	regulatory particle triple-A ATPase 3
821	AT5G47890	+	7	9.45e-6	tgGCAT	GGAGAGGAAG	CATATCGAAG	836197	coding	Arabidopsis thaliana	5	P-loop containing nucleoside triphosphate hydrolases superfamily protein
823	AT5G11640	+	2	5.20e-6	T	GGAGAAGAAA	CGCGAAGGAG	836272	coding	Arabidopsis thaliana	5	GroES-like zinc-binding alcohol dehydrogenase family protein
827	AT5G20590	+	339	2.87e-6	AAccgaggag	GAGGAAGAAG	gtaGAGGAGA	836542	coding	Arabidopsis thaliana	5	alternative oxidase 2
831	AT5G45510	+	831	6.06e-7	AGgatgacaa	GAAGAAGAAG	gagaaggaag	836640	coding	Arabidopsis thaliana	5	succinate dehydrogenase 2-3
836	AT5G60570	+	93	3.08e-5	TTTGAGGGTA	GGAGAGGAGG	ATAACGATGG	836672	coding	Arabidopsis thaliana	5	O-fucosyltransferase family protein
840	AT5G19520	+	24	1.13e-6	AGTCAGTAAC	GGAGAAGAAG	TTGTTATTAA	836753	coding	Arabidopsis thaliana	5	calcium-dependent protein kinase 28
843	AT5G18070	+	344	5.10e-5	GAAAATTcat	GGAGAAGGAA	gagattgCAA	NA	NA	NA	NA	NA
845	AT5G60550	+	162	6.06e-7	agaagaagat	GAAGAAGAAG	tagagcAGAA
846	AT5G01590	+	302	6.61e-6	CAGTTTtcga	GAAGAAGGAG	aatccGAGCA
852	AT5G63810	+	545	3.08e-5	TCAAACAGCA	AAAGAAGGAG	GCT
857	AT5G56220	+	12	6.06e-7	GAAgggaata	GAAGAAGAAG	caagttTAGT
859	AT5G57015	+	184	6.42e-5	TATTCAAACG	AATGAAGAAG	TTGCAATCAA
865	AT5G65950	+	859	9.45e-6	TTCTTATTAC	AGAGAAGAAG	GACGGAGAAT
868	AT5G23290	+	29	4.71e-5	Gaggagagat	GGAGAAGATG	gGAATCGATC
874	AT5G46430	+	32	2.87e-6	AGAAGGTGGT	GAAGAAGAGG	TCTGCCAAAT
879	AT5G55930	+	195	1.13e-6	TTAACGtgca	GGAGAAGAAG	aggtgtTGGA
882	AT5G16060	+	38	6.06e-7	AAAATcacgt	GAAGAAGAAG	gtcgAAGAAG
885	AT5G12950	+	234	1.41e-5	GAAGATGTTG	AAAGAAGAGG	CAGATGAATT
886	AT5G08690	+	209	7.71e-5	CTAAGGATGA	GGGGAAAAAG	ACCTATGATT
887	AT5G49910	+	175	7.08e-5	CTTCGTATGG	GACGAAGAAA	CAACAACGCT
892	AT5G13960	+	180	1.41e-5	GTTacatgag	AAAGAAGAGG	aaaatgtCGA
893	AT5G64740	+	782	4.10e-6	TGAAGgtgat	GAAGAGGAAG	atgacaTTGA
894	AT5G27770	+	32	4.10e-6	CAGctaaggg	AAAGAAGAAG	ggaGTTTCCT
896	AT5G49160	+	1101	1.83e-6	TAAGACCtcc	GAAGAAGAAA	cagatgaaCT
899	AT5G51750	+	210	6.06e-7	TAAatctcaa	GAAGAAGAAG	gtaataACAA

## Sheet: Col_IM_TSS25_2
Genes with specific DNA motif at TSS+25 site upregulate in Col IM stage.
Number	Name	Strand	Start	p-value	Sites			Entrez	Type	Species	Chr	Description
2	AT1G09210	+	125	9.99e-5	TATCTCTATA	CTCTATCTTC	CTGATGATGC	839429	coding	Arabidopsis thaliana	1	pyruvate dehydrogenase E1 alpha
4	AT1G53240	+	63	1.52e-5	TCCGCCGTAG	CTTCTCCTCC	GGCTCCGTCC	839407	coding	Arabidopsis thaliana	1	Ribosomal protein L19e family protein
6	AT1G27190	+	59	3.29e-6	tttctctgtt	CTTCTTCTTC	agctgaaGAC	839489	coding	Arabidopsis thaliana	1	Coproporphyrinogen III oxidase
9	AT1G55360	+	285	2.46e-4	ATTCACTTAT	TTCTCTCTCC	TTCCTGCTAC	839228	coding	Arabidopsis thaliana	1	prohibitin 2
11	AT1G05570	+	104	6.26e-5	AGTGAAGTTG	TTCCCTCTTC	TTTAGTTGAG	839524	coding	Arabidopsis thaliana	1	NAD(P)-linked oxidoreductase superfamily protein
13	AT1G09780	+	380	7.47e-5	TGTGACCAAG	CTCTTGCTTC	TGGCAAAATC	837059	coding	Arabidopsis thaliana	1	callose synthase 1
18	AT1G19130	+	105	9.99e-5	ATTCTTCTGT	TTTCCTCTCC	ACCTCTCAGC	837150	coding	Arabidopsis thaliana	1	GSK3/SHAGGY-like protein kinase 1
20	AT1G66280	+	16	8.19e-5	ATTGCAAAAG	TTCCCTCTCC	TGGGGCTTCT	837196	coding	Arabidopsis thaliana	1	Leucine-rich repeat protein kinase family protein
25	AT1G75990	+	163	1.57e-4	tactgctttt	TTTTTTCTCC	agatTTGAAG	837341	coding	Arabidopsis thaliana	1	UDP-D-apiose/UDP-D-xylose synthase 2
31	AT1G78060	+	16	3.29e-6	TAAAcaactg	CTTCTTCTTC	tccttctctt	837414	coding	Arabidopsis thaliana	1	Major facilitator superfamily protein
34	AT1G28290	+	110	2.51e-5	CCTTCTCTAG	CTCCTGCTCC	TGCTCCTTAC	837441	coding	Arabidopsis thaliana	1	calreticulin 1b
35	AT1G76930	+	113	1.07e-5	AAGCATTACT	CTCCTCCTCC	TGTTTACaag	837461	coding	Arabidopsis thaliana	1	GDSL-like Lipase/Acylhydrolase superfamily protein
37	AT1G27310	+	45	6.26e-5	AGCACTACTA	CTCCACCTTC	GATGCAAATC	837507	coding	Arabidopsis thaliana	1	Phosphoglycerate mutase, 2,3-bisphosphoglycerate-independent
40	AT1G67490	+	269	1.35e-4	ATCACTCCTT	TTCCTGCTCC	GAAAGTCATG	837591	coding	Arabidopsis thaliana	1	RNI-like superfamily protein
42	AT1G06840	+	45	3.29e-6	TACctctgct	CTTCTTCTTC	ctcttctgtt	837593	coding	Arabidopsis thaliana	1	Serine/Threonine-kinase
44	AT1G19920	+	98	7.47e-5	ATCTCCTTCC	TTTCCTCTTC	TAATAACAAC	837638	coding	Arabidopsis thaliana	1	transmembrane nine 1
46	AT1G15210	+	608	3.44e-5	TTGTTGGGTC	CTCCGTCTTC	CGGGAAGACC	837712	coding	Arabidopsis thaliana	1	CYTOCHROME P450 51G1
47	AT1G64650	+	96	7.47e-5	TTAACACCTC	CTCCGCCTTC	AACTCCTTCA	837756	coding	Arabidopsis thaliana	1	leucine-rich repeat/extensin 1
48	AT1G51630	+	297	3.33e-4	GATTCAGCTG	TTTGTTCTTC	TAAATTGATT	837874	coding	Arabidopsis thaliana	1	ARM repeat superfamily protein
55	AT1G47640	+	157	1.70e-4	CTTAGATCTT	CTTTCGCTTC	ATGATC	838036	coding	Arabidopsis thaliana	1	hydroxyproline-rich glycoprotein family protein
57	AT1G21310	+	290	1.07e-5	TAcaaatctc	CTCCTCCTCC	ggtCAAGCAC	838087	coding	Arabidopsis thaliana	1	pleiotropic drug resistance 7
62	AT1G58290	+	68	1.28e-6	CATAATctat	CTCCTTCTTC	ttcttcttcg	838163	coding	Arabidopsis thaliana	1	Ribosomal protein L7Ae/L30e/S12e/Gadd45 family protein
63	AT1G14710	+	53	8.19e-5	AAATTGCAGT	TTCCTCCTCC	GGCAAATTGG	838348	coding	Arabidopsis thaliana	1	Protein phosphatase 2A, regulatory subunit PR55
64	AT1G54630	+	17	1.97e-5	TCCATTGCTA	CTTCTGCTTC	TACTTCTCTC	838495	coding	Arabidopsis thaliana	1	Small nuclear ribonucleoprotein family protein
65	AT1G02780	+	125	1.20e-4	ATGTTgttgc	TTTTTTCTTC	atccttttac	838496	coding	Arabidopsis thaliana	1	RmlC-like jelly roll fold protein
66	AT1G08200	+	280	3.33e-4	AGATCTGGTA	TTTGTTCTTC	GTT	838580	coding	Arabidopsis thaliana	1	Pseudouridine synthase/archaeosine transglycosylase-like family protein
68	AT1G17720	+	38	2.26e-4	AGTGGTCCTC	CTCCGTCTTT	AGAGTGGAGA	838728	coding	Arabidopsis thaliana	1	extensin 3
70	AT1G68560	+	5	9.61e-6	Atgg	CTTCCTCTTC	ttcatctcta	28717257	coding	Arabidopsis thaliana	1	transmembrane protein
75	AT1G30580	+	196	3.44e-5	tttttttttt	TTTCTTCTTC	tgagtttTGC	838794	coding	Arabidopsis thaliana	1	Histone H3 K4-specific methyltransferase SET7/9 family protein
76	AT1G76400	+	31	5.40e-6	CGATCTGTTA	CTTCTTCTCC	TGGCGATCGC	839109	coding	Arabidopsis thaliana	1	Ribosomal protein L10 family protein
78	AT1G52300	+	22	4.44e-4	CGATTCTCCT	CTCTATCTTT	CTATTTCATC	839144	coding	Arabidopsis thaliana	1	Di-glucose binding protein with Leucine-rich repeat domain-containing protein
79	AT1G01090	+	95	1.28e-6	CGATTggctc	CTCCTTCTTC	tttcctcgGA	839601	coding	Arabidopsis thaliana	1	Galactosyltransferase family protein
80	AT1G66270	+	34	1.20e-4	CATGGGGCTG	CTTTTGCTCC	TAACCATCCT	839608	coding	Arabidopsis thaliana	1	Leucine-rich repeat protein kinase family protein
85	AT1G35580	+	212	1.52e-5	CTTGATACGC	CTCTTTCTTC	TGCTAGAAAC	839620	coding	Arabidopsis thaliana	1	nuclear transport factor 2A
87	AT1G25570	+	36	1.28e-6	tcttcctctc	CTCCTTCTTC	ctcctcctcc	839630	coding	Arabidopsis thaliana	1	Ribosomal protein L22p/L17e family protein
90	AT1G03860	+	35	1.97e-4	ATTCCTGGAG	CTCCTGCTCT	CTCTGCCCTT	839723	coding	Arabidopsis thaliana	1	arabinogalactan protein 31
91	AT1G03475	+	224	3.29e-6	actccatctt	CTTCTTCTTC	ttccgtcAGG	839742	coding	Arabidopsis thaliana	1	HAESA-like 1
100	AT1G71020	+	179	3.29e-6	GAATctgatg	CTTCTTCTTC	gttgaaTTCT	839923	coding	Arabidopsis thaliana	1	Phototropic-responsive NPH3 family protein
102	AT1G21920	+	258	3.29e-6	TCTcatcgtt	CTTCTTCTTC	gtcgtcttct	839924	coding	Arabidopsis thaliana	1	cation-chloride co-transporter 1
103	AT1G72410	+	800	1.97e-5	ATATtgatta	CTTTTTCTTC	tctatattCA	839938	coding	Arabidopsis thaliana	1	GTP binding protein
107	AT1G53500	+	164	1.97e-5	CTtgatcctt	CTTTTTCTTC	accaaATTTC	840208	coding	Arabidopsis thaliana	1	Ribosomal protein L6 family
108	AT1G25260	+	39	1.97e-4	GTTAGaactc	TTCTTCCTTC	actCTTTCTG	840221	coding	Arabidopsis thaliana	1	Transmembrane proteins 14C
112	AT2G42500	+	104	2.91e-4	GTGCCTACAA	CTTTCTCTTT	AGACCTTAGC	840454	coding	Arabidopsis thaliana	1	cytosolic invertase 1
119	AT2G43640	+	61	6.53e-4	tgagattttt	TTTTTTCCTC	tgatTTGTGT	841173	coding	Arabidopsis thaliana	1	seven transmembrane domain protein
120	AT2G21170	+	140	3.29e-6	gtttcttcct	CTTCTTCTTC	tcatcgcTCC	841243	coding	Arabidopsis thaliana	1	nodulin MtN21 /EamA-like transporter family protein
122	AT2G45730	+	236	7.04e-6	attcttttct	CTCCCTCTTC	TTGCAGTATA	841465	coding	Arabidopsis thaliana	1	Ergosterol biosynthesis ERG4/ERG24 family
124	AT2G24640	+	473	2.46e-4	AATTGTTTAG	CTCGTGCTTC	CATTGTTagt	841588	coding	Arabidopsis thaliana	1	O-fucosyltransferase family protein
131	AT2G17560	+	54	4.72e-5	AGaggtttgg	TTTCTTCTCC	GACTCTGAGA	841660	coding	Arabidopsis thaliana	1	Zinc-binding ribosomal protein family protein
132	AT2G28470	+	402	1.70e-4	atttttggag	CTTTTTCTTT	ctttctgatt	841757	coding	Arabidopsis thaliana	1	Lactate/malate dehydrogenase family protein
133	AT2G25310	+	63	3.44e-5	TACAGatttg	CTTCATCTTC	tttgcttcCA	841785	coding	Arabidopsis thaliana	1	NAD-dependent epimerase/dehydratase family protein
137	AT2G33800	+	102	7.04e-6	TCGtctcttt	CTCCTCCTTC	CTCAACCGCC	841821	coding	Arabidopsis thaliana	1	pectin methylesterase 1
138	AT2G40620	+	127	1.97e-4	GGAGGTCCAA	TTCCGTCTCC	CTGAAGATCT	841905	coding	Arabidopsis thaliana	1	acyl carrier protein 3
139	AT2G15240	+	29	3.44e-5	AGATCtcgtt	CTTCATCTTC	ttcatcccgA	841982	coding	Arabidopsis thaliana	1	tRNA-splicing ligase (DUF239)
140	AT2G23790	+	80	1.70e-4	AATTGTCGca	TTTCGTCTTC	ttcgttaGCC	842198	coding	Arabidopsis thaliana	1	Glutamyl-tRNA reductase family protein
141	AT2G32230	+	230	9.61e-6	CAATCAGCAG	CTTCTCCTTC	TGAAAACTTA	842474	coding	Arabidopsis thaliana	1	Chaperone DnaJ-domain superfamily protein
142	AT2G33370	+	37	5.61e-5	GATTCCAAGC	CTTCTTCTTT	CGTAGCTGTT	842497	coding	Arabidopsis thaliana	1	Coatomer, alpha subunit
143	AT2G44860	+	23	5.26e-4	AAGTGTTGGT	TTTGCTCTTC	CACAATATAT	842773	coding	Arabidopsis thaliana	1	Major facilitator superfamily protein
144	AT2G28450	+	59	1.52e-5	ACCCAAACAC	CTCCTGCTTC	CGTCGAGCCA	842796	coding	Arabidopsis thaliana	1	Ribosomal protein S5 family protein
146	AT2G02160	+	184	1.20e-4	TCTTATCCAG	TTTCTGCTTC	aattagggtt	842871	coding	Arabidopsis thaliana	1	beta-hexosaminidase 3
147	AT2G15790	+	177	1.97e-4	ACAaggttct	CTCTTTCTCT	ctatatctTT	842905	coding	Arabidopsis thaliana	1	cytosolic NADP+-dependent isocitrate dehydrogenase
148	AT2G41770	+	189	3.44e-5	CCATAgtagc	TTTCTTCTTC	ctctacaaCA	842930	coding	Arabidopsis thaliana	1	transmembrane kinase 1
151	AT2G26080	+	129	4.72e-5	GGTATGTCTC	CTCCGTCTCC	TCCTTTCTCC	842933	coding	Arabidopsis thaliana	1	Eukaryotic aspartyl protease family protein
152	AT2G40730	+	175	1.20e-4	ATTCtgcgtt	TTTTTTCTTC	ctgtTACTTG	842944	coding	Arabidopsis thaliana	1	Glycosyl hydrolase superfamily protein
153	AT2G01720	+	24	3.44e-5	TCGGGATCTT	CTCCGTCTTC	GTAGCTGTAT	842945	coding	Arabidopsis thaliana	1	Glycosyl hydrolase superfamily protein
156	AT2G21870	+	47	6.26e-5	CAGGTATATA	CTCTCTCTCC	CTCGATTTtt	843063	coding	Arabidopsis thaliana	1	Ribosomal protein L22p/L17e family protein
158	AT2G33040	+	83	4.72e-5	ATCCgatctc	CTCTCTCTTC	tgaCCAGTGA	843070	coding	Arabidopsis thaliana	1	glucosidase 1
159	AT2G37230	+	52	1.57e-4	TAGGGTTTAT	CTCTCGCTTC	CCAGATCATC	843185	coding	Arabidopsis thaliana	1	alpha-xylosidase 1
160	AT2G28360	+	62	4.72e-5	GATAGattca	TTTCTTCTCC	tttcttatAG	843440	coding	Arabidopsis thaliana	1	FORMS APLOID AND BINUCLEATE CELLS 1C
162	AT2G41420	+	32	8.19e-5	CCCGTTGGTG	TTCCTCCTCC	TCAAGGTCCT	843442	coding	Arabidopsis thaliana	1	ARM repeat superfamily protein
163	AT2G29960	+	36	9.61e-6	TCGgaactct	CTTCCTCTTC	ggAGCCATAG	843573	coding	Arabidopsis thaliana	1	COP1-interacting protein-like protein
168	AT2G25800	+	272	1.52e-5	CCCAATGGCT	CTCCTGCTTC	GCCGGCGATT	843628	coding	Arabidopsis thaliana	1	Glucose-methanol-choline (GMC) oxidoreductase family protein
171	AT2G45470	+	114	4.72e-5	CTCCAGATTA	CTCTTCCTTC	AACAGCTACC	843931	coding	Arabidopsis thaliana	1	PAM domain (PCI/PINT associated module) protein
172	AT2G11910	+	73	9.99e-5	CACTGAGTCT	TTTCTCCTCC	TCGTCGGAAA	843972	coding	Arabidopsis thaliana	1	Ribophorin I
175	AT2G41620	+	74	1.28e-6	GAGCAAGCTG	CTCCTTCTTC	TCAGTTTCCT	844028	coding	Arabidopsis thaliana	1	extensin 4
177	AT2G16440	+	109	4.11e-6	ACCTCAGGTC	CTCCTTCTCC	CGGAGAAAAC	844141	coding	Arabidopsis thaliana	1	Glycosyl hydrolase family protein
180	AT2G35880	+	227	1.97e-4	AGTCTTAACA	TTCTCTCTTC	TGTGTCATTC	844231	coding	Arabidopsis thaliana	1	vacuolar H+-pyrophosphatase 2
185	AT2G26330	+	492	7.47e-5	GACTGGACAA	CTTCACCTTC	TTCGGATTAT	844334	coding	Arabidopsis thaliana	1	DnaJ / Sec63 Brl domains-containing protein
188	AT3G13410	+	54	2.74e-4	TATCTGTGGC	CTCTCTCTTT	GAAATCGGAT	814701	coding	Arabidopsis thaliana	2	Ribophorin I
189	AT3G07330	+	355	7.47e-5	TGTTGTTgtg	CTTCTTCTCT	gtttcgaGCT	814747	coding	Arabidopsis thaliana	2	CCCH-type zinc finger family protein
195	AT3G54960	+	28	6.26e-5	AAGtatctct	CTCCTTCTCT	tcgtctcttt	815665	coding	Arabidopsis thaliana	2
203	AT3G27180	+	68	1.52e-5	CGCGTGTCAG	CTCCTGCTTC	GGCTCCCTTC	815978	coding	Arabidopsis thaliana	2	arabinogalactan protein 9
204	AT3G15950	+	380	3.44e-5	tcttgtttct	TTTCTTCTTC	tgcaatttGT	816013	coding	Arabidopsis thaliana	2	UNC-50 family protein
209	AT3G45030	+	83	4.02e-4	ATCAGGATTA	CTCTCTCCTC	CA	816074	coding	Arabidopsis thaliana	2	peptidyl-prolyl cis-trans isomerase / cyclophilin-40 (CYP40) / rotamase
210	AT3G03630	+	230	1.07e-5	cggaaaccac	CTCCTCCTCC	gccaGTCACT	816142	coding	Arabidopsis thaliana	2	Minichromosome maintenance (MCM2/3/5) family protein
212	AT3G15610	+	96	3.68e-4	CTGATGGTTT	CTTCCTCATC	AGCGCAAGTA	816198	coding	Arabidopsis thaliana	2	transportin 1
213	AT3G45850	+	59	6.26e-5	GGGATTGTAT	CTCTCTCTCC	AGCTCAGACA	816243	coding	Arabidopsis thaliana	2	Ribosomal protein S4 (RPS4A) family protein
215	AT3G60770	+	66	5.26e-4	gatttgaaaa	CTTGTTCTCT	tacattttgt	816248	coding	Arabidopsis thaliana	2	NADPH-dependent thioredoxin reductase A
216	AT3G04090	+	171	3.01e-4	TCGTCTACGT	CTCGATCTTC	A	816263	coding	Arabidopsis thaliana	2	high mobility group B4
218	AT3G48690	+	211	1.07e-5	CGACTCGAAA	CTCCCTCTCC	TCGTTTACTT	816428	coding	Arabidopsis thaliana	2	heavy metal atpase 4
219	AT3G01790	+	64	1.97e-4	AAATGATTAC	TTCTTCCTTC	CATATCTCCA	816494	coding	Arabidopsis thaliana	2	Ribosomal protein S30 family protein
223	AT3G16640	+	78	1.97e-5	AGCTATCGAT	CTTTTTCTTC	CGATCGGAAT	816555	coding	Arabidopsis thaliana	2	NAD(P)-binding Rossmann-fold superfamily protein
226	AT3G54640	+	71	1.52e-5	TTCCGCCATT	CTTCTCCTCC	TGATTCATCG	816561	coding	Arabidopsis thaliana	2	ATP citrate lyase (ACL) family protein
228	AT3G27190	+	113	9.61e-6	TCCTCcgtct	CTTCTCCTTC	tcactTCCGT	816651	coding	Arabidopsis thaliana	2	Translocon-associated protein (TRAP), alpha subunit
231	AT3G09260	+	34	1.20e-4	CATTGGGCTG	CTTTTGCTCC	TGACCATCGT	816652	coding	Arabidopsis thaliana	2	triosephosphate isomerase
232	AT3G61650	+	133	3.29e-6	TACTCAggtc	CTTCTTCTTC	tgaaccaaCC	816723	coding	Arabidopsis thaliana	2	MALE GAMETOPHYTE DEFECTIVE 1
233	AT3G56370	+	268	1.20e-4	TCGTGGCCTA	CTTCAGCTTC	AGTTTCTTCA	816781	coding	Arabidopsis thaliana	2	phosphofructokinase 5
235	AT3G02780	+	65	1.97e-5	ctttcgtctt	CTTTTTCTTC	tttccgaTTT	816867	coding	Arabidopsis thaliana	2	poly(A) binding protein 4
236	AT3G51840	+	73	1.70e-4	GGTATACTTG	TTTCGTCTTC	CTCATCGTTT	816870	coding	Arabidopsis thaliana	2	SET domain-containing protein
237	AT3G49080	+	206	5.61e-5	AAGTCTGGAC	CTTTCTCTTC	CGATGattct	816911	coding	Arabidopsis thaliana	2	calcium uniporter (DUF607)
238	AT3G59140	+	372	9.61e-6	TGTTATctat	CTTCTCCTTC	ttttatGGTT	817000	coding	Arabidopsis thaliana	2	ubiquitin-specific protease 19
239	AT3G22790	+	428	3.44e-5	GAGGAttctg	CTTCATCTTC	atGTTCTGAG	817069	coding	Arabidopsis thaliana	2	ER membrane protein complex subunit-like protein (DUF2012)
243	AT3G04760	+	164	1.57e-4	GGTAGATCCT	TTTCATCTTC	AGGAGCAAGA	817122	coding	Arabidopsis thaliana	2	elongation factor Ts (DUF810)
245	AT3G17465	+	65	1.97e-4	CGGTCTATAA	CTCCTTCATC	CTCTGAATCT	817149	coding	Arabidopsis thaliana	2	glycine decarboxylase P-protein 2
249	AT3G62270	+	276	1.57e-4	GGTATTTAAT	CTTCTCCTCT	gaaaagaaaa	817173	coding	Arabidopsis thaliana	2	Leucine-rich receptor-like protein kinase family protein
251	AT3G47370	+	77	4.72e-5	ATCAGGATCA	CTCTCTCTTC	AAAAAA	817232	coding	Arabidopsis thaliana	2	pleiotropic drug resistance 4
253	AT3G56340	+	13	4.72e-5	GGCaagtttt	CTCCTTCTTT	gttAGATTCA	817366	coding	Arabidopsis thaliana	2	C2H2-type zinc finger family protein
254	AT3G19340	+	115	3.44e-5	GTTTCTCCAA	TTTCTTCTTC	CCTGTTCTCG	817384	coding	Arabidopsis thaliana	2	SIT4 phosphatase-associated family protein
256	AT3G25500	+	476	1.07e-5	CGTGTCTACC	CTCCTCCTCC	GGCAACGGCG	817393	coding	Arabidopsis thaliana	2	zinc finger (CCCH-type) family protein
258	AT3G28345	+	253	1.52e-5	ctctctctct	CTCTTTCTTC	tctgccaTAT	817395	coding	Arabidopsis thaliana	2	beta-galactosidase 8
260	AT3G54470	+	170	2.46e-4	atctcttctc	TTCCACCTTC	TGCAACCTTC	817546	coding	Arabidopsis thaliana	2	cyclophilin 5
262	AT3G51550	+	43	3.29e-6	tcttcttctt	CTTCTTCTTC	tcatatcTGC	817629	coding	Arabidopsis thaliana	2	Tetratricopeptide repeat (TPR)-like superfamily protein
263	AT3G57330	+	347	3.29e-6	ttttatgttt	CTTCTTCTTC	taatgtACAG	817782	coding	Arabidopsis thaliana	2	proteinaceous RNase P 1
265	AT3G12670	+	73	9.61e-6	TAGCATTGGA	CTTCTCCTTC	AAGCATGTGG	817866	coding	Arabidopsis thaliana	2	gamma subunit of Mt ATP synthase
266	AT3G28550	+	653	1.07e-5	GTATACAagt	CTCCTCCTCC	accatatgtt	817900	coding	Arabidopsis thaliana	2	Ribosomal protein L14p/L23e family protein
269	AT3G49720	+	83	3.01e-4	CACTCAAAGT	CTCGATCTTC	TCCACTACTA	817947	coding	Arabidopsis thaliana	2	Ribosomal protein S5 family protein
280	AT3G13870	+	216	9.99e-5	tgattgattc	TTCTTTCTTC	tatttagTAG	817986	coding	Arabidopsis thaliana	2	SecY protein transport family protein
283	AT3G10840	+	167	5.40e-6	TCCAAtgctg	CTTCTTCTCC	ttctctctct	818086	coding	Arabidopsis thaliana	2	Putative plant snare 11
288	AT4G02930	+	153	7.04e-6	ccTTCGGAAC	CTCCTCCTTC	TGGAGATCCA	818161	coding	Arabidopsis thaliana	2	TPX2 (targeting protein for Xklp2) protein family
289	AT4G14420	+	77	7.47e-5	GAGTAAGcaa	TTTCCTCTTC	tttacTCGGT	818231	coding	Arabidopsis thaliana	2	Pyruvate kinase family protein
293	AT4G31700	+	177	1.57e-4	tgcttctctg	TTTCATCTTC	at	818265	coding	Arabidopsis thaliana	2	ATP binding cassette subfamily B1
294	AT4G00570	+	310	1.97e-4	ACGAGGCTTG	CTTCCTCCTC	GTGTTATGAC	818300	coding	Arabidopsis thaliana	2	Tetratricopeptide repeat (TPR)-like superfamily protein
297	AT4G34720	+	36	1.24e-4	CAGCTCCCTT	CTTCGGCTTC	CTCGGCGCTG	818302	coding	Arabidopsis thaliana	2	adenosine kinase
299	AT4G23650	+	48	1.07e-5	CGCCAccgtc	CTCCTCCTCC	tcttcctccg	818382	coding	Arabidopsis thaliana	2	acetyl Co-enzyme a carboxylase carboxyltransferase alpha subunit
302	AT4G08410	+	272	4.11e-6	tcatactact	CTCCTTCTCC	aaaggttgat	818657	coding	Arabidopsis thaliana	2	Basic-leucine zipper (bZIP) transcription factor family protein
303	AT4G32410	+	290	1.57e-4	aatggaaact	TTTCTGCTCC	AATTCTTCAA	818668	coding	Arabidopsis thaliana	2	kinase family with ARM repeat domain-containing protein
304	AT4G37910	+	84	1.20e-4	CCGTATGTAT	CTTTCCCTTC	attttcattt	818672	coding	Arabidopsis thaliana	2	Rhodanese/Cell cycle control phosphatase superfamily protein
305	AT4G01310	+	26	5.61e-5	CTTCTGCAGT	CTTCCGCTTC	TTCGTTTCAC	818740	coding	Arabidopsis thaliana	2	proline-rich family protein
306	AT4G23460	+	91	5.40e-6	GTAcaaggtt	CTTCTTCTCC	gtctaATTTC	818760	coding	Arabidopsis thaliana	2	Nucleoporin interacting component (Nup93/Nic96-like) family protein
307	AT4G10380	+	206	8.19e-5	TTCACCGATT	TTCCCTCTCC	TGATGTCTCC	818776	coding	Arabidopsis thaliana	2	transmembrane protein, putative (DUF288)
309	AT4G16720	+	12	5.40e-6	TGGGTAAATC	CTTCTTCTCC	ATCCCTTCTT	818850	coding	Arabidopsis thaliana	2	protein phosphatase 2A-3
311	AT4G24620	+	26	5.40e-6	GGCCtatact	CTTCTTCTCC	atctctcaaA	818917	coding	Arabidopsis thaliana	2	Proline-rich extensin-like family protein
313	AT4G12910	+	131	5.61e-5	TTCGAAGGCA	CTTTTCCTTC	GAAACATTAC	818966	coding	Arabidopsis thaliana	2	Signal recognition particle, SRP9/SRP14 subunit
314	AT4G32460	+	25	5.40e-6	AGTGATagtg	CTTCTTCTCC	ttcactcgTT	819056	coding	Arabidopsis thaliana	2	Glycosyl hydrolase superfamily protein
317	AT4G18670	+	60	3.29e-6	tttttatcac	CTTCTTCTTC	acaagtATCT	819059	coding	Arabidopsis thaliana	2	cytochrome c oxidase 10
319	AT4G08400	+	218	4.11e-6	tcatactact	CTCCTTCTCC	aaaggttgat	819095	coding	Arabidopsis thaliana	2	Ribosomal protein L24e family protein
320	AT4G37640	+	189	1.97e-5	tgtctctttt	CTTTTTCTTC	tatgtcATCG	819155	coding	Arabidopsis thaliana	2	FASCICLIN-like arabinogalactan protein 8
325	AT4G19120	+	432	8.19e-5	CAGTGTCTGG	TTCCTCCTCC	TGATGGCTAT	819181	coding	Arabidopsis thaliana	2	eukaryotic initiation factor 3 gamma subunit family protein
328	AT4G11010	+	72	7.47e-5	AAAATGCTCG	CTTCTTCTCT	GGTACGTTCA	819358	coding	Arabidopsis thaliana	2	chloroplast signal recognition particle component (CAO)
330	AT4G04955	+	63	1.28e-6	TTGctctttt	CTCCTTCTTC	ttcgcttctC	819374	coding	Arabidopsis thaliana	2	Ribosomal protein L7Ae/L30e/S12e/Gadd45 family protein
333	AT4G36890	+	186	3.29e-6	CCAgattagt	CTTCTTCTTC	ctcttctcta	821078	coding	Arabidopsis thaliana	3	Ribosomal protein L13 family protein
334	AT4G27640	+	445	5.61e-5	ATTTATTAAC	CTTTCTCTTC	CAGTGTAGTC	820474	coding	Arabidopsis thaliana	3	galacturonosyltransferase 9
336	AT4G08810	+	239	4.72e-5	GAAGATCTCG	CTTCATCTCC	GTCATCATCA	820960	coding	Arabidopsis thaliana	3	isopentenyl pyrophosphate:dimethylallyl pyrophosphate isomerase 2
337	AT4G10030	+	12	3.01e-4	TGTCGGCGGT	CTCGTGCTCC	ACGGCGAGTT	821268	coding	Arabidopsis thaliana	3	DegP protease 7
339	AT4G10480	+	86	3.29e-6	GTAttgtaat	CTTCTTCTTC	tctatttgtt	821203	coding	Arabidopsis thaliana	3	cysteine synthase 26
340	AT4G00740	+	380	7.47e-5	TGTTTGATTC	CTCCGCCTTC	TGGTTATAAA	821181	coding	Arabidopsis thaliana	3	polyribonucleotide nucleotidyltransferase
341	AT4G24330	+	74	9.61e-6	GTTCtcgctt	CTTCCTCTTC	cgaCTTCGAA	819564	coding	Arabidopsis thaliana	3	small and basic intrinsic protein 1A
342	AT4G24190	+	49	3.44e-5	ctcgcttctg	TTTCTTCTTC	cagaTCAAGG	819636	coding	Arabidopsis thaliana	3	Pentatricopeptide repeat (PPR-like) superfamily protein
344	AT4G18480	+	56	9.61e-6	Ccttcactct	CTTCTCCTTC	ctcaaAACCT	819683	coding	Arabidopsis thaliana	3	D-aminoacid aminotransferase-like PLP-dependent enzymes superfamily protein
345	AT4G30290	+	25	1.97e-4	GTTCttgatt	CTCTTTCTCT	ttgcaGCACA	819725	coding	Arabidopsis thaliana	3	ribosomal protein L18
348	AT4G23820	+	50	3.57e-5	CTCTTcgttt	CTTCGTCTTC	gttgGGCGAT	819921	coding	Arabidopsis thaliana	3	Cellulose-synthase-like C6
354	AT5G10560	+	171	1.74e-4	TTTCTCTCGT	CTCCCTCCTC	ATGCTCCCAG	820082	coding	Arabidopsis thaliana	3	Glycosyl hydrolase superfamily protein
356	AT5G66680	+	63	2.51e-5	TACTTAGCTT	CTCTTTCTCC	GTCGATAATC	820086	coding	Arabidopsis thaliana	3	OSBP(oxysterol binding protein)-related protein 3B
357	AT5G13450	+	27	1.28e-6	GATCAGGGAT	CTCCTTCTTC	AAGACCATCG	820139	coding	Arabidopsis thaliana	3	isocitrate dehydrogenase VI
358	AT5G28540	+	73	5.40e-6	ATTTTccgat	CTTCTTCTCC	gatttaGATC	820253	coding	Arabidopsis thaliana	3	alpha/beta-Hydrolases superfamily protein
360	AT5G54510	+	358	1.57e-4	tgttcctttt	CTCTTTCTTT	tcataattGA	820447	coding	Arabidopsis thaliana	3	CTP synthase family protein
361	AT5G08670	+	89	9.61e-6	CCCAggcttc	CTTCTCCTTC	accCGCGCGT	820541	coding	Arabidopsis thaliana	3	2-C-methyl-D-erythritol 4-phosphate cytidylyltransferase
363	AT5G48580	+	42	7.47e-5	tctttttgat	CTTCTTCTCT	ctcatttcAC	820584	coding	Arabidopsis thaliana	3	beta galactosidase 1
367	AT5G11980	+	56	1.57e-4	Agtcttctct	CTCTCGCTTC	CGCCACTCAG	820600	coding	Arabidopsis thaliana	3	Root hair defective 3 GTP-binding protein (RHD3)
368	AT5G58930	+	128	9.99e-5	ACCATCGAAG	CTCTATCTTC	CTCTGTCTCA	820606	coding	Arabidopsis thaliana	3	Dihydrolipoamide acetyltransferase, long form protein
369	AT5G23740	+	79	4.44e-4	tctcattctc	TTCTTTCTTT	tgtagaCTGA	820609	coding	Arabidopsis thaliana	3	growth-regulating factor 5
370	AT5G08370	+	110	6.26e-5	AATGGACTTG	CTCTCTCTCC	TCAAATGGGG	820723	coding	Arabidopsis thaliana	3	phosphoenolpyruvate carboxylase 3
371	AT5G61790	+	28	2.91e-4	ATTTTCCgtg	TTTTTGCTTC	tcttaGCTTT	820740	coding	Arabidopsis thaliana	3	Serine/Threonine-kinase pakA-like protein
374	AT5G63650	+	128	2.74e-4	AAGGTTTGAT	CTTTTTCCTC	TTTGGTTTCT	820803	coding	Arabidopsis thaliana	3	Transducin/WD40 repeat-like superfamily protein
378	AT5G14040	+	119	4.11e-6	TTCGAGAAAT	CTCCTTCTCC	GGCCCCGCGT	820839	coding	Arabidopsis thaliana	3	DNA topoisomerase-like protein
379	AT5G66140	+	30	2.46e-4	CAATTACTGT	CTTCTCCCCC	GACGGTCACC	820853	coding	Arabidopsis thaliana	3	Zinc-binding ribosomal protein family protein
381	AT5G15580	+	140	4.72e-5	GAGCTCAAGT	CTCTTCCTTC	AGGtaacact	820884	coding	Arabidopsis thaliana	3	GDSL-like Lipase/Acylhydrolase superfamily protein
384	AT5G65260	+	136	1.97e-4	CTACtattat	CTCTTTCTCT	cttactGTTT	820894	coding	Arabidopsis thaliana	3	Mannose-binding lectin superfamily protein
388	AT5G58030	+	98	2.26e-4	GTAGATCCAC	TTTTCTCTTC	CAATTTCGGA	820916	coding	Arabidopsis thaliana	3	translationally controlled tumor protein
391	AT5G10840	+	330	2.26e-4	TTTCACTTCA	TTTCCGCTTC	ACTAATCTCT	821011	coding	Arabidopsis thaliana	3	ribosomal protein L3 plastid
392	AT5G60920	+	80	3.44e-5	ttcttgattt	CTTCATCTTC	ttttacttCG	821053	coding	Arabidopsis thaliana	3	receptor-like kinase 902
394	AT5G56360	+	55	5.40e-6	ACtatccttt	CTTCTTCTCC	ttgctTCTGC	821333	coding	Arabidopsis thaliana	3	B-S glucosidase 44
395	AT5G11880	+	194	1.20e-4	AAAGAATCTG	CTTCCTCTTT	CGACCACTGT	821419	coding	Arabidopsis thaliana	3	transducin family protein / WD-40 repeat family protein
396	AT5G55940	+	61	8.19e-5	GTACATCAAA	CTCGTTCTTC	ACTCGCTGCG	821468	coding	Arabidopsis thaliana	3	aminopeptidase (DUF3754)
400	AT5G49950	+	93	3.29e-6	Actatctcat	CTTCTTCTTC	ctcacaaTCT	821538	coding	Arabidopsis thaliana	3	translocase of the outer mitochondrial membrane 40
401	AT5G18280	+	106	8.19e-5	GTTGATCGGT	CTCGTTCTTC	TGCTAATGCC	821548	coding	Arabidopsis thaliana	3	cytochrome P450, family 705, subfamily A, polypeptide 15
404	AT5G62300	+	83	4.02e-4	ATCAGAATTA	CTCTCTCCTC	CA	821800	coding	Arabidopsis thaliana	3	putative mitochondrial RNA helicase 1
407	AT5G14240	+	140	1.57e-4	GAAGACGAGT	CTTCAGCTCC	TAAGGATCAG	821850	coding	Arabidopsis thaliana	3	Kinase interacting (KIP1-like) family protein
409	AT5G12150	+	406	1.57e-4	actcttttat	TTTCCCCTTC	tttcaaaatt	821870	coding	Arabidopsis thaliana	3	Pyruvate kinase family protein
411	AT5G53170	+	86	3.29e-6	TGtctattct	CTTCTTCTTC	attgagTTTT	821957	coding	Arabidopsis thaliana	3	Leucine-rich repeat protein kinase family protein
412	AT5G08180	+	62	9.99e-5	tacgCTATTA	CTCTTGCTCC	TATCGCTAAA	821965	coding	Arabidopsis thaliana	3	UDP-D-glucuronate 4-epimerase 6
414	AT5G11520	+	194	3.29e-6	GGggtacctt	CTTCTTCTTC	gattatGTTT	821983	coding	Arabidopsis thaliana	3	heat shock protein 60
415	AT5G01040	+	118	7.47e-5	TCTTATACCA	CTTTCTCTCC	CTTTTTTAAT	822011	coding	Arabidopsis thaliana	3	Leucine-rich repeat receptor-like protein kinase family protein
417	AT5G40890	+	113	1.52e-5	AGACATAGAA	CTCTTTCTTC	AACTCCTCTT	822105	coding	Arabidopsis thaliana	3	Nucleotide-diphospho-sugar transferases superfamily protein
419	AT5G02960	+	11	4.44e-4	ATGGGGTACG	TTTCTCCTCT	ATTAGATCTA	822115	coding	Arabidopsis thaliana	3	FK506-binding protein 15 kD-1
420	AT5G45340	+	100	7.04e-6	CTCCACGAAA	CTCCCTCTTC	CTCCGGGAAC	822131	coding	Arabidopsis thaliana	3	bacterial hemolysin-like protein
422	AT5G26960	+	179	9.61e-6	TCAAGAGTCC	CTTCCTCTTC	AATTCCTTCT	822136	coding	Arabidopsis thaliana	3	formin homology 1
426	AT5G45650	+	22	8.19e-5	TACTTCTCTC	TTCCCTCTCC	TCTTTCTCAT	822292	coding	Arabidopsis thaliana	3	Phosphoglycerate mutase family protein
427	AT5G60640	+	62	4.72e-5	tccGCCGTTT	CTCCTTCTTT	CGCCGCTTCT	822337	coding	Arabidopsis thaliana	3	S-adenosyl-L-methionine-dependent methyltransferases superfamily protein
428	AT5G56350	+	273	1.97e-4	ttgtttccaa	TTTCATCTCC	TTTGACTTAG	822338	coding	Arabidopsis thaliana	3	uridine kinase-like 2
429	AT5G11480	+	59	4.72e-5	ccttctttct	CTCTCTCTTC	ttcgcaTTTC	822402	coding	Arabidopsis thaliana	3	monodehydroascorbate reductase 4
434	AT5G10360	+	17	1.97e-5	GTGGctccat	CTTTTTCTTC	tcatcaatTC	822444	coding	Arabidopsis thaliana	3	Cellulose-synthase-like C4
435	AT5G49980	+	98	9.61e-6	CCTTgctcat	CTTCCTCTTC	accaAACAAA	822463	coding	Arabidopsis thaliana	3	ABC transporter family protein
437	AT5G44700	+	260	7.47e-5	ACCGGTTCAA	TTTCTCCTTC	GATCGGCCGG	822485	coding	Arabidopsis thaliana	3	Proline-rich extensin-like family protein
438	AT5G20290	+	25	2.91e-4	TCTCTCCTCg	CTTTCTCTTT	gatttctcCA	823638	coding	Arabidopsis thaliana	3	Ribosomal protein S10p/S20e family protein
439	AT5G20600	+	274	9.61e-6	TCTTCAAtca	CTTCCTCTTC	ctttgTCTAT	823728	coding	Arabidopsis thaliana	3	P-loop containing nucleoside triphosphate hydrolases superfamily protein
442	AT5G09770	+	64	4.44e-4	TAGGTTTAGT	CTCCAGCTTT	tctttttgct	823891	coding	Arabidopsis thaliana	3	Ribosomal protein S10p/S20e family protein
443	AT5G05670	+	126	1.97e-4	ttacaaCCAT	CTTGCTCTTC	CTATCCAGTA	823934	coding	Arabidopsis thaliana	3	Galactose mutarotase-like superfamily protein
444	AT5G06630	+	281	4.11e-6	ccgtactact	CTCCTTCTCC	aaaggtttac	824030	coding	Arabidopsis thaliana	3	alpha/beta-Hydrolases superfamily protein
445	AT5G13430	+	113	1.57e-4	GGCGACTCCT	CTTCAGCTCC	CAGATCCCTC	824070	coding	Arabidopsis thaliana	3	Ribosomal protein S5 domain 2-like superfamily protein
446	AT5G03040	+	214	3.29e-6	GTTagacaat	CTTCTTCTTC	tcctcctcct	824134	coding	Arabidopsis thaliana	3	transmembrane protein
447	AT5G19820	+	288	1.07e-5	GGCCTCGTCT	CTCCCTCTCC	ACTCAATCTT	824318	coding	Arabidopsis thaliana	3	Malectin/receptor-like protein kinase family protein
449	AT1G50430	+	125	1.70e-4	GCTCATTGcc	CTTTTTCTTT	cacttttatg	824347	coding	Arabidopsis thaliana	3	acyl-CoA oxidase 4
450	AT1G61770	+	47	7.47e-5	tgattcttct	CTTTCTCTCC	ttgTTCGTCC	824612	coding	Arabidopsis thaliana	3	uridine 5'-monophosphate synthase / UMP synthase (PYRE-F) (UMPS)
452	AT1G10950	+	33	2.51e-5	cgtcCTCGTG	TTCCTTCTTC	TCGTTTCCCT	824629	coding	Arabidopsis thaliana	3	tryptophan synthase alpha chain
457	AT1G10522	+	56	2.26e-4	tcaattcttc	TTTTTCCTTC	cgTTGCGCTC	824661	coding	Arabidopsis thaliana	3	PDI-like 1-3
460	AT1G27400	+	72	3.57e-5	TACTTATGTT	CTTCGTCTTC	ttattgtttt	824694	coding	Arabidopsis thaliana	3	ribosomal protein L23AB
461	AT1G62020	+	194	5.61e-5	CTCAGCCTCT	CTTCGTCTCC	GGAGGTATAT	824710	coding	Arabidopsis thaliana	3	triosephosphate isomerase
462	AT1G72970	+	27	7.47e-5	tctctttgct	CTTCTTCTCT	gtctccCGAC	824801	coding	Arabidopsis thaliana	3	Ribosomal protein S26e family protein
468	AT1G67430	+	33	2.46e-4	GCTTCTCAAA	CTCCATCTCT	CTTCTCGCTG	824804	coding	Arabidopsis thaliana	3	Leucine-rich repeat protein kinase family protein
469	AT1G65590	+	326	1.35e-4	ACGTCATCAT	CTCCTCCTCT	ACCGATGAGG	824889	coding	Arabidopsis thaliana	3	Glycosyl transferase family 4 protein
470	AT1G09390	+	9	4.72e-5	TGGctact	CTCTCTCTTC	actcCCACTC	824900	coding	Arabidopsis thaliana	3	autoinhibited Ca2+-ATPase 11
475	AT1G71010	+	325	7.47e-5	CCTGATCCGC	CTTCTTCTCT	TGCTACCGAA	824934	coding	Arabidopsis thaliana	3	lysophosphatidyl acyltransferase 2
476	AT1G30440	+	218	1.24e-4	CTTTGTCTGA	CTTTGTCTTC	TTTGGTCTTT	825083	coding	Arabidopsis thaliana	3	multidrug resistance-associated protein 14
479	AT1G15930	+	13	9.61e-6	TCAGGGTAAG	CTTCTCCTTC	GTTGTTAACT	825248	coding	Arabidopsis thaliana	3	Ribosomal protein S13/S15
484	AT1G64880	+	137	7.04e-6	GTTACtactc	CTCCTCCTTC	tttcCCGTAA	825262	coding	Arabidopsis thaliana	3	S-adenosyl-L-methionine-dependent methyltransferases superfamily protein
485	AT1G65930	+	63	4.11e-6	GATCttactt	CTCCTTCTCC	tctctcGATC	825285	coding	Arabidopsis thaliana	3	galacturonosyltransferase 1
488	AT1G11680	+	80	1.52e-5	Aactcatctt	CTCTTTCTTC	acttctGATT	825317	coding	Arabidopsis thaliana	3	cysteine synthase C1
489	AT1G28440	+	223	5.61e-5	CTCGCCGGAC	CTTTTCCTTC	AGTCATTTGT	825338	coding	Arabidopsis thaliana	3	gamma-tubulin
492	AT1G48230	+	61	9.99e-5	ATCTAcatta	TTCTTTCTTC	tggAGTTATA	825400	coding	Arabidopsis thaliana	3	HCO3- transporter family
495	AT1G21313	+	57	2.91e-4	TGTACACGTA	CTTTTCCTTT	ggtggtggtg	825442	coding	Arabidopsis thaliana	3	proline-rich protein 3
496	AT1G27120	+	157	5.61e-5	gatgtttcat	CTTCTTCTTT	tgctgaCGCA	828167	coding	Arabidopsis thaliana	4	ribosomal protein S13A
497	AT1G33265	+	28	2.26e-4	ACGTTACCAT	CTCCGTCTTT	GGTGTCGGTG	828222	coding	Arabidopsis thaliana	4	NAD-dependent malic enzyme 2
502	AT1G66150	+	42	3.29e-6	atttaccttt	CTTCTTCTTC	tatctctttc	828020	coding	Arabidopsis thaliana	4	S-adenosyl-L-methionine-dependent methyltransferases superfamily protein
506	AT1G13160	+	188	9.99e-5	CAGCTCTCAG	TTTCTCCTCC	ACTGGTGGCA	827947	coding	Arabidopsis thaliana	4	Ribosomal L5P family protein
508	AT1G53840	+	277	1.35e-4	ATCTCAAAGC	TTCCATCTTC	CAACACAACA	828153	coding	Arabidopsis thaliana	4	Minichromosome maintenance (MCM2/3/5) family protein
509	AT1G10510	+	4	3.29e-6	tgg	CTTCTTCTTC	caccaGCTCC	828064	coding	Arabidopsis thaliana	4	Plant invertase/pectin methylesterase inhibitor superfamily
510	AT1G78920	+	322	1.20e-4	TAATTCTGCT	TTTCTGCTTC	GGAGCAATCT	828134	coding	Arabidopsis thaliana	4	GTP binding Elongation factor Tu family protein
511	AT1G19120	+	26	5.40e-6	CTGatgatat	CTTCTTCTCC	acttctCTTG	825836	coding	Arabidopsis thaliana	4	allantoinase
512	AT1G79940	+	203	1.97e-4	TCCACTCAAC	CTCCTGCTCT	GTAATAGATT	826396	coding	Arabidopsis thaliana	4	stromal ascorbate peroxidase
514	AT1G04420	+	240	1.57e-4	AAcaatctct	CTTTATCTCC	tGCAATTGTA	826398	coding	Arabidopsis thaliana	4	Proline-rich extensin-like family protein
516	AT1G06390	+	34	9.99e-5	CAGCCTCATG	CTCTTGCTCC	GCCGCTGCAG	826400	coding	Arabidopsis thaliana	4	Proline-rich extensin-like family protein
518	AT1G08930	+	231	5.61e-5	TGGCgtgagt	CTTCTTCTTT	tcttgattca	826452	coding	Arabidopsis thaliana	4	calcium ion binding protein
520	AT1G12040	+	268	4.11e-6	ATCTATTgtg	CTCCTTCTCC	ttcatACCCG	826569	coding	Arabidopsis thaliana	4	S18 ribosomal protein
525	AT1G66180	+	23	3.29e-6	CAAAaccact	CTTCTTCTTC	ttcttcctca	826594	coding	Arabidopsis thaliana	4	alpha/beta-Hydrolases superfamily protein
528	AT1G33120	+	10	9.99e-5	tgaagacga	TTCTTTCTTC	CGAAACGATG	826630	coding	Arabidopsis thaliana	4	NOD26-like intrinsic protein 5
533	AT1G30450	+	142	9.61e-6	GATCCTggat	CTTCCTCTTC	caccCTCAag	826640	coding	Arabidopsis thaliana	4	Nascent polypeptide-associated complex (NAC), alpha subunit family protein
538	AT2G16950	+	205	4.72e-5	CTTTTCTCTA	CTCTCTCTTC	GCTTcctgag	826702	coding	Arabidopsis thaliana	4	nucleoside diphosphate kinase 3
539	AT2G20360	+	64	7.47e-5	ATctattcat	CTTCTTCTCT	cagaTCGCTC	826903	coding	Arabidopsis thaliana	4	serine carboxypeptidase-like 20
541	AT2G22480	+	58	7.47e-5	AAGaacaatt	CTTCTTCTCT	cgtTCCTTCT	826995	coding	Arabidopsis thaliana	4	Uncharacterized protein family SERF
542	AT2G20420	+	38	3.80e-5	CCAGATCTCT	CTCCATCTCC	GGGAAATGGC	827087	coding	Arabidopsis thaliana	4	HR-like lesion-inducing protein-like protein
547	AT2G21160	+	30	4.11e-6	GTTCCTCGCT	CTCCTTCTCC	TTGCATCTCC	827375	coding	Arabidopsis thaliana	4	Ribosomal protein L23/L15e family protein
551	AT2G23380	+	19	3.29e-6	GAAGCTTCGC	CTTCTTCTTC	GGCCACCAGA	827467	coding	Arabidopsis thaliana	4	Hyaluronan / mRNA binding family
554	AT2G17360	+	18	1.97e-4	TAATCTTCGT	CTCTTTCTCT	AAGTCTCGTA	827512	coding	Arabidopsis thaliana	4	ARF-GAP domain 8
555	AT2G36910	+	22	1.07e-5	GGTGgtgctc	CTCCTCCTCC	gccgaCACTA	827580	coding	Arabidopsis thaliana	4	P-loop containing nucleoside triphosphate hydrolases superfamily protein
558	AT2G40760	+	187	9.61e-6	tcttcctctc	CTTCCTCTTC	tctgAAATCC	827601	coding	Arabidopsis thaliana	4	Leucine-rich repeat (LRR) family protein
559	AT2G19750	+	22	4.77e-4	CCTATACTTT	TTTTGTCTCC	TTATGCTTCT	827650	coding	Arabidopsis thaliana	4	S-adenosyl-L-methionine-dependent methyltransferases superfamily protein
561	AT2G44490	+	184	3.44e-5	TTTGGAactg	CTTCATCTTC	ttatcAGGTA	827690	coding	Arabidopsis thaliana	4	VPS54
563	AT2G36580	+	81	7.47e-5	GAGCTATTTA	TTTCTCCTTC	TCTCGCTCTG	827784	coding	Arabidopsis thaliana	4	RAB GTPase homolog E1B
565	AT2G47450	+	85	3.29e-6	CCTcccaaat	CTTCTTCTTC	ttcttcttct	827834	coding	Arabidopsis thaliana	4	FAD-binding Berberine family protein
568	AT2G37250	+	32	9.99e-5	CTAGATCCTC	CTCCCTCTTT	GGCTTTGGTA	828290	coding	Arabidopsis thaliana	4	SKU5 similar 4
569	AT2G14890	+	130	1.07e-5	CCAGCAGCAA	CTCCTCCTCC	TGTCT	828302	coding	Arabidopsis thaliana	4	STRUBBELIG-receptor family 8
572	AT2G43150	+	130	8.19e-5	GAGTATAAAT	CTCCACCTCC	TCCGGTTAAA	828392	coding	Arabidopsis thaliana	4	pyrimidin 4
573	AT2G38040	+	49	1.97e-5	gcttcttctg	CTTCTGCTTC	agATTACTTG	828445	coding	Arabidopsis thaliana	4	Adaptin family protein
582	AT2G23350	+	16	1.28e-6	CAGGTTCAAG	CTCCTTCTTC	Acattctcct	828446	coding	Arabidopsis thaliana	4	PLAC8 family protein
583	AT2G30780	+	267	3.44e-5	TCAggtttcc	TTTCTTCTTC	tatcttttgA	828465	coding	Arabidopsis thaliana	4	calcium-dependent protein kinase 6
591	AT2G17420	+	118	3.29e-6	ACcgcgtttt	CTTCTTCTTC	ctcgtcctcc	828482	coding	Arabidopsis thaliana	4	Pectin lyase-like superfamily protein
593	AT2G47610	+	12	4.72e-5	GGTATCATCT	CTCTTCCTTC	CATCTTCATT	828520	coding	Arabidopsis thaliana	4	Chaperone protein htpG family protein
594	AT2G44520	+	46	3.44e-5	agaatctctg	TTTCTTCTTC	gttaCCAAAC	828536	coding	Arabidopsis thaliana	4
595	AT2G35190	+	101	2.74e-4	CTCTCTAGCG	TTTTCTCTCC	ATTTGTGATT	828564	coding	Arabidopsis thaliana	4	phosphoglucose isomerase 1
596	AT2G26910	+	504	3.44e-5	actcattttt	TTTCTTCTTC	ttaagttGTT	828794	coding	Arabidopsis thaliana	4	Class II aminoacyl-tRNA and biotin synthetases superfamily protein
598	AT2G34250	+	116	4.72e-5	ACACTgtcat	CTCTCTCTTC	atctttcttg	828805	coding	Arabidopsis thaliana	4	aconitase 2
599	AT2G28200	+	184	2.26e-4	AACTCGGCGG	TTTCGTCTCC	GGTGACTACT	828875	coding	Arabidopsis thaliana	4	ARM repeat superfamily protein
603	AT2G19110	+	197	9.99e-5	GTCTCCTCAT	CTCTCCCTTC	CAAATtggta	829027	coding	Arabidopsis thaliana	4	elongation factor Ts family protein
608	AT3G23820	+	245	1.07e-5	CCGGactctt	CTCCTCCTCC	tcttcttcct	829152	coding	Arabidopsis thaliana	4	xyloglucan endotransglucosylase/hydrolase 19
610	AT3G23750	+	18	7.04e-6	TCCTACGCCT	CTCCTCCTTC	TCGTCCTCCT	829298	coding	Arabidopsis thaliana	4	ribosomal protein S6
612	AT3G25140	+	110	1.28e-6	tcttcactct	CTCCTTCTTC	ttcgcttcAG	829329	coding	Arabidopsis thaliana	4	Ribosomal protein L39 family protein
614	AT3G14940	+	177	5.61e-5	GGTACacatc	CTTCTTCTTT	ggattGAATC	829376	coding	Arabidopsis thaliana	4	cellulose synthase 1
615	AT3G13750	+	573	9.99e-5	ACAATCTGGA	CTCTATCTTC	ATCTAAGGAT	829381	coding	Arabidopsis thaliana	4	choice-of-anchor C domain protein, putative (Protein of unknown function, DUF642)
617	AT3G16460	+	392	1.57e-4	GGTTTCCAGA	TTTCTGCTCC	GGAAGCCACC	829428	coding	Arabidopsis thaliana	4	glutamyl-tRNA(Gln) amidotransferase subunit C
618	AT3G20080	+	77	4.72e-5	TTCTCTgtta	CTCTCTCTTC	ttcaggAAAC	829624	coding	Arabidopsis thaliana	4	ATPase, F0/V0 complex, subunit C protein
620	AT3G13960	+	180	8.19e-5	GGTCTCTAGA	CTCCTTCCTC	ACCAATCCCG	829842	coding	Arabidopsis thaliana	4	Nucleotide-diphospho-sugar transferases superfamily protein
624	AT3G18080	+	33	4.11e-6	ATGGcctctc	CTCCTTCTCC	tcctcctctc	829858	coding	Arabidopsis thaliana	4	methionine aminopeptidase 1D
634	AT3G22960	+	48	3.80e-5	TCCTCACCTT	CTCCATCTCC	CTCACTCACA	829918	coding	Arabidopsis thaliana	4	calcium ATPase 2
636	AT3G62680	+	76	3.33e-4	GATTACTACT	CTCCCTCATC	TCCTCCGGTT	829947	coding	Arabidopsis thaliana	4	mitochondrial heat shock protein 70-1
642	AT3G28180	+	129	2.51e-5	ATTCTCATGG	TTCCTTCTTC	TCAAAGCTCA	830047	coding	Arabidopsis thaliana	4	vacuolar-type H
643	AT3G47800	+	162	1.52e-5	CATGACCTCT	CTTCTCCTCC	CTGACAGACA	830060	coding	Arabidopsis thaliana	4	Kinesin motor family protein
644	AT3G26780	+	169	1.20e-4	CCATGTCACG	CTTCAGCTTC	ACCACTCTCA	830075	coding	Arabidopsis thaliana	4	Ribosomal protein S25 family protein
647	AT3G17840	+	66	9.61e-6	tctcctttct	CTTCCTCTTC	cgtCAATCGG	830094	coding	Arabidopsis thaliana	4	nucleotide sugar transporter-KT 1
650	AT3G22310	+	154	9.99e-5	AATGTCAAGT	CTCTCCCTTC	GAATTCGAGC	830095	coding	Arabidopsis thaliana	4	Leucine-rich receptor-like protein kinase family protein
651	AT3G25220	+	36	2.91e-4	AGCTGTTGGA	TTTTTGCTTC	TGCTTACCAT	830159	coding	Arabidopsis thaliana	4	3-deoxy-D-arabino-heptulosonate 7-phosphate synthase 1
652	AT3G25470	+	41	4.02e-4	CTTTACGCAG	CTCTCTCCTC	GGCTTCTTAT	831877	coding	Arabidopsis thaliana	5	laccase 8
653	AT3G60910	+	134	2.91e-4	TTGTCCGCAG	CTTCGTCTCT	ACTTCTTCAC	831815	coding	Arabidopsis thaliana	5	LMBR1-like membrane protein
656	AT3G05590	+	11	1.35e-4	TGGTACTTCT	CTCCTCCTCT	GTCGTTCAAT	830369	coding	Arabidopsis thaliana	5	histone-lysine N-methyltransferase ATXR3-like protein
657	AT3G24240	+	34	3.29e-6	ttctcctcct	CTTCTTCTTC	acttctcttc	831811	coding	Arabidopsis thaliana	5	Ribosomal protein S24e family protein
660	AT3G57650	+	181	3.80e-5	CTTTTAGGGT	TTCCTTCTCC	AGAAACTTTG	831234	coding	Arabidopsis thaliana	5	Protein phosphatase 2C family protein
664	AT3G13930	+	37	1.97e-4	AAAaaggttt	CTCTTTCTCT	atttttcatt	831724	coding	Arabidopsis thaliana	5	Ribosomal protein S12/S23 family protein
673	AT3G15095	+	106	3.29e-6	Tctcgtttct	CTTCTTCTTC	ctctatgCGT	831696	coding	Arabidopsis thaliana	5	IQ-domain 2
678	AT3G20000	+	181	7.77e-5	gtctttcttt	CTTTTGCTTC	caTTGTAACT	831882	coding	Arabidopsis thaliana	5	adenosine kinase 2
679	AT3G09810	+	113	1.07e-5	Gggctttctt	CTCCTCCTCC	actcCGATCA	830451	coding	Arabidopsis thaliana	5	signal recognition particle binding protein
680	AT3G57220	+	174	2.26e-4	TTCGCTTTAT	CTTTACCTTC	TCTGTTTCCA	830463	coding	Arabidopsis thaliana	5	RP non-ATPase subunit 8A
681	AT3G16370	+	21	2.91e-4	CACGTCGTCG	TTTTTGCTTC	TCACATTGGT	830551	coding	Arabidopsis thaliana	5	proline-rich extensin-like family protein
684	AT3G02350	+	65	4.72e-5	GACTTCGTAG	TTTCTTCTCC	TACCGGATCT	830714	coding	Arabidopsis thaliana	5	Ribosomal protein L7Ae/L30e/S12e/Gadd45 family protein
685	AT3G09300	+	58	7.47e-5	TTCTTCGCCT	CTCTTGCTTC	GTCGATCTCC	830735	coding	Arabidopsis thaliana	5	alpha-galactosidase 2
686	AT3G55280	+	24	4.77e-4	AGGTAcgcct	TTTTTTCTTT	cattgttaTC	830768	coding	Arabidopsis thaliana	5	ATP synthase alpha/beta family protein
689	AT3G03710	+	144	4.72e-5	ATTGTGCTcg	CTCTCTCTTC	tctccggAAG	830770	coding	Arabidopsis thaliana	5	ATP synthase alpha/beta family protein
690	AT3G61440	+	88	4.72e-5	ACCGTTGGAT	CTCCTTCTTT	TGCTCAGAGA	830837	coding	Arabidopsis thaliana	5	Ribosomal protein L17 family protein
693	AT3G16080	+	15	1.20e-4	Gatctctcct	CTTCCTCTTT	cgTCGATTGA	830900	coding	Arabidopsis thaliana	5	Ribosomal protein S6e
695	AT3G18860	+	89	5.61e-5	GCTAAAtcca	CTTCTTCTTT	ctaCTGTTTT	830921	coding	Arabidopsis thaliana	5	Glycosyl hydrolase family protein
696	AT3G03380	+	557	9.99e-5	GATTTGtaaa	TTCTTTCTTC	ttacgTAGGC	830951	coding	Arabidopsis thaliana	5	Endomembrane protein 70 protein family
700	AT3G05190	+	329	1.70e-4	ATTTagtgtt	CTTTTTCTTT	gtgattgATG	831019	coding	Arabidopsis thaliana	5	P-loop containing nucleoside triphosphate hydrolases superfamily protein
703	AT3G55440	+	48	2.26e-4	TGTAAGTGAT	CTTTACCTTC	TATTGCGCAC	831024	coding	Arabidopsis thaliana	5	aspartate aminotransferase 3
704	AT3G27820	+	137	1.97e-4	CTCGaaatat	CTCTTTCTCT	aatgaatcga	831036	coding	Arabidopsis thaliana	5	Thioredoxin superfamily protein
706	AT3G23990	+	387	1.97e-5	CCAAggtact	CTTTTTCTTC	tacacatttt	831054	coding	Arabidopsis thaliana	5	rhomboid family protein
707	AT3G61130	+	69	2.74e-4	TCGATCTGTG	CTTGTGCTTC	TCAtattttt	831061	coding	Arabidopsis thaliana	5	Pyridoxal-dependent decarboxylase family protein
713	AT4G02330	+	182	1.97e-4	AATACGGCCG	CTTCTCCCTC	CGCAAATCGC	831071	coding	Arabidopsis thaliana	5	conserved oligomeric Golgi complex component-related / COG complex component-like protein
714	AT4G20860	+	190	4.72e-5	TTTTCCGAGT	CTTCATCTCC	AAATTCTAGT	831088	coding	Arabidopsis thaliana	5	Rho GTPase activation protein (RhoGAP) with PH domain-containing protein
715	AT4G09800	+	29	6.26e-5	aaTTTCTCCT	TTCCCTCTTC	CAAAATGTTC	831184	coding	Arabidopsis thaliana	5	Ubiquinol-cytochrome C reductase iron-sulfur subunit
716	AT4G22930	+	260	4.72e-5	TGATTGGCAT	CTTCATCTCC	GTGACGGTGA	831186	coding	Arabidopsis thaliana	5	delta subunit of Mt ATP synthase
722	AT4G39980	+	316	7.47e-5	ACGATAGAGG	CTTTTCCTCC	GATTGTGTTC	831193	coding	Arabidopsis thaliana	5	ADP/ATP carrier 2
725	AT4G22130	+	123	3.44e-5	CTTtatgagt	TTTCTTCTTC	tctgctttta	831251	coding	Arabidopsis thaliana	5	translocon-associated protein beta (TRAPB) family protein
728	AT4G39400	+	41	3.29e-6	taacaactct	CTTCTTCTTC	tccttctttt	831252	coding	Arabidopsis thaliana	5	phosphate transporter 3
729	AT4G17520	+	133	7.04e-6	ACTAAGCCGC	CTCCTCCTTC	TCAAGCTGGT	831274	coding	Arabidopsis thaliana	5	Thioredoxin superfamily protein
731	AT4G37040	+	89	1.70e-4	TTATTCATCT	CTTTCGCTTC	GATTTaggtt	831331	coding	Arabidopsis thaliana	5	ARM repeat superfamily protein
732	AT4G29060	+	316	2.51e-5	AAGTCAGATG	CTCCTGCTCC	AACATCTCAG	831384	coding	Arabidopsis thaliana	5	ATP synthase E chain
736	AT4G31985	+	9	7.05e-4	TGGTTAGT	CTCGCTCTCT	Cgcaaatttt	831411	coding	Arabidopsis thaliana	5	longifolia1
737	AT4G13615	+	19	6.53e-4	ATccttttga	TTCTCTCTTT	gcttcaatct	831457	coding	Arabidopsis thaliana	5	NSP-interacting kinase 1
738	AT4G02060	+	43	5.40e-6	tacattctct	CTTCTTCTCC	gttctCGATA	831946	coding	Arabidopsis thaliana	5	apyrase 2
740	AT4G26870	+	124	1.97e-4	acatcatcat	CTCTTTCTCT	ggaggaggag	832072	coding	Arabidopsis thaliana	5	mechanosensitive channel of small conductance-like 9
741	AT4G22010	+	147	3.44e-5	ATTTcaactg	TTTCTTCTTC	tttctttcta	832075	coding	Arabidopsis thaliana	5	aspartate aminotransferase 2
742	AT4G00100	+	30	3.29e-6	Agggtttgtt	CTTCTTCTTC	gtcttcttcg	832094	coding	Arabidopsis thaliana	5	Peptidase M28 family protein
745	AT4G17890	+	4	3.29e-6	tgg	CTTCTTCTTC	tgctgacAAT	832095	coding	Arabidopsis thaliana	5	Peroxisomal membrane 22 kDa (Mpv17/PMP22) family protein
747	AT4G39050	+	58	3.29e-6	gcttcttcca	CTTCTTCTTC	tcatctcaGC	832102	coding	Arabidopsis thaliana	5	ARM repeat superfamily protein
750	AT4G39200	+	50	2.26e-4	Ctgtattcat	TTTCTTCTTT	ctcttgtctG	832130	coding	Arabidopsis thaliana	5	FAD/NAD(P)-binding oxidoreductase
755	AT4G19490	+	91	9.61e-6	tcttcttcat	CTTCTCCTTC	accgTTAACC	832151	coding	Arabidopsis thaliana	5	Ribosomal protein S8e family protein
756	AT4G20360	+	61	4.11e-6	TCCTActcct	CTCCTTCTCC	ttctctctgt	832172	coding	Arabidopsis thaliana	5	Glutaredoxin family protein
760	AT4G23470	+	108	2.74e-4	TAatttctca	CTCTCTCTTT	ttgaaatttg	832181	coding	Arabidopsis thaliana	5	TRICHOME BIREFRINGENCE-LIKE 5
762	AT4G08390	+	211	3.29e-6	CCacgtctct	CTTCTTCTTC	atccctCTCT	832182	coding	Arabidopsis thaliana	5	ribosomal RNA processing-like protein
766	AT4G39390	+	152	2.26e-4	TCGgtgagtt	TTTCTTCTTT	tatcacAAAC	832389	coding	Arabidopsis thaliana	5	Succinyl-CoA ligase, alpha subunit
768	AT4G38920	+	103	2.51e-5	CTCTTAtaat	CTCCATCTTC	ttcttttctc	832439	coding	Arabidopsis thaliana	5	ribosomal protein S11-beta
769	AT4G26970	+	46	3.44e-5	TCCGCAAggc	TTTCTTCTTC	cctctcCAGG	832497	coding	Arabidopsis thaliana	5	Glycogen/starch synthases, ADP-glucose type
771	AT4G32915	+	88	9.99e-5	CAATCTTtaa	CTTGTTCTTC	ttcaagtcAT	832695	coding	Arabidopsis thaliana	5	TRAF-like family protein
778	AT5G63420	+	190	1.52e-5	GTCACTTCTG	CTCCTGCTTC	TGGtctgttg	832698	coding	Arabidopsis thaliana	5	TRAF-like family protein
779	AT5G27450	+	117	7.47e-5	TACTCTCCGC	TTTCCTCTTC	CATCaggttc	832754	coding	Arabidopsis thaliana	5	Galactose oxidase/kelch repeat superfamily protein
780	AT5G01460	+	299	2.26e-4	CTGtgcttgt	CTTCTTCATC	atccccTTCG	832802	coding	Arabidopsis thaliana	5	Signal peptidase subunit
781	AT5G61440	+	160	5.61e-5	ACCTTAAccg	CTTTCTCTTC	ttcctctgcg	832804	coding	Arabidopsis thaliana	5	mevalonate kinase
782	AT5G19550	+	5	1.57e-4	TGGA	TTCCGTCTTC	TCTAACGTTG	832848	coding	Arabidopsis thaliana	5	Ribosomal protein L18e/L15 superfamily protein
783	AT5G26260	+	55	9.61e-6	CTCTTCATCA	CTTCCTCTTC	CGCTGAGCTC	832943	coding	Arabidopsis thaliana	5	rubisco accumulation factor-like protein
784	AT5G36290	+	87	3.44e-5	GGTATAACGC	CTTTTTCTCC	TCCATTGATT	832950	coding	Arabidopsis thaliana	5	heat shock protein 70 (Hsp 70) family protein
785	AT5G27430	+	77	2.46e-4	GCGCGATTGC	TTCCTTCTCT	GATAACTTCA	833627	coding	Arabidopsis thaliana	5	Uncharacterized protein family (UPF0016)
786	AT5G65700	+	12	9.61e-6	gaaacttttt	CTTCTCCTTC	tttttcttct	834090	coding	Arabidopsis thaliana	5	chloride channel A
788	AT5G20500	+	79	4.44e-4	TCTTCTGCTG	CTTCGTCCCC	AGAAGCCGAC	834326	coding	Arabidopsis thaliana	5	Eukaryotic aspartyl protease family protein
789	AT5G28500	+	310	3.33e-4	GAAGGATTCA	CTCCTCCATC	AATCGAA	834366	coding	Arabidopsis thaliana	5	HR-like lesion-inducing protein-like protein
790	AT5G58420	+	26	1.52e-5	taatctctat	CTCTTTCTTC	tgaGCTTAGT	834499	coding	Arabidopsis thaliana	5	Leucine-rich repeat transmembrane protein kinase
791	AT5G55480	+	154	1.28e-6	TGTCTTctat	CTCCTTCTTC	tcctatTTAT	834570	coding	Arabidopsis thaliana	5	cytochrome P450, family 707, subfamily A, polypeptide 3
795	AT5G67130	+	48	3.29e-6	tgtctctctt	CTTCTTCTTC	ttctttcttt	834605	coding	Arabidopsis thaliana	5	subtilase family protein
796	AT5G03300	+	4	3.29e-6	tgg	CTTCTTCTTC	taactaCGAT	834633	coding	Arabidopsis thaliana	5	magnesium chelatase i2
801	AT5G19740	+	47	1.28e-6	CTTTATCTTA	CTCCTTCTTC	tccctcttct	834829	coding	Arabidopsis thaliana	5	galacturonosyltransferase 4
813	AT5G05780	+	203	2.74e-4	CTTATTTATC	CTTTTTCCTC	TAGTACTCTT	834915	coding	Arabidopsis thaliana	5	FK506- and rapamycin-binding protein 15 kD-2
817	AT5G59880	+	39	1.57e-4	ttatatagtt	CTCTTTCTTT	gttctctaTG	834961	coding	Arabidopsis thaliana	5	protein arginine methyltransferase 4A
818	AT5G43460	+	82	1.57e-4	ggcctttttc	TTTTTTCTCC	attCTCGATC	835054	coding	Arabidopsis thaliana	5	chloroplast heat shock protein 70-2
823	AT5G11640	+	80	2.26e-4	ATTTCATGGC	CTTTTTCTCT	TACCTCCCGA	835059	coding	Arabidopsis thaliana	5	alpha/beta-Hydrolases superfamily protein
826	AT5G26290	+	55	9.61e-6	ctcttcatca	CTTCCTCTTC	CGCTGAGCTC	835062	coding	Arabidopsis thaliana	5	auxin F-box protein 5
827	AT5G20590	+	86	3.29e-6	TATGCagcgt	CTTCTTCTTC	actagaCGCA	835189	coding	Arabidopsis thaliana	5	Mitochondrial import inner membrane translocase subunit Tim17/Tim22/Tim23 family protein
829	AT5G51150	+	34	3.29e-6	GATTTagatc	CTTCTTCTTC	gcctcCACCG	835398	coding	Arabidopsis thaliana	5	FTSH protease 11
832	AT5G14790	+	131	2.74e-4	CATTACCAAA	CTCTGCCTCC	TTGGATTCCA	835539	coding	Arabidopsis thaliana	5	Auxin-responsive GH3 family protein
836	AT5G60570	+	43	1.97e-5	gaagtctctg	CTTCTGCTTC	tgcttctgct	835549	coding	Arabidopsis thaliana	5	Translation protein SH3-like family protein
837	AT5G20080	+	8	2.51e-5	TGGCTAC	TTCCTTCTTC	CGGCGACTCG	835641	coding	Arabidopsis thaliana	5	SHV3-like 1
838	AT5G15320	+	23	1.05e-3	CAGGTCTTTA	CTCCGGCACC	AGCTCTCTT	835692	coding	Arabidopsis thaliana	5	Uncharacterized protein family (UPF0172)
839	AT5G64440	+	443	7.47e-5	AAggtatatt	CTTCTTCTCT	gtca	835721	coding	Arabidopsis thaliana	5	P-loop containing nucleoside triphosphate hydrolases superfamily protein
840	AT5G19520	+	82	4.72e-5	CCAAGAGCAT	CTCCTTCTTT	CAATCCATTG	835735	coding	Arabidopsis thaliana	5	Pyruvate kinase family protein
841	AT5G02740	+	130	2.46e-4	GAGCAGCCTC	CTCCTGCCTC	TCCGTTACCA	835736	coding	Arabidopsis thaliana	5	calmodulin-binding protein
844	AT5G66920	+	42	3.29e-6	Gcttaatcat	CTTCTTCTTC	ttggagcTTT	835915	coding	Arabidopsis thaliana	5	Transport protein particle (TRAPP) component
846	AT5G01590	+	89	1.97e-4	CGCTCGCTGA	TTCCTTCTTT	CCCAAGTCGC	835955	coding	Arabidopsis thaliana	5	Ribosomal protein S4 (RPS4A) family protein
850	AT5G02760	+	90	3.68e-4	GTACAAAGAT	CTTGGTCTTC	ACACCTTTGG	836010	coding	Arabidopsis thaliana	5
851	AT5G23250	+	121	9.99e-5	GGGACAACTC	CTCCGCCTCC	TGCGGCGGTC	836110	coding	Arabidopsis thaliana	5	actin depolymerizing factor 3
852	AT5G63810	+	191	5.61e-5	CTGTTAgtga	CTTCTTCTTT	ttctttgatt	836178	coding	Arabidopsis thaliana	5	Galactose oxidase/kelch repeat superfamily protein
857	AT5G56220	+	319	7.04e-6	AGCTCCTACA	CTCCTCCTTC	TGACCAGTAC	836185	coding	Arabidopsis thaliana	5	PDI-like 1-4
858	AT5G62690	+	266	2.31e-4	GACCTGATAA	CTTCGTCTTT	GGCCAATCCG	836213	coding	Arabidopsis thaliana	5	COBRA-like extracellular glycosyl-phosphatidyl inositol-anchored protein family
860	AT5G49020	+	61	9.61e-6	ACTGATCTCA	CTTCTCCTTC	CTCATCTCTT	836265	coding	Arabidopsis thaliana	5	atypical CYS HIS rich thioredoxin 5
861	AT5G14030	+	55	1.20e-4	TTCATGCTTG	TTTCTGCTTC	GTTCGCGACC	836300	coding	Arabidopsis thaliana	5	TUDOR-SN protein 2
863	AT5G61780	+	130	1.52e-5	AAGACCAtca	CTCTTTCTTC	tcttatgGCT	836301	coding	Arabidopsis thaliana	5	calnexin 1
865	AT5G65950	+	188	7.04e-6	TCAGCCGAAC	CTCCTCCTTC	AGAGATCCTC	836351	coding	Arabidopsis thaliana	5	Ribosomal protein S10p/S20e family protein
872	AT5G24300	+	152	3.80e-5	GTcgttcttc	TTCCTTCTCC	ggTGACTCTC	836390	coding	Arabidopsis thaliana	5	tubulin beta chain 2
873	AT5G19750	+	73	2.31e-4	GGTAATCACT	CTTCGTCTTT	TGGTCGAAGA	836391	coding	Arabidopsis thaliana	5	tubulin beta chain 3
875	AT5G43100	+	18	4.11e-6	ATCTtccctc	CTCCTTCTCC	tctttaccac	836461	coding	Arabidopsis thaliana	5	RNA-metabolising metallo-beta-lactamase family protein
878	AT5G16000	+	44	7.77e-5	caagatcttt	CTTTTGCTTC	ttggGATTTT	836485	coding	Arabidopsis thaliana	5	SNF1-related protein kinase 2.5
883	AT5G54600	+	56	4.72e-5	tatctcccAG	CTCTTCCTTC	CTCGGCCAGC	836501	coding	Arabidopsis thaliana	5	beta-galactosidase 10
884	AT5G62700	+	266	2.31e-4	GACCTGATAA	CTTCGTCTTT	GGTCAATCCG	836565	coding	Arabidopsis thaliana	5	fatty acid amide hydrolase
886	AT5G08690	+	88	9.61e-6	CCCAggcttc	CTTCTCCTTC	accCGCGCGT	836651	coding	Arabidopsis thaliana	5	RNA-binding (RRM/RBD/RNP motifs) family protein
887	AT5G49910	+	52	3.57e-5	GGATTCCCta	CTTCGTCTTC	ttcctcctcc	836699	coding	Arabidopsis thaliana	5	Leucine-rich receptor-like protein kinase family protein
888	AT5G13490	+	91	1.24e-4	CGTGGTTATG	CTTCGGCTTC	CAAAAGGCCT	836725	coding	Arabidopsis thaliana	5	trafficking protein particle complex subunit-like protein
890	AT5G27850	+	10	4.02e-4	TGGTAAATT	CTTGATCTCC	GCCTCTCAAT	836746	coding	Arabidopsis thaliana	5	proteasome alpha subunit D2
895	AT5G45930	+	22	1.28e-6	CTCGGAAGAT	CTCCTTCTTC	AATCTTGACC	836801	coding	Arabidopsis thaliana	5	dolichyl-diphosphooligosaccharide-protein glycosyltransferase 48kDa subunit family protein
901	AT5G47780	+	405	3.44e-5	gtttcttcac	TTTCTTCTTC	acattcaTCT	836826	coding	Arabidopsis thaliana	5	SKU5 similar 17
902	AT5G11810	+	85	7.47e-5	AACATCCATT	CTCTTGCTTC	CGTCGCTACT	836848	coding	Arabidopsis thaliana	5	PLC-like phosphodiesterases superfamily protein

## Sheet: Col_IM_TTS15
Genes with specific DNA motif at TTS-15 site upregulate in Col IM stage.
Number	Name	Strand	Start	p-value	Sites			Entrez	Type	Species	Chr	Description
2	AT1G09210	+	63	7.71e-4	GGAAACCTCT	GAGAAAGACG	CCACCGCTCA	839429	coding	Arabidopsis thaliana	1	pyruvate dehydrogenase E1 alpha
4	AT1G53240	+	78	9.49e-4	CTCAGACTTT	GAGAAGGAAG	GCTTGGAAGC	839410	coding	Arabidopsis thaliana	1	60S acidic ribosomal protein family
9	AT1G55360	+	121	7.07e-4	GATGTTCAAA	CCGGAAGCAA	TGATGATTGG	839293	coding	Arabidopsis thaliana	1	Tetratricopeptide repeat (TPR)-like superfamily protein
25	AT1G75990	+	168	1.96e-5	GATGAAACAG	CAAGAAGAGG	AGCTCGCTAA	837940	coding	Arabidopsis thaliana	1	beta-xylosidase 2
31	AT1G78060	+	138	1.10e-4	GCACGAGCGA	GGAGGAGAAG	ACGGTAAACG	839407	coding	Arabidopsis thaliana	1	Ribosomal protein L19e family protein
34	AT1G28290	+	67	7.71e-4	TTAAGCCTGA	GAAAAAGCTG	GGAAAATCTA	839489	coding	Arabidopsis thaliana	1	Coproporphyrinogen III oxidase
63	AT1G14710	+	204	7.71e-4	TTTGAAGGCG	AAAGAAGAAG	CTCGTAACGG	839522	coding	Arabidopsis thaliana	1	S-adenosyl-L-methionine-dependent methyltransferases superfamily protein
65	AT1G02780	+	77	2.07e-6	GCAGTGTACC	GAAGAAGAAG	TCTAAGAAGT	839266	coding	Arabidopsis thaliana	1	hexokinase-1 protein
70	AT1G68560	+	318	1.63e-5	tttggaagat	GAAGAAGAGA	acaagagTGT	837031	coding	Arabidopsis thaliana	1	myosin heavy chain, embryonic smooth protein
76	AT1G76400	+	104	3.29e-4	AGCTAGttgt	GAAAGAGAAA	gaacttCAAG	837034	coding	Arabidopsis thaliana	1	NAD(P)-binding Rossmann-fold superfamily protein
79	AT1G01090	+	39	1.10e-4	CGAGTTGGTG	GAGGAAGCGG	TTGAGTTTGC	837200	coding	Arabidopsis thaliana	1	Insulinase (Peptidase family M16) family protein
85	AT1G35580	+	190	9.48e-5	GATCTctctt	GAAGAAGACA	aactcATGAA	837225	coding	Arabidopsis thaliana	1	Pleckstrin homology (PH) domain superfamily protein
87	AT1G25570	+	38	3.29e-4	TGTTGCATCT	GGAGAGGAAG	ACATGATTAT	837356	coding	Arabidopsis thaliana	1	Ribosomal protein L1p/L10e family
91	AT1G03475	+	110	2.66e-4	AGTGCAGAAA	CCGGAAGAGG	GGACCGAAGA	837441	coding	Arabidopsis thaliana	1	calreticulin 1b
103	AT1G72410	+	74	1.46e-4	AACGACTTCt	GAAGGAGATG	atgaggTTGA	837591	coding	Arabidopsis thaliana	1	RNI-like superfamily protein
112	AT2G42500	+	90	4.34e-4	GAACCAGCAC	CGAGGAGAGG	AGAACCAGAC	837712	coding	Arabidopsis thaliana	1	CYTOCHROME P450 51G1
119	AT2G43640	+	6	6.00e-4	CGACA	GAGGCAGAGA	agaaagaaag	837958	coding	Arabidopsis thaliana	1	sec7 domain-containing protein
124	AT2G24640	+	38	2.07e-6	Agatcatcaa	GAAGAAGAAG	caaatgggAA	838036	coding	Arabidopsis thaliana	1	hydroxyproline-rich glycoprotein family protein
131	AT2G17560	+	47	1.60e-4	TTTGCAGGAG	GCAGAAGACG	ACGATTG	838048	coding	Arabidopsis thaliana	1	DYNAMIN-like 1C
133	AT2G25310	+	12	1.81e-4	ATCCAGAGGA	GATGAAGCAA	GCACAAGAGG	838161	coding	Arabidopsis thaliana	1	XH/XS domain-containing protein
140	AT2G23790	+	87	1.46e-4	ATAATGAACT	GAAGAAGCTG	TTTTGCTCTA	838222	coding	Arabidopsis thaliana	1	interactor of constitutive active ROPs protein
143	AT2G44860	+	34	5.57e-4	TTGATGTTTC	CGAAAAGAAG	TCTGTTCAAA	838367	coding	Arabidopsis thaliana	1	basic transcription factor 3
146	AT2G02160	+	226	2.07e-6	tgaggaagga	GAAGAAGAAG	caacagaaGG	838529	coding	Arabidopsis thaliana	1	Major facilitator superfamily protein
156	AT2G21870	+	59	4.75e-4	GGAATTCCAG	GATGAGGAAA	TGCCGGACGT	838571	coding	Arabidopsis thaliana	1	filament-like protein (DUF869)
158	AT2G33040	+	32	1.46e-4	AAGCAGAAAC	GCAGGAGAAA	TGCTCGACCG	838576	coding	Arabidopsis thaliana	1	Regulator of chromosome condensation (RCC1) family protein
160	AT2G28360	+	138	4.01e-4	AGCACTCTTT	GAAGAGGATG	TGGAGTTTGT	838632	coding	Arabidopsis thaliana	1	cold-regulated 47
168	AT2G25800	+	413	2.39e-4	CGAGGTTTCT	CAAGAAGACA	TATAATCTAC	838653	coding	Arabidopsis thaliana	1	Plant regulator RWP-RK family protein
172	AT2G11910	+	9	9.73e-6	atgaagat	GAGGAAGAAG	acgatgatga	28717257	coding	Arabidopsis thaliana	1	transmembrane protein
177	AT2G16440	+	168	3.64e-4	TTGAAGAACT	GAAGAAGCAT	GGAGGCAACA	838779	coding	Arabidopsis thaliana	1	PDI-like 1-1
180	AT2G35880	+	62	1.42e-5	agtgaagaaa	GAAGAAGCAG	agaagagagg	839144	coding	Arabidopsis thaliana	1	Di-glucose binding protein with Leucine-rich repeat domain-containing protein
185	AT2G26330	+	165	2.66e-4	ATCTCGGTGT	GGTGAAGAAA	GTTTTCCAAC	839229	coding	Arabidopsis thaliana	1	S-adenosyl-L-methionine-dependent methyltransferases superfamily protein
195	AT3G54960	+	142	2.21e-4	TGTACAAATT	CCTGAAGAAG	CACGCATCAA	839601	coding	Arabidopsis thaliana	1	Galactosyltransferase family protein
204	AT3G15950	+	31	1.10e-4	AAACCGCAAT	GGAGAAGCAG	AGAACCGTAG	839723	coding	Arabidopsis thaliana	1	arabinogalactan protein 31
216	AT3G04090	+	85	6.31e-6	CTCGGcccca	GAAGAAGAAA	caaaagaaag	839823	coding	Arabidopsis thaliana	1	S-adenosyl-L-methionine-dependent methyltransferases superfamily protein
218	AT3G48690	+	49	1.42e-5	GGTGGAGAGT	GAAGGAGAAG	ATcatgtttt	839949	coding	Arabidopsis thaliana	1	Sec14p-like phosphatidylinositol transfer family protein
233	AT3G56370	+	292	3.05e-5	GTTTCCGGTA	GAAGAAGCGG	TTGCAGTGAT	840208	coding	Arabidopsis thaliana	1	Ribosomal protein L6 family
238	AT3G59140	+	299	1.42e-5	GCAGTTttga	GAAGAAGCAG	agtaTTAGTC	840300	coding	Arabidopsis thaliana	1	Ribosomal protein S13/S18 family
239	AT3G22790	+	646	3.79e-5	AAGAGTAAAG	GAAGGAGAAA	GTTCTCTGAG	840454	coding	Arabidopsis thaliana	1	cytosolic invertase 1
243	AT3G04760	+	141	1.46e-4	TGGATATAGA	GCAGAAGCAA	TGGAGTTAGC	840852	coding	Arabidopsis thaliana	1	TLR4 regulator/MIR-interacting MSAP protein
245	AT3G17465	+	67	3.29e-4	TTACTTAGCT	CCAGAAGATG	AAGATCCATC	841235	coding	Arabidopsis thaliana	1	signal recognition particle 19 kDa protein, putative / SRP19
249	AT3G62270	+	116	5.10e-5	GAGTTTATTa	CAAGAAGCAG	aggagagTTT	841243	coding	Arabidopsis thaliana	1	nodulin MtN21 /EamA-like transporter family protein
256	AT3G25500	+	121	6.80e-5	GAAAAGAGCT	GAGGAAGAGA	TCATCAGAGT	841282	coding	Arabidopsis thaliana	1	AT hook motif-containing protein
258	AT3G28345	+	140	2.66e-4	TAAAATAGAC	GAAGCAGAGA	TCATCGAGGC	841465	coding	Arabidopsis thaliana	1	Ergosterol biosynthesis ERG4/ERG24 family
262	AT3G51550	+	165	7.39e-5	CCAGGAAAGC	GCAGAAGAGA	ACGGAAAAGG	841582	coding	Arabidopsis thaliana	1	Calcium-dependent lipid-binding (CaLB domain) plant phosphoribosyltransferase family protein
269	AT3G49720	+	21	1.79e-3	GACAAACTTA	GAAGAAAACG	ATGCACCAAG	841584	coding	Arabidopsis thaliana	1	alpha-mannosidase 1
280	AT3G13870	+	213	5.77e-5	CAAAAAGCTT	GCGGAAGAAG	GACAAGCACC	841598	coding	Arabidopsis thaliana	1	Ubiquitin-conjugating enzyme family protein
283	AT3G10840	+	98	3.29e-4	TCATCTTCCT	CAAGAGGAAA	AACCAGATGA	841673	coding	Arabidopsis thaliana	1	UDP-Glycosyltransferase superfamily protein
289	AT4G14420	+	59	7.71e-4	GGCTCCAAAG	GCAAAAGCAA	ACTG	841731	coding	Arabidopsis thaliana	1	GTP-binding family protein
293	AT4G31700	+	60	1.08e-3	AGAGTTTGGC	AAAGAAGAGG	TCGAGACTCT	841757	coding	Arabidopsis thaliana	1	Lactate/malate dehydrogenase family protein
299	AT4G23650	+	192	1.82e-5	TTGTAGCGAT	GATGAAGAAG	GGAAATCCAG	841774	coding	Arabidopsis thaliana	1
305	AT4G01310	+	65	6.31e-6	CGATAGTgcg	GAAGAAGAAA	ctaaagtCTC	841883	coding	Arabidopsis thaliana	1	dehydrin family protein
325	AT4G19120	+	223	5.10e-5	TCTTGATTTG	CCAGAAGAAG	CTGTGGTATT	841941	coding	Arabidopsis thaliana	1	alpha/beta-Hydrolases superfamily protein
341	AT4G24330	+	73	2.96e-4	AGGCATTGCA	GAGAAAGAAA	Gccgaaaaga	841982	coding	Arabidopsis thaliana	1	tRNA-splicing ligase (DUF239)
342	AT4G24190	+	343	5.77e-5	CGTTGAGCAA	CAAGAAGAGA	ACACCAAGGA	842073	coding	Arabidopsis thaliana	1	embryo defective 1303
354	AT5G10560	+	172	1.10e-4	CTGGTGTTCC	GGAGAAGCAG	CTGATTGGTT	842311	coding	Arabidopsis thaliana	1	Potassium transporter family protein
357	AT5G13450	+	64	1.60e-4	GGGCACAACA	GATGGAGAGG	CTCCTCCGTG	842371	coding	Arabidopsis thaliana	1	Tetratricopeptide repeat (TPR)-like superfamily protein
358	AT5G28540	+	274	1.26e-4	ATCGActgag	GAGGAAGATG	agtcTCACGA	842474	coding	Arabidopsis thaliana	1	Chaperone DnaJ-domain superfamily protein
363	AT5G48580	+	37	1.81e-4	ATACGGAGgg	GATGAAGATG	atgagggATA	842497	coding	Arabidopsis thaliana	1	Coatomer, alpha subunit
367	AT5G11980	+	202	8.29e-5	AAACgcgaaa	GAAGAAGATA	acagtCCCAT	842794	coding	Arabidopsis thaliana	1	sigma factor A
371	AT5G61790	+	183	2.48e-5	GGGATGAGgc	GGAGAAGAAG	gaagaaaccG	842930	coding	Arabidopsis thaliana	1	transmembrane kinase 1
379	AT5G66140	+	76	6.80e-5	AAAGGCGGCC	GCAGAAGCAG	CCAAGAAAGG	842933	coding	Arabidopsis thaliana	1	Eukaryotic aspartyl protease family protein
381	AT5G15580	+	282	7.39e-5	GAAGGAGATT	GAAGGAGAGA	CACCAGGGTT	843080	coding	Arabidopsis thaliana	1	Remorin family protein
395	AT5G11880	+	145	3.79e-5	tttgcaggtt	GAAGAAGATG	ggTCGATCAC	843104	coding	Arabidopsis thaliana	1
400	AT5G49950	+	96	1.63e-5	TCGGTccttt	GAAGAAGAGA	gtggaTCAGC	843134	coding	Arabidopsis thaliana	1	microtubule-associated proteins 70-1
409	AT5G12150	+	32	4.01e-4	TGGAGGAATG	GCAGAGGAAA	CAACAGACAA	843185	coding	Arabidopsis thaliana	1	alpha-xylosidase 1
411	AT5G53170	+	335	8.05e-6	Agagcaacaa	CAAGAAGAAG	gagacTTGGT	843274	coding	Arabidopsis thaliana	1	DHHC-type zinc finger family protein
419	AT5G02960	+	44	1.42e-5	TCAaggaaaa	GAAGGAGAAG	ccaAGATCTT	843310	coding	Arabidopsis thaliana	1	Aldolase superfamily protein
426	AT5G45650	+	69	1.26e-4	TCCCGAATCT	CAAGAAGACG	GTGACCGTTA	843482	coding	Arabidopsis thaliana	1	ARM repeat superfamily protein
428	AT5G56350	+	101	2.66e-4	TGAATCAACA	GAAGAAGCTA	TCGAGTTTGC	843533	coding	Arabidopsis thaliana	1	TonB-dependent heme receptor A
434	AT5G10360	+	63	1.96e-5	AAAGTTTGGC	CAAGAAGAGG	TCTAGACTCT	843546	coding	Arabidopsis thaliana	1	PATELLIN 1
437	AT5G44700	+	404	2.07e-6	GTTACCTtgc	GAAGAAGAAG	cagcttATCA	843573	coding	Arabidopsis thaliana	1	COP1-interacting protein-like protein
438	AT5G20290	+	74	2.07e-6	AGAAGatcca	GAAGAAGAAG	ggcAAGGGTG	843731	coding	Arabidopsis thaliana	1	tumor necrosis factor receptor family protein
439	AT5G20600	+	166	6.31e-6	Gtaggaagac	GAAGAAGAAA	gtgaaaccCG	843808	coding	Arabidopsis thaliana	1	IQ-domain 31
442	AT5G09770	+	43	2.21e-4	CTCCGCCTAA	GGAGGAGAAA	ATCCCTGATT	843931	coding	Arabidopsis thaliana	1	PAM domain (PCI/PINT associated module) protein
449	AT1G50430	+	81	4.75e-4	ACAGGTTGAT	CAAGAAGAGT	GA	843972	coding	Arabidopsis thaliana	1	Ribophorin I
450	AT1G61770	+	72	1.10e-4	AAAGGCTGTG	GGAGAAGCAG	AATCTTGAGA	844069	coding	Arabidopsis thaliana	1	2-oxoglutarate (2OG) and Fe(II)-dependent oxygenase superfamily protein
461	AT1G62020	+	13	5.77e-5	GTAGTCGAGA	CAAGAAGAGA	AGTGGATGAG	844141	coding	Arabidopsis thaliana	1	Glycosyl hydrolase family protein
488	AT1G11680	+	33	5.09e-4	ATTGCATTCG	GAGGGGGAAG	GCACGGGTGC	844193	coding	Arabidopsis thaliana	1	rhamnose biosynthesis 1
492	AT1G48230	+	37	1.42e-5	AGCAGGACTG	GAAGGAGAAG	AATTCGTCAG	844272	coding	Arabidopsis thaliana	1	metacaspase 4
495	AT1G21313	+	3	3.29e-4	cg	GAGGAGGAGG	agatttgTAC	844334	coding	Arabidopsis thaliana	1	DnaJ / Sec63 Brl domains-containing protein
496	AT1G27120	+	129	4.01e-4	TGGGAATGTG	GGTGGAGAAG	TTCAACGAGA	844339	coding	Arabidopsis thaliana	1	coatomer subunit beta-2
502	AT1G66150	+	83	2.66e-4	AATAGACCTA	GACGAAGAAA	CCTTAGCCAG	814652	coding	Arabidopsis thaliana	2	Ribosomal protein L30/L7 family protein
509	AT1G10510	+	247	4.75e-4	TGAGATGACT	GAAAAGGAAG	TAGAAATTTT	814747	coding	Arabidopsis thaliana	2	CCCH-type zinc finger family protein
512	AT1G79940	+	119	1.42e-5	GGGTGCGATT	GCAGAAGAAG	Gtatggagga	814841	coding	Arabidopsis thaliana	2	signal peptide peptidase
525	AT1G66180	+	11	2.96e-4	TACTTGTTCC	GAAAGAGAGG	GTTTTGGTTA	814978	coding	Arabidopsis thaliana	2	Ribosomal S17 family protein
528	AT1G33120	+	13	2.07e-6	AATGTcacgt	GAAGAAGAAG	gatatcAGGA	815070	coding	Arabidopsis thaliana	2	Ribosomal S17 family protein
551	AT2G23380	+	269	2.66e-4	GAGGATACTG	GCTGGAGAAG	AACTATTTTA	815287	coding	Arabidopsis thaliana	2	Protein kinase superfamily protein
554	AT2G17360	+	88	1.81e-4	TTGAGGAAGC	CAGGAAGAGA	CTTTCTGCTC	815665	coding	Arabidopsis thaliana	2
555	AT2G36910	+	103	2.66e-4	ATGTGCGACC	GAAGCAGAGA	TCATACAAGC	816074	coding	Arabidopsis thaliana	2	peptidyl-prolyl cis-trans isomerase / cyclophilin-40 (CYP40) / rotamase
558	AT2G40760	+	68	2.39e-4	CAAGAAATca	GAAGAGGAGA	aagaaagggC	816142	coding	Arabidopsis thaliana	2	Minichromosome maintenance (MCM2/3/5) family protein
561	AT2G44490	+	55	1.26e-4	GAGGTTTGAT	CAAGAAGACG	ATTCTTCGAC	816243	coding	Arabidopsis thaliana	2	Ribosomal protein S4 (RPS4A) family protein
565	AT2G47450	+	24	4.01e-4	AGAGTGTGAT	CGGGAAGAGG	GTGGGAGACG	816263	coding	Arabidopsis thaliana	2	high mobility group B4
568	AT2G37250	+	101	4.75e-4	TTGACGATTA	CGAGGAGAAA	CAGTCTGTCG	816428	coding	Arabidopsis thaliana	2	heavy metal atpase 4
573	AT2G38040	+	154	1.97e-4	AGCAGCAGAT	CAAGCAGAAG	ATTGCAGAGG	816478	coding	Arabidopsis thaliana	2	ACC oxidase 1
593	AT2G47610	+	14	9.48e-5	ACGAGGAGTA	CAGGAAGAAA	TGGGGAGGAG	816493	coding	Arabidopsis thaliana	2	Ribosomal protein L31e family protein
594	AT2G44520	+	54	1.60e-4	ACAACTCGTA	GAAGAAGCCG	GATTAACAAA	816561	coding	Arabidopsis thaliana	2	ATP citrate lyase (ACL) family protein
599	AT2G28200	+	9	4.01e-4	ATGGAACA	GCAGAGGAAA	TATCTACCGT	816617	coding	Arabidopsis thaliana	2	Secretory carrier membrane protein (SCAMP) family protein
603	AT2G19110	+	205	6.80e-5	TCTGGTTTCA	GAGGAAGAGA	cagagagCAC	816630	coding	Arabidopsis thaliana	2	phospholipase-like protein (PEARLI 4) family protein
608	AT3G23820	+	117	6.50e-4	TCGCGGCGGG	GCTGAGGAAG	TTCGTCAAGT	816664	coding	Arabidopsis thaliana	2	NAD(P)-linked oxidoreductase superfamily protein
610	AT3G23750	+	230	2.07e-6	GTCGtgccaa	GAAGAAGAAG	agagtttcGG	816705	coding	Arabidopsis thaliana	2	cold, circadian rhythm, and rna binding 2
615	AT3G13750	+	346	5.10e-5	GTCCAAATGT	GATGAAGAAA	CTCGCGGTGG	816723	coding	Arabidopsis thaliana	2	MALE GAMETOPHYTE DEFECTIVE 1
618	AT3G20080	+	16	1.46e-4	TTCGGAAGCG	GACGAAGAAG	CTGTCCTGGA	816774	coding	Arabidopsis thaliana	2	Microsomal signal peptidase 12 kDa subunit (SPC12)
644	AT3G26780	+	119	4.01e-4	TTACAACATT	CATGGAGAAA	CGGGTGGCAG	816870	coding	Arabidopsis thaliana	2	SET domain-containing protein
647	AT3G17840	+	158	1.63e-5	TGTCTCggtg	GAAGAAGAGA	tggcGGAAAT	816878	coding	Arabidopsis thaliana	2	extra-large G-protein 1
650	AT3G22310	+	223	6.80e-5	CAGTCAAGTG	GAAGGAGCAG	CTTTGGTGGG	816911	coding	Arabidopsis thaliana	2	calcium uniporter (DUF607)
653	AT3G60910	+	48	8.05e-6	TTTACATATG	CAAGAAGAAG	gatgaagatg	816926	coding	Arabidopsis thaliana	2	transmembrane protein (DUF788)
656	AT3G05590	+	58	5.09e-4	CCAGAGGAAA	GAGGAAGAGT	CGTGGATTCA	817000	coding	Arabidopsis thaliana	2	ubiquitin-specific protease 19
657	AT3G24240	+	431	1.81e-4	AGAGATGAGA	CGAGAAGAAA	GATTATTGAA	817049	coding	Arabidopsis thaliana	2	stromal cell-derived factor 2-like protein
660	AT3G57650	+	163	1.42e-5	CAGAAACGGA	GAAGGAGAAG	TAA	817069	coding	Arabidopsis thaliana	2	ER membrane protein complex subunit-like protein (DUF2012)
680	AT3G57220	+	89	7.07e-4	TTTAttctga	GAGAGAGAAA	tcaCAAGATT	817081	coding	Arabidopsis thaliana	2	epsin N-terminal homology (ENTH) domain-containing protein / clathrin assembly protein-like protein
689	AT3G03710	+	304	6.31e-6	AACTTGtcct	GAAGAAGAAA	gatgtaaGGA	817122	coding	Arabidopsis thaliana	2	elongation factor Ts (DUF810)
690	AT3G61440	+	131	1.46e-4	GCTGAggaaa	GAAGCAGAGG	agatgAAGCC	817165	coding	Arabidopsis thaliana	2	3-ketoacyl-CoA synthase 10
693	AT3G16080	+	12	3.29e-4	GAAGCCAAGC	CAAGGAGCAA	GGCATCAGCT	817173	coding	Arabidopsis thaliana	2	Leucine-rich receptor-like protein kinase family protein
695	AT3G18860	+	69	2.07e-6	ACAGgtagca	GAAGAAGAAG	ctgcagATGT	817352	coding	Arabidopsis thaliana	2	UDP-Glycosyltransferase superfamily protein
696	AT3G03380	+	238	2.21e-4	GTTTGGACGT	GAAGAAGAGT	TATGCAGCAA	817366	coding	Arabidopsis thaliana	2	C2H2-type zinc finger family protein
703	AT3G55440	+	97	2.66e-4	AGGCCGCAGA	GGTGAAGAAA	AGTGCCTAA	817384	coding	Arabidopsis thaliana	2	SIT4 phosphatase-associated family protein
704	AT3G27820	+	5	1.81e-4	ATTG	GAAAGAGAAG	GACTCGGGTT	817592	coding	Arabidopsis thaliana	2	tubulin folding cofactor A (KIESEL)
706	AT3G23990	+	219	2.21e-4	GTCAGGAGCA	GCAGGAGCAG	GCATGGGTGG	817699	coding	Arabidopsis thaliana	2	coiled-coil protein
715	AT4G09800	+	32	4.01e-4	ACTACTGGTC	GCAGAGGAAA	GACTGTTGGT	817766	coding	Arabidopsis thaliana	2	Ribosomal protein L7Ae/L30e/S12e/Gadd45 family protein
716	AT4G22930	+	135	4.75e-4	CCCTATGTTT	GCTGGAGAAA	CCCTTCAATG	817784	coding	Arabidopsis thaliana	2	early endosome antigen
722	AT4G39980	+	201	1.81e-4	CAGAACGGCT	CAGGAAGAGA	AGAACGGGTA	817854	coding	Arabidopsis thaliana	2	PDI-like 2-3
729	AT4G17520	+	71	1.26e-4	CTGAGGGAAG	GAGGGAGAAA	CCAGAGGGAC	817866	coding	Arabidopsis thaliana	2	gamma subunit of Mt ATP synthase
731	AT4G37040	+	31	1.60e-4	CTTACAATAG	GAAGCAGAAA	CCCGATAATG	817991	coding	Arabidopsis thaliana	2	S-adenosyl-L-methionine-dependent methyltransferases superfamily protein
732	AT4G29060	+	6	7.39e-5	TGTCG	GAAGAAGCGA	AAAATTCAAG	818161	coding	Arabidopsis thaliana	2	TPX2 (targeting protein for Xklp2) protein family
737	AT4G13615	+	4	1.51e-3	CTG	GAGGAAAAGG	AGCTGCTGCT	818188	coding	Arabidopsis thaliana	2	Ribosomal protein S11 family protein
738	AT4G02060	+	23	4.01e-4	TGATGACCGA	CAAAAAGCAG	GACTAGATGC	818234	coding	Arabidopsis thaliana	2	ribosomal protein L24
745	AT4G17890	+	112	1.46e-4	GGTGAACATA	GCAGGAGAAA	caaagaagaa	818265	coding	Arabidopsis thaliana	2	ATP binding cassette subfamily B1
747	AT4G39050	+	183	3.29e-4	TGcaagaaat	GAAAGAGAAA	gagatgaaat	818302	coding	Arabidopsis thaliana	2	adenosine kinase
755	AT4G19490	+	440	2.07e-6	GCactttaga	GAAGAAGAAG	caggcGAAGC	818304	coding	Arabidopsis thaliana	2	ribosomal protein 5B
778	AT5G63420	+	39	2.21e-4	AACCGGAGGA	GATAAAGAAG	GTAATCAGAA	818382	coding	Arabidopsis thaliana	2	acetyl Co-enzyme a carboxylase carboxyltransferase alpha subunit
780	AT5G01460	+	186	6.80e-5	TGGCAGggat	GGAGAAGAAA	aaagccGAGC	818437	coding	Arabidopsis thaliana	2	Transmembrane proteins 14C
782	AT5G19550	+	14	4.01e-4	ATTATAGTTG	CATGAAGCAA	AGGATATTAG	818583	coding	Arabidopsis thaliana	2	Microsomal signal peptidase 25 kDa subunit (SPC25)
784	AT5G36290	+	26	7.71e-4	GCAGTTGTTG	GAGGAAGCAT	GCTGGCTTCA	818587	coding	Arabidopsis thaliana	2	eukaryotic translation initiation factor 2
786	AT5G65700	+	115	2.96e-4	GAACTCGTCA	CCGGAAGAAA	ACCTGTCGGA	818621	coding	Arabidopsis thaliana	2	Eukaryotic translation initiation factor 2 subunit 1
789	AT5G28500	+	91	3.79e-5	GATTGGTGTT	GAAGGAGAAA	GGAGTGAATG	818672	coding	Arabidopsis thaliana	2	Rhodanese/Cell cycle control phosphatase superfamily protein
790	AT5G58420	+	85	8.29e-5	TCGAGGAGGC	CAGGAAGAGG	CTTGCTAGTC	818682	coding	Arabidopsis thaliana	2	disproportionating enzyme 2
796	AT5G03300	+	51	3.29e-4	CACAGTTGGT	GAAAGAGAAA	TCGATTGAGG	818784	coding	Arabidopsis thaliana	2	Ribosomal protein S5 family protein
813	AT5G05780	+	92	1.81e-4	CAAGGAACAT	GAAAAAGCAG	AGGACTCAAA	818790	coding	Arabidopsis thaliana	2	CCCH-type zinc finger protein with ARM repeat domain-containing protein
818	AT5G43460	+	37	3.75e-6	agaagaattt	GAAGAAGAGG	aCACCTAAGC	818832	coding	Arabidopsis thaliana	2	ESSS subunit of NADH:ubiquinone oxidoreductase (complex I) protein
839	AT5G64440	+	9	3.64e-4	TTGGTTAT	GATAAAGAGG	GGCTTCCTAT	818850	coding	Arabidopsis thaliana	2	protein phosphatase 2A-3
846	AT5G01590	+	194	2.48e-5	agatgaggag	GAGGAAGAGG	aggaggacgA	818966	coding	Arabidopsis thaliana	2	Signal recognition particle, SRP9/SRP14 subunit
852	AT5G63810	+	271	4.75e-4	TGGTGATCTT	CGAGGAGAAA	GGCGGCAATC	819056	coding	Arabidopsis thaliana	2	Glycosyl hydrolase superfamily protein
857	AT5G56220	+	198	2.07e-6	CGCTCtgttg	GAAGAAGAAG	actaacaAGA	819059	coding	Arabidopsis thaliana	2	cytochrome c oxidase 10
858	AT5G62690	+	165	9.73e-6	CTAcgaggat	GAGGAAGAAG	gTGAATATCA	819095	coding	Arabidopsis thaliana	2	Ribosomal protein L24e family protein
861	AT5G14030	+	73	8.05e-6	AGGCAAGCAG	CAAGAAGAAG	CGTTAA	819207	coding	Arabidopsis thaliana	2	ribosomal RNA small subunit methyltransferase G
863	AT5G61780	+	276	1.81e-4	GAATAGCCAG	GATGGAGAAA	CGCAGGAGAT	819236	coding	Arabidopsis thaliana	2	TGF-beta receptor interacting protein 1
865	AT5G65950	+	273	1.10e-4	ACAGTTGCTG	CAAGAAGCAA	AGTTTGGTCT	819314	coding	Arabidopsis thaliana	2	ATP binding cassette subfamily B4
875	AT5G43100	+	198	8.05e-6	ACGGcgaaag	CAAGAAGAAG	ctacTTATGA	819323	coding	Arabidopsis thaliana	2	ubiquitin 6
878	AT5G16000	+	6	2.07e-6	ttgtt	GAAGAAGAAG	agctacGATG	819358	coding	Arabidopsis thaliana	2	chloroplast signal recognition particle component (CAO)
884	AT5G62700	+	165	9.73e-6	ctacgaggat	GAGGAAGAAG	gTGAATACCA	819364	coding	Arabidopsis thaliana	2	fumarase 1
887	AT5G49910	+	96	1.42e-5	TCCAAGAGCT	GAAGGAGAAG	ATAGCAAGCG	819374	coding	Arabidopsis thaliana	2	Ribosomal protein L7Ae/L30e/S12e/Gadd45 family protein
888	AT5G13490	+	30	3.29e-4	TCTCACAGAT	CGTGAAGAAG	GAAGGAGCCA	819384	coding	Arabidopsis thaliana	2	Adenine nucleotide alpha hydrolases-like superfamily protein
895	AT5G45930	+	70	4.75e-4	TCAAGTTACA	GCTGAAGATG	TTGGTATTGT	821091	coding	Arabidopsis thaliana	3	peptidyl serine alpha-galactosyltransferase
3	AT1G48610	+	10	3.29e-4	aatgttgCA	GCAAAAGAAA	GTGAAGGAAG	821078	coding	Arabidopsis thaliana	3	Ribosomal protein L13 family protein
7	AT1G05205	+	22	3.79e-5	AGTTaaactt	GAAGAAGCAA	agcTTGAGTA	821148	coding	Arabidopsis thaliana	3	cellulose synthase-like D3
10	AT1G14830	+	152	1.42e-5	tgatggTGCA	GAAGGAGAAG	CTGGGTGCTA	821268	coding	Arabidopsis thaliana	3	DegP protease 7
14	AT1G17880	+	38	2.96e-4	CGAAACTGCT	GCTGAAGAGA	AAGCACcagc	821181	coding	Arabidopsis thaliana	3	polyribonucleotide nucleotidyltransferase
15	AT1G73940	+	48	2.48e-5	aacaagCCGT	CAAGAAGAAA	CGAAGCAAAT	819549	coding	Arabidopsis thaliana	3	TCP-1/cpn60 chaperonin family protein
16	AT1G19835	+	231	3.75e-6	CCTAAACCCT	GAAGAAGAGG	AATACGCAAC	819564	coding	Arabidopsis thaliana	3	small and basic intrinsic protein 1A
22	AT1G06900	+	244	7.39e-5	CTCCcacaaa	GAAGCAGAAG	aactAAGAAG	819611	coding	Arabidopsis thaliana	3	rubisco accumulation factor-like protein
24	AT1G01100	+	8	7.39e-5	TGAGCCA	GCAGAAGAGA	GTGACGGAGA	819636	coding	Arabidopsis thaliana	3	Pentatricopeptide repeat (PPR-like) superfamily protein
26	AT1G20440	+	19	2.48e-5	AACATCCGGA	GGAGAAGAAG	GGGATTTTGG	819644	coding	Arabidopsis thaliana	3	Ribosomal protein S3Ae
27	AT1G51570	+	121	1.97e-4	TCTTGCAACT	CAAGGAGAGA	GATTTCAGTC	819725	coding	Arabidopsis thaliana	3	ribosomal protein L18
28	AT1G67590	+	9	2.21e-4	AAAGGATA	GCGGAAGAGA	GGAGGGCGAA	819855	coding	Arabidopsis thaliana	3	Ribosomal L29e protein family
29	AT1G51730	+	47	9.48e-5	tacagatgac	GAAGAAGACA	TGCTTGAGCA	819890	coding	Arabidopsis thaliana	3	GTP-binding family protein
30	AT1G01320	+	680	2.21e-4	TTGTTAAGAG	GGAGGAGAAA	CAGGAAACAA	819986	coding	Arabidopsis thaliana	3	rhomboid protein-like protein
33	AT1G77330	+	21	6.80e-5	CGCGGTGGCG	GAAGAGGAAG	GAAGTGAGAA	820005	coding	Arabidopsis thaliana	3	ADP/ATP carrier 1
38	AT1G72020	+	21	2.21e-4	TCGTTTTCCA	GCAGAGGAAG	ACTCAATCTG	820008	coding	Arabidopsis thaliana	3	NADH dehydrogenase ubiquinone 1 alpha subcomplex subunit
43	AT1G60770	+	9	3.29e-4	TATTTCGA	GCAAAAGAAA	GATGTTAATG	820120	coding	Arabidopsis thaliana	3	Ribosomal protein L4/L1 family
52	AT1G29470	+	21	9.48e-5	tctcttcaCT	GAAAAAGAGG	TATATACACG	820126	coding	Arabidopsis thaliana	3	alpha/beta-Hydrolases superfamily protein
54	AT1G54410	+	18	6.00e-4	GGTCACCACA	GCAGCAGCAG	TGACAGCGAC	820165	coding	Arabidopsis thaliana	3	sequence-specific DNA binding transcription factor
60	AT1G68060	+	44	2.66e-4	GGCTGCAATG	GAGAAAGAGG	TTGCTGCAAT	820170	coding	Arabidopsis thaliana	3	Nucleic acid-binding, OB-fold-like protein
61	AT1G19880	+	216	3.75e-6	AAGACCggtg	GAAGAAGAGG	aaggcCACGT	820184	coding	Arabidopsis thaliana	3	tubulin folding cofactor B
69	AT1G74690	+	54	3.79e-5	CCGGGAATAA	GAAGGAGAAA	CCTCTTCTGT	820253	coding	Arabidopsis thaliana	3	alpha/beta-Hydrolases superfamily protein
71	AT1G60160	+	233	1.26e-4	ATGTAAGGGC	GAAGAAGAAT	TCGATTTTCG	820418	coding	Arabidopsis thaliana	3	Nascent polypeptide-associated complex (NAC), alpha subunit family protein
74	AT1G67785	+	4	1.60e-3	AAA	GCTAGAGAGG	AGGATCCACT	820560	coding	Arabidopsis thaliana	3	Ribosomal protein L30/L7 family protein
82	AT1G71410	+	323	6.80e-5	ATAGCAATGG	GAAGAGGAAG	GGGTAGAGGT	820584	coding	Arabidopsis thaliana	3	beta galactosidase 1
83	AT1G19450	+	94	5.57e-4	ATGCTGTTAG	CATGGAGCAG	TGGGGGAACT	820600	coding	Arabidopsis thaliana	3	Root hair defective 3 GTP-binding protein (RHD3)
92	AT1G51590	+	220	4.75e-4	TAGCACTACG	CCAGAGGAAG	TTTGGTCATC	820665	coding	Arabidopsis thaliana	3	Aldolase-type TIM barrel family protein
93	AT1G26850	+	103	1.26e-4	TCTCCGACCA	GAAGGAGCGG	TTATAATCCG	820806	coding	Arabidopsis thaliana	3	Rubredoxin-like superfamily protein
95	AT1G53380	+	74	1.42e-5	GAAGAGTGTA	GCAGAAGAAG	CGTTTTTCCC	820839	coding	Arabidopsis thaliana	3	DNA topoisomerase-like protein
99	AT1G48160	+	52	8.05e-6	GCAAAGGtgg	CAAGAAGAAG	agata	820851	coding	Arabidopsis thaliana	3	ATP binding microtubule motor family protein
101	AT1G07140	+	27	3.79e-5	TGAAGTGAaa	GCAGAAGAAA	agaaagagag	820853	coding	Arabidopsis thaliana	3	Zinc-binding ribosomal protein family protein
105	AT1G34030	+	33	4.01e-4	ACAACTGGTC	GCAGAGGAAA	GACTGTTGGT	820887	coding	Arabidopsis thaliana	3	nitrile specifier protein 1
110	AT1G05350	+	139	1.26e-4	agaaacagag	GAGGAAGATG	acCTTGAAGA	820888	coding	Arabidopsis thaliana	3	nitrile specifier protein 4
111	AT2G46280	+	87	7.07e-4	CTCTAGTGGA	GGTGAAGACG	GTTACGTGAG	820898	coding	Arabidopsis thaliana	3	phytochrome-associated protein 1
113	AT2G41840	+	22	2.96e-4	CAGAGTTCTG	GAAGGAGACA	AGATTCTCTA	820928	coding	Arabidopsis thaliana	3	Tetratricopeptide repeat (TPR)-like superfamily protein
114	AT2G28080	+	83	1.81e-4	GTGGTGTTTC	GAAAGAGAAG	ATCGGACGGG	820931	coding	Arabidopsis thaliana	3	Ribosomal protein L19e family protein
115	AT2G32060	+	42	7.07e-4	TAAACATTGT	CAAGAAGCAT	CTTGATTCTA	821007	coding	Arabidopsis thaliana	3	Nucleotide-sugar transporter family protein
116	AT2G37270	+	50	2.48e-5	GCTATGCcat	CAAGAAGAAA	gatgagattG	821011	coding	Arabidopsis thaliana	3	ribosomal protein L3 plastid
118	AT2G26250	+	183	1.46e-4	CAATGAGGAA	GGTGAAGAAG	CCAACCAGGA	821053	coding	Arabidopsis thaliana	3	receptor-like kinase 902
121	AT2G31410	+	22	5.77e-5	Ctaagaagca	GAGGAAGCAG	CTTAAGAAAA	821324	coding	Arabidopsis thaliana	3	S-adenosyl-L-methionine-dependent methyltransferases superfamily protein
126	AT2G05220	+	51	5.57e-4	GGCAGGGCAC	CCAGAAGATA	CTA	821419	coding	Arabidopsis thaliana	3	transducin family protein / WD-40 repeat family protein
127	AT2G01250	+	23	8.05e-6	TAGGTGGcct	CAAGAAGAAG	agaaatcacT	821426	coding	Arabidopsis thaliana	3	clast3-like protein
130	AT2G20840	+	83	8.29e-5	AAGCAGCAGA	GATGAAGCAG	GAGGCCACAA	821447	coding	Arabidopsis thaliana	3	RNA-binding protein 47B
134	AT2G32920	+	128	1.26e-4	AGAGTTGATT	GAGGAAGATG	AATTCTCACT	821519	coding	Arabidopsis thaliana	3	cell elongation protein / DWARF1 / DIMINUTO (DIM)
135	AT2G32240	+	439	8.05e-6	AACgtaagag	CAAGAAGAAG	ccagaagcat	821548	coding	Arabidopsis thaliana	3	cytochrome P450, family 705, subfamily A, polypeptide 15
136	AT2G34300	+	12	2.48e-5	TCTCTACCCT	GAGGAAGAGG	TATAAAACAA	821641	coding	Arabidopsis thaliana	3	translocation protein-like protein
147	AT2G15790	+	134	1.81e-4	ACAACGAAGA	GAAAAAGCAG	TACCGCAAAA	821672	coding	Arabidopsis thaliana	3	O-fucosyltransferase family protein
150	AT2G07180	+	100	1.10e-4	AATGgacaga	GGAGGAGAAG	acCGGAAAGT	821800	coding	Arabidopsis thaliana	3	putative mitochondrial RNA helicase 1
154	AT2G21660	+	53	1.10e-4	GGAGGTTACG	GAGGAAGCGG	tggtggtgga	821850	coding	Arabidopsis thaliana	3	Kinase interacting (KIP1-like) family protein
155	AT2G39960	+	76	6.31e-6	aagaaccaaa	GAAGAAGAAA	tg	821891	coding	Arabidopsis thaliana	3	Signal transduction histidine kinase, hybrid-type, ethylene sensor
164	AT2G19590	+	108	1.46e-4	GACTTGAGAC	CATGAAGAAA	ATGGGAAATG	821910	coding	Arabidopsis thaliana	3	S-adenosyl-L-methionine-dependent methyltransferases superfamily protein
167	AT2G21250	+	81	5.57e-4	TCAAAAGCAT	GGAGAGGAAA	TACCGCACGA	821957	coding	Arabidopsis thaliana	3	Leucine-rich repeat protein kinase family protein
169	AT2G36620	+	62	9.49e-4	GGTGGTGGTG	GAGGCAGACG	TTG	821960	coding	Arabidopsis thaliana	3	nuclear RNA polymerase D2A
182	AT2G39990	+	100	8.91e-4	TGAGTCTAGC	GGAGAAGCTA	AACACAGCTG	821965	coding	Arabidopsis thaliana	3	UDP-D-glucuronate 4-epimerase 6
183	AT2G47000	+	246	2.66e-4	ACGATGGTGG	GAGAAAGAGG	AATTCAATTA	821983	coding	Arabidopsis thaliana	3	heat shock protein 60
184	AT2G47710	+	47	3.29e-4	CGGTGATGAT	CGTGAAGAAG	CCTAAGATCA	822011	coding	Arabidopsis thaliana	3	Leucine-rich repeat receptor-like protein kinase family protein
186	AT2G40290	+	94	3.75e-6	TAgcggagac	GAAGAAGAGG	acACTGGTAT	822103	coding	Arabidopsis thaliana	3	Mitochondrial import inner membrane translocase subunit Tim17/Tim22/Tim23 family protein
187	AT3G49810	+	107	4.01e-4	ATGCAGCGTT	GAAGCAGCGG	TCAGCAGAGC	822136	coding	Arabidopsis thaliana	3	formin homology 1
190	AT3G08580	+	39	7.07e-4	CCTCAAGAAT	GAAGGAGCCA	AGTCACTCTT	822138	coding	Arabidopsis thaliana	3	ribosomal protein L5
191	AT3G62790	+	1	8.91e-4		GGCGAAGAAA	CCGGGGATGG	822292	coding	Arabidopsis thaliana	3	Phosphoglycerate mutase family protein
192	AT3G62870	+	15	4.23e-5	ACGAGGAGTA	CAGGAAGAAG	TGGGGAGGTG	822337	coding	Arabidopsis thaliana	3	S-adenosyl-L-methionine-dependent methyltransferases superfamily protein
193	AT3G10040	+	3	1.10e-4	AT	GGAGAAGCAG	AGAGTGAAGT	822342	coding	Arabidopsis thaliana	3	S-adenosyl-L-methionine-dependent methyltransferases superfamily protein
196	AT3G01720	+	277	3.64e-4	TCGACTCGTA	GAGGCAGAGG	AACAACAAGA	822402	coding	Arabidopsis thaliana	3	monodehydroascorbate reductase 4
199	AT3G49010	+	74	1.60e-4	CGCAGAGgct	GAGAAAGAAG	agaagaagtg	822444	coding	Arabidopsis thaliana	3	Cellulose-synthase-like C4
201	AT3G55170	+	6	6.31e-6	cgaga	GAAGAAGAAA	gacatgTACT	822463	coding	Arabidopsis thaliana	3	ABC transporter family protein
203	AT3G27180	+	163	5.10e-5	TTGCGagcaa	GAAAAAGAAG	aaatcggGAA	822524	coding	Arabidopsis thaliana	3	Ribosomal protein L34e superfamily protein
205	AT3G57150	+	115	2.07e-6	CAAAgtctga	GAAGAAGAAG	aaaaagaaga	822730	coding	Arabidopsis thaliana	3	O-fucosyltransferase family protein
207	AT3G30300	+	151	4.23e-5	agaggatcTT	GATGAAGAGG	ACTTGTCTTC	823749	coding	Arabidopsis thaliana	3	RAB GTPase homolog 8A
217	AT3G10090	+	4	4.34e-4	TCC	GAGAGAGAAG	CTAGAAGACT	823896	coding	Arabidopsis thaliana	3	putative glycerol-3-phosphate transporter 1
219	AT3G01790	+	10	1.42e-5	GATCCGTGC	GCAGAAGAAG	GCAGAGCAGG	824030	coding	Arabidopsis thaliana	3	alpha/beta-Hydrolases superfamily protein
221	AT3G19130	+	82	8.29e-4	TTGTGGCAGT	GGAGAGGAGA	CTCAGGGCAG	824048	coding	Arabidopsis thaliana	3	Clp ATPase
227	AT3G18940	+	48	9.48e-5	CTTTTCTGCA	GGGGAAGAAG	GTGGGAAATG	824062	coding	Arabidopsis thaliana	3	breast basic conserved 1
230	AT3G23780	+	208	1.81e-4	CAGTTGCAGA	CAGGAAGAGA	TTTGGCGGGA	824071	coding	Arabidopsis thaliana	3	Signal recognition particle, SRP9/SRP14 subunit
242	AT3G07050	+	98	2.07e-6	agaaagcaga	GAAGAAGAAG	aggaagaaag	824134	coding	Arabidopsis thaliana	3	transmembrane protein
244	AT3G21190	+	1	1.97e-4		CAAGAAGCGA	TGTCTTTGTT	824143	coding	Arabidopsis thaliana	3	ARM repeat superfamily protein
246	AT3G62600	+	127	2.07e-6	CTGAcgatca	GAAGAAGAAG	attaaagaaG	824318	coding	Arabidopsis thaliana	3	Malectin/receptor-like protein kinase family protein
248	AT3G08610	+	5	1.41e-3	CGTC	GAGAAAGCTG	CAGCTCCTTC	824403	coding	Arabidopsis thaliana	3	chloroplast RNA-binding protein 33
255	AT3G48870	+	392	8.29e-5	TGGTTTTGCT	GCTGAAGAAG	CCATGGAAGA	824424	coding	Arabidopsis thaliana	3	Ribosomal protein S11 family protein
259	AT3G16500	+	102	4.75e-4	GATGCAGTAA	GCAAGAGAAG	ATGATGCACT	824516	coding	Arabidopsis thaliana	3	pleiotropic drug resistance 9
264	AT3G19820	+	192	1.60e-4	AAGGAAGACT	GAGAAAGAAG	TTAGAGAAGC	824534	coding	Arabidopsis thaliana	3
271	AT3G63410	+	8	4.34e-4	TCCAAAG	GAAGAGGACG	TAGAGAAGCC	824578	coding	Arabidopsis thaliana	3	plant uncoupling mitochondrial protein 1
272	AT3G20920	+	125	3.64e-4	GCAAGGCAAG	GAGGAAGCTG	AAGGTTGGAC	824661	coding	Arabidopsis thaliana	3	PDI-like 1-3
273	AT3G25120	+	4	1.46e-4	CTC	GACGAAGAAG	CCTtagcaaa	824683	coding	Arabidopsis thaliana	3	Ribosomal L29 family protein
275	AT3G06700	+	18	9.49e-4	GAATGCTAGC	GCTGAAGAAT	A	824707	coding	Arabidopsis thaliana	3	2-oxoglutarate dehydrogenase, E1 component
276	AT3G25520	+	53	3.29e-4	TTACTTACGA	GGAGAGGAAG	AACAAGTTGA	824710	coding	Arabidopsis thaliana	3	triosephosphate isomerase
285	AT3G28900	+	28	1.81e-4	TTCAGAAGGC	GAAAGAGAAG	ACTGCACCAA	824804	coding	Arabidopsis thaliana	3	Leucine-rich repeat protein kinase family protein
286	AT3G47420	+	156	4.01e-4	CCGAAGTAGC	GGAGAAGATA	GCTGAGTCTA	824831	coding	Arabidopsis thaliana	3	exocyst complex component sec15A
291	AT4G34710	+	148	2.07e-6	aaatgaagag	GAAGAAGAAG	atgatgagtt	824882	coding	Arabidopsis thaliana	3	homologue of NAP57
296	AT4G14385	+	25	1.81e-4	AGAttatgaa	GATGAAGATG	atccTGATAT	824889	coding	Arabidopsis thaliana	3	Glycosyl transferase family 4 protein
298	AT4G22780	+	64	4.34e-4	GATTAGTTGC	CGAGAAGCGG	TTGAGAAGGA	824934	coding	Arabidopsis thaliana	3	lysophosphatidyl acyltransferase 2
300	AT4G29480	+	19	1.41e-3	GGTGAAATCG	CCGGCAGAGG	ATTCACCTTC	825083	coding	Arabidopsis thaliana	3	multidrug resistance-associated protein 14
301	AT4G29410	+	42	5.09e-4	AGTCGGGTCC	CAAGAGGAGA	AACAGACAGG	825195	coding	Arabidopsis thaliana	3	Zinc-binding ribosomal protein family protein
315	AT4G04910	+	228	1.10e-4	AATGGCTGCG	CAAGGAGAAA	ACGGTGGATC	825257	coding	Arabidopsis thaliana	3	SEC7-like guanine nucleotide exchange family protein
316	AT4G35000	+	113	2.66e-4	TTTACGAGAT	CCGGAAGAGG	ATGAAGTA	825262	coding	Arabidopsis thaliana	3	S-adenosyl-L-methionine-dependent methyltransferases superfamily protein
323	AT4G26100	+	131	2.39e-4	GGGAAATCCA	CAAGAAGACA	CTACGAATCA	825317	coding	Arabidopsis thaliana	3	cysteine synthase C1
329	AT4G30720	+	171	4.01e-4	CCCAGTTGGT	GAAGGAGCTG	GTTATGCTGG	825398	coding	Arabidopsis thaliana	3	ubiquitin 5
331	AT4G18030	+	270	1.26e-4	TTCTAAtagt	GAAGAAGAAT	a	825400	coding	Arabidopsis thaliana	3	HCO3- transporter family
349	AT4G17390	+	54	4.75e-4	GGGCAACctg	GAAGAAGAAC	aacagtATCT	825434	coding	Arabidopsis thaliana	3	DNAJ heat shock family protein
350	AT4G18100	+	47	1.26e-4	GCTCCGTAGC	CAAGAAGACG	agtg	825454	coding	Arabidopsis thaliana	3	NADH-ubiquinone oxidoreductase-like protein
351	AT4G23850	+	121	2.66e-4	CGCCGAcctt	CAAAAAGAAA	aggccTCAGT	825462	coding	Arabidopsis thaliana	3	Ribosomal protein L7Ae/L30e/S12e/Gadd45 family protein
352	AT4G16141	+	15	3.75e-6	CGGctgtgga	GAAGAAGAGG	ctATGGAGGA	825516	coding	Arabidopsis thaliana	3	S-adenosyl-L-methionine-dependent methyltransferases superfamily protein
353	AT5G37475	+	19	1.70e-3	TACTAGGTAA	GAAGAAACAA	CTTCATGTTG	827947	coding	Arabidopsis thaliana	4	Ribosomal L5P family protein
366	AT5G62390	+	191	1.26e-4	GCTTGAAACG	GAAGAAGAAT	G	828153	coding	Arabidopsis thaliana	4	Minichromosome maintenance (MCM2/3/5) family protein
368	AT5G58930	+	46	2.07e-6	GTTGAGactg	GAAGAAGAAG	cttgtgtGAA	828132	coding	Arabidopsis thaliana	4	oxidoreductase, 2OG-Fe(II) oxygenase family protein
372	AT5G34850	+	154	6.50e-4	AAGAACATTC	GACGGAGAAA	GCTTAAGAAG	825830	coding	Arabidopsis thaliana	4	AAA-type ATPase family protein
373	AT5G28840	+	60	3.29e-4	AACAGatcga	GAAAGAGAAA	gcaaaggGAA	826549	coding	Arabidopsis thaliana	4	transmembrane protein (DUF616)
377	AT5G03850	+	4	4.34e-4	TCT	GAGAGAGAAG	CTAGGAGACT	826569	coding	Arabidopsis thaliana	4	S18 ribosomal protein
382	AT5G07820	+	200	2.07e-6	GAACatctca	GAAGAAGAAG	attcagagCA	826680	coding	Arabidopsis thaliana	4	Tetratricopeptide repeat (TPR)-like superfamily protein
386	AT5G56710	+	41	1.26e-4	AAAGGTCATC	GAAGAGGAGG	ATTA	826995	coding	Arabidopsis thaliana	4	Uncharacterized protein family SERF
387	AT5G18410	+	402	5.10e-5	TGTTGGAAGG	GATGAAGAAA	GCTCGGAGGC	827045	coding	Arabidopsis thaliana	4	transferases, transferring glycosyl groups
389	AT5G24430	+	128	4.01e-4	GTGATTTAAA	GCAGGAGATG	AGCGTGGGAC	827083	coding	Arabidopsis thaliana	4	histone acetyltransferase subunit NuA4-domain protein
390	AT5G18590	+	123	1.46e-4	AGGAGTTCTT	GCAGGAGAAA	GAGCAAGAGC	827087	coding	Arabidopsis thaliana	4	HR-like lesion-inducing protein-like protein
398	AT5G27700	+	8	2.07e-6	TGtggca	GAAGAAGAAG	gttgaagCCA	827187	coding	Arabidopsis thaliana	4	pleiotropic drug resistance 2
405	AT5G49720	+	180	2.07e-6	ATTATCgggt	GAAGAAGAAG	ccacCGGTAA	827301	coding	Arabidopsis thaliana	4	GATA type zinc finger transcription factor family protein
406	AT5G13400	+	253	2.66e-4	TATCGAGTCT	GAGGAAGACA	AGAGTAGTGC	827349	coding	Arabidopsis thaliana	4	YbaK/aminoacyl-tRNA synthetase-associated domain-containing protein
408	AT5G11560	+	18	5.10e-5	GTCTCAAgct	GAAAAAGAAG	aaggaatcat	827451	coding	Arabidopsis thaliana	4	Ribosomal protein L23/L15e family protein
410	AT5G65810	+	29	4.34e-4	AGAGGAAAAC	GAAGCAGCAA	GCAAGAAATT	827467	coding	Arabidopsis thaliana	4	Hyaluronan / mRNA binding family
421	AT5G18380	+	10	4.01e-4	GAGGTGTGA	GCCGAAGAAG	TTTGGTGGTC	827512	coding	Arabidopsis thaliana	4	ARF-GAP domain 8
423	AT5G35530	+	3	8.29e-4	CA	CCGAAAGAAG	atgatgtatA	827528	coding	Arabidopsis thaliana	4	S-adenosyl-L-methionine-dependent methyltransferases superfamily protein
424	AT5G28060	+	49	8.05e-6	CTGGTGATAC	CAAGAAGAAG	TA	827535	coding	Arabidopsis thaliana	4	Ribosomal protein L32e
432	AT5G61960	+	366	1.81e-4	TTCTGAAAAC	CGAGAAGAAA	CTCCTAATGG	827650	coding	Arabidopsis thaliana	4	S-adenosyl-L-methionine-dependent methyltransferases superfamily protein
441	AT5G03940	+	168	6.80e-5	GAACTgcaag	GAGGAAGAGA	aaggcAGACT	827690	coding	Arabidopsis thaliana	4	VPS54
456	AT1G69740	+	78	9.48e-5	GAAAATGATC	GATGAAGAGA	AAGTGATGAT	825893	coding	Arabidopsis thaliana	4	receptor-interacting protein
465	AT1G78570	+	189	1.10e-4	ATTGTGGCTC	CAAGAAGCAA	CAACGAGATG	828377	coding	Arabidopsis thaliana	4	ACT domain repeat 7
466	AT1G04430	+	233	1.10e-4	TTTTCATTGT	CCAGAAGAAA	CTTTGGCTCA	828392	coding	Arabidopsis thaliana	4	pyrimidin 4
471	AT1G08360	+	26	4.75e-4	TCTCGCTATT	GAAGAAGAAC	TGGCAAAATG	828465	coding	Arabidopsis thaliana	4	calcium-dependent protein kinase 6
474	AT1G05320	+	144	9.73e-6	TACgggaaaa	GAGGAAGAAG	tagaAGTGAA	828484	coding	Arabidopsis thaliana	4	AMP-dependent synthetase and ligase family protein
477	AT1G21750	+	188	6.80e-5	GCCtaagaag	GAGGAAGAGA	caACTGAGGA	828520	coding	Arabidopsis thaliana	4	Chaperone protein htpG family protein
480	AT1G64860	+	187	6.80e-5	AACACGCAgc	GAGGAAGAGA	aaaatggagG	828536	coding	Arabidopsis thaliana	4
481	AT1G69420	+	72	1.46e-4	AGTTTCGTCT	GAAGCAGAGG	ATGCAGCGCA	828716	coding	Arabidopsis thaliana	4	casein kinase 1
482	AT1G13980	+	455	1.97e-4	TATTGCTGGT	GATGAAGACG	AAAGGCGTGC	828727	coding	Arabidopsis thaliana	4	Mitochondrial ATP synthase subunit G protein
483	AT1G15910	+	82	8.29e-5	ATGATGAGCA	GCTGAAGAAG	CTTAAAAGAG	828729	coding	Arabidopsis thaliana	4	Ribosomal protein L31e family protein
486	AT1G56200	+	51	1.97e-4	GAAGATTACC	GAGGGAGCAG	AAGGCGATAA	829027	coding	Arabidopsis thaliana	4	elongation factor Ts family protein
490	AT1G79340	+	114	3.79e-5	GGAAGGCATT	GAAGAAGCAA	GGGTTTACTC	829062	coding	Arabidopsis thaliana	4	Ribosomal L28e protein family
494	AT1G52420	+	242	4.01e-4	AGAAAATGTA	CATGAAGCAA	CATATGTACA	829069	coding	Arabidopsis thaliana	4	Mitochondrial ATP synthase subunit G protein
498	AT1G79990	+	32	3.75e-6	Gcagaatgtg	GAAGAAGAGG	CTGTTGTGGT	829195	coding	Arabidopsis thaliana	4	FAD/NAD(P)-binding oxidoreductase family protein
507	AT1G42480	+	50	4.34e-4	AGACTCAGAG	GATGAGGAGG	ACGACGATGC	829298	coding	Arabidopsis thaliana	4	ribosomal protein S6
515	AT1G52980	+	228	1.82e-5	Gtcagaaaat	GATGAAGAAG	acgagtcAGA	829619	coding	Arabidopsis thaliana	4	Ribosomal protein S3Ae
521	AT1G30690	+	192	6.31e-6	TCTCtggcaa	GAAGAAGAAA	gttctGTACA	829623	coding	Arabidopsis thaliana	4	arginine decarboxylase 2
526	AT1G54990	+	106	3.79e-5	GAAAGTGTTA	GAAGAAGCAA	AGGCTGGTGA	829652	coding	Arabidopsis thaliana	4	ascorbate peroxidase 3
527	AT1G20640	+	99	1.26e-4	AGTTAGCTac	GGAGAAGAGA	agatcaGATT	829782	coding	Arabidopsis thaliana	4	aldehyde dehydrogenase 3F1
530	AT1G16520	+	85	3.29e-4	TGAGATATTT	GGGGAAGAGA	ACAAAGATCT	829858	coding	Arabidopsis thaliana	4	methionine aminopeptidase 1D
532	AT1G72150	+	222	6.31e-6	AGActtccaa	GAAGAAGAAA	gtgctCTACA	830060	coding	Arabidopsis thaliana	4	Kinesin motor family protein
534	AT1G02640	+	181	2.48e-5	TGGCGGTTGG	GGAGAAGAAG	CGTGTGCAGG	830072	coding	Arabidopsis thaliana	4	Sec14p-like phosphatidylinositol transfer family protein
536	AT2G20960	+	175	1.42e-5	AACTgggaga	GAAGGAGAAG	aagataaagg	830077	coding	Arabidopsis thaliana	4	Rer1 family protein
540	AT2G23460	+	71	5.57e-4	CGATCTCTTG	GAAGAAAAAG	TAGAACGCGT	830116	coding	Arabidopsis thaliana	4	Tetratricopeptide repeat (TPR)-like superfamily protein
542	AT2G20420	+	161	6.50e-4	TGATGCAGCT	GAGAAAGCGG	TTAAAGCTTT	830159	coding	Arabidopsis thaliana	4	3-deoxy-D-arabino-heptulosonate 7-phosphate synthase 1
543	AT2G25110	+	27	2.48e-5	GTGGAATTCG	GGAGAAGAAG	GCGGATAACA	831815	coding	Arabidopsis thaliana	5	LMBR1-like membrane protein
545	AT2G40840	+	386	2.66e-4	CAACAAAAGC	CGAGGAGAAG	TTATAGCCAA	830369	coding	Arabidopsis thaliana	5	histone-lysine N-methyltransferase ATXR3-like protein
546	AT2G45990	+	56	2.39e-4	agagagagct	GAAGCAGCAG	GCATTCCCAG	831907	coding	Arabidopsis thaliana	5	Ribosomal protein L36e family protein
548	AT2G47110	+	48	3.64e-4	CTACGTTTAC	CAGAAAGAAG	GAGCTCAGGA	831724	coding	Arabidopsis thaliana	5	Ribosomal protein S12/S23 family protein
552	AT2G23940	+	27	1.60e-4	agagagagaa	GATGGAGAGG	AAAGCTTCGA	831882	coding	Arabidopsis thaliana	5	adenosine kinase 2
553	AT2G30410	+	21	1.10e-4	TCGCGGATGT	GGAGAAGCAG	TTTCCCACTG	831692	coding	Arabidopsis thaliana	5	Nucleic acid-binding, OB-fold-like protein
556	AT2G42310	+	13	8.29e-5	AGCGTCTTGA	GATGGAGAAG	CTCGCGACCG	830273	coding	Arabidopsis thaliana	5	chloroplast signal recognition particle 54 kDa subunit
564	AT2G47510	+	133	2.66e-4	ATTTATCCTA	CAGGAAGCGG	CTCTGAATTT	830359	coding	Arabidopsis thaliana	5	Ribosomal S17 family protein
566	AT2G19740	+	40	3.75e-6	TAAGGTCATT	GAAGAAGAGG	AGTGA	830463	coding	Arabidopsis thaliana	5	RP non-ATPase subunit 8A
570	AT2G25430	+	114	1.42e-5	ccgagatgga	GAAGAAGCAG	TATCTACTGA	830522	coding	Arabidopsis thaliana	5	nudix hydrolase homolog 27
571	AT2G22425	+	18	6.31e-6	GTGTTGCTTC	GAAGAAGAAA	TTCTCTAAGA	830600	coding	Arabidopsis thaliana	5	Ribosomal protein S4 (RPS4A) family protein
574	AT2G38550	+	107	2.21e-4	AGAAGATGGC	GGAGAAGATG	AATCAAGCGA	830675	coding	Arabidopsis thaliana	5	Plant calmodulin-binding protein-like protein
576	AT2G41900	+	221	8.29e-5	GGGAACACGT	GATGAAGCAG	CCAAATCCGG	830690	coding	Arabidopsis thaliana	5	asterix-like protein
578	AT2G04390	+	51	5.57e-4	GGCAGGGCAC	CCAGAAGATA	CTAA	830760	coding	Arabidopsis thaliana	5	SNF1-related protein kinase 2.1
588	AT2G03120	+	93	1.26e-4	ATCAAAGACA	GAGGAAGCAA	CGACTGATGA	830837	coding	Arabidopsis thaliana	5	Ribosomal protein L17 family protein
607	AT2G36160	+	52	9.73e-6	GGTggtagaa	GAGGAAGAAG	gctCTGA	830900	coding	Arabidopsis thaliana	5	Ribosomal protein S6e
613	AT3G10220	+	93	1.26e-4	AGACCCTTTC	GAGGAAGATG	AAATATAA	830921	coding	Arabidopsis thaliana	5	Glycosyl hydrolase family protein
616	AT3G53480	+	337	2.48e-5	GAATCTTTac	CAAGAAGAAA	atgttttgta	830971	coding	Arabidopsis thaliana	5	TRS120
621	AT3G52380	+	86	3.79e-5	TTCCgtagaa	GAAGGAGAAA	ccGAGGAGGC	831028	coding	Arabidopsis thaliana	5	catalytics
622	AT3G03050	+	383	3.75e-6	GGGCTTatgg	GAAGAAGAGG	aaggacTCCG	831043	coding	Arabidopsis thaliana	5	ENTH/VHS family protein
625	AT3G04840	+	38	1.46e-4	AGATTACTCA	GCAGAAGATG	TTGGTGTTAA	831061	coding	Arabidopsis thaliana	5	Pyridoxal-dependent decarboxylase family protein
630	AT3G17430	+	22	2.48e-5	AGTacaagat	GGAGAAGAAG	tcTTCGGATA	831071	coding	Arabidopsis thaliana	5	conserved oligomeric Golgi complex component-related / COG complex component-like protein
632	AT3G12390	+	51	7.71e-4	CAAGGCTGCA	GATGGAGATA	TTGTCTCTGC	831088	coding	Arabidopsis thaliana	5	Rho GTPase activation protein (RhoGAP) with PH domain-containing protein
635	AT3G14420	+	14	3.05e-5	ATTGGCAGCT	GAAGGAGAGG	CTGGAGTTAG	831181	coding	Arabidopsis thaliana	5	Major facilitator superfamily protein
637	AT3G16060	+	125	4.01e-4	AATCACCTGT	GCAGGAGATG	AACTTGCTGG	831186	coding	Arabidopsis thaliana	5	delta subunit of Mt ATP synthase
638	AT3G60860	+	439	2.07e-6	aaaagaagaa	GAAGAAGAAG	aagaggaaat	831193	coding	Arabidopsis thaliana	5	ADP/ATP carrier 2
639	AT3G23150	+	223	5.10e-5	AGTGAGCTTG	GATGAAGAAA	TGTGGGACAA	831244	coding	Arabidopsis thaliana	5	histone-lysine N-methyltransferase, H3 lysine-9 specific SUVH4-like protein
642	AT3G28180	+	129	8.05e-6	GGccgaagaa	CAAGAAGAAG	acgaacaTGG	831246	coding	Arabidopsis thaliana	5	Glycosyl hydrolase family 38 protein
646	AT3G62250	+	48	3.64e-4	CTACGTTTAC	CAGAAAGAAG	GAGTTGAAGC	831251	coding	Arabidopsis thaliana	5	translocon-associated protein beta (TRAPB) family protein
648	AT3G56640	+	305	2.48e-5	AGCTGACAGC	CAAGAAGAAA	TCGATGGACA	831411	coding	Arabidopsis thaliana	5	longifolia1
654	AT3G46060	+	51	6.50e-4	GGACCAAGCA	GCTGGAGCAG	GGCAGGCCAC	831457	coding	Arabidopsis thaliana	5	NSP-interacting kinase 1
655	AT3G09690	+	32	3.29e-4	TCGAGTCATA	CCAGAAGCAA	CGGTACATAG	831463	coding	Arabidopsis thaliana	5	Cytochrome c oxidase biosis protein Cmc1-like protein
658	AT3G15640	+	54	7.07e-4	TGGTCACGGT	GACGAAGACG	ATGAGCACCA	831533	coding	Arabidopsis thaliana	5	protein EMBRYO DEFECTIVE 2247
661	AT3G52580	+	46	3.75e-6	AGAAAGggtg	GAAGAAGAGG	aaggaggCTC	831554	coding	Arabidopsis thaliana	5	cellulose-synthase like D2
667	AT3G23300	+	26	5.77e-5	TATCTGATAT	CAAGAAGAGA	GGTTGCAGCG	831926	coding	Arabidopsis thaliana	5	phosphoglucosamine mutase-like protein
668	AT3G27230	+	59	6.31e-6	Ctaatgatga	GAAGAAGAAA	gaacttACAC	831956	coding	Arabidopsis thaliana	5	Ribosomal protein S5 domain 2-like superfamily protein
669	AT3G13580	+	23	2.07e-6	TGGGagggat	GAAGAAGAAG	aggaaccaTT	831959	coding	Arabidopsis thaliana	5	transcription activator
672	AT3G03960	+	198	1.97e-4	GCAGGTGGAC	CAAGGAGAGA	TGCAGCTCAA	831977	coding	Arabidopsis thaliana	5	Galactose oxidase/kelch repeat superfamily protein
674	AT3G07950	+	34	2.66e-4	tgttgttgca	GAGAAAGAGG	GGCAAGAGCT	832075	coding	Arabidopsis thaliana	5	aspartate aminotransferase 2
675	AT3G18000	+	161	4.34e-4	GGAAGTCAAA	GCTGGAGAGG	TGTGCATCGG	832151	coding	Arabidopsis thaliana	5	Ribosomal protein S8e family protein
677	AT3G60245	+	21	1.97e-4	TCAGAAGGTT	GAGGGAGCAG	ATCGAGGGTT	832182	coding	Arabidopsis thaliana	5	ribosomal RNA processing-like protein
682	AT3G16400	+	66	6.80e-5	GTTTGGTGGA	GAGGAAGAGA	CTCCGAGTAG	832393	coding	Arabidopsis thaliana	5	prefoldin 5
688	AT3G16410	+	133	6.80e-5	GTTTGGTGGA	GAGGAAGAGA	CTCCGAGTAG	832514	coding	Arabidopsis thaliana	5	Calcium-dependent protein kinase (CDPK) family protein
692	AT3G53670	+	2	5.10e-5	A	CAAGAAGCAG	ATTTCTTCAC	832718	coding	Arabidopsis thaliana	5	Glutamyl/glutaminyl-tRNA synthetase, class Ic
694	AT3G49100	+	28	6.80e-5	GCCAAGAAAG	GAAGAGGAAG	GAAGCAATAA	832832	coding	Arabidopsis thaliana	5	Ribosomal protein S21e
697	AT3G04550	+	112	5.57e-4	CGAGAGAGGT	GAAGGAGAGT	TTAGGGATGG	832839	coding	Arabidopsis thaliana	5	Ribosomal L22e protein family
698	AT3G09630	+	67	6.50e-4	tttcttacat	CAGGAGGAGG	CGTTGGCAAT	832878	coding	Arabidopsis thaliana	5	Ribosomal protein S24e family protein
701	AT3G54110	+	125	6.50e-4	CTCGATGCGT	CCAAAAGAAA	CTGA	832943	coding	Arabidopsis thaliana	5	rubisco accumulation factor-like protein
705	AT3G16760	+	55	2.96e-4	TTGATCACGA	CAAGAAGAAT	GTGACCATTC	832950	coding	Arabidopsis thaliana	5	heat shock protein 70 (Hsp 70) family protein
709	AT3G16780	+	73	8.05e-6	tcaGGGTAAC	CAAGAAGAAG	TCGAAGAAGT	833002	coding	Arabidopsis thaliana	5	GDP-D-mannose 3',5'-epimerase
711	AT3G55410	+	249	1.96e-5	CGTTTGGTGC	CAAGAAGAGG	CGATGAACAT	833406	coding	Arabidopsis thaliana	5	purple acid phosphatase 26
717	AT4G26230	+	40	3.75e-6	TAAGATCATT	GAAGAAGAGG	ATTAA	833518	coding	Arabidopsis thaliana	5	Ribosomal protein S3 family protein
718	AT4G39170	+	238	5.10e-5	gtttttgttt	CCAGAAGAAG	aataagaggA	833627	coding	Arabidopsis thaliana	5	Uncharacterized protein family (UPF0016)
726	AT4G02940	+	166	1.42e-5	CTCCACGCGC	GCAGAAGAAG	CGATTACTTC	833725	coding	Arabidopsis thaliana	5	Translation initiation factor eIF3 subunit
734	AT4G39220	+	58	8.29e-4	TATGGTGGAC	GGAGCAGCAG	CGGCTCACGT	834162	coding	Arabidopsis thaliana	5	VIRB2-interacting protein 3
735	AT4G26210	+	5	2.39e-4	CTGT	GCAGGAGAGA	TTGTAGGAAG	834326	coding	Arabidopsis thaliana	5	Eukaryotic aspartyl protease family protein
739	AT4G34670	+	38	8.91e-4	AGATTACACA	GCAGAGGATG	TTGGTGTGAA	834366	coding	Arabidopsis thaliana	5	HR-like lesion-inducing protein-like protein
743	AT4G09630	+	189	2.48e-5	AAACGCctat	CAAGAAGAAA	aattcatgtc	834499	coding	Arabidopsis thaliana	5	Leucine-rich repeat transmembrane protein kinase
752	AT4G10840	+	121	1.81e-4	ATTTTGAAGA	CGAGAAGAAA	CGTTTGGCCG	834574	coding	Arabidopsis thaliana	5	urea-proton symporter DEGRADATION OF UREA 3 (DUR3)
753	AT4G21445	+	4	2.96e-4	CAA	GCTGAAGAGA	GAGCATAACA	834605	coding	Arabidopsis thaliana	5	subtilase family protein
754	AT4G36250	+	72	7.07e-4	TTTCAGTCAC	GAGAAAGCAA	TAATGGAAGG	834633	coding	Arabidopsis thaliana	5	magnesium chelatase i2
761	AT4G39620	+	218	4.01e-4	atatgatgat	CAAAGAGAAG	aaagaactaT	834686	coding	Arabidopsis thaliana	5	Ribosomal protein L32e
764	AT4G16510	+	22	6.50e-4	CTGGTTGGGT	GGTGGAGAAA	TCGATCTGAA	834749	coding	Arabidopsis thaliana	5	ATPase, F1 complex, delta/epsilon subunit
765	AT4G14100	+	24	2.21e-4	tcaacaaaga	GAAGAAGAGT	ttgtcTACAA	834915	coding	Arabidopsis thaliana	5	FK506- and rapamycin-binding protein 15 kD-2
775	AT4G15230	+	480	1.63e-5	Tatttggaga	GAAGAAGAGA	gtttcaGCTT	835035	coding	Arabidopsis thaliana	5	glycosyl hydrolase 9A1
793	AT5G11040	+	349	1.10e-4	AGCGCCGCTG	CAAGAAGCAA	GACACTGTTT	835054	coding	Arabidopsis thaliana	5	chloroplast heat shock protein 70-2
798	AT5G26710	+	20	8.05e-6	ATCTAATCAC	CAAGAAGAAG	GTAAGAATCG	835059	coding	Arabidopsis thaliana	5	alpha/beta-Hydrolases superfamily protein
800	AT5G04800	+	51	5.57e-4	GGCAGGGCAC	CCAGAAGATA	CTGA	835249	coding	Arabidopsis thaliana	5	subtilase 1.3
802	AT5G61970	+	222	5.10e-5	TTGAAAACag	GATGAAGAAA	aaaggaggCT	835259	coding	Arabidopsis thaliana	5	junctophilin-like protein
804	AT5G64330	+	207	2.66e-4	CCAGCGGTTG	GAAGAAGCTA	AGTAAACTGA	835398	coding	Arabidopsis thaliana	5	FTSH protease 11
807	AT5G55220	+	185	1.46e-4	agagatttta	GAAGGAGCAA	AAGTGCTTGA	835532	coding	Arabidopsis thaliana	5	CLUB
808	AT5G51840	+	6	1.10e-4	AAAGC	GAAAAAGAAA	CCACAGAATC	835615	coding	Arabidopsis thaliana	5	trigger factor type chaperone family protein
811	AT5G41600	+	101	8.05e-6	GAGCtctgaa	CAAGAAGAAG	gattAA	835721	coding	Arabidopsis thaliana	5	P-loop containing nucleoside triphosphate hydrolases superfamily protein
812	AT5G45380	+	303	1.82e-5	Caagaaaaat	GATGAAGAAG	gttGA	835735	coding	Arabidopsis thaliana	5	Pyruvate kinase family protein
815	AT5G64030	+	293	5.10e-5	TTATTCTAAG	GAAAAAGAAG	GTTTGCTCTC	835772	coding	Arabidopsis thaliana	5	Ribosomal protein L31e family protein
819	AT5G08590	+	46	3.75e-6	AGGagctgat	GAAGAAGAGG	aagaggacgT	835797	coding	Arabidopsis thaliana	5	nucleosome assembly protein 1
822	AT5G07960	+	37	1.16e-3	ACAGACCCGC	GACAAAGAAA	TAA	835955	coding	Arabidopsis thaliana	5	Ribosomal protein S4 (RPS4A) family protein
828	AT5G54440	+	472	3.79e-5	GCCAAACgta	GAAGAAGCAA	atgtAAGCAG	836010	coding	Arabidopsis thaliana	5
834	AT5G16910	+	383	3.75e-6	GGTCTAatgg	GAAGAAGAGG	aagaacaccA	836176	coding	Arabidopsis thaliana	5	geminivirus rep interacting kinase 2
842	AT5G56950	+	134	1.97e-4	CGATGATCAA	CAAGGAGAGA	GGCCTCCTGA	836300	coding	Arabidopsis thaliana	5	TUDOR-SN protein 2
843	AT5G18070	+	183	1.10e-4	GGCTTCCACT	CAAGAAGATG	CTGATTCTTT	836301	coding	Arabidopsis thaliana	5	calnexin 1
845	AT5G60550	+	140	1.42e-5	aaagattgaa	GAAGGAGAAG	ctaATGGGAT	836317	coding	Arabidopsis thaliana	5	MEI2-like protein 1
849	AT5G47030	+	27	4.34e-4	AACAGATCTT	GAGAAAGCAG	AGGCACAGAT	836318	coding	Arabidopsis thaliana	5	signal recognition particle-related / SRP-like protein
853	AT5G16715	+	323	5.10e-5	GGAGAAAGCT	CCAGAAGAAG	TGGTGAGAGG	836360	coding	Arabidopsis thaliana	5	BCL-2-associated athano 7
862	AT5G11710	+	147	6.00e-4	ACAGTacaca	GCAGCAGCAG	caacaacaac	836390	coding	Arabidopsis thaliana	5	tubulin beta chain 2
868	AT5G23290	+	6	4.75e-4	TGGCA	GATGAAGCTG	GAATGGTCTT	836391	coding	Arabidopsis thaliana	5	tubulin beta chain 3
874	AT5G46430	+	46	3.29e-4	GTTGCGTAGC	CAGGAAGACG	AGTGA	836461	coding	Arabidopsis thaliana	5	RNA-metabolising metallo-beta-lactamase family protein
876	AT5G02450	+	37	2.07e-6	GTGCAtccga	GAAGAAGAAG	tga	836501	coding	Arabidopsis thaliana	5	beta-galactosidase 10
877	AT5G13980	+	275	3.75e-6	gcacgatgga	GAAGAAGAGG	ttgGTGTGGA	836524	coding	Arabidopsis thaliana	5	S-adenosyl-L-methionine-dependent methyltransferases superfamily protein
882	AT5G16060	+	8	1.96e-5	TATGGTT	CAAGAAGAGG	GTAAAGTCTC	836554	coding	Arabidopsis thaliana	5	Phototropic-responsive NPH3 family protein
891	AT5G07090	+	85	1.81e-4	TTGAGGAAGC	CAGGAAGAGA	CTTGCTTCCC	836565	coding	Arabidopsis thaliana	5	fatty acid amide hydrolase
892	AT5G13960	+	224	4.01e-4	CGGATGGGAA	GGTGAAGCAG	CTCGCTTGCT	836699	coding	Arabidopsis thaliana	5	Leucine-rich receptor-like protein kinase family protein
894	AT5G27770	+	42	9.73e-6	GAACgaagct	GAGGAAGAAG	attaa	836710	coding	Arabidopsis thaliana	5	transmembrane protein
899	AT5G51750	+	258	4.23e-5	CAAGGTTCCG	GATGAAGAGG	CCTGAGTTTG	836725	coding	Arabidopsis thaliana	5	trafficking protein particle complex subunit-like protein
900	AT5G06340	+	65	5.10e-5	TTATTTTGTG	GATGAAGAAA	AGGATTCCAT	836746	coding	Arabidopsis thaliana	5	proteasome alpha subunit D2

## Sheet: Col_IM_TTS15_2
Genes with specific DNA motif at TTS-15 site upregulate in Col IM stage.
Number	Name	Strand	Start	p-value	Sites			Entrez	Type	Species	Chr	Description
726.	AT4G02940	+	33	3.25e-7	GTCATGATGG	CACCACCACC	GGTTCAACCA	837568	coding	Arabidopsis thaliana	1	dynamin-like protein 6
712.	AT4G13390	+	156	3.25e-7	tacaaatctc	CACCACCACC	atacatCTAC	837756	coding	Arabidopsis thaliana	1	leucine-rich repeat/extensin 1
603.	AT2G19110	+	499	3.25e-7	tcatcaccac	CACCACCACC	atcaccatgt	838036	coding	Arabidopsis thaliana	1	hydroxyproline-rich glycoprotein family protein
572.	AT2G43150	+	23	3.25e-7	tacagctctc	CACCACCACC	ggtAAAATCT	838728	coding	Arabidopsis thaliana	1	extensin 3
520.	AT1G12040	+	247	3.25e-7	tcatcatcac	CACCACCACC	atctccTACG	843482	coding	Arabidopsis thaliana	1	ARM repeat superfamily protein
444.	AT5G06630	+	162	3.25e-7	tacaagtctc	CACCACCACC	atatgtcTAC	816428	coding	Arabidopsis thaliana	2	heavy metal atpase 4
319.	AT4G08400	+	12	3.25e-7	tatagctccc	CACCACCACC	atactactct	818668	coding	Arabidopsis thaliana	2	kinase family with ARM repeat domain-containing protein
317.	AT4G18670	+	302	3.25e-7	CACAgccaac	CACCACCACC	tccaatCTAC	818673	coding	Arabidopsis thaliana	2	transmembrane protein
302.	AT4G08410	+	100	3.25e-7	tatagctcac	CACCACCACC	atactactct	818917	coding	Arabidopsis thaliana	2	Proline-rich extensin-like family protein
250.	AT3G24480	+	205	3.25e-7	GCAtctcccc	CACCACCACC	CTTCTATTG	820406	coding	Arabidopsis thaliana	3	LYR family of Fe/S cluster biosis protein
240.	AT3G54580	+	164	3.25e-7	TACAgttcac	CACCACCACC	atattaTTCA	820806	coding	Arabidopsis thaliana	3	Rubredoxin-like superfamily protein
82.	AT1G71410	+	299	3.25e-7	ATGAAACTCG	CACCACCACC	TTCAATAGCA	822038	coding	Arabidopsis thaliana	3	Leucine-rich repeat (LRR) family protein
57.	AT1G21310	+	77	3.25e-7	TACcactctc	CACCACCACC	aaaggAAAAG	824623	coding	Arabidopsis thaliana	3	Proline-rich extensin-like family protein
458.	AT1G10290	+	372	9.34e-7	AATCGGTTGC	CACCAGCACC	ACCGCCTACA	828132	coding	Arabidopsis thaliana	4	oxidoreductase, 2OG-Fe(II) oxygenase family protein
405.	AT5G49720	+	259	9.34e-7	ccaccacctc	CACCAGCACC	ATGGAAACCT	826398	coding	Arabidopsis thaliana	4	Proline-rich extensin-like family protein
152.	AT2G40730	+	249	1.41e-6	ATTGCTGCTC	CACCACCAAC	CACCAGAGCA	826400	coding	Arabidopsis thaliana	4	Proline-rich extensin-like family protein
750.	AT4G39200	+	37	1.89e-6	ACACTCGTGC	CACCAACACC	TAa	826970	coding	Arabidopsis thaliana	4	Proline-rich extensin-like family protein
729.	AT4G17520	+	110	1.89e-6	GCAGCACAGG	CACCAACACC	GGCCATTGGG	827467	coding	Arabidopsis thaliana	4	Hyaluronan / mRNA binding family
859.	AT5G57015	+	185	2.33e-6	CGAAAGGTTT	CACCACCACT	GA	827601	coding	Arabidopsis thaliana	4	Leucine-rich repeat (LRR) family protein
658.	AT3G15640	+	69	2.33e-6	AGACGATGAG	CACCACCACT	GA	830075	coding	Arabidopsis thaliana	4	Ribosomal protein S25 family protein
835.	AT5G19090	+	129	3.28e-6	AACTATATGC	CACCACAACC	GCAACCGCAC	831234	coding	Arabidopsis thaliana	5	Protein phosphatase 2C family protein
791.	AT5G55480	+	225	3.28e-6	CCAGAGCCCC	AACCACCACC	CCTGGACCTC	830551	coding	Arabidopsis thaliana	5	proline-rich extensin-like family protein
63.	AT1G14710	+	91	3.28e-6	CACCAGACAG	CACCACAACC	TCGAATGCCC	832028	coding	Arabidopsis thaliana	5	Heavy metal transport/detoxification superfamily protein
362.	AT5G22780	+	378	3.72e-6	GCAGGTCCAG	CACCATCACC	AGCAGTTCAA	832341	coding	Arabidopsis thaliana	5	Adaptor protein complex AP-2, alpha subunit
577.	AT2G40765	+	4	4.88e-6	ACC	CACCCCCAAC	TGAAGAGAAG	835035	coding	Arabidopsis thaliana	5	glycosyl hydrolase 9A1
252.	AT3G12260	+	43	4.88e-6	AGAATTTCTA	CACCAGCAAC	TACTTTTG	835641	coding	Arabidopsis thaliana	5	SHV3-like 1
850.	AT5G02760	+	87	7.81e-6	GGTCTATCTC	AACCCCCACC	CGGTCAAAAC	835804	coding	Arabidopsis thaliana	5	casein kinase I-like 12

## Sheet: Cvi_AR_TSS25
Genes with specific DNA motif at TSS+25 site upregulate in Cvi AR stage.
Number	Name	Strand	Start	p-value	Sites			Entrez	Type	Species	Chr	Description
98.	AT3G49560	+	18	5.97e-7	AGGCGGcgga	GGAGAAGGAG	atcaGAAGAG	840150	coding	Arabidopsis thaliana	1	Late embryosis abundant protein, group 1 protein
1.	AT2G28490	+	193	5.97e-7	gggaggagaa	GGAGAAGGAG	gaggagagtg	842569	coding	Arabidopsis thaliana	1	beta vacuolar processing enzyme
128.	AT5G53350	+	198	2.13e-6	GGATAatcga	GGAGGAGGAG	agagacGTAA	6241151	coding	Arabidopsis thaliana	2	maternal effect embryo arrest protein
94.	AT3G51130	+	189	2.13e-6	TTCTAGAATT	CGAGAAGGAG	TATCATCTAC	814768	coding	Arabidopsis thaliana	2	SNARE associated Golgi protein family
63.	AT5G66400	+	94	2.13e-6	AAATCCGATG	GGAGGAGGAG	GATACGgaac	814863	coding	Arabidopsis thaliana	2	WRKY DNA-binding protein 3
44.	AT4G38600	+	306	5.90e-6	ACAAAGGTAA	GGAGAAGGAA	CATGACGTTA	3768507	coding	Arabidopsis thaliana	2	Glycine-rich protein family
4.	AT2G03340	+	6	5.90e-6	atggc	GGAGAAGGAA	gaaaaagaac	815371	coding	Arabidopsis thaliana	2	Cytochrome C oxidase subunit II-like, transmembrane domain-containing protein
21.	AT3G02260	+	3644	7.94e-6	GGATTATATT	CGCGAAGGAG	CTTGGCTCTC	815374	coding	Arabidopsis thaliana	2	ATPase, F1 complex, alpha subunit protein
3.	AT2G45820	+	3	7.94e-6	AT	GGCGGAGGAG	CAAAAGACGA	815400	coding	Arabidopsis thaliana	2	cytochrome b
38.	AT4G34890	+	528	1.48e-5	GCTGGGATGC	GGCGAAGGTG	GTTGTGGGGC	815413	coding	Arabidopsis thaliana	2	ATPase, F0 complex, subunit A protein
29.	AT3G14130	+	82	1.48e-5	TTTCTACAAT	GGAGGAGCAG	AGGATCAACA	816187	coding	Arabidopsis thaliana	2	GCIP-interacting family protein
10.	AT2G16860	+	108	1.48e-5	AGGCCAGATT	CGAGAAGCAG	AACACtggtt	816303	coding	Arabidopsis thaliana	2	Phosphatidylinositol 3- and 4-kinase family protein with FAT domain-containing protein
110.	AT4G11310	+	191	2.22e-5	GGTCCGTTGC	CGAGAAGGAA	CGGCGTTTGA	816349	coding	Arabidopsis thaliana	2	late embryosis abundant domain-containing protein / LEA domain-containing protein
78.	AT2G18340	+	95	2.22e-5	TAGAGTCGAC	GGCGAAGGAA	AAGACCGGTT	816375	coding	Arabidopsis thaliana	2	Ubiquitin-conjugating enzyme family protein
34.	AT4G29010	+	3	2.22e-5	AT	GGCGAAGAAG	ATTGGAGTAA	816509	coding	Arabidopsis thaliana	2	NADP-malic enzyme 1
15.	AT3G03100	+	76	2.22e-5	GAGGATGATC	CGAGAAGAAG	GCTTCATGTT	816578	coding	Arabidopsis thaliana	2	DNAJ heat shock family protein
6.	AT2G40170	+	18	2.22e-5	Ctcaacaaga	GAAGAAGCAG	cTGGATGAGA	817032	coding	Arabidopsis thaliana	2	membrane-associated progesterone binding protein 2
114.	AT5G52300	+	150	2.70e-5	TTCggataca	GAAGAAGAAG	agcatcaTGA	817117	coding	Arabidopsis thaliana	2	ATP-dependent protease La (LON) domain protein
70.	AT1G32560	+	47	2.70e-5	GTACAGCCAA	GGAGAAGATG	GTGATATGTC	817147	coding	Arabidopsis thaliana	2	Transducin/WD40 repeat-like superfamily protein
32.	AT3G53040	+	264	2.70e-5	ATATTGCATC	GGAGAAGGCA	GCGGGGATGA	817175	coding	Arabidopsis thaliana	2	peroxin 10
5.	AT2G42560	+	294	2.70e-5	CAGGAAcagg	GAAGAAGAAG	gatgagaAAG	817192	coding	Arabidopsis thaliana	2	Xanthine/uracil permease family protein
93.	AT3G30380	+	113	2.91e-5	GTGTAGAGAA	CGTGAAGGAG	AATGTTGAAG	817282	coding	Arabidopsis thaliana	2	extensin proline-rich 1
82.	AT2G32950	+	66	3.24e-5	ATCTTCAGTT	GGTGAAGGTG	CTAATCGTCA	817293	coding	Arabidopsis thaliana	2	Calcium-binding EF-hand family protein
36.	AT4G09760	+	220	3.24e-5	TCGTGTTTAT	GGTGAAGGTG	TTGAGCTTTT	817397	coding	Arabidopsis thaliana	2	RmlC-like cupins superfamily protein
95.	AT3G55070	+	197	4.11e-5	ACCGTTCTTT	CGAGAAAGAG	GTCTCAACCA	817759	coding	Arabidopsis thaliana	2	lipoprotein (DUF1264)
68.	ATCG00340	+	316	4.11e-5	AGCGTTTACT	CGAGGAGGTG	CTCTTGGCCC	817857	coding	Arabidopsis thaliana	2	Transducin/WD40 repeat-like superfamily protein
59.	AT5G58470	+	28	4.11e-5	TCAAGACGGC	GGCGGAGGTG	CGCCTATTCC	817925	coding	Arabidopsis thaliana	2	NAD(P)-binding Rossmann-fold superfamily protein
28.	AT3G22640	+	165	4.11e-5	GCGAGGGATG	GGAGGAAGAG	TCGACGAATC	818608	coding	Arabidopsis thaliana	2	Stress induced protein
22.	AT3G60190	+	344	4.11e-5	GTATATAAAG	CAAGGAGGAG	CTTTGGTTTT	818856	coding	Arabidopsis thaliana	2	late embryosis abundant domain-containing protein / LEA domain-containing protein
120.	AT5G09390	+	16	5.74e-5	GATAGTTCGT	CGAGGAGGAA	CCTTAAACGA	818879	coding	Arabidopsis thaliana	2	citrate synthase 3
54.	AT5G58330	+	310	5.74e-5	tggtgaagac	GAAGAAAGAG	TGTTATGGAG	819177	coding	Arabidopsis thaliana	2	shrunken seed protein (SSE1)
11.	AT2G19900	+	3	5.74e-5	AT	GGAGAAAGTG	ACCAACTCAG	819190	coding	Arabidopsis thaliana	2	Remorin family protein
118.	AT5G20960	+	180	7.60e-5	GCTTGGTTGT	GGCGAAGGTA	TGCATAACAA	820469	coding	Arabidopsis thaliana	3	Ribosomal protein L34e superfamily protein
96.	AT3G51810	+	41	7.60e-5	TTGATGAGAA	GGCGAAGCAA	GGAGAGACCG	820398	coding	Arabidopsis thaliana	3	auxin transport protein (BIG)
45.	AT4G07990	+	7	7.60e-5	ATGGGA	GGCGAAGATG	ataaagataa	820627	coding	Arabidopsis thaliana	3
127.	AT5G60760	+	66	8.43e-5	GGAGACGGTG	GAAGAAGACG	GGACCGGGAC	821104	coding	Arabidopsis thaliana	3	NADH:ubiquinone oxidoreductase, 17.2kDa subunit
119.	AT5G23110	+	3105	8.43e-5	CCAAGGCAGC	GAAGAAGATG	TTTTGTCAAG	821204	coding	Arabidopsis thaliana	3	MATE efflux family protein
117.	AT5G22470	+	190	8.43e-5	AACAGTCTCA	GAAGAAGGCA	AAGCCTGAAA	819559	coding	Arabidopsis thaliana	3	transmembrane protein
112.	AT4G27160	+	90	8.43e-5	TGTCGAATTC	GAAGAAGATG	ACGCCAGCAA	819895	coding	Arabidopsis thaliana	3	PPPDE putative thiol peptidase family protein
102.	AT4G27140	+	90	8.43e-5	CGTTGAGTTC	GAAGAAGATG	ACGCCACTAA	820113	coding	Arabidopsis thaliana	3	Lipin family protein
133.	AT5G58160	+	324	8.78e-5	CGATtcatgg	GAAGAAGAAA	actacaaaGT	820176	coding	Arabidopsis thaliana	3	SOUL heme-binding family protein
105.	AT4G36900	+	67	1.04e-4	GCGGTGGCGA	CGAGGAAGAG	AGATAAGCCG	820462	coding	Arabidopsis thaliana	3	short-chain dehydrogenase-reductase B
23.	AT3G62700	+	226	1.04e-4	aaGAACCAAC	GGTGAAGCTG	ACATCACTAA	820630	coding	Arabidopsis thaliana	3	Aldolase-type TIM barrel family protein
115.	AT5G54070	+	140	1.29e-4	tacTAATCAA	GGAAGAGGAG	GATGACGCCG	820798	coding	Arabidopsis thaliana	3	Ubiquitin-like superfamily protein
81.	AT2G27380	+	83	1.29e-4	CAGATGCAAC	GGTGAAGCAA	AACTTTAATA	820810	coding	Arabidopsis thaliana	3	Late embryosis abundant protein (LEA) family protein
50.	AT5G49930	+	3	1.29e-4	AT	GGTGAAGGTA	CGAATGAACA	820865	coding	Arabidopsis thaliana	3	Isochorismatase family protein
47.	AT5G56210	+	137	1.29e-4	ttaagaaaat	GGAAGAGGAG	GTTAAGGAGA	821017	coding	Arabidopsis thaliana	3	Late embryosis abundant protein (LEA) family protein
16.	AT3G17520	+	129	1.29e-4	GGACTGATTG	GGCAAAGGAG	AAGATCGGTC	821513	coding	Arabidopsis thaliana	3	eukaryotic initiation factor 4A-III
7.	AT2G18600	+	58	1.29e-4	AAGTAACAAC	GGAAGAGGAG	CTTCTACTGT	821613	coding	Arabidopsis thaliana	3	organic cation/carnitine transporter4
73.	AT2G26510	+	110	1.64e-4	CTTGGCCTCC	GGCGGAGCAA	cttcatcatc	821692	coding	Arabidopsis thaliana	3	Mannose-binding lectin superfamily protein
51.	AT5G06760	+	78	1.64e-4	AAGCTACCTT	GGAGGAAAAG	GTAACAGAAT	821835	coding	Arabidopsis thaliana	3	cupin family protein
42.	AT4G17330	+	600	1.64e-4	AGGCATCTGT	GGAGGAAAAG	AATTCCATCT	822739	coding	Arabidopsis thaliana	3	alpha/beta-Hydrolases superfamily protein
40.	AT4G24990	+	6	1.64e-4	ATGCC	GGAGGAAGAA	TCGATAGATA	10723081	coding	Arabidopsis thaliana	3
27.	AT3G20660	+	63	1.64e-4	AGAAAATTCC	GGTGAAGAAA	GAAGCGGAGG	824118	coding	Arabidopsis thaliana	3	Mitochondrial import inner membrane translocase subunit Tim17/Tim22/Tim23 family protein
109.	AT4G27150	+	90	1.93e-4	TGTCGAGTTC	GACGAAGATG	ACGCCAGCAA	824277	coding	Arabidopsis thaliana	3	transmembrane protein
100.	AT4G25580	+	343	1.93e-4	CGATCTAGAC	CAAGAAGACG	atgaagatga	824344	coding	Arabidopsis thaliana	3	Stress induced protein
8.	AT2G31985	+	3	1.93e-4	AT	GGAGAAAGCA	GTTCACTCGT	824388	coding	Arabidopsis thaliana	3
122.	AT5G55240	+	35	2.09e-4	GAGACGCAAT	GGAGACGGTG	GCTCCATACG	824470	coding	Arabidopsis thaliana	3	late embryosis abundant protein, putative / LEA protein
25.	AT3G15670	+	137	2.09e-4	TGTAATACCA	GGAGAAGACT	GGACAAGCTA	824673	coding	Arabidopsis thaliana	3	LisH/CRA/RING-U-box domains-containing protein
18.	AT3G03620	+	10	2.09e-4	ATGAGTACT	CAAGAAGAAA	TGGAGGAGAG	824946	coding	Arabidopsis thaliana	3	Protein kinase superfamily protein
90.	AT3G19760	+	21	2.18e-4	GAATCCTGGC	CGTGGAGGTG	GTAGAAGAGG	825189	coding	Arabidopsis thaliana	3	DYNAMIN-like 1E
129.	AT5G51070	+	405	2.33e-4	CGACAAGGCT	CGTGAAGCTG	TTTGGAGTAT	825444	coding	Arabidopsis thaliana	3	multidrug resistance-associated protein 10
97.	AT3G21380	+	38	2.33e-4	ACGGGAAGCA	CATGAAGGTG	AAGAGGGTGC	826304	coding	Arabidopsis thaliana	4	Chaperone DnaJ-domain superfamily protein
130.	AT5G63030	+	32	2.62e-4	ACCGAATGAG	CAAGGAAGAG	atggaggtgg	826564	coding	Arabidopsis thaliana	4	Protein kinase superfamily protein
72.	AT2G26060	+	8	2.62e-4	TGGATTT	GATGGAGAAG	AACTTGGAGT	826733	coding	Arabidopsis thaliana	4	Papain family cysteine protease
67.	ATCG00020	+	22	2.62e-4	TTTAGAGAGA	CGCGAAAGCG	AAAGCCTATG	826838	coding	Arabidopsis thaliana	4	Copper amine oxidase family protein
56.	AT5G41340	+	36	2.62e-4	AAATGGATAT	GATGAAGCTG	TAATaacttt	826869	coding	Arabidopsis thaliana	4	F-box and associated interaction domains-containing protein
30.	AT3G16190	+	11	2.62e-4	ATGGCCGAGA	GATGGAGGAA	CACGGCTCTA	827219	coding	Arabidopsis thaliana	4	F-box/RNI-like superfamily protein
20.	AT3G09560	+	247	2.62e-4	TGATAATTCT	GGTGAAGCAT	ATTTCATCAG	827428	coding	Arabidopsis thaliana	4	RAB GTPase homolog B1C
69.	ATMG00510	+	150	3.09e-4	TCCAGTGCGG	CACGAAGCCG	CTGACGCCGA	827445	coding	Arabidopsis thaliana	4	G2484-1 protein
85.	AT2G07741	+	270	3.69e-4	CTTGATTTTG	GGCGAAGCTT	TACATGCGGA	827507	coding	Arabidopsis thaliana	4	CAAX protease self-immunity protein
53.	AT5G45410	+	211	3.69e-4	ATAATAGGTG	CAAGGAGGTA	AAGGTCCTAT	827590	coding	Arabidopsis thaliana	4
49.	AT5G53000	+	18	3.69e-4	GTTTGGCTAT	GGAGGAAATG	CCTTTATCGG	827849	coding	Arabidopsis thaliana	4	Late embryosis abundant protein (LEA) family protein
39.	AT4G17840	+	256	4.15e-4	CGAAGTGATC	GACGACGGAG	ATGCGGCGGC	828243	coding	Arabidopsis thaliana	4	oxidoreductase, zinc-binding dehydrogenase family protein
35.	AT4G31510	+	142	4.15e-4	GTCGTCCGTT	GGAGAAACCA	GCGAAAacga	828316	coding	Arabidopsis thaliana	4	SufE/NifU family protein
13.	AT2G17930	+	528	4.15e-4	CGCAGATAAT	GAAGAAAACG	GTTTGATTTG	828602	coding	Arabidopsis thaliana	4	Ubiquitin family protein
74.	AT2G01008	+	83	4.41e-4	TCGTCGACCA	GGACGAGGAG	TGGTCGAGGA	828617	coding	Arabidopsis thaliana	4	oleosin 1
60.	AT5G10650	+	302	4.41e-4	AAAGTTACTG	CAAGAAGACA	GCCGTCATCT	828663	coding	Arabidopsis thaliana	4	CAP160 protein
123.	AT5G40930	+	57	5.01e-4	TCGCAAAGTA	GCAGAAGCAA	CCTACGTCAA	828749	coding	Arabidopsis thaliana	4	COP9 signalosome subunit 6B
107.	AT4G21580	+	216	5.01e-4	TGAATCCGTC	GGTAAAGGCG	TCTCTCGATG	828822	coding	Arabidopsis thaliana	4	seed storage albumin 1
132.	AT5G39510	+	87	5.58e-4	TATTTCGCTT	GATGGAGGTA	AAATTGTTAC	828823	coding	Arabidopsis thaliana	4	seed storage albumin 2
75.	AT2G27480	+	72	5.58e-4	GCAGCACGAT	GGTGAAAGTA	GATACACTTA	828824	coding	Arabidopsis thaliana	4	seed storage albumin 3
58.	AT5G54740	+	87	5.58e-4	TGGTGGAGTT	CGAGGAAGAT	gatgacgtGA	828970	coding	Arabidopsis thaliana	4	cruciferin 3
24.	AT3G02555	+	40	5.58e-4	ATTCTTGTCT	CGTGAAGAAT	CGAGAGGATT	829022	coding	Arabidopsis thaliana	4	Enoyl-CoA hydratase/isomerase family
121.	AT5G11900	+	2	6.42e-4	T	GGCAGAGAAG	CTTGAGCCGG	829278	coding	Arabidopsis thaliana	4	major centromere autoantigen B-like protein
88.	AT3G57770	+	90	6.42e-4	TTGGACGATG	GGCGGAGCTT	CTTATTTATA	829641	coding	Arabidopsis thaliana	4	xanthine dehydrogenase 1
2.	AT2G42790	+	329	6.42e-4	AGATAGTGAC	GGGGAAGGAA	GACAAGGGGC	829777	coding	Arabidopsis thaliana	4	Serine carboxypeptidase S28 family protein
71.	AT1G62710	+	179	7.32e-4	TATACGATTA	CGAGACAGAG	ATCGCGAGAG	829843	coding	Arabidopsis thaliana	4	related to AP2 10
62.	AT5G13020	+	288	7.32e-4	TCTCATTGAG	CAAGAAGCTT	A	830017	coding	Arabidopsis thaliana	4	HECT ubiquitin protein ligase family protein KAK
52.	AT5G64070	+	31	7.32e-4	ATCTTTGGTC	CGAGGAGACT	CGGCTGAGTC	830019	coding	Arabidopsis thaliana	4	regulatory particle non-ATPase 10
135.	ATMG00160	+	72	8.05e-4	ATTAGGATCT	CAAGACGCAG	CTACACCTAT	830565	coding	Arabidopsis thaliana	5	Late Embryosis Abundant 4-5
131.	AT5G45030	+	219	8.05e-4	TGATTCAGCG	GAAGACAGAG	CAAACTATTT	830798	coding	Arabidopsis thaliana	5	CD2-binding protein-like protein
92.	AT3G52230	+	3	8.05e-4	TG	GCTGAAGAAG	CTCAAGTAGA	830929	coding	Arabidopsis thaliana	5	RING/U-box superfamily protein
87.	AT2G07695	+	72	8.05e-4	ATTAGGATCT	CAAGACGCAG	CTACACCTAT	831063	coding	Arabidopsis thaliana	5	Translation initiation factor SUI1 family protein
66.	AT5G35660	+	213	8.05e-4	ACCAACCGTA	GAAGGAAAAA	ACGACGCTAA	831142	coding	Arabidopsis thaliana	5	Emsy N Terminus (ENT)/ plant Tudor-like domains-containing protein
9.	AT2G45690	+	26	8.05e-4	CAATGGGTTT	GGAGAAATAG	AGAGTATGTA	831499	coding	Arabidopsis thaliana	5	autophagy-like protein, putative (Protein of unknown function, DUF538)
111.	AT4G15475	+	32	8.56e-4	ACAATTGTTT	GCCGGAGGAA	CTTATCCTCG	831928	coding	Arabidopsis thaliana	5	copper/zinc superoxide dismutase 3
77.	AT2G25740	+	81	8.56e-4	ATTACAAGTC	GAAGAAGTCG	ATGACCTTCA	832221	coding	Arabidopsis thaliana	5	aldehyde oxidase 1
108.	AT4G28520	+	240	9.10e-4	TTATGTAATT	GAACAAGGCG	GTCTTTACTT	832308	coding	Arabidopsis thaliana	5	poly ADP-ribose polymerase 3
80.	AT2G24940	+	11	9.85e-4	tggaatTCAC	CGCAGAGCAG	CTAAGCCAAT	832375	coding	Arabidopsis thaliana	5	Zinc finger, C3HC4 type (RING finger) family protein
126.	AT5G38470	+	11	1.09e-3	TGAAGATTTT	CGTGAAGACT	CTCAGTGGTT	833474	coding	Arabidopsis thaliana	5	ENTH/ANTH/VHS superfamily protein
37.	AT4G22220	+	21	1.09e-3	AGCAAGCTGC	GAAGAAGGCC	CTAGGGCTTA	3771291	coding	Arabidopsis thaliana	5	Glycine-rich protein family
125.	AT5G60220	+	69	1.22e-3	TCCTATCCTC	GGCGGTGGAA	TATGGCTTAG	833835	coding	Arabidopsis thaliana	5	Rad23 UV excision repair protein family
113.	AT4G12290	+	142	1.22e-3	cttTGCGCTT	CGAGAAACTT	TCTtttcaac	833947	coding	Arabidopsis thaliana	5	Vesicle transport v-SNARE family protein
84.	AT2G33590	+	12	1.22e-3	GGCTGATGTT	CACAAAGGAA	AGGTTTGTGT	834040	coding	Arabidopsis thaliana	5	oleosin 2
65.	AT5G53530	+	162	1.22e-3	TTTACTGATG	GGAAAAACCG	TAAACAGGTA	834094	coding	Arabidopsis thaliana	5	translocase of outer membrane 20-4
19.	AT3G15580	+	12	1.22e-3	tgaaatcgTT	CAAGGAACAA	TACACGTTGG	834136	coding	Arabidopsis thaliana	5	ubiquitin conjugating enzyme 4
14.	AT2G20560	+	117	1.22e-3	Atcccaacaa	CAAAAAGGAT	GCCGAAGCTA	834534	coding	Arabidopsis thaliana	5	Trypsin family protein
12.	AT2G26350	+	145	1.22e-3	TTCTTTCATC	CACGAAGCTT	GCCGCGATGC	834535	coding	Arabidopsis thaliana	5	Cytochrome c
116.	AT5G56150	+	7	1.36e-3	TGGCGT	CGAAAAGAAT	TAACAAAGAG	834577	coding	Arabidopsis thaliana	5	zinc finger B-box protein
41.	AT4G38630	+	130	1.36e-3	CGAGTGGATG	CGAAACGGAG	ATTACTCTCC	835056	coding	Arabidopsis thaliana	5	zinc knuckle (CCHC-type) family protein
26.	AT3G07090	+	99	1.47e-3	ATGTGATATG	GCAGGAAGCG	CATAAGGTAA	835141	coding	Arabidopsis thaliana	5	hydroxysteroid dehydrogenase 1
104.	AT4G25140	+	93	1.57e-3	CCAGATGTCC	GGACGAGGAT	CTGACTACTC	835180	coding	Arabidopsis thaliana	5	Clp ATPase
76.	AT2G05580	+	190	1.57e-3	AAAACCAAGT	GGAGGAGTCA	AAGTCGACAT	835306	coding	Arabidopsis thaliana	5	CAP160 protein
64.	AT5G40420	+	106	1.67e-3	CCGTGGTTAC	GGTGGTGGCG	GTTACAAGAG	835379	coding	Arabidopsis thaliana	5	2A phosphatase associated protein of 46 kD
48.	AT5G35200	+	7	1.67e-3	ATGTCA	GGTGGTGGTG	GATCACAGAG	835416	coding	Arabidopsis thaliana	5	CLP protease regulatory subunit X
17.	AT3G12800	+	128	1.67e-3	GCTATCATGG	GACGACGAAA	ACAAGTCCTC	835435	coding	Arabidopsis thaliana	5	vacuolar protein sorting 26A
79.	AT2G02370	+	90	1.80e-3	AGTTGTGGCT	CATGAAGCCT	CCCCAGCTGA	835493	coding	Arabidopsis thaliana	5	heat shock transcription factor A9
86.	AT2G07698	+	336	2.16e-3	TTCCGATGTT	GGTGAGGCAA	GTTGGGTCGT	835563	coding	Arabidopsis thaliana	5	seed storage albumin 5
106.	AT4G36195	+	128	2.37e-3	GCAAGTACTT	GACGAGGGAT	GAGCTCTGGT	835617	coding	Arabidopsis thaliana	5	PEROXYGENASE 2
61.	AT5G16380	+	136	2.37e-3	CGGAATAGTT	CCCAAAGGAG	TT	835714	coding	Arabidopsis thaliana	5	ubiquitin-conjugating enzyme 30
99.	AT4G12560	+	2	2.71e-3	T	GGCGACGATT	CCAATGGATA	835720	coding	Arabidopsis thaliana	5	WPP domain interacting protein 2
43.	AT4G17170	+	37	3.31e-3	TATCATCATC	GGCGATACTG	GTAACTCCTT	835928	coding	Arabidopsis thaliana	5	actin binding protein
134.	ATCG00720	+	66	3.59e-3	TCATCTTTAT	CAAGATGGTT	TTACTTCGTC	835945	coding	Arabidopsis thaliana	5	lactate/malate dehydrogenase family protein
83.	AT2G07727	+	234	3.88e-3	GAGAGATGTT	GAAGGGGGCT	GGTTGCTCCG	835960	coding	Arabidopsis thaliana	5	TBP-associated factor 15B
46.	AT4G18580	+	47	4.35e-3	CTGCATTCTC	GGAAGAGGGG	AGGCTGCAAC	836144	coding	Arabidopsis thaliana	5	tetraspanin4
103.	AT4G26430	+	47	4.87e-3	TACATCCTCT	GGTGATGCTT	AACATATCCG	836197	coding	Arabidopsis thaliana	5	P-loop containing nucleoside triphosphate hydrolases superfamily protein
55.	AT5G45040	+	118	4.87e-3	TGGTTTCATA	CATGAACGTG	AGTTT	836423	coding	Arabidopsis thaliana	5	Thioredoxin superfamily protein
33.	AT3G41762	+	38	4.87e-3	AACCTAGGCG	GGTGGAATCG	ATGCCCATGG	836528	coding	Arabidopsis thaliana	5	phosphatidylinositol 4-OH kinase beta1
124.	AT5G18100	+	45	5.96e-3	TCTTATCGCC	GGCGATAACA	ACGTCCGAGG	836772	coding	Arabidopsis thaliana	5	Dehydrin family protein
57.	AT5G50700	+	138	6.90e-3	AAAATCTTTA	CGGGAAAGTT	GTTCTCATCA	NA	coding	Arabidopsis thaliana	Pt
31.	AT3G10130	+	123	8.66e-3	GCTTCAGAAC	GGCGAGCGTG	AACAGAGCTA	NA	coding	Arabidopsis thaliana	Pt
101.	AT4G21020	+	5	9.47e-3	TGGC	GGCCATGCAA	CTAACAAGAA	NA	coding	Arabidopsis thaliana	Mt
91.	AT3G01170	+	76	1.10e-2	TCACCTAAAT	CCAGAAACAC	CCGTAAtaaa	NA	coding	Arabidopsis thaliana	Pt
89.	AT3G04040	+	25	1.50e-2	GCGGATTCAG	GAAAGGAGAT	CGGATCCAGA	NA	coding	Arabidopsis thaliana	Mt

## Sheet: Cvi_AR_TSS25_2
Genes with specific DNA motif at TSS+25 site upregulate in Cvi AR stage.
Number	Name	Strand	Start	p-value	Sites			Entrez	Type	Species	Chr
129.	AT5G51070	+	61	1.60e-6	ctctctgctt	CTTCTTCTTC	ttcacatgtC	815371	coding	Arabidopsis thaliana	2
113.	AT4G12290	+	118	1.60e-6	TGCAccgact	CTTCTTCTTC	acctcttTGC	815374	coding	Arabidopsis thaliana	2
54.	AT5G58330	+	109	1.60e-6	CTTtcgccat	CTTCTTCTTC	cacctcTCCA	815413	coding	Arabidopsis thaliana	2
44.	AT4G38600	+	128	1.60e-6	cgtctttctt	CTTCTTCTTC	ttcctcactt	816375	coding	Arabidopsis thaliana	2
39.	AT4G17840	+	50	1.60e-6	actctctctt	CTTCTTCTTC	ttcatcttgg	816509	coding	Arabidopsis thaliana	2
23.	AT3G62700	+	174	1.60e-6	tcctcatcct	CTTCTTCTTC	gctatCCAAA	817147	coding	Arabidopsis thaliana	2
28.	AT3G22640	+	31	2.64e-6	AATCATAACA	CTTCTTCTCC	ttatctccat	817175	coding	Arabidopsis thaliana	2
115.	AT5G54070	+	34	4.73e-6	GATAttgaat	CTTCTTCCTC	ttcgcTTTGT	817192	coding	Arabidopsis thaliana	2
61.	AT5G16380	+	21	4.73e-6	GTCaagatct	CTTCTTCCTC	atcatcgtTC	817759	coding	Arabidopsis thaliana	2
101.	AT4G21020	+	82	5.89e-6	GCTACTCTCG	CTGCTTCTTC	CCGGAAAGTC	817925	coding	Arabidopsis thaliana	2
57.	AT5G50700	+	60	5.89e-6	tctttggtct	CTGCTTCTTC	ttgccTCCTT	819177	coding	Arabidopsis thaliana	2
53.	AT5G45410	+	87	7.26e-6	CCAATTTGTC	CTTCTCCTCC	TTGAGTTTTC	819190	coding	Arabidopsis thaliana	2
11.	AT2G19900	+	289	8.70e-6	CTTGCGTGGT	CTTCTCCCTC	CAGTTGTTCT	820469	coding	Arabidopsis thaliana	3
112.	AT4G27160	+	41	1.13e-5	CTCTCGCCCT	CTGCTTCCTC	CTCACCAACG	820398	coding	Arabidopsis thaliana	3
109.	AT4G27150	+	41	1.13e-5	CTTTCGCCCT	CTGCTTCCTC	CTCACCAACG	821204	coding	Arabidopsis thaliana	3
102.	AT4G27140	+	41	1.13e-5	CTCTCGCTCT	CTGCTTCCTC	CTCACCAACG	820113	coding	Arabidopsis thaliana	3
67.	ATCG00020	+	161	1.60e-5	GCATTCATTG	CTGCTCCTCC	AGTAGATATT	820176	coding	Arabidopsis thaliana	3
111.	AT4G15475	+	179	1.80e-5	CTCCCGACGA	CTTCATCTCC	CTCCTATCTC	821835	coding	Arabidopsis thaliana	3
103.	AT4G26430	+	7	1.80e-5	TGGCGC	CTTCTTCGTC	GAGCGGTCTC	822739	coding	Arabidopsis thaliana	3
31.	AT3G10130	+	50	1.80e-5	TCTCTTCTGT	CTTCATCTCC	TGAGAAATTG	824388	coding	Arabidopsis thaliana	3
85.	AT2G07741	+	61	2.14e-5	ATTGATACAT	CTTCTGCTTC	CACCATTGAT	824673	coding	Arabidopsis thaliana	3
21.	AT3G02260	+	145	2.14e-5	TTCTTTCTAT	CTCCTCCTTC	GCTGGGGTGT	825189	coding	Arabidopsis thaliana	3
58.	AT5G54740	+	39	2.44e-5	CTCTTGCCCT	CTTCATCCTC	CTAGCCAACG	825444	coding	Arabidopsis thaliana	3
18.	AT3G03620	+	140	3.40e-5	ATAGCattac	CTTCTTCTTT	gttccgAATG	826564	coding	Arabidopsis thaliana	4
119.	AT5G23110	+	2815	3.93e-5	ATTTTTGATG	CTGCTTCATC	AGATTTGGAT	826838	coding	Arabidopsis thaliana	4
106.	AT4G36195	+	202	3.93e-5	CCCGActtcg	TTTCTTCTTC	aatttgaatt	826869	coding	Arabidopsis thaliana	4
84.	AT2G33590	+	72	4.63e-5	GGTCgtcgat	CTTCTTCTCT	ctaagGATTA	827219	coding	Arabidopsis thaliana	4
93.	AT3G30380	+	273	5.32e-5	CGAGCTTAGC	CTCCATCTTC	GTGTTAACTT	827428	coding	Arabidopsis thaliana	4
7.	AT2G18600	+	100	5.32e-5	TGCTGGTGAA	CTTCGTCTTC	ACAAaggttc	827507	coding	Arabidopsis thaliana	4
122.	AT5G55240	+	118	6.34e-5	AAACCTTGTA	CTTCTTCCTA	AACTTCTCTT	827849	coding	Arabidopsis thaliana	4
52.	AT5G64070	+	540	6.34e-5	AACAGAAGCT	CTTCTCCTTA	AAGCTATCTC	828602	coding	Arabidopsis thaliana	4
22.	AT3G60190	+	176	6.34e-5	ATATCTTTGA	CTTCTTCCTA	GGTTTTCTCT	828749	coding	Arabidopsis thaliana	4
9.	AT2G45690	+	91	6.34e-5	TTTTATTACT	CTTCTCCTTA	atttattttc	828822	coding	Arabidopsis thaliana	4
135.	ATMG00160	+	128	6.82e-5	ACGATATCTT	TTTCTTCCTC	ATTCTGATTT	828823	coding	Arabidopsis thaliana	4
87.	AT2G07695	+	128	6.82e-5	ACgatatctt	TTTCTTCCTC	attcttattt	828824	coding	Arabidopsis thaliana	4
86.	AT2G07698	+	192	6.82e-5	tttaatagcc	TTTCTCCTTC	tttggGCAGC	828970	coding	Arabidopsis thaliana	4
91.	AT3G01170	+	97	7.55e-5	CGTAAtaaat	CTTCATCATC	accaaccTGT	829278	coding	Arabidopsis thaliana	4
73.	AT2G26510	+	120	7.55e-5	GGCGGAGcaa	CTTCATCATC	ttcaatatTG	829777	coding	Arabidopsis thaliana	4
120.	AT5G09390	+	229	8.49e-5	ctgattctct	CTTCTCCTCA	aTTTTGTTAG	830017	coding	Arabidopsis thaliana	4
92.	AT3G52230	+	46	8.49e-5	TCTGATTCAT	CATCTCCTCC	CATAAAGTTA	830798	coding	Arabidopsis thaliana	5
47.	AT5G56210	+	98	8.49e-5	CCGGTTGAGA	CTTCTCCTCT	TATATCAAAA	831142	coding	Arabidopsis thaliana	5
133.	AT5G58160	+	302	9.78e-5	TGTTCGATTG	CTGCTTCTCT	ACCGATtcat	831499	coding	Arabidopsis thaliana	5
20.	AT3G09560	+	479	9.78e-5	CAGGATGATC	CTCCTTCGCC	AACCTCAGAA	832375	coding	Arabidopsis thaliana	5
3.	AT2G45820	+	74	1.04e-4	AAGGAACCGA	CTCCTGCTCC	GGTGGAAGTC	834534	coding	Arabidopsis thaliana	5
131.	AT5G45030	+	112	1.11e-4	AAATTGGCGT	CTTCATCGCC	GCTTCAACCG	834535	coding	Arabidopsis thaliana	5
108.	AT4G28520	+	263	1.11e-4	TTTACTTGCC	CACCTTCTTC	ACTTCCCCAA	834577	coding	Arabidopsis thaliana	5
62.	AT5G13020	+	232	1.23e-4	GTTCTCAATT	CTGCTCCTTT	ATCACGGGTG	835141	coding	Arabidopsis thaliana	5
99.	AT4G12560	+	129	1.46e-4	CATCGAATCT	CATCTTCATC	GCGTTCTTCA	835180	coding	Arabidopsis thaliana	5
43.	AT4G17170	+	51	1.46e-4	ATACTGGTAA	CTCCTTCTCT	GCTACGTTAT	835379	coding	Arabidopsis thaliana	5
95.	AT3G55070	+	135	1.56e-4	GCTTGAGCAC	CAGCTCCTCC	GCGTTCCTTT	835493	coding	Arabidopsis thaliana	5
49.	AT5G53000	+	104	1.56e-4	CAGGTGGAAG	CTTCTACCTC	ttttttatat	835563	coding	Arabidopsis thaliana	5
35.	AT4G31510	+	113	1.56e-4	TGTGGTAGAT	CTCCTCCGCC	GGAGAGTTCG	835617	coding	Arabidopsis thaliana	5
36.	AT4G09760	+	202	1.68e-4	ATGTAGGAAG	CTTCTTGTTC	GTGTTTATGG	835720	coding	Arabidopsis thaliana	5
125.	AT5G60220	+	35	1.87e-4	GTCTCATAAA	CTTCTTCACT	TTCCTCCTGT	835928	coding	Arabidopsis thaliana	5
55.	AT5G45040	+	30	2.82e-4	GTGCCTCTTC	TTTCACCTCC	AACCTTTTTT	835945	coding	Arabidopsis thaliana	5
12.	AT2G26350	+	231	2.82e-4	tCTACTTTAA	TTGCTTCATC	GTTATTGTCC	836144	coding	Arabidopsis thaliana	5
8.	AT2G31985	+	86	2.82e-4	ATAATTGACA	CTGCAGCCTC	CGCTGTTCAA	836528	coding	Arabidopsis thaliana	5
72.	AT2G26060	+	91	3.20e-4	TGGAACCCCG	TTTCTTCTCA	CGCCGACGGT	NA	coding	Arabidopsis thaliana	Pt
40.	AT4G24990	+	74	4.33e-4	TTTCGGTATT	CTGCGGCTTC	TACTGT	NA	coding	Arabidopsis thaliana	Mt

[truncated: 5 more sheets: Cvi_AR_TTS15, Cvi_IM_TSS25, Cvi_IM_TSS25_2, Cvi_IM_TTS15, Cvi_IM_TTS15_2]
