# Supplementary material for: Translational and epitranscriptomic regulation of seed germination in Arabidopsis thaliana genotypes with contrasting dormancy phenotypes
Source: Plant Mol Biol. 2025 Dec 4;115(6):135. doi: 10.1007/s11103-025-01659-6 (PMC12678530; doi:10.1007/s11103-025-01659-6)
Supplement: Supplementary file 11 — Supplementary Material 11 [file 11103_2025_1659_MOESM11_ESM.xlsx]

## Sheet: List1
Title: Translational and epitranscriptomic regulation of seed germination in Arabidopsis thaliana genotypes with contrasting dormancy phenotypes.
Journal: Plant Molecular Biology
Balarynová J.1*, Klčová B.1*, Čegan R.2,3, Raabe K.4, Krejčí P. 5, Bednář P. 5, Potěšil D. 6, Pustka V. 6, Tarkowská D.7, Turečková V.7, Zdráhal Z.6,8, Honys D.4, Smýkal P.1
1. Department of Botany, Faculty of Science, Palacký University Olomouc, Šlechtitelů 27, Olomouc, 779 00, Czech Republic 2. Department of Plant Developmental Genetics, Institute of Biophysics, Královopolská 135, Czech Academy of Sciences, Brno, 612 00, Czech Republic 3. Centre of Plant Structural and Functional Genomics, Institute of Experimental Botany, Czech Academy of Sciences, Šlechtitelů 31,…
corresponding authors: petr.smykal@upol.cz, honys@ueb.cas.cz
M6A-modified genes shared between Col and Cvi freshly harvested (FH)seeds
Pasted	Symbol	Ensembl Gene ID	Entrez	Type	Species	Chr	Position (Mbp)	Description
AT2G01570	RGA1	AT2G01570	814686	protein_coding	Arabidopsis thaliana	2	0.255247	GRAS family transcription factor family protein [Source:NCBI gene (formerly Entrezgene)
AT3G41345	NA	Not mapped	NA	NA	NA	NA	NA	transposable_element_gene;(source:Araport11);CACTA-like transposase family (Ptta/En/Spm), has a 2.6e-18 P-value blast match to At5g29026.1/8-244 CACTA-like transposase family (Ptta/En/Spm) (CACTA-element) (Arabidopsis thaliana);(source:TAIR10)

## Sheet: List2
M6A-modified genes specific for freshly harvested (FH) seeds and the enrichment analysis of genes unique to Col seeds.
Pasted	Symbol	Ensembl Gene ID	Entrez	Type	Species	Chr	Position (Mbp)	Description
AT1G10600	AMSH2	AT1G10600	837603	protein_coding	Arabidopsis thaliana	1	3.50364	associated molecule with the SH3 domain of STAM 2 [Source:NCBI gene (formerly Entrezgene)
AT1G29680	AT1G29680	AT1G29680	839845	protein_coding	Arabidopsis thaliana	1	10.37779	histone acetyltransferase (DUF1264) [Source:NCBI gene (formerly Entrezgene)
AT1G44820	AT1G44820	AT1G44820	841046	protein_coding	Arabidopsis thaliana	1	16.926297	Peptidase M20/M25/M40 family protein [Source:NCBI gene (formerly Entrezgene)
AT1G65650	UCH2	AT1G65650	842876	protein_coding	Arabidopsis thaliana	1	24.415015	Peptidase C12, ubiquitin carboxyl-terminal hydrolase 1 [Source:NCBI gene (formerly Entrezgene)
AT1G66670	CLPP3	AT1G66670	842985	protein_coding	Arabidopsis thaliana	1	24.863734	CLP protease proteolytic subunit 3 [Source:NCBI gene (formerly Entrezgene)
AT1G74060	AT1G74060	AT1G74060	843746	protein_coding	Arabidopsis thaliana	1	27.849217	Ribosomal protein L6 family protein [Source:NCBI gene (formerly Entrezgene)
AT2G04630	NRPB6B	AT2G04630	815006	protein_coding	Arabidopsis thaliana	2	1.618791	RNA polymerase Rpb6 [Source:NCBI gene (formerly Entrezgene)
AT2G31985	AT2G31985	AT2G31985	817759	protein_coding	Arabidopsis thaliana	2	13.613928	lipoprotein (DUF1264) [Source:NCBI gene (formerly Entrezgene)
AT2G40510	AT2G40510	AT2G40510	818646	protein_coding	Arabidopsis thaliana	2	16.918391	Ribosomal protein S26e family protein [Source:NCBI gene (formerly Entrezgene)
AT2G47380	AT2G47380	AT2G47380	819351	protein_coding	Arabidopsis thaliana	2	19.440923	Cytochrome c oxidase subunit Vc family protein [Source:NCBI gene (formerly Entrezgene)
AT3G02080	AT3G02080	AT3G02080	821120	protein_coding	Arabidopsis thaliana	3	0.363881	Ribosomal protein S19e family protein [Source:NCBI gene (formerly Entrezgene)
AT3G12480	NF-YC11	AT3G12480	820427	protein_coding	Arabidopsis thaliana	3	3.957763	nuclear factor Y, subunit C11 [Source:NCBI gene (formerly Entrezgene)
AT3G27925	DEG1	AT3G27925	822416	protein_coding	Arabidopsis thaliana	3	10.365652	DegP protease 1 [Source:NCBI gene (formerly Entrezgene)
AT4G09600	GASA3	AT4G09600	826545	protein_coding	Arabidopsis thaliana	4	6.072804	GAST1 protein homolog 3 [Source:NCBI gene (formerly Entrezgene)
AT4G17270	AT4G17270	AT4G17270	827441	protein_coding	Arabidopsis thaliana	4	9.676056	Mo25 family protein [Source:NCBI gene (formerly Entrezgene)
AT4G17280	AT4G17280	AT4G17280	827442	protein_coding	Arabidopsis thaliana	4	9.678625	Auxin-responsive family protein [Source:NCBI gene (formerly Entrezgene)
AT4G21810	DER2.1	AT4G21810	828269	protein_coding	Arabidopsis thaliana	4	11.575096	DERLIN-2.1 [Source:NCBI gene (formerly Entrezgene)
AT4G24770	RBP31	AT4G24770	828579	protein_coding	Arabidopsis thaliana	4	12.765761	31-kDa RNA binding protein [Source:NCBI gene (formerly Entrezgene)
AT4G32130	AT4G32130	AT4G32130	829345	protein_coding	Arabidopsis thaliana	4	15.520025	ER membrane protein complex subunit-like protein (DUF2012) [Source:NCBI gene (formerly Entrezgene)
AT4G32600	AT4G32600	AT4G32600	829395	protein_coding	Arabidopsis thaliana	4	15.723345	C3H4 type zinc finger protein [Source:NCBI gene (formerly Entrezgene)
AT4G35570	HMGB5	AT4G35570	829709	protein_coding	Arabidopsis thaliana	4	16.887131	high mobility group B5 [Source:NCBI gene (formerly Entrezgene)
AT4G38630	RPN10	AT4G38630	830019	protein_coding	Arabidopsis thaliana	4	18.056988	regulatory particle non-ATPase 10 [Source:NCBI gene (formerly Entrezgene)
AT5G12320	AT5G12320	AT5G12320	831107	protein_coding	Arabidopsis thaliana	5	3.982577	ankyrin repeat family protein [Source:NCBI gene (formerly Entrezgene)
AT5G14540	AT5G14540	AT5G14540	831305	protein_coding	Arabidopsis thaliana	5	4.687069	basic salivary proline-rich-like protein (DUF1421) [Source:NCBI gene (formerly Entrezgene)
AT5G14570	NRT2.7	AT5G14570	831308	protein_coding	Arabidopsis thaliana	5	4.695084	high affinity nitrate transporter 2.7 [Source:NCBI gene (formerly Entrezgene)
AT5G20720	CPN20	AT5G20720	832195	protein_coding	Arabidopsis thaliana	5	7.014662	chaperonin 20 [Source:NCBI gene (formerly Entrezgene)
AT5G38890	AT5G38890	AT5G38890	833880	protein_coding	Arabidopsis thaliana	5	15.569418	Nucleic acid-binding, OB-fold-like protein [Source:NCBI gene (formerly Entrezgene)
AT2G01024	NA	Not mapped	NA	NA	NA	NA	NA	NA
AT3G42252	NA	Not mapped	NA	NA	NA	NA	NA	NA
AT3G42490	NA	Not mapped	NA	NA	NA	NA	NA	NA
AT3G42545	NA	Not mapped	NA	NA	NA	NA	NA	NA

## Sheet: List3
M6A-modified genes specific for freshly harvested (FH) seeds and the enrichment analysis of genes unique to Cvi seeds.
Pasted	Symbol	Ensembl Gene ID	Entrez	Type	Species	Chr	Position (Mbp)	Description
AT1G11700	AT1G11700	AT1G11700	837714	protein_coding	Arabidopsis thaliana	1	3.945584	senescence regulator (Protein of unknown function, DUF584) [Source:NCBI gene (formerly Entrezgene)
AT1G55860	UPL1	AT1G55860	842036	protein_coding	Arabidopsis thaliana	1	20.8799	LOW protein: E3 ubiquitin ligase-like protein [Source:NCBI gene (formerly Entrezgene)
AT2G01130	AT2G01130	AT2G01130	814642	protein_coding	Arabidopsis thaliana	2	0.08832	DEA(D/H)-box RNA helicase family protein [Source:NCBI gene (formerly Entrezgene)
AT2G01140	PDE345	AT2G01140	814643	protein_coding	Arabidopsis thaliana	2	0.094727	Aldolase superfamily protein [Source:NCBI gene (formerly Entrezgene)
AT2G01390	EMB3111	AT2G01390	814667	protein_coding	Arabidopsis thaliana	2	0.172176	Tetratricopeptide repeat (TPR)-like superfamily protein [Source:NCBI gene (formerly Entrezgene)
AT2G01460	AT2G01460	AT2G01460	814674	protein_coding	Arabidopsis thaliana	2	0.205775	P-loop containing nucleoside triphosphate hydrolases superfamily protein [Source:NCBI gene (formerly Entrezgene)
AT2G01510	AT2G01510	AT2G01510	814680	protein_coding	Arabidopsis thaliana	2	0.229567	Tetratricopeptide repeat (TPR)-like superfamily protein [Source:NCBI gene (formerly Entrezgene)
AT2G19860	HXK2	AT2G19860	816505	protein_coding	Arabidopsis thaliana	2	8.570607	hexokinase 2 [Source:NCBI gene (formerly Entrezgene)
AT3G06420	ATG8H	AT3G06420	819816	protein_coding	Arabidopsis thaliana	3	1.95499	Ubiquitin-like superfamily protein [Source:NCBI gene (formerly Entrezgene)
AT3G10020	AT3G10020	AT3G10020	820163	protein_coding	Arabidopsis thaliana	3	3.090806	plant/protein [Source:NCBI gene (formerly Entrezgene)
AT3G13330	PA200	AT3G13330	820533	protein_coding	Arabidopsis thaliana	3	4.31949	proteasome activating protein 200 [Source:NCBI gene (formerly Entrezgene)
AT3G23620	AT3G23620	AT3G23620	821942	protein_coding	Arabidopsis thaliana	3	8.480025	Ribosomal RNA processing Brix domain protein [Source:NCBI gene (formerly Entrezgene)
AT3G42155	AT3G42155	AT3G42155	823188	protein_coding	Arabidopsis thaliana	3	14.312295	glycosyl hydrolase family 9 protein [Source:NCBI gene (formerly Entrezgene)
AT3G59070	AT3G59070	AT3G59070	825076	protein_coding	Arabidopsis thaliana	3	21.832364	Cytochrome b561/ferric reductase transmembrane with DOMON related domain-containing protein [Source:NCBI gene (formerly Entrezgene)
AT4G03430	EMB2770	AT4G03430	827925	protein_coding	Arabidopsis thaliana	4	1.51603	pre-mRNA splicing factor-like protein [Source:NCBI gene (formerly Entrezgene)
AT4G21710	NRPB2	AT4G21710	828259	protein_coding	Arabidopsis thaliana	4	11.535404	DNA-directed RNA polymerase family protein [Source:NCBI gene (formerly Entrezgene)
AT4G22100	BGLU3	AT4G22100	828299	protein_coding	Arabidopsis thaliana	4	11.70737	beta glucosidase 2 [Source:NCBI gene (formerly Entrezgene)
AT5G02310	PRT6	AT5G02310	830916	protein_coding	Arabidopsis thaliana	5	0.473868	proteolysis 6 [Source:NCBI gene (formerly Entrezgene)
AT5G08280	HEMC	AT5G08280	830724	protein_coding	Arabidopsis thaliana	5	2.663499	hydroxymethylbilane synthase [Source:NCBI gene (formerly Entrezgene)
AT5G45900	APG7	AT5G45900	834630	protein_coding	Arabidopsis thaliana	5	18.615175	ThiF family protein [Source:NCBI gene (formerly Entrezgene)
AT5G52640	HSP90.1	AT5G52640	835341	protein_coding	Arabidopsis thaliana	5	21.352557	heat shock-like protein [Source:NCBI gene (formerly Entrezgene)
AT5G53470	ACBP1	AT5G53470	835428	protein_coding	Arabidopsis thaliana	5	21.71017	acyl-CoA binding protein 1 [Source:NCBI gene (formerly Entrezgene)
AT2G01037	NA	Not mapped	NA	NA	NA	NA	NA	NA
AT2G01550	NA	Not mapped	NA	NA	NA	NA	NA	NA
AT3G33175	NA	Not mapped	NA	NA	NA	NA	NA	NA
AT3G33181	NA	Not mapped	NA	NA	NA	NA	NA	NA
AT3G33537	NA	Not mapped	NA	NA	NA	NA	NA	NA
AT3G42203	NA	Not mapped	NA	NA	NA	NA	NA	NA
AT3G42434	NA	Not mapped	NA	NA	NA	NA	NA	NA

## Sheet: List4
M6A-modified genes specific for after-ripened (AR) seeds and the enrichment analysis of genes shared between Col and Cvi seeds.
Pasted	Symbol	Ensembl Gene ID	Entrez	Type	Species	Chr	Position (Mbp)	Description
AT1G02610	AT1G02610	AT1G02610	837915	protein_coding	Arabidopsis thaliana	1	0.553019	RING/FYVE/PHD zinc finger superfamily protein [Source:NCBI gene (formerly Entrezgene)
AT1G03790	SOM	AT1G03790	839408	protein_coding	Arabidopsis thaliana	1	0.95429	Zinc finger C-x8-C-x5-C-x3-H type family protein [Source:NCBI gene (formerly Entrezgene)
AT1G17580	MYA1	AT1G17580	838333	protein_coding	Arabidopsis thaliana	1	6.03925	myosin 1 [Source:NCBI gene (formerly Entrezgene)
AT1G19660	AT1G19660	AT1G19660	838553	protein_coding	Arabidopsis thaliana	1	6.799969	Wound-responsive family protein [Source:NCBI gene (formerly Entrezgene)
AT1G29800	AT1G29800	AT1G29800	839858	protein_coding	Arabidopsis thaliana	1	10.432599	RING/FYVE/PHD-type zinc finger family protein [Source:NCBI gene (formerly Entrezgene)
AT1G67280	AT1G67280	AT1G67280	843048	protein_coding	Arabidopsis thaliana	1	25.188238	Glyoxalase/Bleomycin resistance protein/Dioxygenase superfamily protein [Source:NCBI gene (formerly Entrezgene)
AT1G68140	AT1G68140	AT1G68140	843142	protein_coding	Arabidopsis thaliana	1	25.538924	zinc finger/BTB domain protein, putative (DUF1644) [Source:NCBI gene (formerly Entrezgene)
AT1G70610	ABCB26	AT1G70610	843398	protein_coding	Arabidopsis thaliana	1	26.621899	transporter associated with antigen processing protein 1 [Source:NCBI gene (formerly Entrezgene)
AT1G72680	CAD1	AT1G72680	843600	protein_coding	Arabidopsis thaliana	1	27.359109	cinnamyl-alcohol dehydrogenase [Source:NCBI gene (formerly Entrezgene)
AT1G75510	AT1G75510	AT1G75510	843887	protein_coding	Arabidopsis thaliana	1	28.346998	Transcription initiation factor IIF, beta subunit [Source:NCBI gene (formerly Entrezgene)
AT1G77280	AT1G77280	AT1G77280	844064	protein_coding	Arabidopsis thaliana	1	29.030998	kinase with adenine nucleotide alpha hydrolases-like domain-containing protein [Source:NCBI gene (formerly Entrezgene)
AT2G03340	WRKY3	AT2G03340	814863	protein_coding	Arabidopsis thaliana	2	1.01435	WRKY DNA-binding protein 3 [Source:NCBI gene (formerly Entrezgene)
AT2G17930	AT2G17930	AT2G17930	816303	protein_coding	Arabidopsis thaliana	2	7.784288	Phosphatidylinositol 3- and 4-kinase family protein with FAT domain-containing protein [Source:NCBI gene (formerly Entrezgene)
AT2G19900	NADP-ME1	AT2G19900	816509	protein_coding	Arabidopsis thaliana	2	8.591808	NADP-malic enzyme 1 [Source:NCBI gene (formerly Entrezgene)
AT2G20560	AT2G20560	AT2G20560	816578	protein_coding	Arabidopsis thaliana	2	8.84813	DNAJ heat shock family protein [Source:NCBI gene (formerly Entrezgene)
AT2G33590	CRL1	AT2G33590	817925	protein_coding	Arabidopsis thaliana	2	14.224268	NAD(P)-binding Rossmann-fold superfamily protein [Source:NCBI gene (formerly Entrezgene)
AT2G40170	GEA6	AT2G40170	818608	protein_coding	Arabidopsis thaliana	2	16.779552	Stress induced protein [Source:NCBI gene (formerly Entrezgene)
AT3G03620	AT3G03620	AT3G03620	821204	protein_coding	Arabidopsis thaliana	3	0.873749	MATE efflux family protein [Source:NCBI gene (formerly Entrezgene)
AT3G07090	AT3G07090	AT3G07090	819895	protein_coding	Arabidopsis thaliana	3	2.242998	PPPDE putative thiol peptidase family protein [Source:NCBI gene (formerly Entrezgene)
AT3G09560	PAH1	AT3G09560	820113	protein_coding	Arabidopsis thaliana	3	2.934592	Lipin family protein [Source:NCBI gene (formerly Entrezgene)
AT3G20660	OCT4	AT3G20660	821613	protein_coding	Arabidopsis thaliana	3	7.225037	organic cation/carnitine transporter4 [Source:NCBI gene (formerly Entrezgene)
AT4G11310	AT4G11310	AT4G11310	826733	protein_coding	Arabidopsis thaliana	4	6.883513	Papain family cysteine protease [Source:NCBI gene (formerly Entrezgene)
AT4G12290	AT4G12290	AT4G12290	826838	protein_coding	Arabidopsis thaliana	4	7.303985	Copper amine oxidase family protein [Source:NCBI gene (formerly Entrezgene)
AT4G15475	AT4G15475	AT4G15475	827219	protein_coding	Arabidopsis thaliana	4	8.845812	F-box/RNI-like superfamily protein [Source:NCBI gene (formerly Entrezgene)
AT4G16420	ADA2B	AT4G16420	827336	protein_coding	Arabidopsis thaliana	4	9.262621	ADA2 2B [Source:NCBI gene (formerly Entrezgene)
AT4G17840	AT4G17840	AT4G17840	827507	protein_coding	Arabidopsis thaliana	4	9.918052	CAAX protease self-immunity protein [Source:NCBI gene (formerly Entrezgene)
AT4G21580	AT4G21580	AT4G21580	828243	protein_coding	Arabidopsis thaliana	4	11.475709	oxidoreductase, zinc-binding dehydrogenase family protein [Source:NCBI gene (formerly Entrezgene)
AT4G24990	ATGP4	AT4G24990	828602	protein_coding	Arabidopsis thaliana	4	12.849651	Ubiquitin family protein [Source:NCBI gene (formerly Entrezgene)
AT4G25140	OLEO1	AT4G25140	828617	protein_coding	Arabidopsis thaliana	4	12.90043	oleosin 1 [Source:NCBI gene (formerly Entrezgene)
AT5G10650	AT5G10650	AT5G10650	830929	protein_coding	Arabidopsis thaliana	5	3.364928	RING/U-box superfamily protein [Source:NCBI gene (formerly Entrezgene)
AT5G12290	DGS1	AT5G12290	831104	protein_coding	Arabidopsis thaliana	5	3.974119	dgd1 suppressor 1 [Source:NCBI gene (formerly Entrezgene)
AT5G40420	OLEO2	AT5G40420	834040	protein_coding	Arabidopsis thaliana	5	16.17334	oleosin 2 [Source:NCBI gene (formerly Entrezgene)
AT5G47080	CKB1	AT5G47080	834754	protein_coding	Arabidopsis thaliana	5	19.124563	casein kinase II beta chain 1 [Source:NCBI gene (formerly Entrezgene)
AT5G51070	ERD1	AT5G51070	835180	protein_coding	Arabidopsis thaliana	5	20.764096	Clp ATPase [Source:NCBI gene (formerly Entrezgene)
AT5G58160	AT5G58160	AT5G58160	835928	protein_coding	Arabidopsis thaliana	5	23.533375	actin binding protein [Source:NCBI gene (formerly Entrezgene)
AT3G33235	NA	Not mapped	NA	NA	NA	NA	NA	NA

## Sheet: List5
M6A-modified genes specific for after-ripened (AR) seeds and the enrichment analysis of genes unique to Col seeds.
Pasted	Symbol	Ensembl Gene ID	Entrez	Type	Species	Chr	Position (Mbp)	Description
AT4G16360		AT4G16360	NA	nontranslating_CDS	Arabidopsis thaliana	4	9.245127
AT1G01240	AT1G01240	AT1G01240	839274	protein_coding	Arabidopsis thaliana	1	0.099865	transmembrane protein [Source:NCBI gene (formerly Entrezgene)
AT1G01650	SPPL4	AT1G01650	839499	protein_coding	Arabidopsis thaliana	1	0.23284	SIGNAL PEPTIDE PEPTIDASE-LIKE 4 [Source:NCBI gene (formerly Entrezgene)
AT1G01710	AT1G01710	AT1G01710	839254	protein_coding	Arabidopsis thaliana	1	0.262828	acyl-CoA thioesterase II [Source:NCBI gene (formerly Entrezgene)
AT1G02380	AT1G02380	AT1G02380	837745	protein_coding	Arabidopsis thaliana	1	0.476945	transmembrane protein [Source:NCBI gene (formerly Entrezgene)
AT1G03380	ATG18G	AT1G03380	838702	protein_coding	Arabidopsis thaliana	1	0.835767	autophagy 18 G-like protein [Source:NCBI gene (formerly Entrezgene)
AT1G03470	NET3A	AT1G03470	839494	protein_coding	Arabidopsis thaliana	1	0.865895	Kinase interacting (KIP1-like) family protein [Source:NCBI gene (formerly Entrezgene)
AT1G03760	AT1G03760	AT1G03760	839119	protein_coding	Arabidopsis thaliana	1	0.941062	Prefoldin chaperone subunit family protein [Source:NCBI gene (formerly Entrezgene)
AT1G03880	CRU2	AT1G03880	839383	protein_coding	Arabidopsis thaliana	1	0.985751	cruciferin 2 [Source:NCBI gene (formerly Entrezgene)
AT1G03990	AT1G03990	AT1G03990	839342	protein_coding	Arabidopsis thaliana	1	1.02474	Long-chain fatty alcohol dehydrogenase family protein [Source:NCBI gene (formerly Entrezgene)
AT1G04560	AT1G04560	AT1G04560	839491	protein_coding	Arabidopsis thaliana	1	1.244947	AWPM-19-like family protein [Source:NCBI gene (formerly Entrezgene)
AT1G05510	AT1G05510	AT1G05510	837053	protein_coding	Arabidopsis thaliana	1	1.629446	naphthalene 1,2-dioxygenase subunit alpha (DUF1264) [Source:NCBI gene (formerly Entrezgene)
AT1G06230	GTE4	AT1G06230	837133	protein_coding	Arabidopsis thaliana	1	1.906963	global transcription factor group E4 [Source:NCBI gene (formerly Entrezgene)
AT1G06430	FTSH8	AT1G06430	837154	protein_coding	Arabidopsis thaliana	1	1.960031	FTSH protease 8 [Source:NCBI gene (formerly Entrezgene)
AT1G06760	AT1G06760	AT1G06760	837187	protein_coding	Arabidopsis thaliana	1	2.076504	winged-helix DNA-binding transcription factor family protein [Source:NCBI gene (formerly Entrezgene)
AT1G07430	HAI2	AT1G07430	837255	protein_coding	Arabidopsis thaliana	1	2.280746	highly ABA-induced PP2C protein 2 [Source:NCBI gene (formerly Entrezgene)
AT1G07510	ftsh10	AT1G07510	837265	protein_coding	Arabidopsis thaliana	1	2.304435	FTSH protease 10 [Source:NCBI gene (formerly Entrezgene)
AT1G07530	SCL14	AT1G07530	837267	protein_coding	Arabidopsis thaliana	1	2.313581	SCARECROW-like 14 [Source:NCBI gene (formerly Entrezgene)
AT1G07930	AT1G07930	AT1G07930	837308	protein_coding	Arabidopsis thaliana	1	2.458184	GTP binding Elongation factor Tu family protein [Source:NCBI gene (formerly Entrezgene)
AT1G07985	AT1G07985	AT1G07985	2745747	protein_coding	Arabidopsis thaliana	1	2.475226	Expressed protein [Source:NCBI gene (formerly Entrezgene)
AT1G08570	ACHT4	AT1G08570	837379	protein_coding	Arabidopsis thaliana	1	2.712694	atypical CYS HIS rich thioredoxin 4 [Source:NCBI gene (formerly Entrezgene)
AT1G09140	SR30	AT1G09140	837433	protein_coding	Arabidopsis thaliana	1	2.942538	SERINE-ARGININE PROTEIN 30 [Source:NCBI gene (formerly Entrezgene)
AT1G10070	BCAT-2	AT1G10070	837543	protein_coding	Arabidopsis thaliana	1	3.288087	branched-chain amino acid transaminase 2 [Source:NCBI gene (formerly Entrezgene)
AT1G10490	AT1G10490	AT1G10490	837589	protein_coding	Arabidopsis thaliana	1	3.453191	GNAT acetyltransferase (DUF699) [Source:NCBI gene (formerly Entrezgene)
AT1G10910	EMB3103	AT1G10910	837634	protein_coding	Arabidopsis thaliana	1	3.639835	Pentatricopeptide repeat (PPR) superfamily protein [Source:NCBI gene (formerly Entrezgene)
AT1G11170	AT1G11170	AT1G11170	837658	protein_coding	Arabidopsis thaliana	1	3.740664	lysine ketoglutarate reductase trans-splicing-like protein (DUF707) [Source:NCBI gene (formerly Entrezgene)
AT1G11480	AT1G11480	AT1G11480	837691	protein_coding	Arabidopsis thaliana	1	3.864043	eukaryotic translation initiation factor-like protein [Source:NCBI gene (formerly Entrezgene)
AT1G11930	AT1G11930	AT1G11930	837744	protein_coding	Arabidopsis thaliana	1	4.028595	Putative pyridoxal phosphate-dependent enzyme, YBL036C type [Source:NCBI gene (formerly Entrezgene)
AT1G12640	LPLAT1	AT1G12640	837820	protein_coding	Arabidopsis thaliana	1	4.30328	MBOAT (membrane bound O-acyl transferase) family protein [Source:NCBI gene (formerly Entrezgene)
AT1G12650	AT1G12650	AT1G12650	837821	protein_coding	Arabidopsis thaliana	1	4.305791	rRNA biosis RRP36-like protein [Source:NCBI gene (formerly Entrezgene)
AT1G12760	AT1G12760	AT1G12760	837832	protein_coding	Arabidopsis thaliana	1	4.348498	Zinc finger, C3HC4 type (RING finger) family protein [Source:NCBI gene (formerly Entrezgene)
AT1G13640	AT1G13640	AT1G13640	837925	protein_coding	Arabidopsis thaliana	1	4.677004	Phosphatidylinositol 3- and 4-kinase family protein [Source:NCBI gene (formerly Entrezgene)
AT1G13740	AFP2	AT1G13740	837934	protein_coding	Arabidopsis thaliana	1	4.713433	ABI five binding protein 2 [Source:NCBI gene (formerly Entrezgene)
AT1G15030	AT1G15030	AT1G15030	838068	protein_coding	Arabidopsis thaliana	1	5.17748
AT1G15060	AT1G15060	AT1G15060	838071	protein_coding	Arabidopsis thaliana	1	5.183258	alpha/beta hydrolase family protein [Source:NCBI gene (formerly Entrezgene)
AT1G15130	AT1G15130	AT1G15130	838077	protein_coding	Arabidopsis thaliana	1	5.206002	Endosomal targeting BRO1-like domain-containing protein [Source:NCBI gene (formerly Entrezgene)
AT1G15740	AT1G15740	AT1G15740	838143	protein_coding	Arabidopsis thaliana	1	5.410908	Leucine-rich repeat family protein [Source:NCBI gene (formerly Entrezgene)
AT1G15940	AT1G15940	AT1G15940	838164	protein_coding	Arabidopsis thaliana	1	5.473359	Tudor/PWWP/MBT superfamily protein [Source:NCBI gene (formerly Entrezgene)
AT1G16030	Hsp70b	AT1G16030	838174	protein_coding	Arabidopsis thaliana	1	5.501966	heat shock protein 70B [Source:NCBI gene (formerly Entrezgene)
AT1G16250	AT1G16250	AT1G16250	838194	protein_coding	Arabidopsis thaliana	1	5.556964	Galactose oxidase/kelch repeat superfamily protein [Source:NCBI gene (formerly Entrezgene)
AT1G16680	AT1G16680	AT1G16680	838237	protein_coding	Arabidopsis thaliana	1	5.702153	Chaperone DnaJ-domain superfamily protein [Source:NCBI gene (formerly Entrezgene)
AT1G16770	AT1G16770	AT1G16770	838248	protein_coding	Arabidopsis thaliana	1	5.737839
AT1G16930	AT1G16930	AT1G16930	838264	protein_coding	Arabidopsis thaliana	1	5.789679	F-box/RNI-like/FBD-like domains-containing protein [Source:NCBI gene (formerly Entrezgene)
AT1G17010	AT1G17010	AT1G17010	838271	protein_coding	Arabidopsis thaliana	1	5.817567	2-oxoglutarate (2OG) and Fe(II)-dependent oxygenase superfamily protein [Source:NCBI gene (formerly Entrezgene)
AT1G17145	AT1G17145	AT1G17145	838285	protein_coding	Arabidopsis thaliana	1	5.860078	RING/U-box superfamily protein [Source:NCBI gene (formerly Entrezgene)
AT1G17640	AT1G17640	AT1G17640	838341	protein_coding	Arabidopsis thaliana	1	6.067086	RNA-binding (RRM/RBD/RNP motifs) family protein [Source:NCBI gene (formerly Entrezgene)
AT1G17690	NOF1	AT1G17690	838345	protein_coding	Arabidopsis thaliana	1	6.082722	U3 small nucleolar RNA-associated protein [Source:NCBI gene (formerly Entrezgene)
AT1G17870	EGY3	AT1G17870	838366	protein_coding	Arabidopsis thaliana	1	6.149939	ethylene-dependent gravitropism-deficient and yellow-green-like 3 [Source:NCBI gene (formerly Entrezgene)
AT1G19000	AT1G19000	AT1G19000	838481	protein_coding	Arabidopsis thaliana	1	6.560491	Homeodomain-like superfamily protein [Source:NCBI gene (formerly Entrezgene)
AT1G19490	AT1G19490	AT1G19490	838535	protein_coding	Arabidopsis thaliana	1	6.751544	Basic-leucine zipper (bZIP) transcription factor family protein [Source:NCBI gene (formerly Entrezgene)
AT1G21000	AT1G21000	AT1G21000	838694	protein_coding	Arabidopsis thaliana	1	7.337605	PLATZ transcription factor family protein [Source:NCBI gene (formerly Entrezgene)
AT1G21160	AT1G21160	AT1G21160	838712	protein_coding	Arabidopsis thaliana	1	7.407931	eukaryotic translation initiation factor 2 (eIF-2) family protein [Source:NCBI gene (formerly Entrezgene)
AT1G22620	ATSAC1	AT1G22620	838868	protein_coding	Arabidopsis thaliana	1	7.994166	Phosphoinositide phosphatase family protein [Source:NCBI gene (formerly Entrezgene)
AT1G22610	AT1G22610	AT1G22610	838867	protein_coding	Arabidopsis thaliana	1	7.994262	C2 calcium/lipid-binding plant phosphoribosyltransferase family protein [Source:NCBI gene (formerly Entrezgene)
AT1G23070	AT1G23070	AT1G23070	838915	protein_coding	Arabidopsis thaliana	1	8.173823	organic solute transporter ostalpha protein (DUF300) [Source:NCBI gene (formerly Entrezgene)
AT1G23710	AT1G23710	AT1G23710	838981	protein_coding	Arabidopsis thaliana	1	8.385188
AT1G23960	AT1G23960	AT1G23960	839007	protein_coding	Arabidopsis thaliana	1	8.478391
AT1G24300	AT1G24300	AT1G24300	839046	protein_coding	Arabidopsis thaliana	1	8.614363	GYF domain-containing protein [Source:NCBI gene (formerly Entrezgene)
AT1G24440	AT1G24440	AT1G24440	839060	protein_coding	Arabidopsis thaliana	1	8.661838	RING/U-box superfamily protein [Source:NCBI gene (formerly Entrezgene)
AT1G24490	ALB4	AT1G24490	839065	protein_coding	Arabidopsis thaliana	1	8.682195	OxaA/YidC-like membrane insertion protein [Source:NCBI gene (formerly Entrezgene)
AT1G27150	AT1G27150	AT1G27150	839604	protein_coding	Arabidopsis thaliana	1	9.429008	Tetratricopeptide repeat (TPR)-like superfamily protein [Source:NCBI gene (formerly Entrezgene)
AT1G27430	AT1G27430	AT1G27430	839633	protein_coding	Arabidopsis thaliana	1	9.520825	GYF domain-containing protein [Source:NCBI gene (formerly Entrezgene)
AT1G29150	ATS9	AT1G29150	839789	protein_coding	Arabidopsis thaliana	1	10.180302	non-ATPase subunit 9 [Source:NCBI gene (formerly Entrezgene)
AT1G29760	AT1G29760	AT1G29760	839854	protein_coding	Arabidopsis thaliana	1	10.422292	Putative adipose-regulatory protein (Seipin) [Source:NCBI gene (formerly Entrezgene)
AT1G30810	JMJ18	AT1G30810	839963	protein_coding	Arabidopsis thaliana	1	10.936765	Transcription factor jumonji (jmj) family protein / zinc finger (C5HC2 type) family protein [Source:NCBI gene (formerly Entrezgene)
AT1G30860	AT1G30860	AT1G30860	839970	protein_coding	Arabidopsis thaliana	1	10.986496	RING/U-box superfamily protein [Source:NCBI gene (formerly Entrezgene)
AT1G31440	AT1G31440	AT1G31440	840034	protein_coding	Arabidopsis thaliana	1	11.255836	SH3 domain-containing protein [Source:NCBI gene (formerly Entrezgene)
AT1G31480	SGR2	AT1G31480	840038	protein_coding	Arabidopsis thaliana	1	11.265816	shoot gravitropism 2 (SGR2) [Source:NCBI gene (formerly Entrezgene)
AT1G31830	PUT2	AT1G31830	840073	protein_coding	Arabidopsis thaliana	1	11.418589	Amino acid permease family protein [Source:NCBI gene (formerly Entrezgene)
AT1G31910	AT1G31910	AT1G31910	840081	protein_coding	Arabidopsis thaliana	1	11.456802	GHMP kinase family protein [Source:NCBI gene (formerly Entrezgene)
AT1G32380	PRS2	AT1G32380	840131	protein_coding	Arabidopsis thaliana	1	11.681734	phosphoribosyl pyrophosphate (PRPP) synthase 2 [Source:NCBI gene (formerly Entrezgene)
AT1G32530	AT1G32530	AT1G32530	840147	protein_coding	Arabidopsis thaliana	1	11.759427	RING/U-box superfamily protein [Source:NCBI gene (formerly Entrezgene)
AT1G32750	HAF01	AT1G32750	840169	protein_coding	Arabidopsis thaliana	1	11.846247	HAC13 protein (HAC13) [Source:NCBI gene (formerly Entrezgene)
AT1G33050	AT1G33050	AT1G33050	840200	protein_coding	Arabidopsis thaliana	1	11.967783
AT1G33270	AT1G33270	AT1G33270	840222	protein_coding	Arabidopsis thaliana	1	12.068063	Acyl transferase/acyl hydrolase/lysophospholipase superfamily protein [Source:NCBI gene (formerly Entrezgene)
AT1G33390	FAS4	AT1G33390	840232	protein_coding	Arabidopsis thaliana	1	12.099482	RNA helicase family protein [Source:NCBI gene (formerly Entrezgene)
AT1G33490	AT1G33490	AT1G33490	840243	protein_coding	Arabidopsis thaliana	1	12.150674	E3 ubiquitin-protein ligase [Source:NCBI gene (formerly Entrezgene)
AT1G33970	AT1G33970	AT1G33970	840294	protein_coding	Arabidopsis thaliana	1	12.349304	P-loop containing nucleoside triphosphate hydrolases superfamily protein [Source:NCBI gene (formerly Entrezgene)
AT1G34220	AT1G34220	AT1G34220	840321	protein_coding	Arabidopsis thaliana	1	12.462849	Regulator of Vps4 activity in the MVB pathway protein [Source:NCBI gene (formerly Entrezgene)
AT1G34370	STOP1	AT1G34370	840339	protein_coding	Arabidopsis thaliana	1	12.550339	C2H2 and C2HC zinc fingers superfamily protein [Source:NCBI gene (formerly Entrezgene)
AT1G35190	AT1G35190	AT1G35190	840408	protein_coding	Arabidopsis thaliana	1	12.890404	2-oxoglutarate (2OG) and Fe(II)-dependent oxygenase superfamily protein [Source:NCBI gene (formerly Entrezgene)
AT1G36060	AT1G36060	AT1G36060	840510	protein_coding	Arabidopsis thaliana	1	13.454496	Integrase-type DNA-binding superfamily protein [Source:NCBI gene (formerly Entrezgene)
AT1G42470	AT1G42470	AT1G42470	840851	protein_coding	Arabidopsis thaliana	1	15.926676	Patched family protein [Source:NCBI gene (formerly Entrezgene)
AT1G42550	PMI1	AT1G42550	840860	protein_coding	Arabidopsis thaliana	1	15.976805	plastid movement impaired1 [Source:NCBI gene (formerly Entrezgene)
AT1G43620	UGT80B1	AT1G43620	840946	protein_coding	Arabidopsis thaliana	1	16.425412	UDP-Glycosyltransferase superfamily protein [Source:NCBI gene (formerly Entrezgene)
AT1G43700	VIP1	AT1G43700	840957	protein_coding	Arabidopsis thaliana	1	16.484231	VIRE2-interacting protein 1 [Source:NCBI gene (formerly Entrezgene)
AT1G44446	CH1	AT1G44446	841029	protein_coding	Arabidopsis thaliana	1	16.848308	Pheophorbide a oxygenase family protein with Rieske 2Fe-2S domain-containing protein [Source:NCBI gene (formerly Entrezgene)
AT1G45000	AT1G45000	AT1G45000	841065	protein_coding	Arabidopsis thaliana	1	17.009051	AAA-type ATPase family protein [Source:NCBI gene (formerly Entrezgene)
AT1G47980	AT1G47980	AT1G47980	841216	protein_coding	Arabidopsis thaliana	1	17.691811	desiccation-like protein [Source:NCBI gene (formerly Entrezgene)
AT1G48540	AT1G48540	AT1G48540	841275	protein_coding	Arabidopsis thaliana	1	17.945369	Outer arm dynein light chain 1 protein [Source:NCBI gene (formerly Entrezgene)
AT1G50260	NTMC2T5.1	AT1G50260	841448	protein_coding	Arabidopsis thaliana	1	18.617593	N-terminal-transmembrane-C2 domain type 5.1 [Source:NCBI gene (formerly Entrezgene)
AT1G52380	AT1G52380	AT1G52380	841668	protein_coding	Arabidopsis thaliana	1	19.508938	NUP50 (Nucleoporin 50 kDa) protein [Source:NCBI gene (formerly Entrezgene)
AT1G53210	AT1G53210	AT1G53210	841755	protein_coding	Arabidopsis thaliana	1	19.84445	sodium/calcium exchanger family protein / calcium-binding EF hand family protein [Source:NCBI gene (formerly Entrezgene)
AT1G53450	AT1G53450	AT1G53450	841780	protein_coding	Arabidopsis thaliana	1	19.951006	epstein-barr nuclear antigen [Source:NCBI gene (formerly Entrezgene)
AT1G53910	RAP2.12	AT1G53910	841829	protein_coding	Arabidopsis thaliana	1	20.134844	related to AP2 12 [Source:NCBI gene (formerly Entrezgene)
AT1G54130	RSH3	AT1G54130	841853	protein_coding	Arabidopsis thaliana	1	20.210772	RELA/SPOT homolog 3 [Source:NCBI gene (formerly Entrezgene)
AT1G54710	ATG18H	AT1G54710	841912	protein_coding	Arabidopsis thaliana	1	20.41677	autophagy 18h-like protein [Source:NCBI gene (formerly Entrezgene)
AT1G55530	AT1G55530	AT1G55530	842000	protein_coding	Arabidopsis thaliana	1	20.729125	RING/U-box superfamily protein [Source:NCBI gene (formerly Entrezgene)
AT1G55960	AT1G55960	AT1G55960	842047	protein_coding	Arabidopsis thaliana	1	20.927643	Polyketide cyclase/dehydrase and lipid transport superfamily protein [Source:NCBI gene (formerly Entrezgene)
AT1G58470	RBP1	AT1G58470	842216	protein_coding	Arabidopsis thaliana	1	21.726963	RNA-binding protein 1 [Source:NCBI gene (formerly Entrezgene)
AT1G60490	VPS34	AT1G60490	842344	protein_coding	Arabidopsis thaliana	1	22.285572	vacuolar protein sorting 34 [Source:NCBI gene (formerly Entrezgene)
AT1G60680	AT1G60680	AT1G60680	842362	protein_coding	Arabidopsis thaliana	1	22.347622	NAD(P)-linked oxidoreductase superfamily protein [Source:NCBI gene (formerly Entrezgene)
AT1G61010	CPSF73-I	AT1G61010	842393	protein_coding	Arabidopsis thaliana	1	22.474267	cleavage and polyadenylation specificity factor 73-I [Source:NCBI gene (formerly Entrezgene)
AT1G61140	EDA16	AT1G61140	842407	protein_coding	Arabidopsis thaliana	1	22.534663	SNF2 domain-containing protein / helicase domain-containing protein / zinc finger protein-like protein [Source:NCBI gene (formerly Entrezgene)
AT1G61340	FBS1	AT1G61340	842428	protein_coding	Arabidopsis thaliana	1	22.628264	F-box family protein [Source:NCBI gene (formerly Entrezgene)
AT1G61670	AT1G61670	AT1G61670	842464	protein_coding	Arabidopsis thaliana	1	22.769364	Lung seven transmembrane receptor family protein [Source:NCBI gene (formerly Entrezgene)
AT1G62180	APR2	AT1G62180	842514	protein_coding	Arabidopsis thaliana	1	22.97553	5'adenylylphosphosulfate reductase 2 [Source:NCBI gene (formerly Entrezgene)
AT1G62310	AT1G62310	AT1G62310	842529	protein_coding	Arabidopsis thaliana	1	23.033403	transcription factor jumonji (jmjC) domain-containing protein [Source:NCBI gene (formerly Entrezgene)
AT1G62420	AT1G62420	AT1G62420	842540	protein_coding	Arabidopsis thaliana	1	23.102777	DUF506 family protein (DUF506) [Source:NCBI gene (formerly Entrezgene)
AT1G63120	RBL2	AT1G63120	842616	protein_coding	Arabidopsis thaliana	1	23.408804	RHOMBOID-like 2 [Source:NCBI gene (formerly Entrezgene)
AT1G63180	UGE3	AT1G63180	842622	protein_coding	Arabidopsis thaliana	1	23.427405	UDP-D-glucose/UDP-D-galactose 4-epimerase 3 [Source:NCBI gene (formerly Entrezgene)
AT1G63240	AT1G63240	AT1G63240	842629	protein_coding	Arabidopsis thaliana	1	23.455711
AT1G64040	TOPP3	AT1G64040	842708	protein_coding	Arabidopsis thaliana	1	23.758241	type one serine/threonine protein phosphatase 3 [Source:NCBI gene (formerly Entrezgene)
AT1G64610	AT1G64610	AT1G64610	842769	protein_coding	Arabidopsis thaliana	1	23.998725	Transducin/WD40 repeat-like superfamily protein [Source:NCBI gene (formerly Entrezgene)
AT1G67480	AT1G67480	AT1G67480	843069	protein_coding	Arabidopsis thaliana	1	25.276183	Galactose oxidase/kelch repeat superfamily protein [Source:NCBI gene (formerly Entrezgene)
AT1G67530	AT1G67530	AT1G67530	843074	protein_coding	Arabidopsis thaliana	1	25.307617	ARM repeat superfamily protein [Source:NCBI gene (formerly Entrezgene)
AT1G67820	AT1G67820	AT1G67820	843108	protein_coding	Arabidopsis thaliana	1	25.42975	Protein phosphatase 2C family protein [Source:NCBI gene (formerly Entrezgene)
AT1G68570	AT1G68570	AT1G68570	843186	protein_coding	Arabidopsis thaliana	1	25.746697	Major facilitator superfamily protein [Source:NCBI gene (formerly Entrezgene)
AT1G68790	LINC3	AT1G68790	843210	protein_coding	Arabidopsis thaliana	1	25.834686	little nuclei3 [Source:NCBI gene (formerly Entrezgene)
AT1G68830	STN7	AT1G68830	843215	protein_coding	Arabidopsis thaliana	1	25.872412	Serine/Threonine kinase domain protein [Source:NCBI gene (formerly Entrezgene)
AT1G69250	AT1G69250	AT1G69250	843256	protein_coding	Arabidopsis thaliana	1	26.032637	Nuclear transport factor 2 (NTF2) family protein with RNA binding (RRM-RBD-RNP motifs) domain-containing protein [Source:NCBI gene (formerly Entrezgene)
AT1G69340	AT1G69340	AT1G69340	843266	protein_coding	Arabidopsis thaliana	1	26.065698	appr-1-p processing enzyme family protein [Source:NCBI gene (formerly Entrezgene)
AT1G69640	SBH1	AT1G69640	843300	protein_coding	Arabidopsis thaliana	1	26.193618	sphingoid base hydroxylase 1 [Source:NCBI gene (formerly Entrezgene)
AT1G69840	AT1G69840	AT1G69840	843320	protein_coding	Arabidopsis thaliana	1	26.293588	SPFH/Band 7/PHB domain-containing membrane-associated protein family [Source:NCBI gene (formerly Entrezgene)
AT1G69870	NRT1.7	AT1G69870	843323	protein_coding	Arabidopsis thaliana	1	26.315787	nitrate transporter 1.7 [Source:NCBI gene (formerly Entrezgene)
AT1G70060	SNL4	AT1G70060	843342	protein_coding	Arabidopsis thaliana	1	26.383216	SIN3-like 4 [Source:NCBI gene (formerly Entrezgene)
AT1G70160	AT1G70160	AT1G70160	843352	protein_coding	Arabidopsis thaliana	1	26.419894	zinc finger MYND domain protein [Source:NCBI gene (formerly Entrezgene)
AT1G70580	AOAT2	AT1G70580	843395	protein_coding	Arabidopsis thaliana	1	26.612359	alanine-2-oxoglutarate aminotransferase 2 [Source:NCBI gene (formerly Entrezgene)
AT1G71000	AT1G71000	AT1G71000	843439	protein_coding	Arabidopsis thaliana	1	26.768792	Chaperone DnaJ-domain superfamily protein [Source:NCBI gene (formerly Entrezgene)
AT1G71140	AT1G71140	AT1G71140	843454	protein_coding	Arabidopsis thaliana	1	26.824564	MATE efflux family protein [Source:NCBI gene (formerly Entrezgene)
AT1G71350	AT1G71350	AT1G71350	843476	protein_coding	Arabidopsis thaliana	1	26.888368	eukaryotic translation initiation factor SUI1 family protein [Source:NCBI gene (formerly Entrezgene)
AT1G71840	AT1G71840	AT1G71840	843514	protein_coding	Arabidopsis thaliana	1	27.022138	transducin family protein / WD-40 repeat family protein [Source:NCBI gene (formerly Entrezgene)
AT1G71980	AT1G71980	AT1G71980	843529	protein_coding	Arabidopsis thaliana	1	27.097703	Protease-associated (PA) RING/U-box zinc finger family protein [Source:NCBI gene (formerly Entrezgene)
AT1G72770	HAB1	AT1G72770	843609	protein_coding	Arabidopsis thaliana	1	27.389948	HYPERSENSITIVE TO ABA1 [Source:NCBI gene (formerly Entrezgene)
AT1G73730	EIL3	AT1G73730	843708	protein_coding	Arabidopsis thaliana	1	27.730031	ETHYLENE-INSENSITIVE3-like 3 [Source:NCBI gene (formerly Entrezgene)
AT1G73960	TAF2	AT1G73960	843733	protein_coding	Arabidopsis thaliana	1	27.804879	TBP-associated factor 2 [Source:NCBI gene (formerly Entrezgene)
AT1G74370	AT1G74370	AT1G74370	843778	protein_coding	Arabidopsis thaliana	1	27.958086	RING/U-box superfamily protein [Source:NCBI gene (formerly Entrezgene)
AT1G74860	AT1G74860	AT1G74860	843825	protein_coding	Arabidopsis thaliana	1	28.123301
AT1G75220	ERDL6	AT1G75220	843859	protein_coding	Arabidopsis thaliana	1	28.229026	Major facilitator superfamily protein [Source:NCBI gene (formerly Entrezgene)
AT1G75380	BBD1	AT1G75380	843874	protein_coding	Arabidopsis thaliana	1	28.281195	bifunctional nuclease in basal defense response 1 [Source:NCBI gene (formerly Entrezgene)
AT1G76590	AT1G76590	AT1G76590	843992	protein_coding	Arabidopsis thaliana	1	28.74054	PLATZ transcription factor family protein [Source:NCBI gene (formerly Entrezgene)
AT1G76700	AT1G76700	AT1G76700	844003	protein_coding	Arabidopsis thaliana	1	28.780408	DNAJ heat shock N-terminal domain-containing protein [Source:NCBI gene (formerly Entrezgene)
AT1G76990	ACR3	AT1G76990	844035	protein_coding	Arabidopsis thaliana	1	28.932119	ACT domain repeat 3 [Source:NCBI gene (formerly Entrezgene)
AT1G77000	SKP2B	AT1G77000	844036	protein_coding	Arabidopsis thaliana	1	28.940147	RNI-like superfamily protein [Source:NCBI gene (formerly Entrezgene)
AT1G77120	ADH1	AT1G77120	844047	protein_coding	Arabidopsis thaliana	1	28.975255	alcohol dehydrogenase 1 [Source:NCBI gene (formerly Entrezgene)
AT1G77680	AT1G77680	AT1G77680	844104	protein_coding	Arabidopsis thaliana	1	29.19172	Ribonuclease II/R family protein [Source:NCBI gene (formerly Entrezgene)
AT1G77950	AGL67	AT1G77950	844130	protein_coding	Arabidopsis thaliana	1	29.306824	AGAMOUS-like 67 [Source:NCBI gene (formerly Entrezgene)
AT1G77960	AT1G77960	AT1G77960	844131	protein_coding	Arabidopsis thaliana	1	29.310021	repressor ROX1-like protein [Source:NCBI gene (formerly Entrezgene)
AT1G78070	AT1G78070	AT1G78070	844142	protein_coding	Arabidopsis thaliana	1	29.354944	Transducin/WD40 repeat-like superfamily protein [Source:NCBI gene (formerly Entrezgene)
AT1G78280	AT1G78280	AT1G78280	844163	protein_coding	Arabidopsis thaliana	1	29.452555	transferases, transferring glycosyl groups [Source:NCBI gene (formerly Entrezgene)
AT1G78420	AT1G78420	AT1G78420	844178	protein_coding	Arabidopsis thaliana	1	29.504532	RING/U-box superfamily protein [Source:NCBI gene (formerly Entrezgene)
AT1G78580	TPS1	AT1G78580	844194	protein_coding	Arabidopsis thaliana	1	29.55234	trehalose-6-phosphate synthase [Source:NCBI gene (formerly Entrezgene)
AT1G80920	J8	AT1G80920	844432	protein_coding	Arabidopsis thaliana	1	30.403503	Chaperone DnaJ-domain superfamily protein [Source:NCBI gene (formerly Entrezgene)
AT2G01190	PDE331	AT2G01190	814647	protein_coding	Arabidopsis thaliana	2	0.114926	Octicosapeptide/Phox/Bem1p family protein [Source:NCBI gene (formerly Entrezgene)
AT2G01490	PAHX	AT2G01490	814677	protein_coding	Arabidopsis thaliana	2	0.221013	phytanoyl-CoA dioxygenase (PhyH) family protein [Source:NCBI gene (formerly Entrezgene)
AT2G01850	EXGT-A3	AT2G01850	814716	protein_coding	Arabidopsis thaliana	2	0.385171	endoxyloglucan transferase A3 [Source:NCBI gene (formerly Entrezgene)
AT2G02040	PTR2	AT2G02040	814735	protein_coding	Arabidopsis thaliana	2	0.487398	peptide transporter 2 [Source:NCBI gene (formerly Entrezgene)
AT2G02180	TOM3	AT2G02180	814749	protein_coding	Arabidopsis thaliana	2	0.560695	tobamovirus multiplication protein 3 [Source:NCBI gene (formerly Entrezgene)
AT2G02220	PSKR1	AT2G02220	814753	protein_coding	Arabidopsis thaliana	2	0.583797	phytosulfokin receptor 1 [Source:NCBI gene (formerly Entrezgene)
AT2G02470	AL6	AT2G02470	814776	protein_coding	Arabidopsis thaliana	2	0.652564	alfin-like 6 [Source:NCBI gene (formerly Entrezgene)
AT2G02710	PLPB	AT2G02710	814800	protein_coding	Arabidopsis thaliana	2	0.758693	PAS/LOV protein B [Source:NCBI gene (formerly Entrezgene)
AT2G02840	AT2G02840	AT2G02840	814815	protein_coding	Arabidopsis thaliana	2	0.821553	nucleic acid/zinc ion-binding protein [Source:NCBI gene (formerly Entrezgene)
AT2G02860	SUT2	AT2G02860	814817	protein_coding	Arabidopsis thaliana	2	0.828279	sucrose transporter 2 [Source:NCBI gene (formerly Entrezgene)
AT2G03470	AT2G03470	AT2G03470	814876	protein_coding	Arabidopsis thaliana	2	1.045446	ELM2 domain-containing protein [Source:NCBI gene (formerly Entrezgene)
AT2G03520	UPS4	AT2G03520	814881	protein_coding	Arabidopsis thaliana	2	1.069491	ureide permease 4 [Source:NCBI gene (formerly Entrezgene)
AT2G03810	AT2G03810	AT2G03810	814907	protein_coding	Arabidopsis thaliana	2	1.160947	18S pre-ribosomal assembly protein gar2-like protein [Source:NCBI gene (formerly Entrezgene)
AT2G05230	AT2G05230	AT2G05230	815071	protein_coding	Arabidopsis thaliana	2	1.899468	DNAJ heat shock N-terminal domain-containing protein [Source:NCBI gene (formerly Entrezgene)
AT2G11270	AT2G11270	AT2G11270	815597	protein_coding	Arabidopsis thaliana	2	4.48472	citrate synthase-like protein [Source:NCBI gene (formerly Entrezgene)
AT2G11271	AT2G11271	AT2G11271	6241283	protein_coding	Arabidopsis thaliana	2	4.485414
AT2G14170	ALDH6B2	AT2G14170	815903	protein_coding	Arabidopsis thaliana	2	5.977272	aldehyde dehydrogenase 6B2 [Source:NCBI gene (formerly Entrezgene)
AT2G14260	PIP	AT2G14260	815913	protein_coding	Arabidopsis thaliana	2	6.041146	proline iminopeptidase [Source:NCBI gene (formerly Entrezgene)
AT2G14520	AT2G14520	AT2G14520	815939	protein_coding	Arabidopsis thaliana	2	6.181946	CBS domain protein (DUF21) [Source:NCBI gene (formerly Entrezgene)
AT2G14910	AT2G14910	AT2G14910	815980	protein_coding	Arabidopsis thaliana	2	6.406389	MAR-binding filament-like protein [Source:NCBI gene (formerly Entrezgene)
AT2G15010	AT2G15010	AT2G15010	815990	protein_coding	Arabidopsis thaliana	2	6.484338	Plant thionin [Source:NCBI gene (formerly Entrezgene)
AT2G15560	AT2G15560	AT2G15560	816049	protein_coding	Arabidopsis thaliana	2	6.787866	Putative endonuclease or glycosyl hydrolase [Source:NCBI gene (formerly Entrezgene)
AT2G15620	NIR1	AT2G15620	816055	protein_coding	Arabidopsis thaliana	2	6.810395	nitrite reductase 1 [Source:NCBI gene (formerly Entrezgene)
AT2G15695	AT2G15695	AT2G15695	816063	protein_coding	Arabidopsis thaliana	2	6.83388	peptide methionine sulfoxide reductase (Protein of unknown function DUF829, transmembrane 53) [Source:NCBI gene (formerly Entrezgene)
AT2G15890	MEE14	AT2G15890	816085	protein_coding	Arabidopsis thaliana	2	6.920369	maternal effect embryo arrest 14 [Source:NCBI gene (formerly Entrezgene)
AT2G16500	ADC1	AT2G16500	816149	protein_coding	Arabidopsis thaliana	2	7.150514	arginine decarboxylase 1 [Source:NCBI gene (formerly Entrezgene)
AT2G17760	AT2G17760	AT2G17760	816285	protein_coding	Arabidopsis thaliana	2	7.713234	Eukaryotic aspartyl protease family protein [Source:NCBI gene (formerly Entrezgene)
AT2G17787	AT2G17787	AT2G17787	2745546	protein_coding	Arabidopsis thaliana	2	7.731075	cylicin [Source:NCBI gene (formerly Entrezgene)
AT2G18510	emb2444	AT2G18510	816366	protein_coding	Arabidopsis thaliana	2	8.03096	RNA-binding (RRM/RBD/RNP motifs) family protein [Source:NCBI gene (formerly Entrezgene)
AT2G18570	AT2G18570	AT2G18570	816372	protein_coding	Arabidopsis thaliana	2	8.063023	UDP-Glycosyltransferase superfamily protein [Source:NCBI gene (formerly Entrezgene)
AT2G19450	TAG1	AT2G19450	816464	protein_coding	Arabidopsis thaliana	2	8.426117	membrane bound O-acyl transferase (MBOAT) family protein [Source:NCBI gene (formerly Entrezgene)
AT2G19930	AT2G19930	AT2G19930	816512	protein_coding	Arabidopsis thaliana	2	8.60734	RNA-dependent RNA polymerase family protein [Source:NCBI gene (formerly Entrezgene)
AT2G20330	AT2G20330	AT2G20330	816552	protein_coding	Arabidopsis thaliana	2	8.772653	Transducin/WD40 repeat-like superfamily protein [Source:NCBI gene (formerly Entrezgene)
AT2G20770	GCL2	AT2G20770	816606	protein_coding	Arabidopsis thaliana	2	8.945243	GCR2-like 2 [Source:NCBI gene (formerly Entrezgene)
AT2G21240	BPC4	AT2G21240	816663	protein_coding	Arabidopsis thaliana	2	9.101277	basic pentacysteine 4 [Source:NCBI gene (formerly Entrezgene)
AT2G21385	AT2G21385	AT2G21385	816677	protein_coding	Arabidopsis thaliana	2	9.149577
AT2G21820	AT2G21820	AT2G21820	816718	protein_coding	Arabidopsis thaliana	2	9.302853	seed maturation protein [Source:NCBI gene (formerly Entrezgene)
AT2G22240	MIPS2	AT2G22240	816757	protein_coding	Arabidopsis thaliana	2	9.451605	myo-inositol-1-phosphate synthase 2 [Source:NCBI gene (formerly Entrezgene)
AT2G22300	SR1	AT2G22300	816762	protein_coding	Arabidopsis thaliana	2	9.471219	signal responsive 1 [Source:NCBI gene (formerly Entrezgene)
AT2G22910	NAGS1	AT2G22910	816822	protein_coding	Arabidopsis thaliana	2	9.749857	N-acetyl-l-glutamate synthase 1 [Source:NCBI gene (formerly Entrezgene)
AT2G23070	AT2G23070	AT2G23070	816837	protein_coding	Arabidopsis thaliana	2	9.823642	Protein kinase superfamily protein [Source:NCBI gene (formerly Entrezgene)
AT2G23450	AT2G23450	AT2G23450	816877	protein_coding	Arabidopsis thaliana	2	9.988678	Protein kinase superfamily protein [Source:NCBI gene (formerly Entrezgene)
AT2G24100	ASG1	AT2G24100	816944	protein_coding	Arabidopsis thaliana	2	10.244745	ATP-dependent DNA helicase [Source:NCBI gene (formerly Entrezgene)
AT2G24200	LAP1	AT2G24200	816954	protein_coding	Arabidopsis thaliana	2	10.286806	Cytosol aminopeptidase family protein [Source:NCBI gene (formerly Entrezgene)
AT2G24420	AT2G24420	AT2G24420	816978	protein_coding	Arabidopsis thaliana	2	10.379948	DNA repair ATPase-like protein [Source:NCBI gene (formerly Entrezgene)
AT2G24500	FZF	AT2G24500	816986	protein_coding	Arabidopsis thaliana	2	10.40063	Zinc finger protein 622 [Source:NCBI gene (formerly Entrezgene)
AT2G25140	CLPB4	AT2G25140	817052	protein_coding	Arabidopsis thaliana	2	10.697629	casein lytic proteinase B4 [Source:NCBI gene (formerly Entrezgene)
AT2G26230	AT2G26230	AT2G26230	817163	protein_coding	Arabidopsis thaliana	2	11.164575	uricase / urate oxidase / nodulin 35 [Source:NCBI gene (formerly Entrezgene)
AT2G26310	FAP2	AT2G26310	817171	protein_coding	Arabidopsis thaliana	2	11.201303	Chalcone-flavanone isomerase family protein [Source:NCBI gene (formerly Entrezgene)
AT2G26570	WEB1	AT2G26570	817198	protein_coding	Arabidopsis thaliana	2	11.298914	WEAK CHLOROPLAST MOVEMENT UNDER BLUE LIGHT-like protein (DUF827) [Source:NCBI gene (formerly Entrezgene)
AT2G26990	FUS12	AT2G26990	817241	protein_coding	Arabidopsis thaliana	2	11.519388	proteasome family protein [Source:NCBI gene (formerly Entrezgene)
AT2G27200	AT2G27200	AT2G27200	817262	protein_coding	Arabidopsis thaliana	2	11.625157	P-loop containing nucleoside triphosphate hydrolases superfamily protein [Source:NCBI gene (formerly Entrezgene)
AT2G27490	ATCOAE	AT2G27490	817294	protein_coding	Arabidopsis thaliana	2	11.748015	dephospho-CoA kinase family [Source:NCBI gene (formerly Entrezgene)
AT2G28120	AT2G28120	AT2G28120	817358	protein_coding	Arabidopsis thaliana	2	11.985687	Major facilitator superfamily protein [Source:NCBI gene (formerly Entrezgene)
AT2G28130	AT2G28130	AT2G28130	817359	protein_coding	Arabidopsis thaliana	2	11.988358	actin protein 2/3 complex subunit-like protein [Source:NCBI gene (formerly Entrezgene)
AT2G29460	GSTU4	AT2G29460	817495	protein_coding	Arabidopsis thaliana	2	12.626478	glutathione S-transferase tau 4 [Source:NCBI gene (formerly Entrezgene)
AT2G29500	AT2G29500	AT2G29500	817499	protein_coding	Arabidopsis thaliana	2	12.633065	HSP20-like chaperones superfamily protein [Source:NCBI gene (formerly Entrezgene)
AT2G29940	ABCG31	AT2G29940	817544	protein_coding	Arabidopsis thaliana	2	12.759973	pleiotropic drug resistance 3 [Source:NCBI gene (formerly Entrezgene)
AT2G30470	HSI2	AT2G30470	817597	protein_coding	Arabidopsis thaliana	2	12.980428	B3 domain-containing transcription repressor VAL1 [Source:NCBI gene (formerly Entrezgene)
AT2G30530	AT2G30530	AT2G30530	817602	protein_coding	Arabidopsis thaliana	2	13.008856	zinc finger CCCH domain protein [Source:NCBI gene (formerly Entrezgene)
AT2G31955	CNX2	AT2G31955	817754	protein_coding	Arabidopsis thaliana	2	13.583985	cofactor of nitrate reductase and xanthine dehydrogenase 2 [Source:NCBI gene (formerly Entrezgene)
AT2G32000	AT2G32000	AT2G32000	817760	protein_coding	Arabidopsis thaliana	2	13.615748	DNA topoisomerase, type IA, core [Source:NCBI gene (formerly Entrezgene)
AT2G32120	HSP70T-2	AT2G32120	817771	protein_coding	Arabidopsis thaliana	2	13.651442	heat-shock protein 70T-2 [Source:NCBI gene (formerly Entrezgene)
AT2G32295	AT2G32295	AT2G32295	817790	protein_coding	Arabidopsis thaliana	2	13.718772	EXS (ERD1/XPR1/SYG1) family protein [Source:NCBI gene (formerly Entrezgene)
AT2G33770	PHO2	AT2G33770	817943	protein_coding	Arabidopsis thaliana	2	14.277558	phosphate 2 [Source:NCBI gene (formerly Entrezgene)
AT2G34380	AT2G34380	AT2G34380	818001	protein_coding	Arabidopsis thaliana	2	14.512707	Putative adipose-regulatory protein (Seipin) [Source:NCBI gene (formerly Entrezgene)
AT2G34740	AT2G34740	AT2G34740	818039	protein_coding	Arabidopsis thaliana	2	14.65841	protein phosphatase 2C family protein [Source:NCBI gene (formerly Entrezgene)
AT2G35510	SRO1	AT2G35510	818116	protein_coding	Arabidopsis thaliana	2	14.91669	similar to RCD one 1 [Source:NCBI gene (formerly Entrezgene)
AT2G36250	FTSZ2-1	AT2G36250	818197	protein_coding	Arabidopsis thaliana	2	15.197369	Tubulin/FtsZ family protein [Source:NCBI gene (formerly Entrezgene)
AT2G36350	AT2G36350	AT2G36350	818208	protein_coding	Arabidopsis thaliana	2	15.238093	Protein kinase superfamily protein [Source:NCBI gene (formerly Entrezgene)
AT2G36370	AT2G36370	AT2G36370	818210	protein_coding	Arabidopsis thaliana	2	15.247768	ubiquitin-protein ligase [Source:NCBI gene (formerly Entrezgene)
AT2G36490	DML1	AT2G36490	818224	protein_coding	Arabidopsis thaliana	2	15.307907	demeter-like 1 [Source:NCBI gene (formerly Entrezgene)
AT2G36780	AT2G36780	AT2G36780	818250	protein_coding	Arabidopsis thaliana	2	15.417364	UDP-Glycosyltransferase superfamily protein [Source:NCBI gene (formerly Entrezgene)
AT2G37520	AT2G37520	AT2G37520	818328	protein_coding	Arabidopsis thaliana	2	15.74467	Acyl-CoA N-acyltransferase with RING/FYVE/PHD-type zinc finger domain-containing protein [Source:NCBI gene (formerly Entrezgene)
AT2G37970	SOUL-1	AT2G37970	818374	protein_coding	Arabidopsis thaliana	2	15.890869	SOUL heme-binding family protein [Source:NCBI gene (formerly Entrezgene)
AT2G38340	DREB19	AT2G38340	818414	protein_coding	Arabidopsis thaliana	2	16.067396	Integrase-type DNA-binding superfamily protein [Source:NCBI gene (formerly Entrezgene)
AT2G38410	AT2G38410	AT2G38410	818422	protein_coding	Arabidopsis thaliana	2	16.086514	ENTH/VHS/GAT family protein [Source:NCBI gene (formerly Entrezgene)
AT2G40000	HSPRO2	AT2G40000	818588	protein_coding	Arabidopsis thaliana	2	16.70049	ortholog of sugar beet HS1 PRO-1 2 [Source:NCBI gene (formerly Entrezgene)
AT2G40140	CZF1	AT2G40140	818605	protein_coding	Arabidopsis thaliana	2	16.771997	zinc finger (CCCH-type) family protein [Source:NCBI gene (formerly Entrezgene)
AT2G41280	M10	AT2G41280	818727	protein_coding	Arabidopsis thaliana	2	17.209697	late embryosis abundant protein (M10) / LEA protein M10 [Source:NCBI gene (formerly Entrezgene)
AT2G41500	LIS	AT2G41500	818748	protein_coding	Arabidopsis thaliana	2	17.30413	WD-40 repeat family protein / small nuclear ribonucleoprotein Prp4p-like protein [Source:NCBI gene (formerly Entrezgene)
AT2G41630	TFIIB	AT2G41630	818761	protein_coding	Arabidopsis thaliana	2	17.355299	transcription factor IIB [Source:NCBI gene (formerly Entrezgene)
AT2G42750	AT2G42750	AT2G42750	818875	protein_coding	Arabidopsis thaliana	2	17.793265	DNAJ heat shock N-terminal domain-containing protein [Source:NCBI gene (formerly Entrezgene)
AT2G42950	AT2G42950	AT2G42950	818896	protein_coding	Arabidopsis thaliana	2	17.863678	Magnesium transporter CorA-like family protein [Source:NCBI gene (formerly Entrezgene)
AT2G43210	AT2G43210	AT2G43210	818922	protein_coding	Arabidopsis thaliana	2	17.960648	Ubiquitin-like superfamily protein [Source:NCBI gene (formerly Entrezgene)
AT2G43240	AT2G43240	AT2G43240	818925	protein_coding	Arabidopsis thaliana	2	17.970859	Nucleotide-sugar transporter family protein [Source:NCBI gene (formerly Entrezgene)
AT2G43400	ETFQO	AT2G43400	818941	protein_coding	Arabidopsis thaliana	2	18.021109	electron-transfer flavoprotein:ubiquinone oxidoreductase [Source:NCBI gene (formerly Entrezgene)
AT2G43750	OASB	AT2G43750	818978	protein_coding	Arabidopsis thaliana	2	18.129435	O-acetylserine (thiol) lyase B [Source:NCBI gene (formerly Entrezgene)
AT2G44100	GDI1	AT2G44100	819016	protein_coding	Arabidopsis thaliana	2	18.241469	guanosine nucleotide diphosphate dissociation inhibitor 1 [Source:NCBI gene (formerly Entrezgene)
AT2G44200	AT2G44200	AT2G44200	819028	protein_coding	Arabidopsis thaliana	2	18.276152	pre-mRNA splicing factor domain-containing protein [Source:NCBI gene (formerly Entrezgene)
AT2G44410	AT2G44410	AT2G44410	819048	protein_coding	Arabidopsis thaliana	2	18.328322	RING/U-box superfamily protein [Source:NCBI gene (formerly Entrezgene)
AT2G44900	ARABIDILLO-1	AT2G44900	819099	protein_coding	Arabidopsis thaliana	2	18.511313	ARABIDILLO-1 [Source:NCBI gene (formerly Entrezgene)
AT2G45290	AT2G45290	AT2G45290	819137	protein_coding	Arabidopsis thaliana	2	18.672497	Transketolase [Source:NCBI gene (formerly Entrezgene)
AT2G46340	SPA1	AT2G46340	819242	protein_coding	Arabidopsis thaliana	2	19.022154	SPA (suppressor of phyA-105) protein family [Source:NCBI gene (formerly Entrezgene)
AT2G46520	AT2G46520	AT2G46520	819263	protein_coding	Arabidopsis thaliana	2	19.096413	cellular apoptosis susceptibility protein, putative / importin-alpha re-exporter [Source:NCBI gene (formerly Entrezgene)
AT2G46800	ZAT	AT2G46800	819293	protein_coding	Arabidopsis thaliana	2	19.235374	zinc transporter [Source:NCBI gene (formerly Entrezgene)
AT2G47330	AT2G47330	AT2G47330	819346	protein_coding	Arabidopsis thaliana	2	19.428897	P-loop containing nucleoside triphosphate hydrolases superfamily protein [Source:NCBI gene (formerly Entrezgene)
AT3G01310	AT3G01310	AT3G01310	821297	protein_coding	Arabidopsis thaliana	3	0.093995	Phosphoglycerate mutase-like family protein [Source:NCBI gene (formerly Entrezgene)
AT3G01350	AT3G01350	AT3G01350	819616	protein_coding	Arabidopsis thaliana	3	0.134925	Major facilitator superfamily protein [Source:NCBI gene (formerly Entrezgene)
AT3G01360	AT3G01360	AT3G01360	821158	protein_coding	Arabidopsis thaliana	3	0.136399	plant viral-response family protein (DUF716) [Source:NCBI gene (formerly Entrezgene)
AT3G01460	MBD9	AT3G01460	821132	protein_coding	Arabidopsis thaliana	3	0.17319	methyl-CPG-binding domain 9 [Source:NCBI gene (formerly Entrezgene)
AT3G02875	ILR1	AT3G02875	821199	protein_coding	Arabidopsis thaliana	3	0.631824	Peptidase M20/M25/M40 family protein [Source:NCBI gene (formerly Entrezgene)
AT3G02990	HSFA1E	AT3G02990	821162	protein_coding	Arabidopsis thaliana	3	0.673428	heat shock transcription factor A1E [Source:NCBI gene (formerly Entrezgene)
AT3G03310	LCAT3	AT3G03310	821286	protein_coding	Arabidopsis thaliana	3	0.778568	lecithin:cholesterol acyltransferase 3 [Source:NCBI gene (formerly Entrezgene)
AT3G03490	PEX19-1	AT3G03490	821248	protein_coding	Arabidopsis thaliana	3	0.830116	peroxin 19-1 [Source:NCBI gene (formerly Entrezgene)
AT3G04600	AT3G04600	AT3G04600	819617	protein_coding	Arabidopsis thaliana	3	1.242929	Nucleotidylyl transferase superfamily protein [Source:NCBI gene (formerly Entrezgene)
AT3G05120	GID1A	AT3G05120	819674	protein_coding	Arabidopsis thaliana	3	1.430363	alpha/beta-Hydrolases superfamily protein [Source:NCBI gene (formerly Entrezgene)
AT3G05260	AT3G05260	AT3G05260	819690	protein_coding	Arabidopsis thaliana	3	1.497483	NAD(P)-binding Rossmann-fold superfamily protein [Source:NCBI gene (formerly Entrezgene)
AT3G05510	AT3G05510	AT3G05510	819716	protein_coding	Arabidopsis thaliana	3	1.595196	Phospholipid/glycerol acyltransferase family protein [Source:NCBI gene (formerly Entrezgene)
AT3G07790	AT3G07790	AT3G07790	819970	protein_coding	Arabidopsis thaliana	3	2.487313	DGCR14-like protein [Source:NCBI gene (formerly Entrezgene)
AT3G07890	AT3G07890	AT3G07890	819980	protein_coding	Arabidopsis thaliana	3	2.516271	Ypt/Rab-GAP domain of gyp1p superfamily protein [Source:NCBI gene (formerly Entrezgene)
AT3G08720	S6K2	AT3G08720	820019	protein_coding	Arabidopsis thaliana	3	2.648372	serine/threonine protein kinase 2 [Source:NCBI gene (formerly Entrezgene)
AT3G08970	ATERDJ3A	AT3G08970	820049	protein_coding	Arabidopsis thaliana	3	2.737297	DNAJ heat shock N-terminal domain-containing protein [Source:NCBI gene (formerly Entrezgene)
AT3G09390	MT2A	AT3G09390	820098	protein_coding	Arabidopsis thaliana	3	2.889406	metallothionein 2A [Source:NCBI gene (formerly Entrezgene)
AT3G10410	SCPL49	AT3G10410	820205	protein_coding	Arabidopsis thaliana	3	3.23529	SERINE CARBOXYPEPTIDASE-LIKE 49 [Source:NCBI gene (formerly Entrezgene)
AT3G10800	BZIP28	AT3G10800	820249	protein_coding	Arabidopsis thaliana	3	3.379168	Basic-leucine zipper (bZIP) transcription factor family protein [Source:NCBI gene (formerly Entrezgene)
AT3G11330	PIRL9	AT3G11330	820306	protein_coding	Arabidopsis thaliana	3	3.551759	plant intracellular ras group-related LRR 9 [Source:NCBI gene (formerly Entrezgene)
AT3G11410	PP2CA	AT3G11410	820314	protein_coding	Arabidopsis thaliana	3	3.583782	protein phosphatase 2CA [Source:NCBI gene (formerly Entrezgene)
AT3G12560	TRFL9	AT3G12560	820436	protein_coding	Arabidopsis thaliana	3	3.98188	TRF-like 9 [Source:NCBI gene (formerly Entrezgene)
AT3G12580	HSP70	AT3G12580	820438	protein_coding	Arabidopsis thaliana	3	3.991117	heat shock protein 70 [Source:NCBI gene (formerly Entrezgene)
AT3G13940	AT3G13940	AT3G13940	820607	protein_coding	Arabidopsis thaliana	3	4.600422	DNA binding / DNA-directed RNA polymerase [Source:NCBI gene (formerly Entrezgene)
AT3G14050	RSH2	AT3G14050	820619	protein_coding	Arabidopsis thaliana	3	4.650714	RELA/SPOT homolog 2 [Source:NCBI gene (formerly Entrezgene)
AT3G14100	AT3G14100	AT3G14100	820626	protein_coding	Arabidopsis thaliana	3	4.672916	RNA-binding (RRM/RBD/RNP motifs) family protein [Source:NCBI gene (formerly Entrezgene)
AT3G14160	AT3G14160	AT3G14160	820633	protein_coding	Arabidopsis thaliana	3	4.693309	2-oxoglutarate-dependent dioxygenase family protein [Source:NCBI gene (formerly Entrezgene)
AT3G14230	RAP2.2	AT3G14230	820643	protein_coding	Arabidopsis thaliana	3	4.73712	related to AP2 2 [Source:NCBI gene (formerly Entrezgene)
AT3G14360	AT3G14360	AT3G14360	820657	protein_coding	Arabidopsis thaliana	3	4.791448	alpha/beta-Hydrolases superfamily protein [Source:NCBI gene (formerly Entrezgene)
AT3G14660	CYP72A13	AT3G14660	820694	protein_coding	Arabidopsis thaliana	3	4.924777	cytochrome P450, family 72, subfamily A, polypeptide 13 [Source:NCBI gene (formerly Entrezgene)
AT3G14830	AT3G14830	AT3G14830	820712	protein_coding	Arabidopsis thaliana	3	4.982588	epstein-barr nuclear antigen [Source:NCBI gene (formerly Entrezgene)
AT3G14990	DJ1A	AT3G14990	820728	protein_coding	Arabidopsis thaliana	3	5.047376	Class I glutamine amidotransferase-like superfamily protein [Source:NCBI gene (formerly Entrezgene)
AT3G15260	AT3G15260	AT3G15260	820757	protein_coding	Arabidopsis thaliana	3	5.138684	Protein phosphatase 2C family protein [Source:NCBI gene (formerly Entrezgene)
AT3G16190	AT3G16190	AT3G16190	820865	protein_coding	Arabidopsis thaliana	3	5.489701	Isochorismatase family protein [Source:NCBI gene (formerly Entrezgene)
AT3G16230	AT3G16230	AT3G16230	820869	protein_coding	Arabidopsis thaliana	3	5.500054	Putative eukaryotic LigT [Source:NCBI gene (formerly Entrezgene)
AT3G16830	TPR2	AT3G16830	820936	protein_coding	Arabidopsis thaliana	3	5.731519	TOPLESS-related 2 [Source:NCBI gene (formerly Entrezgene)
AT3G17410	AT3G17410	AT3G17410	821005	protein_coding	Arabidopsis thaliana	3	5.955862	Protein kinase superfamily protein [Source:NCBI gene (formerly Entrezgene)
AT3G17810	PYD1	AT3G17810	821049	protein_coding	Arabidopsis thaliana	3	6.09399	pyrimidine 1 [Source:NCBI gene (formerly Entrezgene)
AT3G18230	AT3G18230	AT3G18230	821351	protein_coding	Arabidopsis thaliana	3	6.251315	Octicosapeptide/Phox/Bem1p family protein [Source:NCBI gene (formerly Entrezgene)
AT3G18270	CYP77A5P	AT3G18270	821355	protein_coding	Arabidopsis thaliana	3	6.261733	cytochrome P450, family 77, subfamily A, polypeptide 5 pseudo [Source:NCBI gene (formerly Entrezgene)
AT3G18980	ETP1	AT3G18980	821431	protein_coding	Arabidopsis thaliana	3	5462-06-01	EIN2 targeting protein1 [Source:NCBI gene (formerly Entrezgene)
AT3G19210	RAD54	AT3G19210	821455	protein_coding	Arabidopsis thaliana	3	6.652695	DNA repair/recombination protein [Source:NCBI gene (formerly Entrezgene)
AT3G19670	PRP40B	AT3G19670	821504	protein_coding	Arabidopsis thaliana	3	6.827986	pre-mRNA-processing protein 40B [Source:NCBI gene (formerly Entrezgene)
AT3G19740	AT3G19740	AT3G19740	821511	protein_coding	Arabidopsis thaliana	3	6.855688	P-loop containing nucleoside triphosphate hydrolases superfamily protein [Source:NCBI gene (formerly Entrezgene)
AT3G19910	AT3G19910	AT3G19910	821529	protein_coding	Arabidopsis thaliana	3	6.926189	RING/U-box superfamily protein [Source:NCBI gene (formerly Entrezgene)
AT3G20290	EHD1	AT3G20290	821573	protein_coding	Arabidopsis thaliana	3	7.074764	EPS15 homology domain 1 [Source:NCBI gene (formerly Entrezgene)
AT3G20650	AT3G20650	AT3G20650	821612	protein_coding	Arabidopsis thaliana	3	7.220733	mRNA capping enzyme family protein [Source:NCBI gene (formerly Entrezgene)
AT3G21370	BGLU19	AT3G21370	821691	protein_coding	Arabidopsis thaliana	3	7.524054	beta glucosidase 19 [Source:NCBI gene (formerly Entrezgene)
AT3G21690	AT3G21690	AT3G21690	821723	protein_coding	Arabidopsis thaliana	3	7.638584	MATE efflux family protein [Source:NCBI gene (formerly Entrezgene)
AT3G22740	HMT3	AT3G22740	821845	protein_coding	Arabidopsis thaliana	3	8.032917	homocysteine S-methyltransferase 3 [Source:NCBI gene (formerly Entrezgene)
AT3G22845	AT3G22845	AT3G22845	821856	protein_coding	Arabidopsis thaliana	3	8.087238	emp24/gp25L/p24 family/GOLD family protein [Source:NCBI gene (formerly Entrezgene)
AT3G23280	XBAT35	AT3G23280	821907	protein_coding	Arabidopsis thaliana	3	8.321329
AT3G23340	ckl10	AT3G23340	821915	protein_coding	Arabidopsis thaliana	3	8.350803	casein kinase I-like 10 [Source:NCBI gene (formerly Entrezgene)
AT3G23580	RNR2A	AT3G23580	821937	protein_coding	Arabidopsis thaliana	3	8.459838	ribonucleotide reductase 2A [Source:NCBI gene (formerly Entrezgene)
AT3G24070	AT3G24070	AT3G24070	821993	protein_coding	Arabidopsis thaliana	3	8.693061	Zinc knuckle (CCHC-type) family protein [Source:NCBI gene (formerly Entrezgene)
AT3G24090	GFAT	AT3G24090	821995	protein_coding	Arabidopsis thaliana	3	8.697685	putative glucosamine-fructose-6-phosphate aminotransferase [Source:NCBI gene (formerly Entrezgene)
AT3G24503	ALDH2C4	AT3G24503	822042	protein_coding	Arabidopsis thaliana	3	8.91956	aldehyde dehydrogenase 2C4 [Source:NCBI gene (formerly Entrezgene)
AT3G24800	PRT1	AT3G24800	822078	protein_coding	Arabidopsis thaliana	3	9.055509	proteolysis 1 [Source:NCBI gene (formerly Entrezgene)
AT3G26580	AT3G26580	AT3G26580	822266	protein_coding	Arabidopsis thaliana	3	9.758797	Tetratricopeptide repeat (TPR)-like superfamily protein [Source:NCBI gene (formerly Entrezgene)
AT3G26690	NUDX13	AT3G26690	822281	protein_coding	Arabidopsis thaliana	3	9.804253	nudix hydrolase homolog 13 [Source:NCBI gene (formerly Entrezgene)
AT3G26730	AT3G26730	AT3G26730	822285	protein_coding	Arabidopsis thaliana	3	9.823524	RING/U-box superfamily protein [Source:NCBI gene (formerly Entrezgene)
AT3G26950	AT3G26950	AT3G26950	822313	protein_coding	Arabidopsis thaliana	3	9.941107	transmembrane protein [Source:NCBI gene (formerly Entrezgene)
AT3G27020	YSL6	AT3G27020	822319	protein_coding	Arabidopsis thaliana	3	9.961277	YELLOW STRIPE like 6 [Source:NCBI gene (formerly Entrezgene)
AT3G27770	AT3G27770	AT3G27770	822398	protein_coding	Arabidopsis thaliana	3	10.285657	plant/protein [Source:NCBI gene (formerly Entrezgene)
AT3G27870	AT3G27870	AT3G27870	822407	protein_coding	Arabidopsis thaliana	3	10.330547	ATPase E1-E2 type family protein / haloacid dehalogenase-like hydrolase family protein [Source:NCBI gene (formerly Entrezgene)
AT3G27930	AT3G27930	AT3G27930	822417	protein_coding	Arabidopsis thaliana	3	10.369298	beta-galactosidase [Source:NCBI gene (formerly Entrezgene)
AT3G29160	KIN11	AT3G29160	822566	protein_coding	Arabidopsis thaliana	3	11.12862	SNF1 kinase homolog 11 [Source:NCBI gene (formerly Entrezgene)
AT3G30390	AT3G30390	AT3G30390	822740	protein_coding	Arabidopsis thaliana	3	11.976837	Transmembrane amino acid transporter family protein [Source:NCBI gene (formerly Entrezgene)
AT3G30775	ERD5	AT3G30775	822833	protein_coding	Arabidopsis thaliana	3	12.448636	Methylenetetrahydrofolate reductase family protein [Source:NCBI gene (formerly Entrezgene)
AT3G44290	NAC060	AT3G44290	823554	protein_coding	Arabidopsis thaliana	3	15.972673	NAC domain containing protein 60 [Source:NCBI gene (formerly Entrezgene)
AT3G44600	CYP71	AT3G44600	823585	protein_coding	Arabidopsis thaliana	3	16.164935	cyclophilin71 [Source:NCBI gene (formerly Entrezgene)
AT3G45640	MPK3	AT3G45640	823706	protein_coding	Arabidopsis thaliana	3	16.756571	mitogen-activated protein kinase 3 [Source:NCBI gene (formerly Entrezgene)
AT3G45830	AT3G45830	AT3G45830	823726	protein_coding	Arabidopsis thaliana	3	16.840652	nuclear factor kappa-B-binding-like protein [Source:NCBI gene (formerly Entrezgene)
AT3G46230	HSP17.4	AT3G46230	823768	protein_coding	Arabidopsis thaliana	3	16.984118	heat shock protein 17.4 [Source:NCBI gene (formerly Entrezgene)
AT3G46600	AT3G46600	AT3G46600	823813	protein_coding	Arabidopsis thaliana	3	17.157585	GRAS family transcription factor [Source:NCBI gene (formerly Entrezgene)
AT3G47060	ftsh7	AT3G47060	823859	protein_coding	Arabidopsis thaliana	3	17.332926	FTSH protease 7 [Source:NCBI gene (formerly Entrezgene)
AT3G47950	HA4	AT3G47950	823950	protein_coding	Arabidopsis thaliana	3	17.692666	H[+]-ATPase 4 [Source:NCBI gene (formerly Entrezgene)
AT3G48000	ALDH2B4	AT3G48000	823955	protein_coding	Arabidopsis thaliana	3	17.716864	aldehyde dehydrogenase 2B4 [Source:NCBI gene (formerly Entrezgene)
AT3G48195	AT3G48195	AT3G48195	823976	protein_coding	Arabidopsis thaliana	3	17.828572	Phox (PX) domain-containing protein [Source:NCBI gene (formerly Entrezgene)
AT3G48270	CYP71A26	AT3G48270	823985	protein_coding	Arabidopsis thaliana	3	17.876571	cytochrome P450, family 71, subfamily A, polypeptide 26 [Source:NCBI gene (formerly Entrezgene)
AT3G48530	KING1	AT3G48530	824012	protein_coding	Arabidopsis thaliana	3	17.987378	SNF1-related protein kinase regulatory subunit gamma 1 [Source:NCBI gene (formerly Entrezgene)
AT3G48990	AAE3	AT3G48990	824060	protein_coding	Arabidopsis thaliana	3	18.158565	AMP-dependent synthetase and ligase family protein [Source:NCBI gene (formerly Entrezgene)
AT3G49530	NAC062	AT3G49530	824115	protein_coding	Arabidopsis thaliana	3	18.362443	NAC domain containing protein 62 [Source:NCBI gene (formerly Entrezgene)
AT3G50000	CKA2	AT3G50000	824162	protein_coding	Arabidopsis thaliana	3	18.53445	casein kinase II, alpha chain 2 [Source:NCBI gene (formerly Entrezgene)
AT3G50970	LTI30	AT3G50970	824261	protein_coding	Arabidopsis thaliana	3	18.940643	dehydrin family protein [Source:NCBI gene (formerly Entrezgene)
AT3G51370	AT3G51370	AT3G51370	824300	protein_coding	Arabidopsis thaliana	3	19.069127	Protein phosphatase 2C family protein [Source:NCBI gene (formerly Entrezgene)
AT3G53180	NodGS	AT3G53180	824484	protein_coding	Arabidopsis thaliana	3	19.70682	nodulin/glutamine synthase-like protein [Source:NCBI gene (formerly Entrezgene)
AT3G53230	AtCDC48B	AT3G53230	824489	protein_coding	Arabidopsis thaliana	3	19.72335	ATPase, AAA-type, CDC48 protein [Source:NCBI gene (formerly Entrezgene)
AT3G53970	AT3G53970	AT3G53970	824564	protein_coding	Arabidopsis thaliana	3	19.985087	proteasome inhibitor-like protein [Source:NCBI gene (formerly Entrezgene)
AT3G54140	PTR1	AT3G54140	824581	protein_coding	Arabidopsis thaliana	3	20.045603	peptide transporter 1 [Source:NCBI gene (formerly Entrezgene)
AT3G54350	emb1967	AT3G54350	824602	protein_coding	Arabidopsis thaliana	3	20.122017	Forkhead-associated (FHA) domain-containing protein [Source:NCBI gene (formerly Entrezgene)
AT3G54850	PUB14	AT3G54850	824650	protein_coding	Arabidopsis thaliana	3	20.321353	plant U-box 14 [Source:NCBI gene (formerly Entrezgene)
AT3G55260	HEXO1	AT3G55260	824692	protein_coding	Arabidopsis thaliana	3	20.489096	beta-hexosaminidase 1 [Source:NCBI gene (formerly Entrezgene)
AT3G56310	AT3G56310	AT3G56310	824798	protein_coding	Arabidopsis thaliana	3	20.882729	Melibiase family protein [Source:NCBI gene (formerly Entrezgene)
AT3G57020	AT3G57020	AT3G57020	824869	protein_coding	Arabidopsis thaliana	3	21.098315	Calcium-dependent phosphotriesterase superfamily protein [Source:NCBI gene (formerly Entrezgene)
AT3G58450	AT3G58450	AT3G58450	825014	protein_coding	Arabidopsis thaliana	3	21.621994	Adenine nucleotide alpha hydrolases-like superfamily protein [Source:NCBI gene (formerly Entrezgene)
AT3G59580	AT3G59580	AT3G59580	825127	protein_coding	Arabidopsis thaliana	3	22.009008	Plant regulator RWP-RK family protein [Source:NCBI gene (formerly Entrezgene)
AT3G60680	AT3G60680	AT3G60680	825239	protein_coding	Arabidopsis thaliana	3	22.42996	DUF641 family protein (DUF641) [Source:NCBI gene (formerly Entrezgene)
AT3G61600	POB1	AT3G61600	825333	protein_coding	Arabidopsis thaliana	3	22.795422	POZ/BTB containin G-protein 1 [Source:NCBI gene (formerly Entrezgene)
AT3G61680	AT3G61680	AT3G61680	825341	protein_coding	Arabidopsis thaliana	3	22.823423	alpha/beta-Hydrolases superfamily protein [Source:NCBI gene (formerly Entrezgene)
AT3G61740	SDG14	AT3G61740	825347	protein_coding	Arabidopsis thaliana	3	22.850811	SET domain protein 14 [Source:NCBI gene (formerly Entrezgene)
AT3G61860	RS31	AT3G61860	825359	protein_coding	Arabidopsis thaliana	3	22.90005	RNA-binding (RRM/RBD/RNP motifs) family protein [Source:NCBI gene (formerly Entrezgene)
AT3G61960	AT3G61960	AT3G61960	825369	protein_coding	Arabidopsis thaliana	3	22.941765	Protein kinase superfamily protein [Source:NCBI gene (formerly Entrezgene)
AT3G62310	AT3G62310	AT3G62310	825404	protein_coding	Arabidopsis thaliana	3	23.05724	RNA helicase family protein [Source:NCBI gene (formerly Entrezgene)
AT3G63520	CCD1	AT3G63520	825527	protein_coding	Arabidopsis thaliana	3	23.452808	carotenoid cleavage dioxygenase 1 [Source:NCBI gene (formerly Entrezgene)
AT4G02680	EOL1	AT4G02680	828205	protein_coding	Arabidopsis thaliana	4	1.180923	ETO1-like 1 [Source:NCBI gene (formerly Entrezgene)
AT4G03200	AT4G03200	AT4G03200	828041	protein_coding	Arabidopsis thaliana	4	1.408159	catalytics [Source:NCBI gene (formerly Entrezgene)
AT4G03230	AT4G03230	AT4G03230	828018	protein_coding	Arabidopsis thaliana	4	1.418841	G-type lectin S-receptor-like Serine/Threonine-kinase [Source:NCBI gene (formerly Entrezgene)
AT4G03260	AT4G03260	AT4G03260	828003	protein_coding	Arabidopsis thaliana	4	1.428102	Outer arm dynein light chain 1 protein [Source:NCBI gene (formerly Entrezgene)
AT4G04770	ABCI8	AT4G04770	825814	protein_coding	Arabidopsis thaliana	4	2.427686	ATP binding cassette protein 1 [Source:NCBI gene (formerly Entrezgene)
AT4G08290	UMAMIT20	AT4G08290	826383	protein_coding	Arabidopsis thaliana	4	5.238773	nodulin MtN21 /EamA-like transporter family protein [Source:NCBI gene (formerly Entrezgene)
AT4G10960	UGE5	AT4G10960	826696	protein_coding	Arabidopsis thaliana	4	6.715874	UDP-D-glucose/UDP-D-galactose 4-epimerase 5 [Source:NCBI gene (formerly Entrezgene)
AT4G11040	AT4G11040	AT4G11040	826705	protein_coding	Arabidopsis thaliana	4	7451-06-01	Protein phosphatase 2C family protein [Source:NCBI gene (formerly Entrezgene)
AT4G11570	AT4G11570	AT4G11570	826761	protein_coding	Arabidopsis thaliana	4	7.004265	Haloacid dehalogenase-like hydrolase (HAD) superfamily protein [Source:NCBI gene (formerly Entrezgene)
AT4G11740	SAY1	AT4G11740	826779	protein_coding	Arabidopsis thaliana	4	7.071672	Ubiquitin-like superfamily protein [Source:NCBI gene (formerly Entrezgene)
AT4G11910	AT4G11910	AT4G11910	826798	protein_coding	Arabidopsis thaliana	4	7.15615	STAY-GREEN-like protein [Source:NCBI gene (formerly Entrezgene)
AT4G11911	AT4G11911	AT4G11911	6240548	protein_coding	Arabidopsis thaliana	4	7.158086	STAY-GREEN-like protein [Source:NCBI gene (formerly Entrezgene)
AT4G12130	AT4G12130	AT4G12130	826821	protein_coding	Arabidopsis thaliana	4	7.263576	Glycine cleavage T-protein family [Source:NCBI gene (formerly Entrezgene)
AT4G12680	AT4G12680	AT4G12680	826880	protein_coding	Arabidopsis thaliana	4	7.475104	transmembrane protein [Source:NCBI gene (formerly Entrezgene)
AT4G12750	AT4G12750	AT4G12750	826887	protein_coding	Arabidopsis thaliana	4	7.497698	Homeodomain-like transcriptional regulator [Source:NCBI gene (formerly Entrezgene)
AT4G13160	AT4G13160	AT4G13160	826930	protein_coding	Arabidopsis thaliana	4	7.653594	zein-binding protein (Protein of unknown function, DUF593) [Source:NCBI gene (formerly Entrezgene)
AT4G13170	AT4G13170	AT4G13170	826931	protein_coding	Arabidopsis thaliana	4	7.653594	Ribosomal protein L13 family protein [Source:NCBI gene (formerly Entrezgene)
AT4G13250	NYC1	AT4G13250	826942	protein_coding	Arabidopsis thaliana	4	7.684156	NAD(P)-binding Rossmann-fold superfamily protein [Source:NCBI gene (formerly Entrezgene)
AT4G14880	OASA1	AT4G14880	827145	protein_coding	Arabidopsis thaliana	4	8.51796	O-acetylserine (thiol) lyase (OAS-TL) [Source:NCBI gene (formerly Entrezgene)
AT4G14990	AT4G14990	AT4G14990	827158	protein_coding	Arabidopsis thaliana	4	8.565622	Topoisomerase II-associated protein PAT1 [Source:NCBI gene (formerly Entrezgene)
AT4G15396	CYP702A6	AT4G15396	827207	protein_coding	Arabidopsis thaliana	4	8.807483	cytochrome P450, family 702, subfamily A, polypeptide 6 [Source:NCBI gene (formerly Entrezgene)
AT4G15880	ESD4	AT4G15880	827269	protein_coding	Arabidopsis thaliana	4	9.012552	Cysteine proteinases superfamily protein [Source:NCBI gene (formerly Entrezgene)
AT4G16100	AT4G16100	AT4G16100	827296	protein_coding	Arabidopsis thaliana	4	9.105653	heat shock protein, putative (DUF789) [Source:NCBI gene (formerly Entrezgene)
AT4G16250	PHYD	AT4G16250	827319	protein_coding	Arabidopsis thaliana	4	9.195247	phytochrome D [Source:NCBI gene (formerly Entrezgene)
AT4G16430	AT4G16430	AT4G16430	827337	protein_coding	Arabidopsis thaliana	4	9.26726	basic helix-loop-helix (bHLH) DNA-binding superfamily protein [Source:NCBI gene (formerly Entrezgene)
AT4G16520	ATG8F	AT4G16520	827351	protein_coding	Arabidopsis thaliana	4	9.306339	Ubiquitin-like superfamily protein [Source:NCBI gene (formerly Entrezgene)
AT4G16535	AT4G16535	AT4G16535	827352	protein_coding	Arabidopsis thaliana	4	9.313592	leukocyte receptor cluster-like protein [Source:NCBI gene (formerly Entrezgene)
AT4G16580	AT4G16580	AT4G16580	827359	protein_coding	Arabidopsis thaliana	4	9.34092	Protein phosphatase 2C family protein [Source:NCBI gene (formerly Entrezgene)
AT4G16620	UMAMIT8	AT4G16620	827363	protein_coding	Arabidopsis thaliana	4	9.357844	nodulin MtN21 /EamA-like transporter family protein [Source:NCBI gene (formerly Entrezgene)
AT4G17060	FIP2	AT4G17060	827414	protein_coding	Arabidopsis thaliana	4	9.593381	FRIGIDA interacting protein 2 [Source:NCBI gene (formerly Entrezgene)
AT4G18130	PHYE	AT4G18130	827538	protein_coding	Arabidopsis thaliana	4	10.042137	phytochrome E [Source:NCBI gene (formerly Entrezgene)
AT4G18240	SS4	AT4G18240	827550	protein_coding	Arabidopsis thaliana	4	10.082108	starch synthase 4 [Source:NCBI gene (formerly Entrezgene)
AT4G18530	AT4G18530	AT4G18530	827585	protein_coding	Arabidopsis thaliana	4	10.217338	lysine ketoglutarate reductase trans-splicing-like protein, putative (DUF707) [Source:NCBI gene (formerly Entrezgene)
AT4G18650	AT4G18650	AT4G18650	827599	protein_coding	Arabidopsis thaliana	4	10.263969	transcription factor-like protein [Source:NCBI gene (formerly Entrezgene)
AT4G19860	AT4G19860	AT4G19860	827730	protein_coding	Arabidopsis thaliana	4	10.777512	alpha/beta-Hydrolases superfamily protein [Source:NCBI gene (formerly Entrezgene)
AT4G21534	SPHK2	AT4G21534	10723114	protein_coding	Arabidopsis thaliana	4	11.456126	Diacylglycerol kinase family protein [Source:NCBI gene (formerly Entrezgene)
AT4G21670	CPL1	AT4G21670	828254	protein_coding	Arabidopsis thaliana	4	11.510989	C-terminal domain phosphatase-like 1 [Source:NCBI gene (formerly Entrezgene)
AT4G21680	NRT1.8	AT4G21680	828255	protein_coding	Arabidopsis thaliana	4	11.517353	NITRATE TRANSPORTER 1.8 [Source:NCBI gene (formerly Entrezgene)
AT4G22920	NYE1	AT4G22920	828391	protein_coding	Arabidopsis thaliana	4	12.01642	non-yellowing 1 [Source:NCBI gene (formerly Entrezgene)
AT4G23860	AT4G23860	AT4G23860	828485	protein_coding	Arabidopsis thaliana	4	12.40895	PHD finger protein-like protein [Source:NCBI gene (formerly Entrezgene)
AT4G24160	AT4G24160	AT4G24160	828516	protein_coding	Arabidopsis thaliana	4	12.539656	alpha/beta-Hydrolases superfamily protein [Source:NCBI gene (formerly Entrezgene)
AT4G24200	AT4G24200	AT4G24200	828521	protein_coding	Arabidopsis thaliana	4	12.556268	Transcription elongation factor (TFIIS) family protein [Source:NCBI gene (formerly Entrezgene)
AT4G24690	NBR1	AT4G24690	828571	protein_coding	Arabidopsis thaliana	4	12.741032	ubiquitin-associated (UBA)/TS-N domain-containing protein / octicosapeptide/Phox/Bemp1 (PB1) domain-containing protein [Source:NCBI gene (formerly Entrezgene)
AT4G25230	RIN2	AT4G25230	828626	protein_coding	Arabidopsis thaliana	4	12.923682	RPM1 interacting protein 2 [Source:NCBI gene (formerly Entrezgene)
AT4G25660	AT4G25660	AT4G25660	828671	protein_coding	Arabidopsis thaliana	4	13.083407	PPPDE putative thiol peptidase family protein [Source:NCBI gene (formerly Entrezgene)
AT4G25970	PSD3	AT4G25970	828703	protein_coding	Arabidopsis thaliana	4	13.184114	phosphatidylserine decarboxylase 3 [Source:NCBI gene (formerly Entrezgene)
AT4G26050	PIRL8	AT4G26050	828711	protein_coding	Arabidopsis thaliana	4	13.21023	plant intracellular ras group-related LRR 8 [Source:NCBI gene (formerly Entrezgene)
AT4G26190	AT4G26190	AT4G26190	828725	protein_coding	Arabidopsis thaliana	4	13.262139	Haloacid dehalogenase-like hydrolase (HAD) superfamily protein [Source:NCBI gene (formerly Entrezgene)
AT4G26270	PFK3	AT4G26270	828733	protein_coding	Arabidopsis thaliana	4	13.300778	phosphofructokinase 3 [Source:NCBI gene (formerly Entrezgene)
AT4G26700	FIM1	AT4G26700	828777	protein_coding	Arabidopsis thaliana	4	13.463097	fimbrin 1 [Source:NCBI gene (formerly Entrezgene)
AT4G26850	VTC2	AT4G26850	828792	protein_coding	Arabidopsis thaliana	4	13.498956	GDP-L-galactose phosphorylase 1 [Source:NCBI gene (formerly Entrezgene)
AT4G27070	TSB2	AT4G27070	828815	protein_coding	Arabidopsis thaliana	4	13.586268	tryptophan synthase beta-subunit 2 [Source:NCBI gene (formerly Entrezgene)
AT4G27160	SESA3	AT4G27160	828824	protein_coding	Arabidopsis thaliana	4	13.611796	seed storage albumin 3 [Source:NCBI gene (formerly Entrezgene)
AT4G27680	AT4G27680	AT4G27680	828882	protein_coding	Arabidopsis thaliana	4	13.821019	P-loop containing nucleoside triphosphate hydrolases superfamily protein [Source:NCBI gene (formerly Entrezgene)
AT4G28260	AT4G28260	AT4G28260	828941	protein_coding	Arabidopsis thaliana	4	14.004401	acyl-UDP-N-acetylglucosamine O-acyltransferase [Source:NCBI gene (formerly Entrezgene)
AT4G28300	AT4G28300	AT4G28300	828945	protein_coding	Arabidopsis thaliana	4	14.014646	formin-like protein (DUF1421) [Source:NCBI gene (formerly Entrezgene)
AT4G28760	TRM20	AT4G28760	828997	protein_coding	Arabidopsis thaliana	4	14.20746	methyl-coenzyme M reductase II subunit gamma, putative (DUF3741) [Source:NCBI gene (formerly Entrezgene)
AT4G29490	AT4G29490	AT4G29490	829070	protein_coding	Arabidopsis thaliana	4	14.487883	Metallopeptidase M24 family protein [Source:NCBI gene (formerly Entrezgene)
AT4G29790	AT4G29790	AT4G29790	829101	protein_coding	Arabidopsis thaliana	4	14.582791	serine/arginine repetitive matrix protein [Source:NCBI gene (formerly Entrezgene)
AT4G29820	CFIM-25	AT4G29820	829104	protein_coding	Arabidopsis thaliana	4	14.59568	homolog of CFIM-25 [Source:NCBI gene (formerly Entrezgene)
AT4G30100	AT4G30100	AT4G30100	829133	protein_coding	Arabidopsis thaliana	4	14.7134	P-loop containing nucleoside triphosphate hydrolases superfamily protein [Source:NCBI gene (formerly Entrezgene)
AT4G30150	AT4G30150	AT4G30150	829138	protein_coding	Arabidopsis thaliana	4	14.742292	Urb2/Npa2 family protein [Source:NCBI gene (formerly Entrezgene)
AT4G30935	WRKY32	AT4G30935	829218	protein_coding	Arabidopsis thaliana	4	15.051764	WRKY DNA-binding protein 32 [Source:NCBI gene (formerly Entrezgene)
AT4G31270	AT4G31270	AT4G31270	829254	protein_coding	Arabidopsis thaliana	4	15.183188	sequence-specific DNA binding transcription factor [Source:NCBI gene (formerly Entrezgene)
AT4G31540	EXO70G1	AT4G31540	829281	protein_coding	Arabidopsis thaliana	4	15.284385	exocyst subunit exo70 family protein G1 [Source:NCBI gene (formerly Entrezgene)
AT4G31670	UBP18	AT4G31670	829295	protein_coding	Arabidopsis thaliana	4	15.335743	ubiquitin-specific protease 18 [Source:NCBI gene (formerly Entrezgene)
AT4G31750	WIN2	AT4G31750	829303	protein_coding	Arabidopsis thaliana	4	15.363708	HOPW1-1-interacting 2 [Source:NCBI gene (formerly Entrezgene)
AT4G31800	WRKY18	AT4G31800	829308	protein_coding	Arabidopsis thaliana	4	15.382777	WRKY DNA-binding protein 18 [Source:NCBI gene (formerly Entrezgene)
AT4G31860	AT4G31860	AT4G31860	829315	protein_coding	Arabidopsis thaliana	4	15.406439	Protein phosphatase 2C family protein [Source:NCBI gene (formerly Entrezgene)
AT4G32250	AT4G32250	AT4G32250	829358	protein_coding	Arabidopsis thaliana	4	15.570044	Protein kinase superfamily protein [Source:NCBI gene (formerly Entrezgene)
AT4G32650	KAT3	AT4G32650	829400	protein_coding	Arabidopsis thaliana	4	15.751271	potassium channel protein [Source:NCBI gene (formerly Entrezgene)
AT4G32660	AME3	AT4G32660	829401	protein_coding	Arabidopsis thaliana	4	15.756018	Protein kinase superfamily protein [Source:NCBI gene (formerly Entrezgene)
AT4G32940	GAMMA-VPE	AT4G32940	829431	protein_coding	Arabidopsis thaliana	4	15.90027	gamma vacuolar processing enzyme [Source:NCBI gene (formerly Entrezgene)
AT4G33240	FAB1A	AT4G33240	829460	protein_coding	Arabidopsis thaliana	4	16.029209	1-phosphatidylinositol-3-phosphate 5-kinase FAB1A [Source:NCBI gene (formerly Entrezgene)
AT4G33467	AT4G33467	AT4G33467	5008180	protein_coding	Arabidopsis thaliana	4	16.10146
AT4G33700	AT4G33700	AT4G33700	829512	protein_coding	Arabidopsis thaliana	4	16.176232	CBS domain protein (DUF21) [Source:NCBI gene (formerly Entrezgene)
AT4G34180	AT4G34180	AT4G34180	829566	protein_coding	Arabidopsis thaliana	4	16.369357	Cyclase family protein [Source:NCBI gene (formerly Entrezgene)
AT4G34740	ASE2	AT4G34740	829626	protein_coding	Arabidopsis thaliana	4	16.574544	GLN phosphoribosyl pyrophosphate amidotransferase 2 [Source:NCBI gene (formerly Entrezgene)
AT4G35240	AT4G35240	AT4G35240	829677	protein_coding	Arabidopsis thaliana	4	16.760937	DNA-directed RNA polymerase subunit beta, putative (DUF630 and DUF632) [Source:NCBI gene (formerly Entrezgene)
AT4G36960	AT4G36960	AT4G36960	829850	protein_coding	Arabidopsis thaliana	4	17.426918	RNA-binding (RRM/RBD/RNP motifs) family protein [Source:NCBI gene (formerly Entrezgene)
AT4G37280	AT4G37280	AT4G37280	829882	protein_coding	Arabidopsis thaliana	4	17.546577	MRG family protein [Source:NCBI gene (formerly Entrezgene)
AT4G37390	BRU6	AT4G37390	829893	protein_coding	Arabidopsis thaliana	4	17.579618	Auxin-responsive GH3 family protein [Source:NCBI gene (formerly Entrezgene)
AT4G37440	AT4G37440	AT4G37440	829898	protein_coding	Arabidopsis thaliana	4	17.601185
AT4G37760	SQE3	AT4G37760	829932	protein_coding	Arabidopsis thaliana	4	17.743738	squalene epoxidase 3 [Source:NCBI gene (formerly Entrezgene)
AT4G38380	AT4G38380	AT4G38380	829995	protein_coding	Arabidopsis thaliana	4	17.971497	MATE efflux family protein [Source:NCBI gene (formerly Entrezgene)
AT4G39520	AT4G39520	AT4G39520	830106	protein_coding	Arabidopsis thaliana	4	18.370865	GTP-binding protein-like protein [Source:NCBI gene (formerly Entrezgene)
AT4G39890	RABH1c	AT4G39890	830148	protein_coding	Arabidopsis thaliana	4	18.505919	RAB GTPase homolog H1C [Source:NCBI gene (formerly Entrezgene)
AT5G01520	AIRP2	AT5G01520	831747	protein_coding	Arabidopsis thaliana	5	0.206432	RING/U-box superfamily protein [Source:NCBI gene (formerly Entrezgene)
AT5G01720	AT5G01720	AT5G01720	831688	protein_coding	Arabidopsis thaliana	5	0.266278	RNI-like superfamily protein [Source:NCBI gene (formerly Entrezgene)
AT5G02020	SIS	AT5G02020	831782	protein_coding	Arabidopsis thaliana	5	0.385878	E3 ubiquitin-protein ligase RLIM-like protein [Source:NCBI gene (formerly Entrezgene)
AT5G02800	CDL1	AT5G02800	831285	protein_coding	Arabidopsis thaliana	5	0.635207	Protein kinase superfamily protein [Source:NCBI gene (formerly Entrezgene)
AT5G02810	PRR7	AT5G02810	831793	protein_coding	Arabidopsis thaliana	5	0.637681	pseudo-response regulator 7 [Source:NCBI gene (formerly Entrezgene)
AT5G02880	UPL4	AT5G02880	831758	protein_coding	Arabidopsis thaliana	5	0.661936	ubiquitin-protein ligase 4 [Source:NCBI gene (formerly Entrezgene)
AT5G03450	AT5G03450	AT5G03450	831835	protein_coding	Arabidopsis thaliana	5	0.858735	Transducin/WD40 repeat-like superfamily protein [Source:NCBI gene (formerly Entrezgene)
AT5G04240	ELF6	AT5G04240	830303	protein_coding	Arabidopsis thaliana	5	1.169153	Zinc finger (C2H2 type) family protein / transcription factor jumonji (jmj) family protein [Source:NCBI gene (formerly Entrezgene)
AT5G04250	AT5G04250	AT5G04250	830304	protein_coding	Arabidopsis thaliana	5	1.176005	Cysteine proteinases superfamily protein [Source:NCBI gene (formerly Entrezgene)
AT5G04460	AT5G04460	AT5G04460	830324	protein_coding	Arabidopsis thaliana	5	1.259435	RING/U-box superfamily protein [Source:NCBI gene (formerly Entrezgene)
AT5G04500	AT5G04500	AT5G04500	830329	protein_coding	Arabidopsis thaliana	5	1.283378	glycosyltransferase family protein 47 [Source:NCBI gene (formerly Entrezgene)
AT5G04540	MTM2	AT5G04540	830333	protein_coding	Arabidopsis thaliana	5	1.296356	Myotubularin-like phosphatases II superfamily [Source:NCBI gene (formerly Entrezgene)
AT5G04760	AT5G04760	AT5G04760	830354	protein_coding	Arabidopsis thaliana	5	1.37353	Duplicated homeodomain-like superfamily protein [Source:NCBI gene (formerly Entrezgene)
AT5G04860	AT5G04860	AT5G04860	830365	protein_coding	Arabidopsis thaliana	5	1.411549	splicing factor 3A subunit [Source:NCBI gene (formerly Entrezgene)
AT5G05220	AT5G05220	AT5G05220	830404	protein_coding	Arabidopsis thaliana	5	1.550251
AT5G05660	NFXL2	AT5G05660	830450	protein_coding	Arabidopsis thaliana	5	1.690571	NF-X1-type zinc finger protein NFXL2 [Source:NCBI gene (formerly Entrezgene)
AT5G05980	DFB	AT5G05980	830484	protein_coding	Arabidopsis thaliana	5	1.79949	DHFS-FPGS homolog B [Source:NCBI gene (formerly Entrezgene)
AT5G06750	AT5G06750	AT5G06750	830564	protein_coding	Arabidopsis thaliana	5	2.086266	Protein phosphatase 2C family protein [Source:NCBI gene (formerly Entrezgene)
AT5G06755	AT5G06755	AT5G06755	7922392	protein_coding	Arabidopsis thaliana	5	2.088847
AT5G06960	OBF5	AT5G06960	830587	protein_coding	Arabidopsis thaliana	5	2.154746	OCS-element binding factor 5 [Source:NCBI gene (formerly Entrezgene)
AT5G07360	AT5G07360	AT5G07360	830627	protein_coding	Arabidopsis thaliana	5	2.326687	Amidase family protein [Source:NCBI gene (formerly Entrezgene)
AT5G07830	GUS2	AT5G07830	830676	protein_coding	Arabidopsis thaliana	5	2.503125	glucuronidase 2 [Source:NCBI gene (formerly Entrezgene)
AT5G07970	AT5G07970	AT5G07970	830691	protein_coding	Arabidopsis thaliana	5	2.543742	dentin sialophosphoprotein-like protein [Source:NCBI gene (formerly Entrezgene)
AT5G09400	KUP7	AT5G09400	830799	protein_coding	Arabidopsis thaliana	5	2.916151	K+ uptake permease 7 [Source:NCBI gene (formerly Entrezgene)
AT5G10370	AT5G10370	AT5G10370	830901	protein_coding	Arabidopsis thaliana	5	3.261149	helicase domain-containing protein / IBR domain-containing protein / zinc finger protein-like protein [Source:NCBI gene (formerly Entrezgene)
AT5G10490	MSL2	AT5G10490	830913	protein_coding	Arabidopsis thaliana	5	3.300192	MSCS-like 2 [Source:NCBI gene (formerly Entrezgene)
AT5G10940	ASG2	AT5G10940	830961	protein_coding	Arabidopsis thaliana	5	3.448535	transducin family protein / WD-40 repeat family protein [Source:NCBI gene (formerly Entrezgene)
AT5G11170	UAP56a	AT5G11170	830986	protein_coding	Arabidopsis thaliana	5	3.553096	DEAD/DEAH box RNA helicase family protein [Source:NCBI gene (formerly Entrezgene)
AT5G11680	AT5G11680	AT5G11680	831040	protein_coding	Arabidopsis thaliana	5	3.758809	classical AGP protein [Source:NCBI gene (formerly Entrezgene)
AT5G11860	SSP5	AT5G11860	831059	protein_coding	Arabidopsis thaliana	5	3.821733	SCP1-like small phosphatase 5 [Source:NCBI gene (formerly Entrezgene)
AT5G12030	HSP17.6A	AT5G12030	831076	protein_coding	Arabidopsis thaliana	5	3.883957	heat shock protein 17.6A [Source:NCBI gene (formerly Entrezgene)
AT5G13310	AT5G13310	AT5G13310	831172	protein_coding	Arabidopsis thaliana	5	4.263482
AT5G13420	TRA2	AT5G13420	831183	protein_coding	Arabidopsis thaliana	5	4.301792	Aldolase-type TIM barrel family protein [Source:NCBI gene (formerly Entrezgene)
AT5G13970	AT5G13970	AT5G13970	831245	protein_coding	Arabidopsis thaliana	5	4.506191	midasin-like protein [Source:NCBI gene (formerly Entrezgene)
AT5G14120	AT5G14120	AT5G14120	831262	protein_coding	Arabidopsis thaliana	5	4.555821	Major facilitator superfamily protein [Source:NCBI gene (formerly Entrezgene)
AT5G14250	COP13	AT5G14250	831275	protein_coding	Arabidopsis thaliana	5	4.597868	Proteasome component (PCI) domain protein [Source:NCBI gene (formerly Entrezgene)
AT5G14260	AT5G14260	AT5G14260	831276	protein_coding	Arabidopsis thaliana	5	4.600904	Rubisco methyltransferase family protein [Source:NCBI gene (formerly Entrezgene)
AT5G14275	AT5G14275	AT5G14275	28721154	protein_coding	Arabidopsis thaliana	5	4.604789
AT5G14780	FDH	AT5G14780	831330	protein_coding	Arabidopsis thaliana	5	4.776733	formate dehydrogenase [Source:NCBI gene (formerly Entrezgene)
AT5G14950	GMII	AT5G14950	831347	protein_coding	Arabidopsis thaliana	5	4.837071	golgi alpha-mannosidase II [Source:NCBI gene (formerly Entrezgene)
AT5G15400	AT5G15400	AT5G15400	831392	protein_coding	Arabidopsis thaliana	5	4.997489	U-box domain-containing protein [Source:NCBI gene (formerly Entrezgene)
AT5G15540	EMB2773	AT5G15540	831407	protein_coding	Arabidopsis thaliana	5	5.047515	PHD finger family protein [Source:NCBI gene (formerly Entrezgene)
AT5G15780	AT5G15780	AT5G15780	831434	protein_coding	Arabidopsis thaliana	5	5.144629	Pollen Ole e 1 allergen and extensin family protein [Source:NCBI gene (formerly Entrezgene)
AT5G16460	AT5G16460	AT5G16460	831507	protein_coding	Arabidopsis thaliana	5	5.376961	Putative adipose-regulatory protein (Seipin) [Source:NCBI gene (formerly Entrezgene)
AT5G16760	ITPK1	AT5G16760	831539	protein_coding	Arabidopsis thaliana	5	5.509625	Inositol 1,3,4-trisphosphate 5/6-kinase family protein [Source:NCBI gene (formerly Entrezgene)
AT5G16820	HSF3	AT5G16820	831545	protein_coding	Arabidopsis thaliana	5	5.530195	heat shock factor 3 [Source:NCBI gene (formerly Entrezgene)
AT5G16880	AT5G16880	AT5G16880	831551	protein_coding	Arabidopsis thaliana	5	5.548914	Target of Myb protein 1 [Source:NCBI gene (formerly Entrezgene)
AT5G16970	AER	AT5G16970	831560	protein_coding	Arabidopsis thaliana	5	5.575973	alkenal reductase [Source:NCBI gene (formerly Entrezgene)
AT5G17270	AT5G17270	AT5G17270	831592	protein_coding	Arabidopsis thaliana	5	5.679922	Protein prenylyltransferase superfamily protein [Source:NCBI gene (formerly Entrezgene)
AT5G17380	AT5G17380	AT5G17380	831604	protein_coding	Arabidopsis thaliana	5	5.724759	Thiamine pyrophosphate dependent pyruvate decarboxylase family protein [Source:NCBI gene (formerly Entrezgene)
AT5G17850	AT5G17850	AT5G17850	831653	protein_coding	Arabidopsis thaliana	5	5.898852	Sodium/calcium exchanger family protein [Source:NCBI gene (formerly Entrezgene)
AT5G18450	AT5G18450	AT5G18450	831963	protein_coding	Arabidopsis thaliana	5	6.116024	Integrase-type DNA-binding superfamily protein [Source:NCBI gene (formerly Entrezgene)
AT5G18670	BMY3	AT5G18670	831985	protein_coding	Arabidopsis thaliana	5	6.225956	beta-amylase 3 [Source:NCBI gene (formerly Entrezgene)
AT5G19310	CHR23	AT5G19310	832051	protein_coding	Arabidopsis thaliana	5	6.498743	homeotic protein regulator [Source:NCBI gene (formerly Entrezgene)
AT5G19330	ARIA	AT5G19330	832053	protein_coding	Arabidopsis thaliana	5	6.507576	ARM repeat protein interacting with ABF2 [Source:NCBI gene (formerly Entrezgene)
AT5G20070	NUDX19	AT5G20070	832129	protein_coding	Arabidopsis thaliana	5	6.779841	nudix hydrolase homolog 19 [Source:NCBI gene (formerly Entrezgene)
AT5G20730	NPH4	AT5G20730	832196	protein_coding	Arabidopsis thaliana	5	7.016445	Transcriptional factor B3 family protein / auxin-responsive factor AUX/IAA-like protein [Source:NCBI gene (formerly Entrezgene)
AT5G21010	BPM5	AT5G21010	832225	protein_coding	Arabidopsis thaliana	5	7.135961	BTB-POZ and MATH domain 5 [Source:NCBI gene (formerly Entrezgene)
AT5G22290	NAC089	AT5G22290	832289	protein_coding	Arabidopsis thaliana	5	7.375839	NAC domain containing protein 89 [Source:NCBI gene (formerly Entrezgene)
AT5G22450	AT5G22450	AT5G22450	832306	protein_coding	Arabidopsis thaliana	5	7.436905	spectrin beta chain, brain [Source:NCBI gene (formerly Entrezgene)
AT5G22510	INV-E	AT5G22510	832312	protein_coding	Arabidopsis thaliana	5	7.474635	alkaline/neutral invertase [Source:NCBI gene (formerly Entrezgene)
AT5G24160	SQE6	AT5G24160	832482	protein_coding	Arabidopsis thaliana	5	8.182917	squalene monooxygenase 6 [Source:NCBI gene (formerly Entrezgene)
AT5G24910	CYP714A1	AT5G24910	832560	protein_coding	Arabidopsis thaliana	5	8.567504	cytochrome P450, family 714, subfamily A, polypeptide 1 [Source:NCBI gene (formerly Entrezgene)
AT5G25180	CYP71B14	AT5G25180	832589	protein_coding	Arabidopsis thaliana	5	8.69463	cytochrome P450, family 71, subfamily B, polypeptide 14 [Source:NCBI gene (formerly Entrezgene)
AT5G25270	AT5G25270	AT5G25270	832599	protein_coding	Arabidopsis thaliana	5	8.757434	Ubiquitin-like superfamily protein [Source:NCBI gene (formerly Entrezgene)
AT5G25900	GA3	AT5G25900	832659	protein_coding	Arabidopsis thaliana	5	9.035817	GA requiring 3 [Source:NCBI gene (formerly Entrezgene)
AT5G26000	TGG1	AT5G26000	832669	protein_coding	Arabidopsis thaliana	5	9.079452	thioglucoside glucohydrolase 1 [Source:NCBI gene (formerly Entrezgene)
AT5G27400	AT5G27400	AT5G27400	832799	protein_coding	Arabidopsis thaliana	5	9.676334	S-adenosyl-L-methionine-dependent methyltransferases superfamily protein [Source:NCBI gene (formerly Entrezgene)
AT5G27460	AT5G27460	AT5G27460	832805	protein_coding	Arabidopsis thaliana	5	9.693175	Tetratricopeptide repeat (TPR)-like superfamily protein [Source:NCBI gene (formerly Entrezgene)
AT5G36100	AT5G36100	AT5G36100	833606	protein_coding	Arabidopsis thaliana	5	14.191526	transmembrane protein [Source:NCBI gene (formerly Entrezgene)
AT5G37130	AT5G37130	AT5G37130	833685	protein_coding	Arabidopsis thaliana	5	14.681348	Protein prenylyltransferase superfamily protein [Source:NCBI gene (formerly Entrezgene)
AT5G38530	TSBtype2	AT5G38530	833841	protein_coding	Arabidopsis thaliana	5	15.42398	tryptophan synthase beta type 2 [Source:NCBI gene (formerly Entrezgene)
AT5G39050	PMAT1	AT5G39050	833897	protein_coding	Arabidopsis thaliana	5	15.634444	HXXXD-type acyl-transferase family protein [Source:NCBI gene (formerly Entrezgene)
AT5G39660	CDF2	AT5G39660	833962	protein_coding	Arabidopsis thaliana	5	15.878698	cycling DOF factor 2 [Source:NCBI gene (formerly Entrezgene)
AT5G39720	AIG2L	AT5G39720	833968	protein_coding	Arabidopsis thaliana	5	15.899618	avirulence induced protein 2 like protein [Source:NCBI gene (formerly Entrezgene)
AT5G40760	G6PD6	AT5G40760	834076	protein_coding	Arabidopsis thaliana	5	16.310663	glucose-6-phosphate dehydrogenase 6 [Source:NCBI gene (formerly Entrezgene)
AT5G41360	XPB2	AT5G41360	834138	protein_coding	Arabidopsis thaliana	5	16.544333	homolog of Xeroderma pigmentosum complementation group B 2 [Source:NCBI gene (formerly Entrezgene)
AT5G41610	CHX18	AT5G41610	834163	protein_coding	Arabidopsis thaliana	5	16.638302	cation/H+ exchanger 18 [Source:NCBI gene (formerly Entrezgene)
AT5G43600	UAH	AT5G43600	834380	protein_coding	Arabidopsis thaliana	5	17.51244	ureidoglycolate amidohydrolase [Source:NCBI gene (formerly Entrezgene)
AT5G43630	TZP	AT5G43630	834383	protein_coding	Arabidopsis thaliana	5	17.52666	zinc knuckle (CCHC-type) family protein [Source:NCBI gene (formerly Entrezgene)
AT5G43710	AT5G43710	AT5G43710	834391	protein_coding	Arabidopsis thaliana	5	17.552103	Glycosyl hydrolase family 47 protein [Source:NCBI gene (formerly Entrezgene)
AT5G44250	AT5G44250	AT5G44250	834448	protein_coding	Arabidopsis thaliana	5	17.823714	peptidase, S9A/B/C family, catalytic domain protein (Protein of unknown function DUF829, transmembrane 53) [Source:NCBI gene (formerly Entrezgene)
AT5G45140	NRPC2	AT5G45140	834550	protein_coding	Arabidopsis thaliana	5	18.247149	nuclear RNA polymerase C2 [Source:NCBI gene (formerly Entrezgene)
AT5G45310	AT5G45310	AT5G45310	834567	protein_coding	Arabidopsis thaliana	5	18.359275	coiled-coil protein [Source:NCBI gene (formerly Entrezgene)
AT5G45360	AT5G45360	AT5G45360	834572	protein_coding	Arabidopsis thaliana	5	18.384489	F-box family protein [Source:NCBI gene (formerly Entrezgene)
AT5G45690	AT5G45690	AT5G45690	834608	protein_coding	Arabidopsis thaliana	5	18.534999	histone acetyltransferase (DUF1264) [Source:NCBI gene (formerly Entrezgene)
AT5G46050	PTR3	AT5G46050	834646	protein_coding	Arabidopsis thaliana	5	18.674968	peptide transporter 3 [Source:NCBI gene (formerly Entrezgene)
AT5G46750	AGD9	AT5G46750	834718	protein_coding	Arabidopsis thaliana	5	18.969736	ARF-GAP domain 9 [Source:NCBI gene (formerly Entrezgene)
AT5G47880	ERF1-1	AT5G47880	834839	protein_coding	Arabidopsis thaliana	5	19.386045	eukaryotic release factor 1-1 [Source:NCBI gene (formerly Entrezgene)
AT5G49430	AT5G49430	AT5G49430	835003	protein_coding	Arabidopsis thaliana	5	20.036988	WD40/YVTN repeat and Bromo-WDR9-I-like domain-containing protein [Source:NCBI gene (formerly Entrezgene)
AT5G49665	AT5G49665	AT5G49665	835029	protein_coding	Arabidopsis thaliana	5	20.166891	Zinc finger (C3HC4-type RING finger) family protein [Source:NCBI gene (formerly Entrezgene)
AT5G49990	AT5G49990	AT5G49990	835063	protein_coding	Arabidopsis thaliana	5	20.337586	Xanthine/uracil permease family protein [Source:NCBI gene (formerly Entrezgene)
AT5G50600	HSD1	AT5G50600	835129	protein_coding	Arabidopsis thaliana	5	20.589702	hydroxysteroid dehydrogenase 1 [Source:NCBI gene (formerly Entrezgene)
AT5G50640	AT5G50640	AT5G50640	835133	protein_coding	Arabidopsis thaliana	5	20.605218	CBS/octicosapeptide/phox/Bemp1 domain protein [Source:NCBI gene (formerly Entrezgene)
AT5G50780	AT5G50780	AT5G50780	835150	protein_coding	Arabidopsis thaliana	5	20.650086	Histidine kinase-, DNA gyrase B-, and HSP90-like ATPase family protein [Source:NCBI gene (formerly Entrezgene)
AT5G50960	NBP35	AT5G50960	835169	protein_coding	Arabidopsis thaliana	5	20.734136	nucleotide binding protein 35 [Source:NCBI gene (formerly Entrezgene)
AT5G51180	AT5G51180	AT5G51180	835192	protein_coding	Arabidopsis thaliana	5	20.79695	alpha/beta-Hydrolases superfamily protein [Source:NCBI gene (formerly Entrezgene)
AT5G51280	AT5G51280	AT5G51280	835202	protein_coding	Arabidopsis thaliana	5	20.841239	DEAD-box protein abstrakt [Source:NCBI gene (formerly Entrezgene)
AT5G51380	AT5G51380	AT5G51380	835212	protein_coding	Arabidopsis thaliana	5	20.875832	RNI-like superfamily protein [Source:NCBI gene (formerly Entrezgene)
AT5G51760	AHG1	AT5G51760	835250	protein_coding	Arabidopsis thaliana	5	21.026805	Protein phosphatase 2C family protein [Source:NCBI gene (formerly Entrezgene)
AT5G51830	AT5G51830	AT5G51830	835258	protein_coding	Arabidopsis thaliana	5	21.06911	pfkB-like carbohydrate kinase family protein [Source:NCBI gene (formerly Entrezgene)
AT5G52310	LTI78	AT5G52310	835307	protein_coding	Arabidopsis thaliana	5	21.240717	low-temperature-responsive protein 78 (LTI78) / desiccation-responsive protein 29A (RD29A) [Source:NCBI gene (formerly Entrezgene)
AT5G53220	AT5G53220	AT5G53220	835403	protein_coding	Arabidopsis thaliana	5	21.59599
AT5G53280	PDV1	AT5G53280	835409	protein_coding	Arabidopsis thaliana	5	21.60741	plastid division1 [Source:NCBI gene (formerly Entrezgene)
AT5G53500	AT5G53500	AT5G53500	835432	protein_coding	Arabidopsis thaliana	5	21.725441	Transducin/WD40 repeat-like superfamily protein [Source:NCBI gene (formerly Entrezgene)
AT5G54080	HGO	AT5G54080	835494	protein_coding	Arabidopsis thaliana	5	21.945865	homogentisate 1,2-dioxygenase [Source:NCBI gene (formerly Entrezgene)
AT5G54170	AT5G54170	AT5G54170	835505	protein_coding	Arabidopsis thaliana	5	21.984878	Polyketide cyclase/dehydrase and lipid transport superfamily protein [Source:NCBI gene (formerly Entrezgene)
AT5G54300	AT5G54300	AT5G54300	835518	protein_coding	Arabidopsis thaliana	5	22.053969	cotton fiber-like protein (DUF761) [Source:NCBI gene (formerly Entrezgene)
AT5G54390	HL	AT5G54390	835527	protein_coding	Arabidopsis thaliana	5	22.085998	HAL2-like protein [Source:NCBI gene (formerly Entrezgene)
AT5G54730	G18F	AT5G54730	835562	protein_coding	Arabidopsis thaliana	5	22.233789	autophagy 18 F-like protein [Source:NCBI gene (formerly Entrezgene)
AT5G54940	AT5G54940	AT5G54940	835585	protein_coding	Arabidopsis thaliana	5	22.307982	Translation initiation factor SUI1 family protein [Source:NCBI gene (formerly Entrezgene)
AT5G54960	PDC2	AT5G54960	835587	protein_coding	Arabidopsis thaliana	5	22.310553	pyruvate decarboxylase-2 [Source:NCBI gene (formerly Entrezgene)
AT5G55310	TOP1BETA	AT5G55310	835624	protein_coding	Arabidopsis thaliana	5	22.430105	DNA topoisomerase 1 beta [Source:NCBI gene (formerly Entrezgene)
AT5G55490	GEX1	AT5G55490	835642	protein_coding	Arabidopsis thaliana	5	22.478712	gamete expressed protein 1 [Source:NCBI gene (formerly Entrezgene)
AT5G55700	BAM4	AT5G55700	835664	protein_coding	Arabidopsis thaliana	5	22.551734	beta-amylase 4 [Source:NCBI gene (formerly Entrezgene)
AT5G55970	AT5G55970	AT5G55970	835695	protein_coding	Arabidopsis thaliana	5	22.66722	RING/U-box superfamily protein [Source:NCBI gene (formerly Entrezgene)
AT5G56140	AT5G56140	AT5G56140	835713	protein_coding	Arabidopsis thaliana	5	22.725238	RNA-binding KH domain-containing protein [Source:NCBI gene (formerly Entrezgene)
AT5G56730	AT5G56730	AT5G56730	835774	protein_coding	Arabidopsis thaliana	5	22.946906	Insulinase (Peptidase family M16) protein [Source:NCBI gene (formerly Entrezgene)
AT5G57035	AT5G57035	AT5G57035	835807	protein_coding	Arabidopsis thaliana	5	23.080647	U-box domain-containing protein kinase family protein [Source:NCBI gene (formerly Entrezgene)
AT5G57050	ABI2	AT5G57050	835809	protein_coding	Arabidopsis thaliana	5	23.087122	Protein phosphatase 2C family protein [Source:NCBI gene (formerly Entrezgene)
AT5G57260	CYP71B10	AT5G57260	835831	protein_coding	Arabidopsis thaliana	5	23.198589	cytochrome P450, family 71, subfamily B, polypeptide 10 [Source:NCBI gene (formerly Entrezgene)
AT5G57300	AT5G57300	AT5G57300	835835	protein_coding	Arabidopsis thaliana	5	23.208463	S-adenosyl-L-methionine-dependent methyltransferases superfamily protein [Source:NCBI gene (formerly Entrezgene)
AT5G57790	AT5G57790	AT5G57790	835888	protein_coding	Arabidopsis thaliana	5	23.411887
AT5G57960	AT5G57960	AT5G57960	835907	protein_coding	Arabidopsis thaliana	5	23.462704	GTP-binding protein, HflX [Source:NCBI gene (formerly Entrezgene)
AT5G58290	RPT3	AT5G58290	835941	protein_coding	Arabidopsis thaliana	5	23.569052	regulatory particle triple-A ATPase 3 [Source:NCBI gene (formerly Entrezgene)
AT5G58430	EXO70B1	AT5G58430	835956	protein_coding	Arabidopsis thaliana	5	23.621152	exocyst subunit exo70 family protein B1 [Source:NCBI gene (formerly Entrezgene)
AT5G61380	TOC1	AT5G61380	836259	protein_coding	Arabidopsis thaliana	5	24.674963	CCT motif -containing response regulator protein [Source:NCBI gene (formerly Entrezgene)
AT5G61510	AT5G61510	AT5G61510	836272	protein_coding	Arabidopsis thaliana	5	24.736871	GroES-like zinc-binding alcohol dehydrogenase family protein [Source:NCBI gene (formerly Entrezgene)
AT5G62090	SLK2	AT5G62090	836329	protein_coding	Arabidopsis thaliana	5	24.934962	SEUSS-like 2 [Source:NCBI gene (formerly Entrezgene)
AT5G62520	SRO5	AT5G62520	836372	protein_coding	Arabidopsis thaliana	5	25.097944	similar to RCD one 5 [Source:NCBI gene (formerly Entrezgene)
AT5G62650	AT5G62650	AT5G62650	836386	protein_coding	Arabidopsis thaliana	5	25.152625	Tic22-like family protein [Source:NCBI gene (formerly Entrezgene)
AT5G63320	NPX1	AT5G63320	836452	protein_coding	Arabidopsis thaliana	5	25.373955	nuclear protein X1 [Source:NCBI gene (formerly Entrezgene)
AT5G63340	AT5G63340	AT5G63340	836454	protein_coding	Arabidopsis thaliana	5	25.378894
AT5G63350	AT5G63350	AT5G63350	836455	protein_coding	Arabidopsis thaliana	5	25.379931	von willebrand factor A domain protein [Source:NCBI gene (formerly Entrezgene)
AT5G63870	PP7	AT5G63870	836507	protein_coding	Arabidopsis thaliana	5	25.56107	serine/threonine phosphatase 7 [Source:NCBI gene (formerly Entrezgene)
AT5G64150	AT5G64150	AT5G64150	836536	protein_coding	Arabidopsis thaliana	5	25.668755	RNA methyltransferase family protein [Source:NCBI gene (formerly Entrezgene)
AT5G64210	AOX2	AT5G64210	836542	protein_coding	Arabidopsis thaliana	5	25.68377	alternative oxidase 2 [Source:NCBI gene (formerly Entrezgene)
AT5G64750	ABR1	AT5G64750	836596	protein_coding	Arabidopsis thaliana	5	25.891449	Integrase-type DNA-binding superfamily protein [Source:NCBI gene (formerly Entrezgene)
AT5G65210	TGA1	AT5G65210	836646	protein_coding	Arabidopsis thaliana	5	26.057533	bZIP transcription factor family protein [Source:NCBI gene (formerly Entrezgene)
AT5G65380	AT5G65380	AT5G65380	836663	protein_coding	Arabidopsis thaliana	5	26.122937	MATE efflux family protein [Source:NCBI gene (formerly Entrezgene)
AT5G65470	AT5G65470	AT5G65470	836672	protein_coding	Arabidopsis thaliana	5	26.172009	O-fucosyltransferase family protein [Source:NCBI gene (formerly Entrezgene)
AT5G65490	AT5G65490	AT5G65490	836674	protein_coding	Arabidopsis thaliana	5	26.1778	suppressor-like protein [Source:NCBI gene (formerly Entrezgene)
AT5G66210	CPK28	AT5G66210	836753	protein_coding	Arabidopsis thaliana	5	26.456142	calcium-dependent protein kinase 28 [Source:NCBI gene (formerly Entrezgene)
AT5G67360	ARA12	AT5G67360	836871	protein_coding	Arabidopsis thaliana	5	26.871891	Subtilase family protein [Source:NCBI gene (formerly Entrezgene)
AT5G67520	APK4	AT5G67520	836888	protein_coding	Arabidopsis thaliana	5	26.939159	adenosine-5'-phosphosulfate (APS) kinase 4 [Source:NCBI gene (formerly Entrezgene)
AT5G67530	PUB49	AT5G67530	836889	protein_coding	Arabidopsis thaliana	5	26.941074	plant U-box 49 [Source:NCBI gene (formerly Entrezgene)
AT3G06940	NA	Not mapped	NA	NA	NA	NA	NA	NA
AT3G33097	NA	Not mapped	NA	NA	NA	NA	NA	NA
AT3G33142	NA	Not mapped	NA	NA	NA	NA	NA	NA
AT3G33175	NA	Not mapped	NA	NA	NA	NA	NA	NA
AT3G33537	NA	Not mapped	NA	NA	NA	NA	NA	NA
AT3G37820	NA	Not mapped	NA	NA	NA	NA	NA	NA
AT3G42080	NA	Not mapped	NA	NA	NA	NA	NA	NA
AT3G42115	NA	Not mapped	NA	NA	NA	NA	NA	NA
AT3G42260	NA	Not mapped	NA	NA	NA	NA	NA	NA
AT3G42433	NA	Not mapped	NA	NA	NA	NA	NA	NA
AT3G42434	NA	Not mapped	NA	NA	NA	NA	NA	NA
AT4G09595	NA	Not mapped	NA	NA	NA	NA	NA	NA
AT5G55896	NA	Not mapped	NA	NA	NA	NA	NA	NA

## Sheet: List6
M6A-modified genes specific for after-ripened (AR) seeds and the enrichment analysis of genes unique to Cvi seeds.
Pasted	Symbol	Ensembl Gene ID	Entrez	Type	Species	Chr	Position (Mbp)	Description
AT1G04210	AT1G04210	AT1G04210	839441	protein_coding	Arabidopsis thaliana	1	1.114375	Leucine-rich repeat protein kinase family protein [Source:NCBI gene (formerly Entrezgene)
AT1G04750	VAMP721	AT1G04750	839419	protein_coding	Arabidopsis thaliana	1	1.331466	vesicle-associated membrane protein 721 [Source:NCBI gene (formerly Entrezgene)
AT1G05380	AT1G05380	AT1G05380	837039	protein_coding	Arabidopsis thaliana	1	1.576822	Acyl-CoA N-acyltransferase with RING/FYVE/PHD-type zinc finger protein [Source:NCBI gene (formerly Entrezgene)
AT1G07645	DSI-1VOC	AT1G07645	2745745	protein_coding	Arabidopsis thaliana	1	2.367437	dessication-induced 1VOC superfamily protein [Source:NCBI gene (formerly Entrezgene)
AT1G08040	AT1G08040	AT1G08040	837320	protein_coding	Arabidopsis thaliana	1	2.495309	trimethylguanosine synthase (DUF707) [Source:NCBI gene (formerly Entrezgene)
AT1G09910	AT1G09910	AT1G09910	837523	protein_coding	Arabidopsis thaliana	1	3.220035	Rhamnogalacturonate lyase family protein [Source:NCBI gene (formerly Entrezgene)
AT1G09920	AT1G09920	AT1G09920	837524	protein_coding	Arabidopsis thaliana	1	3.224684	TRAF-type zinc finger-like protein [Source:NCBI gene (formerly Entrezgene)
AT1G10410	AT1G10410	AT1G10410	837581	protein_coding	Arabidopsis thaliana	1	3.41643	CW14 protein (DUF1336) [Source:NCBI gene (formerly Entrezgene)
AT1G11400	PYM	AT1G11400	837682	protein_coding	Arabidopsis thaliana	1	3.837694	partner of Y14-MAGO [Source:NCBI gene (formerly Entrezgene)
AT1G11530	CXXS1	AT1G11530	837696	protein_coding	Arabidopsis thaliana	1	3.874396	C-terminal cysteine residue is changed to a serine 1 [Source:NCBI gene (formerly Entrezgene)
AT1G13960	WRKY4	AT1G13960	837956	protein_coding	Arabidopsis thaliana	1	4.776283	WRKY DNA-binding protein 4 [Source:NCBI gene (formerly Entrezgene)
AT1G15340	MBD10	AT1G15340	838103	protein_coding	Arabidopsis thaliana	1	5.275616	methyl-CPG-binding domain 10 [Source:NCBI gene (formerly Entrezgene)
AT1G16210	AT1G16210	AT1G16210	838189	protein_coding	Arabidopsis thaliana	1	5.546099	coiled-coil protein [Source:NCBI gene (formerly Entrezgene)
AT1G16470	PAB1	AT1G16470	838217	protein_coding	Arabidopsis thaliana	1	5.622746	proteasome subunit PAB1 [Source:NCBI gene (formerly Entrezgene)
AT1G18500	MAML-4	AT1G18500	838431	protein_coding	Arabidopsis thaliana	1	6.368966	methylthioalkylmalate synthase-like 4 [Source:NCBI gene (formerly Entrezgene)
AT1G20670	AT1G20670	AT1G20670	838655	protein_coding	Arabidopsis thaliana	1	7.164082	DNA-binding bromodomain-containing protein [Source:NCBI gene (formerly Entrezgene)
AT1G20960	emb1507	AT1G20960	838690	protein_coding	Arabidopsis thaliana	1	7.301599	U5 small nuclear ribonucleoprotein helicase [Source:NCBI gene (formerly Entrezgene)
AT1G23400	CAF2	AT1G23400	838948	protein_coding	Arabidopsis thaliana	1	8.311984	RNA-binding CRS1 / YhbY (CRM) domain-containing protein [Source:NCBI gene (formerly Entrezgene)
AT1G26670	VTI1B	AT1G26670	839208	protein_coding	Arabidopsis thaliana	1	9.21577	Vesicle transport v-SNARE family protein [Source:NCBI gene (formerly Entrezgene)
AT1G27320	HK3	AT1G27320	839621	protein_coding	Arabidopsis thaliana	1	9.486889	histidine kinase 3 [Source:NCBI gene (formerly Entrezgene)
AT1G28060	AT1G28060	AT1G28060	839699	protein_coding	Arabidopsis thaliana	1	9.778851	Pre-mRNA-splicing factor 3 [Source:NCBI gene (formerly Entrezgene)
AT1G29680	AT1G29680	AT1G29680	839845	protein_coding	Arabidopsis thaliana	1	10.37779	histone acetyltransferase (DUF1264) [Source:NCBI gene (formerly Entrezgene)
AT1G29810	AT1G29810	AT1G29810	839859	protein_coding	Arabidopsis thaliana	1	10.435374	Transcriptional coactivator/pterin dehydratase [Source:NCBI gene (formerly Entrezgene)
AT1G30473	AT1G30473	AT1G30473	3766852	protein_coding	Arabidopsis thaliana	1	10.786979	Heavy metal transport/detoxification superfamily protein [Source:NCBI gene (formerly Entrezgene)
AT1G30475	AT1G30475	AT1G30475	2745766	protein_coding	Arabidopsis thaliana	1	10.788226
AT1G31870	AT1G31870	AT1G31870	840077	protein_coding	Arabidopsis thaliana	1	11.436719	pre-mRNA-splicing factor of RES complex protein [Source:NCBI gene (formerly Entrezgene)
AT1G31970	STRS1	AT1G31970	840087	protein_coding	Arabidopsis thaliana	1	11.479763	DEA(D/H)-box RNA helicase family protein [Source:NCBI gene (formerly Entrezgene)
AT1G32560	AtLEA4-1	AT1G32560	840150	protein_coding	Arabidopsis thaliana	1	11.774484	Late embryosis abundant protein, group 1 protein [Source:NCBI gene (formerly Entrezgene)
AT1G44820	AT1G44820	AT1G44820	841046	protein_coding	Arabidopsis thaliana	1	16.926297	Peptidase M20/M25/M40 family protein [Source:NCBI gene (formerly Entrezgene)
AT1G44910	PRP40A	AT1G44910	841057	protein_coding	Arabidopsis thaliana	1	16.975604	pre-mRNA-processing protein 40A [Source:NCBI gene (formerly Entrezgene)
AT1G51710	UBP6	AT1G51710	841596	protein_coding	Arabidopsis thaliana	1	19.175609	ubiquitin-specific protease 6 [Source:NCBI gene (formerly Entrezgene)
AT1G52920	GPCR	AT1G52920	841725	protein_coding	Arabidopsis thaliana	1	19.709275	G protein coupled receptor [Source:NCBI gene (formerly Entrezgene)
AT1G53200	AT1G53200	AT1G53200	841754	protein_coding	Arabidopsis thaliana	1	19.840368	TAF RNA polymerase I subunit A [Source:NCBI gene (formerly Entrezgene)
AT1G55250	HUB2	AT1G55250	841968	protein_coding	Arabidopsis thaliana	1	20.606953	histone mono-ubiquitination 2 [Source:NCBI gene (formerly Entrezgene)
AT1G58060	AT1G58060	AT1G58060	842173	protein_coding	Arabidopsis thaliana	1	21.489284	RNA helicase family protein [Source:NCBI gene (formerly Entrezgene)
AT1G60140	TPS10	AT1G60140	842309	protein_coding	Arabidopsis thaliana	1	22.176934	trehalose phosphate synthase [Source:NCBI gene (formerly Entrezgene)
AT1G61100	AT1G61100	AT1G61100	842403	protein_coding	Arabidopsis thaliana	1	22.508524	disease resistance protein (TIR class) [Source:NCBI gene (formerly Entrezgene)
AT1G62710	BETA-VPE	AT1G62710	842569	protein_coding	Arabidopsis thaliana	1	23.223874	beta vacuolar processing enzyme [Source:NCBI gene (formerly Entrezgene)
AT1G68250	AT1G68250	AT1G68250	843154	protein_coding	Arabidopsis thaliana	1	25.579373
AT1G70770	AT1G70770	AT1G70770	843414	protein_coding	Arabidopsis thaliana	1	26.687798	transmembrane protein (Protein of unknown function DUF2359, transmembrane) [Source:NCBI gene (formerly Entrezgene)
AT1G72100	AT1G72100	AT1G72100	843541	protein_coding	Arabidopsis thaliana	1	27.12717	late embryosis abundant domain-containing protein / LEA domain-containing protein [Source:NCBI gene (formerly Entrezgene)
AT1G73020	AT1G73020	AT1G73020	843633	protein_coding	Arabidopsis thaliana	1	27.469496	anoctamin-like protein [Source:NCBI gene (formerly Entrezgene)
AT1G75830	LCR67	AT1G75830	843916	protein_coding	Arabidopsis thaliana	1	28.472357	low-molecular-weight cysteine-rich 67 [Source:NCBI gene (formerly Entrezgene)
AT1G76200	AT1G76200	AT1G76200	843953	protein_coding	Arabidopsis thaliana	1	28.593211	NADH dehydrogenase ubiquinone 1 beta subcomplex subunit [Source:NCBI gene (formerly Entrezgene)
AT1G77270	AT1G77270	AT1G77270	844063	protein_coding	Arabidopsis thaliana	1	29.027753
AT1G77930	AT1G77930	AT1G77930	844128	protein_coding	Arabidopsis thaliana	1	29.300971	Chaperone DnaJ-domain superfamily protein [Source:NCBI gene (formerly Entrezgene)
AT1G80930	AT1G80930	AT1G80930	844433	protein_coding	Arabidopsis thaliana	1	30.405339	MIF4G domain-containing protein / MA3 domain-containing protein [Source:NCBI gene (formerly Entrezgene)
AT2G01100	AT2G01100	AT2G01100	814639	protein_coding	Arabidopsis thaliana	2	0.081436	FAM133-like protein [Source:NCBI gene (formerly Entrezgene)
AT2G01210	AT2G01210	AT2G01210	814649	protein_coding	Arabidopsis thaliana	2	0.11927	Leucine-rich repeat protein kinase family protein [Source:NCBI gene (formerly Entrezgene)
AT2G01350	QPT	AT2G01350	814663	protein_coding	Arabidopsis thaliana	2	0.165141	quinolinate phoshoribosyltransferase [Source:NCBI gene (formerly Entrezgene)
AT2G01400	AT2G01400	AT2G01400	814668	protein_coding	Arabidopsis thaliana	2	0.174168
AT2G01410	AT2G01410	AT2G01410	814669	protein_coding	Arabidopsis thaliana	2	0.17504	NHL domain-containing protein [Source:NCBI gene (formerly Entrezgene)
AT2G03150	emb1579	AT2G03150	814844	protein_coding	Arabidopsis thaliana	2	0.951888	ATP/GTP-binding protein family [Source:NCBI gene (formerly Entrezgene)
AT2G04842	EMB2761	AT2G04842	815029	protein_coding	Arabidopsis thaliana	2	1.697902	threonyl-tRNA synthetase, putative / threonine-tRNA ligase [Source:NCBI gene (formerly Entrezgene)
AT2G13840	AT2G13840	AT2G13840	815867	protein_coding	Arabidopsis thaliana	2	5.788445	Polymerase/histidinol phosphatase-like protein [Source:NCBI gene (formerly Entrezgene)
AT2G16595	AT2G16595	AT2G16595	816160	protein_coding	Arabidopsis thaliana	2	7.198127	Translocon-associated protein (TRAP), alpha subunit [Source:NCBI gene (formerly Entrezgene)
AT2G16860	AT2G16860	AT2G16860	816187	protein_coding	Arabidopsis thaliana	2	7.303812	GCIP-interacting family protein [Source:NCBI gene (formerly Entrezgene)
AT2G17390	AKR2B	AT2G17390	816246	protein_coding	Arabidopsis thaliana	2	7.555586	ankyrin repeat-containing 2B [Source:NCBI gene (formerly Entrezgene)
AT2G18340	AT2G18340	AT2G18340	816349	protein_coding	Arabidopsis thaliana	2	7.969298	late embryosis abundant domain-containing protein / LEA domain-containing protein [Source:NCBI gene (formerly Entrezgene)
AT2G18600	AT2G18600	AT2G18600	816375	protein_coding	Arabidopsis thaliana	2	8.073167	Ubiquitin-conjugating enzyme family protein [Source:NCBI gene (formerly Entrezgene)
AT2G25070	AT2G25070	AT2G25070	817045	protein_coding	Arabidopsis thaliana	2	10.663155	Protein phosphatase 2C family protein [Source:NCBI gene (formerly Entrezgene)
AT2G25270	AT2G25270	AT2G25270	817065	protein_coding	Arabidopsis thaliana	2	10.759724	transmembrane protein [Source:NCBI gene (formerly Entrezgene)
AT2G25280	AT2G25280	AT2G25280	817066	protein_coding	Arabidopsis thaliana	2	10.762355	AmmeMemoRadiSam system protein B [Source:NCBI gene (formerly Entrezgene)
AT2G26350	PEX10	AT2G26350	817175	protein_coding	Arabidopsis thaliana	2	11.217142	peroxin 10 [Source:NCBI gene (formerly Entrezgene)
AT2G26670	TED4	AT2G26670	817208	protein_coding	Arabidopsis thaliana	2	11.341548	Plant heme oxygenase (decyclizing) family protein [Source:NCBI gene (formerly Entrezgene)
AT2G27480	AT2G27480	AT2G27480	817293	protein_coding	Arabidopsis thaliana	2	11.746683	Calcium-binding EF-hand family protein [Source:NCBI gene (formerly Entrezgene)
AT2G30440	TPP	AT2G30440	817595	protein_coding	Arabidopsis thaliana	2	12.972682	thylakoid processing peptide [Source:NCBI gene (formerly Entrezgene)
AT2G31985	AT2G31985	AT2G31985	817759	protein_coding	Arabidopsis thaliana	2	13.613928	lipoprotein (DUF1264) [Source:NCBI gene (formerly Entrezgene)
AT2G32950	COP1	AT2G32950	817857	protein_coding	Arabidopsis thaliana	2	13.977881	Transducin/WD40 repeat-like superfamily protein [Source:NCBI gene (formerly Entrezgene)
AT2G34160	AT2G34160	AT2G34160	817977	protein_coding	Arabidopsis thaliana	2	14.426108	Alba DNA/RNA-binding protein [Source:NCBI gene (formerly Entrezgene)
AT2G34570	MEE21	AT2G34570	818021	protein_coding	Arabidopsis thaliana	2	14.562892	PIN domain-like family protein [Source:NCBI gene (formerly Entrezgene)
AT2G35630	MOR1	AT2G35630	818131	protein_coding	Arabidopsis thaliana	2	14.966574	ARM repeat superfamily protein [Source:NCBI gene (formerly Entrezgene)
AT2G37760	AKR4C8	AT2G37760	818353	protein_coding	Arabidopsis thaliana	2	15.831656	NAD(P)-linked oxidoreductase superfamily protein [Source:NCBI gene (formerly Entrezgene)
AT2G38730	AT2G38730	AT2G38730	818455	protein_coding	Arabidopsis thaliana	2	16.192325	Cyclophilin-like peptidyl-prolyl cis-trans isomerase family protein [Source:NCBI gene (formerly Entrezgene)
AT2G39570	ACR9	AT2G39570	818542	protein_coding	Arabidopsis thaliana	2	16.507882	ACT domain-containing protein [Source:NCBI gene (formerly Entrezgene)
AT2G40510	AT2G40510	AT2G40510	818646	protein_coding	Arabidopsis thaliana	2	16.918391	Ribosomal protein S26e family protein [Source:NCBI gene (formerly Entrezgene)
AT2G42680	MBF1A	AT2G42680	818868	protein_coding	Arabidopsis thaliana	2	17.774832	multiprotein bridging factor 1A [Source:NCBI gene (formerly Entrezgene)
AT2G42690	AT2G42690	AT2G42690	818869	protein_coding	Arabidopsis thaliana	2	17.776241	alpha/beta-Hydrolases superfamily protein [Source:NCBI gene (formerly Entrezgene)
AT2G45510	CYP704A2	AT2G45510	819159	protein_coding	Arabidopsis thaliana	2	18.753023	cytochrome P450, family 704, subfamily A, polypeptide 2 [Source:NCBI gene (formerly Entrezgene)
AT2G45520	AT2G45520	AT2G45520	819160	protein_coding	Arabidopsis thaliana	2	18.755045	coiled-coil protein [Source:NCBI gene (formerly Entrezgene)
AT2G45690	SSE1	AT2G45690	819177	protein_coding	Arabidopsis thaliana	2	18.823167	shrunken seed protein (SSE1) [Source:NCBI gene (formerly Entrezgene)
AT2G45730	AT2G45730	AT2G45730	819181	protein_coding	Arabidopsis thaliana	2	18.836264	eukaryotic initiation factor 3 gamma subunit family protein [Source:NCBI gene (formerly Entrezgene)
AT2G45820	AT2G45820	AT2G45820	819190	protein_coding	Arabidopsis thaliana	2	18.862953	Remorin family protein [Source:NCBI gene (formerly Entrezgene)
AT2G46390	SDH8	AT2G46390	819247	protein_coding	Arabidopsis thaliana	2	19.042301	succinate dehydrogenase subunit [Source:NCBI gene (formerly Entrezgene)
AT3G01170	AT3G01170	AT3G01170	820469	protein_coding	Arabidopsis thaliana	3	0.057545	Ribosomal protein L34e superfamily protein [Source:NCBI gene (formerly Entrezgene)
AT3G02260	BIG	AT3G02260	820398	protein_coding	Arabidopsis thaliana	3	0.430877	auxin transport protein (BIG) [Source:NCBI gene (formerly Entrezgene)
AT3G02555	AT3G02555	AT3G02555	820627	protein_coding	Arabidopsis thaliana	3	0.539611
AT3G03100	AT3G03100	AT3G03100	821104	protein_coding	Arabidopsis thaliana	3	0.705381	NADH:ubiquinone oxidoreductase, 17.2kDa subunit [Source:NCBI gene (formerly Entrezgene)
AT3G04040	AT3G04040	AT3G04040	819559	protein_coding	Arabidopsis thaliana	3	1.04764	transmembrane protein [Source:NCBI gene (formerly Entrezgene)
AT3G05070	AT3G05070	AT3G05070	819669	protein_coding	Arabidopsis thaliana	3	1.416075	Cwf18 pre-mRNA splicing factor [Source:NCBI gene (formerly Entrezgene)
AT3G05220	AT3G05220	AT3G05220	819686	protein_coding	Arabidopsis thaliana	3	1.488329	Heavy metal transport/detoxification superfamily protein [Source:NCBI gene (formerly Entrezgene)
AT3G06170	AT3G06170	AT3G06170	819791	protein_coding	Arabidopsis thaliana	3	1.867415	Serinc-domain containing serine and sphingolipid biosynthesis protein [Source:NCBI gene (formerly Entrezgene)
AT3G06620	AT3G06620	AT3G06620	819841	protein_coding	Arabidopsis thaliana	3	2.062131	PAS domain-containing protein tyrosine kinase family protein [Source:NCBI gene (formerly Entrezgene)
AT3G07080	AT3G07080	AT3G07080	819894	protein_coding	Arabidopsis thaliana	3	2.241002	EamA-like transporter family [Source:NCBI gene (formerly Entrezgene)
AT3G10130	AT3G10130	AT3G10130	820176	protein_coding	Arabidopsis thaliana	3	3.130063	SOUL heme-binding family protein [Source:NCBI gene (formerly Entrezgene)
AT3G11730	ATFP8	AT3G11730	820345	protein_coding	Arabidopsis thaliana	3	3.709131	Ras-related small GTP-binding family protein [Source:NCBI gene (formerly Entrezgene)
AT3G12480	NF-YC11	AT3G12480	820427	protein_coding	Arabidopsis thaliana	3	3.957763	nuclear factor Y, subunit C11 [Source:NCBI gene (formerly Entrezgene)
AT3G12800	SDRB	AT3G12800	820462	protein_coding	Arabidopsis thaliana	3	4.06332	short-chain dehydrogenase-reductase B [Source:NCBI gene (formerly Entrezgene)
AT3G13580	AT3G13580	AT3G13580	820560	protein_coding	Arabidopsis thaliana	3	4.433047	Ribosomal protein L30/L7 family protein [Source:NCBI gene (formerly Entrezgene)
AT3G14130	HAOX1	AT3G14130	820630	protein_coding	Arabidopsis thaliana	3	4.685646	Aldolase-type TIM barrel family protein [Source:NCBI gene (formerly Entrezgene)
AT3G16810	PUM24	AT3G16810	820934	protein_coding	Arabidopsis thaliana	3	5.723222	pumilio 24 [Source:NCBI gene (formerly Entrezgene)
AT3G17205	UPL6	AT3G17205	820979	protein_coding	Arabidopsis thaliana	3	5.873051	ubiquitin protein ligase 6 [Source:NCBI gene (formerly Entrezgene)
AT3G17510	CIPK1	AT3G17510	821016	protein_coding	Arabidopsis thaliana	3	5.988924	CBL-interacting protein kinase 1 [Source:NCBI gene (formerly Entrezgene)
AT3G17520	AT3G17520	AT3G17520	821017	protein_coding	Arabidopsis thaliana	3	5.999174	Late embryosis abundant protein (LEA) family protein [Source:NCBI gene (formerly Entrezgene)
AT3G18790	AT3G18790	AT3G18790	821412	protein_coding	Arabidopsis thaliana	3	6.477661	pre-mRNA-splicing factor ISY1-like protein [Source:NCBI gene (formerly Entrezgene)
AT3G19810	AT3G19810	AT3G19810	821518	protein_coding	Arabidopsis thaliana	3	6.877575	BTB/POZ domain protein, putative (DUF177) [Source:NCBI gene (formerly Entrezgene)
AT3G19840	PRP40C	AT3G19840	821521	protein_coding	Arabidopsis thaliana	3	6.890988	pre-mRNA-processing protein 40C [Source:NCBI gene (formerly Entrezgene)
AT3G21380	AT3G21380	AT3G21380	821692	protein_coding	Arabidopsis thaliana	3	7.528181	Mannose-binding lectin superfamily protein [Source:NCBI gene (formerly Entrezgene)
AT3G21865	PEX22	AT3G21865	821741	protein_coding	Arabidopsis thaliana	3	7.701003	peroxin 22 [Source:NCBI gene (formerly Entrezgene)
AT3G24160	PMP	AT3G24160	822002	protein_coding	Arabidopsis thaliana	3	8.726056	putative type 1 membrane protein [Source:NCBI gene (formerly Entrezgene)
AT3G30380	AT3G30380	AT3G30380	822739	protein_coding	Arabidopsis thaliana	3	11.973971	alpha/beta-Hydrolases superfamily protein [Source:NCBI gene (formerly Entrezgene)
AT3G42180	AT3G42180	AT3G42180	823191	protein_coding	Arabidopsis thaliana	3	14.324181	Exostosin family protein [Source:NCBI gene (formerly Entrezgene)
AT3G44340	CEF	AT3G44340	823559	protein_coding	Arabidopsis thaliana	3	16.011547
AT3G47070	AT3G47070	AT3G47070	823860	protein_coding	Arabidopsis thaliana	3	17.336592	thylakoid soluble phosphoprotein [Source:NCBI gene (formerly Entrezgene)
AT3G49560	AT3G49560	AT3G49560	824118	protein_coding	Arabidopsis thaliana	3	18.370521	Mitochondrial import inner membrane translocase subunit Tim17/Tim22/Tim23 family protein [Source:NCBI gene (formerly Entrezgene)
AT3G51840	ACX4	AT3G51840	824347	protein_coding	Arabidopsis thaliana	3	19.22536	acyl-CoA oxidase 4 [Source:NCBI gene (formerly Entrezgene)
AT3G52850	VSR1	AT3G52850	824451	protein_coding	Arabidopsis thaliana	3	19.587756	vacuolar sorting receptor homolog 1 [Source:NCBI gene (formerly Entrezgene)
AT3G52860	AT3G52860	AT3G52860	824452	protein_coding	Arabidopsis thaliana	3	19.591848	mediator of RNA polymerase II transcription subunit-like protein [Source:NCBI gene (formerly Entrezgene)
AT3G54085	AT3G54085	AT3G54085	5008085	protein_coding	Arabidopsis thaliana	3	20.026581	Yos1-like protein [Source:NCBI gene (formerly Entrezgene)
AT3G55070	AT3G55070	AT3G55070	824673	protein_coding	Arabidopsis thaliana	3	20.408274	LisH/CRA/RING-U-box domains-containing protein [Source:NCBI gene (formerly Entrezgene)
AT3G58510	AT3G58510	AT3G58510	825020	protein_coding	Arabidopsis thaliana	3	21.639978	DEA(D/H)-box RNA helicase family protein [Source:NCBI gene (formerly Entrezgene)
AT3G58670	AT3G58670	AT3G58670	825036	protein_coding	Arabidopsis thaliana	3	21.703385	2-aminoethanethiol dioxygenase, putative (DUF1637) [Source:NCBI gene (formerly Entrezgene)
AT3G58680	MBF1B	AT3G58680	825037	protein_coding	Arabidopsis thaliana	3	21.707247	multiprotein bridging factor 1B [Source:NCBI gene (formerly Entrezgene)
AT3G60190	DL1E	AT3G60190	825189	protein_coding	Arabidopsis thaliana	3	22.244169	DYNAMIN-like 1E [Source:NCBI gene (formerly Entrezgene)
AT3G62700	ABCC14	AT3G62700	825444	protein_coding	Arabidopsis thaliana	3	23.190265	multidrug resistance-associated protein 10 [Source:NCBI gene (formerly Entrezgene)
AT4G00710	BSK3	AT4G00710	828025	protein_coding	Arabidopsis thaliana	4	0.289779	BR-signaling kinase 3 [Source:NCBI gene (formerly Entrezgene)
AT4G02195	SYP42	AT4G02195	827505	protein_coding	Arabidopsis thaliana	4	0.969994	syntaxin of plants 42 [Source:NCBI gene (formerly Entrezgene)
AT4G02450	AT4G02450	AT4G02450	828006	protein_coding	Arabidopsis thaliana	4	1.073753	HSP20-like chaperones superfamily protein [Source:NCBI gene (formerly Entrezgene)
AT4G04340	AT4G04340	AT4G04340	825754	protein_coding	Arabidopsis thaliana	4	2.122507	ERD (early-responsive to dehydration stress) family protein [Source:NCBI gene (formerly Entrezgene)
AT4G06599	AT4G06599	AT4G06599	826068	protein_coding	Arabidopsis thaliana	4	3.665925	ubiquitin family protein [Source:NCBI gene (formerly Entrezgene)
AT4G07990	AT4G07990	AT4G07990	826304	protein_coding	Arabidopsis thaliana	4	4.824624	Chaperone DnaJ-domain superfamily protein [Source:NCBI gene (formerly Entrezgene)
AT4G08230	AT4G08230	AT4G08230	826373	protein_coding	Arabidopsis thaliana	4	5.187785	glycine-rich protein [Source:NCBI gene (formerly Entrezgene)
AT4G09760	AT4G09760	AT4G09760	826564	protein_coding	Arabidopsis thaliana	4	6.148758	Protein kinase superfamily protein [Source:NCBI gene (formerly Entrezgene)
AT4G12560	CPR1	AT4G12560	826869	protein_coding	Arabidopsis thaliana	4	7.441681	F-box and associated interaction domains-containing protein [Source:NCBI gene (formerly Entrezgene)
AT4G13580	AT4G13580	AT4G13580	826991	protein_coding	Arabidopsis thaliana	4	7.900374	Disease resistance-responsive (dirigent-like protein) family protein [Source:NCBI gene (formerly Entrezgene)
AT4G13590	AT4G13590	AT4G13590	826992	protein_coding	Arabidopsis thaliana	4	7.901216	Uncharacterized protein family (UPF0016) [Source:NCBI gene (formerly Entrezgene)
AT4G13780	AT4G13780	AT4G13780	827012	protein_coding	Arabidopsis thaliana	4	7.992967	methionine-tRNA ligase, putative / methionyl-tRNA synthetase, putative / MetRS [Source:NCBI gene (formerly Entrezgene)
AT4G14350	AT4G14350	AT4G14350	827078	protein_coding	Arabidopsis thaliana	4	8.256021	AGC (cAMP-dependent, cGMP-dependent and protein kinase C) kinase family protein [Source:NCBI gene (formerly Entrezgene)
AT4G15470	AT4G15470	AT4G15470	827218	protein_coding	Arabidopsis thaliana	4	8.843519	Bax inhibitor-1 family protein [Source:NCBI gene (formerly Entrezgene)
AT4G15802	HSBP	AT4G15802	827261	protein_coding	Arabidopsis thaliana	4	8.986598	heat shock factor binding protein [Source:NCBI gene (formerly Entrezgene)
AT4G17170	RABB1C	AT4G17170	827428	protein_coding	Arabidopsis thaliana	4	9.644574	RAB GTPase homolog B1C [Source:NCBI gene (formerly Entrezgene)
AT4G17330	G2484-1	AT4G17330	827445	protein_coding	Arabidopsis thaliana	4	9.688851	G2484-1 protein [Source:NCBI gene (formerly Entrezgene)
AT4G18580	AT4G18580	AT4G18580	827590	protein_coding	Arabidopsis thaliana	4	10.234667
AT4G21090	MFDX2	AT4G21090	827856	protein_coding	Arabidopsis thaliana	4	11.256399	MITOCHONDRIAL FERREDOXIN 2 [Source:NCBI gene (formerly Entrezgene)
AT4G24770	RBP31	AT4G24770	828579	protein_coding	Arabidopsis thaliana	4	12.765761	31-kDa RNA binding protein [Source:NCBI gene (formerly Entrezgene)
AT4G25580	AT4G25580	AT4G25580	828663	protein_coding	Arabidopsis thaliana	4	13.056183	CAP160 protein [Source:NCBI gene (formerly Entrezgene)
AT4G26430	CSN6B	AT4G26430	828749	protein_coding	Arabidopsis thaliana	4	13.354992	COP9 signalosome subunit 6B [Source:NCBI gene (formerly Entrezgene)
AT4G27000	ATRBP45C	AT4G27000	828808	protein_coding	Arabidopsis thaliana	4	13.554604	RNA-binding (RRM/RBD/RNP motifs) family protein [Source:NCBI gene (formerly Entrezgene)
AT4G27150	SESA2	AT4G27150	828823	protein_coding	Arabidopsis thaliana	4	13.609341	seed storage albumin 2 [Source:NCBI gene (formerly Entrezgene)
AT4G27380	AT4G27380	AT4G27380	828846	protein_coding	Arabidopsis thaliana	4	13.701244
AT4G27500	PPI1	AT4G27500	828859	protein_coding	Arabidopsis thaliana	4	13.743011	proton pump interactor 1 [Source:NCBI gene (formerly Entrezgene)
AT4G29010	AIM1	AT4G29010	829022	protein_coding	Arabidopsis thaliana	4	14.297044	Enoyl-CoA hydratase/isomerase family [Source:NCBI gene (formerly Entrezgene)
AT4G29040	RPT2a	AT4G29040	829025	protein_coding	Arabidopsis thaliana	4	14.312283	regulatory particle AAA-ATPase 2A [Source:NCBI gene (formerly Entrezgene)
AT4G31510	AT4G31510	AT4G31510	829278	protein_coding	Arabidopsis thaliana	4	15.276076	major centromere autoantigen B-like protein [Source:NCBI gene (formerly Entrezgene)
AT4G34620	SSR16	AT4G34620	829614	protein_coding	Arabidopsis thaliana	4	16.534855	small subunit ribosomal protein 16 [Source:NCBI gene (formerly Entrezgene)
AT4G34890	XDH1	AT4G34890	829641	protein_coding	Arabidopsis thaliana	4	16.618573	xanthine dehydrogenase 1 [Source:NCBI gene (formerly Entrezgene)
AT4G35570	HMGB5	AT4G35570	829709	protein_coding	Arabidopsis thaliana	4	16.887131	high mobility group B5 [Source:NCBI gene (formerly Entrezgene)
AT4G35790	PLDDELTA	AT4G35790	829733	protein_coding	Arabidopsis thaliana	4	16.955415	phospholipase D delta [Source:NCBI gene (formerly Entrezgene)
AT4G36900	RAP2.10	AT4G36900	829843	protein_coding	Arabidopsis thaliana	4	17.388649	related to AP2 10 [Source:NCBI gene (formerly Entrezgene)
AT4G39080	VHA-A3	AT4G39080	830063	protein_coding	Arabidopsis thaliana	4	18.209399	vacuolar proton ATPase A3 [Source:NCBI gene (formerly Entrezgene)
AT5G04740	ACR12	AT5G04740	830352	protein_coding	Arabidopsis thaliana	5	1.367911	ACT domain-containing protein [Source:NCBI gene (formerly Entrezgene)
AT5G05080	UBC22	AT5G05080	830390	protein_coding	Arabidopsis thaliana	5	1.498438	ubiquitin-conjugating enzyme 22 [Source:NCBI gene (formerly Entrezgene)
AT5G06160	ATO	AT5G06160	830503	protein_coding	Arabidopsis thaliana	5	1.862325	splicing factor-like protein [Source:NCBI gene (formerly Entrezgene)
AT5G06760	LEA4-5	AT5G06760	830565	protein_coding	Arabidopsis thaliana	5	2.089445	Late Embryosis Abundant 4-5 [Source:NCBI gene (formerly Entrezgene)
AT5G08040	TOM5	AT5G08040	830698	protein_coding	Arabidopsis thaliana	5	2.577006	mitochondrial import receptor subunit TOM5-like protein [Source:NCBI gene (formerly Entrezgene)
AT5G08450	AT5G08450	AT5G08450	830744	protein_coding	Arabidopsis thaliana	5	2.727613	zinc finger CCCH domain protein [Source:NCBI gene (formerly Entrezgene)
AT5G08540	AT5G08540	AT5G08540	830754	protein_coding	Arabidopsis thaliana	5	2.763823	ribosomal RNA small subunit methyltransferase J [Source:NCBI gene (formerly Entrezgene)
AT5G09390	AT5G09390	AT5G09390	830798	protein_coding	Arabidopsis thaliana	5	2.913482	CD2-binding protein-like protein [Source:NCBI gene (formerly Entrezgene)
AT5G10540	AT5G10540	AT5G10540	830919	protein_coding	Arabidopsis thaliana	5	3.324812	Zincin-like metalloproteases family protein [Source:NCBI gene (formerly Entrezgene)
AT5G13020	EML3	AT5G13020	831142	protein_coding	Arabidopsis thaliana	5	4.129154	Emsy N Terminus (ENT)/ plant Tudor-like domains-containing protein [Source:NCBI gene (formerly Entrezgene)
AT5G14540	AT5G14540	AT5G14540	831305	protein_coding	Arabidopsis thaliana	5	4.687069	basic salivary proline-rich-like protein (DUF1421) [Source:NCBI gene (formerly Entrezgene)
AT5G16110	AT5G16110	AT5G16110	831468	protein_coding	Arabidopsis thaliana	5	5.260522
AT5G16380	AT5G16380	AT5G16380	831499	protein_coding	Arabidopsis thaliana	5	5.359307	autophagy-like protein, putative (Protein of unknown function, DUF538) [Source:NCBI gene (formerly Entrezgene)
AT5G18100	CSD3	AT5G18100	831928	protein_coding	Arabidopsis thaliana	5	5.987187	copper/zinc superoxide dismutase 3 [Source:NCBI gene (formerly Entrezgene)
AT5G20660	AT5G20660	AT5G20660	832189	protein_coding	Arabidopsis thaliana	5	6.98618	Zn-dependent exopeptidases superfamily protein [Source:NCBI gene (formerly Entrezgene)
AT5G22330	RIN1	AT5G22330	832293	protein_coding	Arabidopsis thaliana	5	7.390796	P-loop containing nucleoside triphosphate hydrolases superfamily protein [Source:NCBI gene (formerly Entrezgene)
AT5G23110	AT5G23110	AT5G23110	832375	protein_coding	Arabidopsis thaliana	5	7581-07-01	Zinc finger, C3HC4 type (RING finger) family protein [Source:NCBI gene (formerly Entrezgene)
AT5G35200	AT5G35200	AT5G35200	833474	protein_coding	Arabidopsis thaliana	5	13.462155	ENTH/ANTH/VHS superfamily protein [Source:NCBI gene (formerly Entrezgene)
AT5G35520	MIS12	AT5G35520	833516	protein_coding	Arabidopsis thaliana	5	13.70129	minichromosome instability 12 (mis12)-like protein [Source:NCBI gene (formerly Entrezgene)
AT5G35620	LSP1	AT5G35620	833534	protein_coding	Arabidopsis thaliana	5	13.824424	Eukaryotic initiation factor 4E protein [Source:NCBI gene (formerly Entrezgene)
AT5G37370	ATSRL1	AT5G37370	833711	protein_coding	Arabidopsis thaliana	5	14.81257	PRP38 family protein [Source:NCBI gene (formerly Entrezgene)
AT5G37850	SOS4	AT5G37850	833763	protein_coding	Arabidopsis thaliana	5	15.0653	pfkB-like carbohydrate kinase family protein [Source:NCBI gene (formerly Entrezgene)
AT5G38840	AT5G38840	AT5G38840	833875	protein_coding	Arabidopsis thaliana	5	15.551243	SMAD/FHA domain-containing protein [Source:NCBI gene (formerly Entrezgene)
AT5G39510	SGR4	AT5G39510	833947	protein_coding	Arabidopsis thaliana	5	15.821293	Vesicle transport v-SNARE family protein [Source:NCBI gene (formerly Entrezgene)
AT5G41340	UBC4	AT5G41340	834136	protein_coding	Arabidopsis thaliana	5	16.538063	ubiquitin conjugating enzyme 4 [Source:NCBI gene (formerly Entrezgene)
AT5G45030	AT5G45030	AT5G45030	834534	protein_coding	Arabidopsis thaliana	5	18.17241	Trypsin family protein [Source:NCBI gene (formerly Entrezgene)
AT5G45040	CYTC6A	AT5G45040	834535	protein_coding	Arabidopsis thaliana	5	18.175371	Cytochrome c [Source:NCBI gene (formerly Entrezgene)
AT5G45400	RPA70C	AT5G45400	834576	protein_coding	Arabidopsis thaliana	5	18.398832	Replication factor-A protein 1-like protein [Source:NCBI gene (formerly Entrezgene)
AT5G48120	MET18	AT5G48120	834864	protein_coding	Arabidopsis thaliana	5	19.507397	ARM repeat superfamily protein [Source:NCBI gene (formerly Entrezgene)
AT5G49930	emb1441	AT5G49930	835056	protein_coding	Arabidopsis thaliana	5	20.308033	zinc knuckle (CCHC-type) family protein [Source:NCBI gene (formerly Entrezgene)
AT5G50230	AT5G50230	AT5G50230	835088	protein_coding	Arabidopsis thaliana	5	20.44831	Transducin/WD40 repeat-like superfamily protein [Source:NCBI gene (formerly Entrezgene)
AT5G50250	CP31B	AT5G50250	835090	protein_coding	Arabidopsis thaliana	5	20.452487	chloroplast RNA-binding protein 31B [Source:NCBI gene (formerly Entrezgene)
AT5G50920	CLPC1	AT5G50920	835165	protein_coding	Arabidopsis thaliana	5	20.715453	CLPC homologue 1 [Source:NCBI gene (formerly Entrezgene)
AT5G51940	NRPB6A	AT5G51940	835269	protein_coding	Arabidopsis thaliana	5	21.104551	RNA polymerase Rpb6 [Source:NCBI gene (formerly Entrezgene)
AT5G53000	TAP46	AT5G53000	835379	protein_coding	Arabidopsis thaliana	5	21.485317	2A phosphatase associated protein of 46 kD [Source:NCBI gene (formerly Entrezgene)
AT5G53350	CLPX	AT5G53350	835416	protein_coding	Arabidopsis thaliana	5	21.643767	CLP protease regulatory subunit X [Source:NCBI gene (formerly Entrezgene)
AT5G53530	VPS26A	AT5G53530	835435	protein_coding	Arabidopsis thaliana	5	21.745937	vacuolar protein sorting 26A [Source:NCBI gene (formerly Entrezgene)
AT5G54740	SESA5	AT5G54740	835563	protein_coding	Arabidopsis thaliana	5	22.238358	seed storage albumin 5 [Source:NCBI gene (formerly Entrezgene)
AT5G55240	ATPXG2	AT5G55240	835617	protein_coding	Arabidopsis thaliana	5	22.405896	PEROXYGENASE 2 [Source:NCBI gene (formerly Entrezgene)
AT5G55660	AT5G55660	AT5G55660	835660	protein_coding	Arabidopsis thaliana	5	22.538556	DEK domain-containing chromatin associated protein [Source:NCBI gene (formerly Entrezgene)
AT5G56150	UBC30	AT5G56150	835714	protein_coding	Arabidopsis thaliana	5	22.729015	ubiquitin-conjugating enzyme 30 [Source:NCBI gene (formerly Entrezgene)
AT5G56210	WIP2	AT5G56210	835720	protein_coding	Arabidopsis thaliana	5	22.750462	WPP domain interacting protein 2 [Source:NCBI gene (formerly Entrezgene)
AT5G58330	AT5G58330	AT5G58330	835945	protein_coding	Arabidopsis thaliana	5	23.579722	lactate/malate dehydrogenase family protein [Source:NCBI gene (formerly Entrezgene)
AT5G58410	AT5G58410	AT5G58410	835954	protein_coding	Arabidopsis thaliana	5	23.609376	HEAT/U-box domain-containing protein [Source:NCBI gene (formerly Entrezgene)
AT5G58470	TAF15b	AT5G58470	835960	protein_coding	Arabidopsis thaliana	5	23.637415	TBP-associated factor 15B [Source:NCBI gene (formerly Entrezgene)
AT5G60220	TET4	AT5G60220	836144	protein_coding	Arabidopsis thaliana	5	24.24892	tetraspanin4 [Source:NCBI gene (formerly Entrezgene)
AT5G60760	AT5G60760	AT5G60760	836197	protein_coding	Arabidopsis thaliana	5	24.438078	P-loop containing nucleoside triphosphate hydrolases superfamily protein [Source:NCBI gene (formerly Entrezgene)
AT5G61220	AT5G61220	AT5G61220	836243	protein_coding	Arabidopsis thaliana	5	24.625573	LYR family of Fe/S cluster biosis protein [Source:NCBI gene (formerly Entrezgene)
AT5G61410	RPE	AT5G61410	836262	protein_coding	Arabidopsis thaliana	5	24.683606	D-ribulose-5-phosphate-3-epimerase [Source:NCBI gene (formerly Entrezgene)
AT5G62440	AT5G62440	AT5G62440	836365	protein_coding	Arabidopsis thaliana	5	25.072117	EMB514 (DUF3223) [Source:NCBI gene (formerly Entrezgene)
AT5G62540	UBC3	AT5G62540	836374	protein_coding	Arabidopsis thaliana	5	25.103934	ubiquitin-conjugating enzyme 3 [Source:NCBI gene (formerly Entrezgene)
AT5G62980	FOLB2	AT5G62980	836418	protein_coding	Arabidopsis thaliana	5	25.276017	Dihydroneopterin aldolase [Source:NCBI gene (formerly Entrezgene)
AT5G63030	GRXC1	AT5G63030	836423	protein_coding	Arabidopsis thaliana	5	25.286177	Thioredoxin superfamily protein [Source:NCBI gene (formerly Entrezgene)
AT5G64070	PI-4KBETA1	AT5G64070	836528	protein_coding	Arabidopsis thaliana	5	25.636882	phosphatidylinositol 4-OH kinase beta1 [Source:NCBI gene (formerly Entrezgene)
ATMG01080	atp9	ATMG01080	NA	protein_coding	Arabidopsis thaliana	Mt	0.278649
AT3G33136	NA	Not mapped	NA	NA	NA	NA	NA	NA
AT3G33172	NA	Not mapped	NA	NA	NA	NA	NA	NA
AT3G42220	NA	Not mapped	NA	NA	NA	NA	NA	NA

## Sheet: List7
M6A-modified genes specific for imbibed (IM) seeds and the enrichment analysis of genes shared between Col and Cvi seeds.
Pasted	Symbol	Ensembl Gene ID	Entrez	Type	Species	Chr	Position (Mbp)	Description
AT1G04270	RPS15	AT1G04270	839564	protein_coding	Arabidopsis thaliana	1	1.141558	cytosolic ribosomal protein S15 [Source:NCBI gene (formerly Entrezgene)
AT1G06790	AT1G06790	AT1G06790	837190	protein_coding	Arabidopsis thaliana	1	2.087182	RNA polymerase Rpb7 N-terminal domain-containing protein [Source:NCBI gene (formerly Entrezgene)
AT1G06800	PLA-I{gamma}1	AT1G06800	837191	protein_coding	Arabidopsis thaliana	1	2.089417	alpha/beta-Hydrolases superfamily protein [Source:NCBI gene (formerly Entrezgene)
AT1G06900	AT1G06900	AT1G06900	837200	protein_coding	Arabidopsis thaliana	1	2.114765	Insulinase (Peptidase family M16) family protein [Source:NCBI gene (formerly Entrezgene)
AT1G07170	AT1G07170	AT1G07170	837228	protein_coding	Arabidopsis thaliana	1	2.199997	PHF5-like protein [Source:NCBI gene (formerly Entrezgene)
AT1G07770	RPS15A	AT1G07770	837291	protein_coding	Arabidopsis thaliana	1	2.407411	ribosomal protein S15A [Source:NCBI gene (formerly Entrezgene)
AT1G09590	AT1G09590	AT1G09590	837486	protein_coding	Arabidopsis thaliana	1	3.106367	Translation protein SH3-like family protein [Source:NCBI gene (formerly Entrezgene)
AT1G10630	ARFA1F	AT1G10630	837606	protein_coding	Arabidopsis thaliana	1	3.512739	ADP-ribosylation factor A1F [Source:NCBI gene (formerly Entrezgene)
AT1G10950	TMN1	AT1G10950	837638	protein_coding	Arabidopsis thaliana	1	3.659204	transmembrane nine 1 [Source:NCBI gene (formerly Entrezgene)
AT1G14400	UBC1	AT1G14400	838002	protein_coding	Arabidopsis thaliana	1	4.926486	ubiquitin carrier protein 1 [Source:NCBI gene (formerly Entrezgene)
AT1G14830	DL1C	AT1G14830	838048	protein_coding	Arabidopsis thaliana	1	5.107416	DYNAMIN-like 1C [Source:NCBI gene (formerly Entrezgene)
AT1G15930	AT1G15930	AT1G15930	838163	protein_coding	Arabidopsis thaliana	1	5.471316	Ribosomal protein L7Ae/L30e/S12e/Gadd45 family protein [Source:NCBI gene (formerly Entrezgene)
AT1G18450	ARP4	AT1G18450	838425	protein_coding	Arabidopsis thaliana	1	6.348048	actin-related protein 4 [Source:NCBI gene (formerly Entrezgene)
AT1G25260	AT1G25260	AT1G25260	839109	protein_coding	Arabidopsis thaliana	1	8.853534	Ribosomal protein L10 family protein [Source:NCBI gene (formerly Entrezgene)
AT1G27310	NTF2A	AT1G27310	839620	protein_coding	Arabidopsis thaliana	1	9.484316	nuclear transport factor 2A [Source:NCBI gene (formerly Entrezgene)
AT1G27400	AT1G27400	AT1G27400	839630	protein_coding	Arabidopsis thaliana	1	9.515114	Ribosomal protein L22p/L17e family protein [Source:NCBI gene (formerly Entrezgene)
AT1G27650	ATU2AF35A	AT1G27650	839657	protein_coding	Arabidopsis thaliana	1	9.614551	U2 snRNP auxiliary factor small subunit [Source:NCBI gene (formerly Entrezgene)
AT1G27695	AT1G27695	AT1G27695	839662	protein_coding	Arabidopsis thaliana	1	9.639024	glycine-rich protein [Source:NCBI gene (formerly Entrezgene)
AT1G27700	AT1G27700	AT1G27700	839663	protein_coding	Arabidopsis thaliana	1	9.639859	Syntaxin/t-SNARE family protein [Source:NCBI gene (formerly Entrezgene)
AT1G29330	ERD2	AT1G29330	839807	protein_coding	Arabidopsis thaliana	1	10.258248	ER lumen protein retaining receptor family protein [Source:NCBI gene (formerly Entrezgene)
AT1G33055	AT1G33055	AT1G33055	840201	protein_coding	Arabidopsis thaliana	1	11.971308
AT1G33120	AT1G33120	AT1G33120	840208	protein_coding	Arabidopsis thaliana	1	12.010879	Ribosomal protein L6 family [Source:NCBI gene (formerly Entrezgene)
AT1G33140	PGY2	AT1G33140	840211	protein_coding	Arabidopsis thaliana	1	12.023225	Ribosomal protein L6 family [Source:NCBI gene (formerly Entrezgene)
AT1G33265	AT1G33265	AT1G33265	840221	protein_coding	Arabidopsis thaliana	1	12.066595	Transmembrane proteins 14C [Source:NCBI gene (formerly Entrezgene)
AT1G45332	AT1G45332	AT1G45332	841097	protein_coding	Arabidopsis thaliana	1	17.172121	Translation elongation factor EFG/EF2 protein [Source:NCBI gene (formerly Entrezgene)
AT1G48160	AT1G48160	AT1G48160	841235	protein_coding	Arabidopsis thaliana	1	17.786498	signal recognition particle 19 kDa protein, putative / SRP19 [Source:NCBI gene (formerly Entrezgene)
AT1G51980	AT1G51980	AT1G51980	841627	protein_coding	Arabidopsis thaliana	1	19.323055	Insulinase (Peptidase family M16) protein [Source:NCBI gene (formerly Entrezgene)
AT1G52300	AT1G52300	AT1G52300	841660	protein_coding	Arabidopsis thaliana	1	19.474898	Zinc-binding ribosomal protein family protein [Source:NCBI gene (formerly Entrezgene)
AT1G54270	EIF4A-2	AT1G54270	841868	protein_coding	Arabidopsis thaliana	1	20.259547	eif4a-2 [Source:NCBI gene (formerly Entrezgene)
AT1G58380	XW6	AT1G58380	842207	protein_coding	Arabidopsis thaliana	1	21.688935	Ribosomal protein S5 family protein [Source:NCBI gene (formerly Entrezgene)
AT1G59610	DL3	AT1G59610	842251	protein_coding	Arabidopsis thaliana	1	21.893142	dynamin-like 3 [Source:NCBI gene (formerly Entrezgene)
AT1G64520	RPN12a	AT1G64520	842760	protein_coding	Arabidopsis thaliana	1	23.956269	regulatory particle non-ATPase 12A [Source:NCBI gene (formerly Entrezgene)
AT1G68370	ARG1	AT1G68370	843166	protein_coding	Arabidopsis thaliana	1	25.631689	Chaperone DnaJ-domain superfamily protein [Source:NCBI gene (formerly Entrezgene)
AT1G74690	IQD31	AT1G74690	843808	protein_coding	Arabidopsis thaliana	1	28.061159	IQ-domain 31 [Source:NCBI gene (formerly Entrezgene)
AT1G80560	IMD2	AT1G80560	844395	protein_coding	Arabidopsis thaliana	1	30.287763	isopropylmalate dehydrogenase 2 [Source:NCBI gene (formerly Entrezgene)
AT1G80750	AT1G80750	AT1G80750	844414	protein_coding	Arabidopsis thaliana	1	30.34867	Ribosomal protein L30/L7 family protein [Source:NCBI gene (formerly Entrezgene)
AT2G01480	AT2G01480	AT2G01480	814676	protein_coding	Arabidopsis thaliana	2	0.216605	O-fucosyltransferase family protein [Source:NCBI gene (formerly Entrezgene)
AT2G04900	AT2G04900	AT2G04900	815037	protein_coding	Arabidopsis thaliana	2	1.722481
AT2G07655	AT2G07655	AT2G07655	28717831	protein_coding	Arabidopsis thaliana	2	3.245323
AT2G07774	AT2G07774	AT2G07774	815361	protein_coding	Arabidopsis thaliana	2	3.303766
AT2G07696	RPS7	AT2G07696	NA	protein_coding	Arabidopsis thaliana	2	3.35105
AT2G07642	AT2G07642	AT2G07642	31370868	protein_coding	Arabidopsis thaliana	2	3.400797
AT2G07830	AT2G07830	AT2G07830	6241072	protein_coding	Arabidopsis thaliana	2	3.476156
AT2G07787	AT2G07787	AT2G07787	2745469	protein_coding	Arabidopsis thaliana	2	3.476873
AT2G07775	AT2G07775	AT2G07775	815410	protein_coding	Arabidopsis thaliana	2	3.483035
AT2G14045	AT2G14045	AT2G14045	815889	protein_coding	Arabidopsis thaliana	2	5.90642	c-Myc-binding protein [Source:NCBI gene (formerly Entrezgene)
AT2G19520	FVE	AT2G19520	816471	protein_coding	Arabidopsis thaliana	2	8.455756	Transducin family protein / WD-40 repeat family protein [Source:NCBI gene (formerly Entrezgene)
AT2G19740	AT2G19740	AT2G19740	816493	protein_coding	Arabidopsis thaliana	2	8.513448	Ribosomal protein L31e family protein [Source:NCBI gene (formerly Entrezgene)
AT2G19790	AT2G19790	AT2G19790	816498	protein_coding	Arabidopsis thaliana	2	8.527175	SNARE-like superfamily protein [Source:NCBI gene (formerly Entrezgene)
AT2G20060	AT2G20060	AT2G20060	816525	protein_coding	Arabidopsis thaliana	2	8.658981	Ribosomal protein L4/L1 family [Source:NCBI gene (formerly Entrezgene)
AT2G21170	TIM	AT2G21170	816652	protein_coding	Arabidopsis thaliana	2	9.070734	triosephosphate isomerase [Source:NCBI gene (formerly Entrezgene)
AT2G25110	SDF2	AT2G25110	817049	protein_coding	Arabidopsis thaliana	2	10.684118	stromal cell-derived factor 2-like protein [Source:NCBI gene (formerly Entrezgene)
AT2G26300	GP ALPHA 1	AT2G26300	817170	protein_coding	Arabidopsis thaliana	2	11.196996	G protein alpha subunit 1 [Source:NCBI gene (formerly Entrezgene)
AT2G27530	PGY1	AT2G27530	817299	protein_coding	Arabidopsis thaliana	2	11.763217	Ribosomal protein L1p/L10e family [Source:NCBI gene (formerly Entrezgene)
AT2G29960	CYP5	AT2G29960	817546	protein_coding	Arabidopsis thaliana	2	12.76761	cyclophilin 5 [Source:NCBI gene (formerly Entrezgene)
AT2G36160	AT2G36160	AT2G36160	818188	protein_coding	Arabidopsis thaliana	2	15.169818	Ribosomal protein S11 family protein [Source:NCBI gene (formerly Entrezgene)
AT2G36620	RPL24A	AT2G36620	818234	protein_coding	Arabidopsis thaliana	2	15.350268	ribosomal protein L24 [Source:NCBI gene (formerly Entrezgene)
AT2G37270	RPS5B	AT2G37270	818304	protein_coding	Arabidopsis thaliana	2	15.647677	ribosomal protein 5B [Source:NCBI gene (formerly Entrezgene)
AT2G37340	RS2Z33	AT2G37340	818311	protein_coding	Arabidopsis thaliana	2	15.670147	arginine/serine-rich zinc knuckle-containing protein 33 [Source:NCBI gene (formerly Entrezgene)
AT2G38550	AT2G38550	AT2G38550	818437	protein_coding	Arabidopsis thaliana	2	16.13173	Transmembrane proteins 14C [Source:NCBI gene (formerly Entrezgene)
AT2G39960	AT2G39960	AT2G39960	818583	protein_coding	Arabidopsis thaliana	2	16.681296	Microsomal signal peptidase 25 kDa subunit (SPC25) [Source:NCBI gene (formerly Entrezgene)
AT2G39990	EIF2	AT2G39990	818587	protein_coding	Arabidopsis thaliana	2	16.698041	eukaryotic translation initiation factor 2 [Source:NCBI gene (formerly Entrezgene)
AT2G40765	AT2G40765	AT2G40765	818673	protein_coding	Arabidopsis thaliana	2	17.012176	transmembrane protein [Source:NCBI gene (formerly Entrezgene)
AT2G41420	WIH2	AT2G41420	818740	protein_coding	Arabidopsis thaliana	2	17.26647	proline-rich family protein [Source:NCBI gene (formerly Entrezgene)
AT2G43640	AT2G43640	AT2G43640	818966	protein_coding	Arabidopsis thaliana	2	18.0974	Signal recognition particle, SRP9/SRP14 subunit [Source:NCBI gene (formerly Entrezgene)
AT2G46280	TRIP-1	AT2G46280	819236	protein_coding	Arabidopsis thaliana	2	19.003158	TGF-beta receptor interacting protein 1 [Source:NCBI gene (formerly Entrezgene)
AT2G47110	UBQ6	AT2G47110	819323	protein_coding	Arabidopsis thaliana	2	19.344635	ubiquitin 6 [Source:NCBI gene (formerly Entrezgene)
AT2G47610	AT2G47610	AT2G47610	819374	protein_coding	Arabidopsis thaliana	2	19.529743	Ribosomal protein L7Ae/L30e/S12e/Gadd45 family protein [Source:NCBI gene (formerly Entrezgene)
AT3G01790	AT3G01790	AT3G01790	821078	protein_coding	Arabidopsis thaliana	3	0.283179	Ribosomal protein L13 family protein [Source:NCBI gene (formerly Entrezgene)
AT3G02530	AT3G02530	AT3G02530	821160	protein_coding	Arabidopsis thaliana	3	0.528526	TCP-1/cpn60 chaperonin family protein [Source:NCBI gene (formerly Entrezgene)
AT3G02560	AT3G02560	AT3G02560	821308	protein_coding	Arabidopsis thaliana	3	0.541708	Ribosomal protein S7e family protein [Source:NCBI gene (formerly Entrezgene)
AT3G02780	IPP2	AT3G02780	820960	protein_coding	Arabidopsis thaliana	3	0.602401	isopentenyl pyrophosphate:dimethylallyl pyrophosphate isomerase 2 [Source:NCBI gene (formerly Entrezgene)
AT3G04840	AT3G04840	AT3G04840	819644	protein_coding	Arabidopsis thaliana	3	1.329571	Ribosomal protein S3Ae [Source:NCBI gene (formerly Entrezgene)
AT3G07220	FHA2	AT3G07220	819910	protein_coding	Arabidopsis thaliana	3	2.297886	SMAD/FHA domain-containing protein [Source:NCBI gene (formerly Entrezgene)
AT3G08580	AAC1	AT3G08580	820005	protein_coding	Arabidopsis thaliana	3	2.605435	ADP/ATP carrier 1 [Source:NCBI gene (formerly Entrezgene)
AT3G08690	UBC11	AT3G08690	820016	protein_coding	Arabidopsis thaliana	3	2.641012	ubiquitin-conjugating enzyme 11 [Source:NCBI gene (formerly Entrezgene)
AT3G09630	AT3G09630	AT3G09630	820120	protein_coding	Arabidopsis thaliana	3	2.953693	Ribosomal protein L4/L1 family [Source:NCBI gene (formerly Entrezgene)
AT3G09740	SYP71	AT3G09740	820132	protein_coding	Arabidopsis thaliana	3	2.989356	syntaxin of plants 71 [Source:NCBI gene (formerly Entrezgene)
AT3G09860	AT3G09860	AT3G09860	820144	protein_coding	Arabidopsis thaliana	3	3.025993	actin T1-like protein [Source:NCBI gene (formerly Entrezgene)
AT3G10770	AT3G10770	AT3G10770	820246	protein_coding	Arabidopsis thaliana	3	3.372092	Single-stranded nucleic acid binding R3H protein [Source:NCBI gene (formerly Entrezgene)
AT3G10850	GLY2	AT3G10850	820255	protein_coding	Arabidopsis thaliana	3	3.397549	Metallo-hydrolase/oxidoreductase superfamily protein [Source:NCBI gene (formerly Entrezgene)
AT3G12050	AT3G12050	AT3G12050	820379	protein_coding	Arabidopsis thaliana	3	3.839101	Aha1 domain-containing protein [Source:NCBI gene (formerly Entrezgene)
AT3G14600	AT3G14600	AT3G14600	820688	protein_coding	Arabidopsis thaliana	3	4.910629	Ribosomal protein L18ae/LX family protein [Source:NCBI gene (formerly Entrezgene)
AT3G18820	RAB7B	AT3G18820	821415	protein_coding	Arabidopsis thaliana	3	6.484068	RAB GTPase homolog G3F [Source:NCBI gene (formerly Entrezgene)
AT3G20920	AT3G20920	AT3G20920	821641	protein_coding	Arabidopsis thaliana	3	7.328576	translocation protein-like protein [Source:NCBI gene (formerly Entrezgene)
AT3G22230	AT3G22230	AT3G22230	821787	protein_coding	Arabidopsis thaliana	3	7.843536	Ribosomal L27e protein family [Source:NCBI gene (formerly Entrezgene)
AT3G23830	GRP4	AT3G23830	821966	protein_coding	Arabidopsis thaliana	3	8.606429	glycine-rich RNA-binding protein 4 [Source:NCBI gene (formerly Entrezgene)
AT3G25520	ATL5	AT3G25520	822138	protein_coding	Arabidopsis thaliana	3	9.269277	ribosomal protein L5 [Source:NCBI gene (formerly Entrezgene)
AT3G28900	AT3G28900	AT3G28900	822524	protein_coding	Arabidopsis thaliana	3	10.902003	Ribosomal protein L34e superfamily protein [Source:NCBI gene (formerly Entrezgene)
AT3G44010	AT3G44010	AT3G44010	823518	protein_coding	Arabidopsis thaliana	3	15.799481	Ribosomal protein S14p/S29e family protein [Source:NCBI gene (formerly Entrezgene)
AT3G44750	HDA3	AT3G44750	823605	protein_coding	Arabidopsis thaliana	3	16.297656	histone deacetylase 3 [Source:NCBI gene (formerly Entrezgene)
AT3G48930	EMB1080	AT3G48930	824054	protein_coding	Arabidopsis thaliana	3	18.140771	Nucleic acid-binding, OB-fold-like protein [Source:NCBI gene (formerly Entrezgene)
AT3G49010	BBC1	AT3G49010	824062	protein_coding	Arabidopsis thaliana	3	18.166708	breast basic conserved 1 [Source:NCBI gene (formerly Entrezgene)
AT3G49100	AT3G49100	AT3G49100	824071	protein_coding	Arabidopsis thaliana	3	18.196308	Signal recognition particle, SRP9/SRP14 subunit [Source:NCBI gene (formerly Entrezgene)
AT3G52580	AT3G52580	AT3G52580	824424	protein_coding	Arabidopsis thaliana	3	19.503153	Ribosomal protein S11 family protein [Source:NCBI gene (formerly Entrezgene)
AT3G55170	AT3G55170	AT3G55170	824683	protein_coding	Arabidopsis thaliana	3	20.45291	Ribosomal L29 family protein [Source:NCBI gene (formerly Entrezgene)
AT3G55750	AT3G55750	AT3G55750	824741	protein_coding	Arabidopsis thaliana	3	20.698431	Ribosomal protein L35Ae family protein [Source:NCBI gene (formerly Entrezgene)
AT3G56340	AT3G56340	AT3G56340	824801	protein_coding	Arabidopsis thaliana	3	20.892007	Ribosomal protein S26e family protein [Source:NCBI gene (formerly Entrezgene)
AT3G57290	EIF3E	AT3G57290	824896	protein_coding	Arabidopsis thaliana	3	21.196517	eukaryotic translation initiation factor 3E [Source:NCBI gene (formerly Entrezgene)
AT3G57350	AT3G57350	AT3G57350	824902	protein_coding	Arabidopsis thaliana	3	21.220387	Nucleoporin interacting component (Nup93/Nic96-like) family protein [Source:NCBI gene (formerly Entrezgene)
AT3G59810	LSM6A	AT3G59810	825150	protein_coding	Arabidopsis thaliana	3	22.096469	Small nuclear ribonucleoprotein family protein [Source:NCBI gene (formerly Entrezgene)
AT3G60245	AT3G60245	AT3G60245	825195	protein_coding	Arabidopsis thaliana	3	22.268688	Zinc-binding ribosomal protein family protein [Source:NCBI gene (formerly Entrezgene)
AT3G62560	AT3G62560	AT3G62560	825430	protein_coding	Arabidopsis thaliana	3	23.137286	Ras-related small GTP-binding family protein [Source:NCBI gene (formerly Entrezgene)
AT3G62840	AT3G62840	AT3G62840	825459	protein_coding	Arabidopsis thaliana	3	23.23549	Small nuclear ribonucleoprotein family protein [Source:NCBI gene (formerly Entrezgene)
AT3G62870	AT3G62870	AT3G62870	825462	protein_coding	Arabidopsis thaliana	3	23.242561	Ribosomal protein L7Ae/L30e/S12e/Gadd45 family protein [Source:NCBI gene (formerly Entrezgene)
AT4G01310	AT4G01310	AT4G01310	827947	protein_coding	Arabidopsis thaliana	4	0.543911	Ribosomal L5P family protein [Source:NCBI gene (formerly Entrezgene)
AT4G11010	NDPK3	AT4G11010	826702	protein_coding	Arabidopsis thaliana	4	6.73242	nucleoside diphosphate kinase 3 [Source:NCBI gene (formerly Entrezgene)
AT4G14100	AT4G14100	AT4G14100	827045	protein_coding	Arabidopsis thaliana	4	8.120717	transferases, transferring glycosyl groups [Source:NCBI gene (formerly Entrezgene)
AT4G14090	AT4G14090	AT4G14090	827046	protein_coding	Arabidopsis thaliana	4	8.122188	UDP-Glycosyltransferase superfamily protein [Source:NCBI gene (formerly Entrezgene)
AT4G14110	COP9	AT4G14110	827049	protein_coding	Arabidopsis thaliana	4	8.13288	COP9 signalosome, subunit CSN8 [Source:NCBI gene (formerly Entrezgene)
AT4G17390	AT4G17390	AT4G17390	827451	protein_coding	Arabidopsis thaliana	4	9.714092	Ribosomal protein L23/L15e family protein [Source:NCBI gene (formerly Entrezgene)
AT4G18100	AT4G18100	AT4G18100	827535	protein_coding	Arabidopsis thaliana	4	10.035468	Ribosomal protein L32e [Source:NCBI gene (formerly Entrezgene)
AT4G18730	RPL16B	AT4G18730	827607	protein_coding	Arabidopsis thaliana	4	10.302163	ribosomal protein L16B [Source:NCBI gene (formerly Entrezgene)
AT4G18740	AT4G18740	AT4G18740	827608	protein_coding	Arabidopsis thaliana	4	10.303343	Rho termination factor [Source:NCBI gene (formerly Entrezgene)
AT4G21110	AT4G21110	AT4G21110	827859	protein_coding	Arabidopsis thaliana	4	11.267069	G10 family protein [Source:NCBI gene (formerly Entrezgene)
AT4G25630	FIB2	AT4G25630	828668	protein_coding	Arabidopsis thaliana	4	13.07409	fibrillarin 2 [Source:NCBI gene (formerly Entrezgene)
AT4G28200	AT4G28200	AT4G28200	828935	protein_coding	Arabidopsis thaliana	4	13.98753	U3 small nucleolar RNA-associated-like protein [Source:NCBI gene (formerly Entrezgene)
AT4G29410	AT4G29410	AT4G29410	829062	protein_coding	Arabidopsis thaliana	4	14.468205	Ribosomal L28e protein family [Source:NCBI gene (formerly Entrezgene)
AT4G30840	AT4G30840	AT4G30840	829208	protein_coding	Arabidopsis thaliana	4	15.017472	Transducin/WD40 repeat-like superfamily protein [Source:NCBI gene (formerly Entrezgene)
AT4G31180	AT4G31180	AT4G31180	829246	protein_coding	Arabidopsis thaliana	4	15.155751	Class II aminoacyl-tRNA and biotin synthetases superfamily protein [Source:NCBI gene (formerly Entrezgene)
AT4G31985	AT4G31985	AT4G31985	829329	protein_coding	Arabidopsis thaliana	4	15.469841	Ribosomal protein L39 family protein [Source:NCBI gene (formerly Entrezgene)
AT4G32470	AT4G32470	AT4G32470	829382	protein_coding	Arabidopsis thaliana	4	15.669219	Cytochrome bd ubiquinol oxidase, 14kDa subunit [Source:NCBI gene (formerly Entrezgene)
AT4G33250	EIF3K	AT4G33250	829461	protein_coding	Arabidopsis thaliana	4	16.038651	eukaryotic translation initiation factor 3K [Source:NCBI gene (formerly Entrezgene)
AT4G34670	AT4G34670	AT4G34670	829619	protein_coding	Arabidopsis thaliana	4	16.5486	Ribosomal protein S3Ae [Source:NCBI gene (formerly Entrezgene)
AT4G35000	APX3	AT4G35000	829652	protein_coding	Arabidopsis thaliana	4	16.664724	ascorbate peroxidase 3 [Source:NCBI gene (formerly Entrezgene)
AT4G35230	BSK1	AT4G35230	829676	protein_coding	Arabidopsis thaliana	4	16.755092	BR-signaling kinase 1 [Source:NCBI gene (formerly Entrezgene)
AT4G35850	AT4G35850	AT4G35850	829739	protein_coding	Arabidopsis thaliana	4	16.983525	Pentatricopeptide repeat (PPR) superfamily protein [Source:NCBI gene (formerly Entrezgene)
AT4G36910	LEJ2	AT4G36910	829844	protein_coding	Arabidopsis thaliana	4	17.390626	Cystathionine beta-synthase (CBS) family protein [Source:NCBI gene (formerly Entrezgene)
AT4G39220	ATRER1A	AT4G39220	830077	protein_coding	Arabidopsis thaliana	4	18.263599	Rer1 family protein [Source:NCBI gene (formerly Entrezgene)
AT4G39280	AT4G39280	AT4G39280	830084	protein_coding	Arabidopsis thaliana	4	18.280098	phenylalanyl-tRNA synthetase, putative / phenylalanine-tRNA ligase [Source:NCBI gene (formerly Entrezgene)
AT5G02450	AT5G02450	AT5G02450	831907	protein_coding	Arabidopsis thaliana	5	0.533058	Ribosomal protein L36e family protein [Source:NCBI gene (formerly Entrezgene)
AT5G03850	AT5G03850	AT5G03850	831692	protein_coding	Arabidopsis thaliana	5	1.027887	Nucleic acid-binding, OB-fold-like protein [Source:NCBI gene (formerly Entrezgene)
AT5G07960	AT5G07960	AT5G07960	830690	protein_coding	Arabidopsis thaliana	5	2.542246	asterix-like protein [Source:NCBI gene (formerly Entrezgene)
AT5G08420	AT5G08420	AT5G08420	830741	protein_coding	Arabidopsis thaliana	5	2.713347	RNA-binding KH domain-containing protein [Source:NCBI gene (formerly Entrezgene)
AT5G09880	AT5G09880	AT5G09880	830848	protein_coding	Arabidopsis thaliana	5	3.081389	Splicing factor, CC1-like protein [Source:NCBI gene (formerly Entrezgene)
AT5G10140	FLC	AT5G10140	830878	protein_coding	Arabidopsis thaliana	5	3.173382	K-box region and MADS-box transcription factor family protein [Source:NCBI gene (formerly Entrezgene)
AT5G10360	EMB3010	AT5G10360	830900	protein_coding	Arabidopsis thaliana	5	3.258404	Ribosomal protein S6e [Source:NCBI gene (formerly Entrezgene)
AT5G12370	SEC10	AT5G12370	831112	protein_coding	Arabidopsis thaliana	5	4.002742	exocyst complex component sec10 [Source:NCBI gene (formerly Entrezgene)
AT5G13430	AT5G13430	AT5G13430	831184	protein_coding	Arabidopsis thaliana	5	4.305106	Ubiquinol-cytochrome C reductase iron-sulfur subunit [Source:NCBI gene (formerly Entrezgene)
AT5G14030	AT5G14030	AT5G14030	831251	protein_coding	Arabidopsis thaliana	5	4.526766	translocon-associated protein beta (TRAPB) family protein [Source:NCBI gene (formerly Entrezgene)
AT5G14240	AT5G14240	AT5G14240	831274	protein_coding	Arabidopsis thaliana	5	4.595928	Thioredoxin superfamily protein [Source:NCBI gene (formerly Entrezgene)
AT5G15320	AT5G15320	AT5G15320	831384	protein_coding	Arabidopsis thaliana	5	4.97747	ATP synthase E chain [Source:NCBI gene (formerly Entrezgene)
AT5G15550	AT5G15550	AT5G15550	831408	protein_coding	Arabidopsis thaliana	5	5.058672	Transducin/WD40 repeat-like superfamily protein [Source:NCBI gene (formerly Entrezgene)
AT5G16060	AT5G16060	AT5G16060	831463	protein_coding	Arabidopsis thaliana	5	5.24608	Cytochrome c oxidase biosis protein Cmc1-like protein [Source:NCBI gene (formerly Entrezgene)
AT5G18380	AT5G18380	AT5G18380	831956	protein_coding	Arabidopsis thaliana	5	6.089712	Ribosomal protein S5 domain 2-like superfamily protein [Source:NCBI gene (formerly Entrezgene)
AT5G19485	AT5G19485	AT5G19485	3770677	protein_coding	Arabidopsis thaliana	5	6.573592	transferases/nucleotidyltransferase [Source:NCBI gene (formerly Entrezgene)
AT5G19820	emb2734	AT5G19820	832102	protein_coding	Arabidopsis thaliana	5	6.695174	ARM repeat superfamily protein [Source:NCBI gene (formerly Entrezgene)
AT5G20020	RAN2	AT5G20020	832124	protein_coding	Arabidopsis thaliana	5	6.762569	RAS-related GTP-binding nuclear protein 2 [Source:NCBI gene (formerly Entrezgene)
AT5G20290	AT5G20290	AT5G20290	832151	protein_coding	Arabidopsis thaliana	5	6.851341	Ribosomal protein S8e family protein [Source:NCBI gene (formerly Entrezgene)
AT5G20500	AT5G20500	AT5G20500	832172	protein_coding	Arabidopsis thaliana	5	6.938417	Glutaredoxin family protein [Source:NCBI gene (formerly Entrezgene)
AT5G22650	HD2B	AT5G22650	832328	protein_coding	Arabidopsis thaliana	5	7.533946	histone deacetylase 2B [Source:NCBI gene (formerly Entrezgene)
AT5G27770	AT5G27770	AT5G27770	832839	protein_coding	Arabidopsis thaliana	5	9.835884	Ribosomal L22e protein family [Source:NCBI gene (formerly Entrezgene)
AT5G27850	AT5G27850	AT5G27850	832848	protein_coding	Arabidopsis thaliana	5	9.873067	Ribosomal protein L18e/L15 superfamily protein [Source:NCBI gene (formerly Entrezgene)
AT5G35590	PAA1	AT5G35590	833524	protein_coding	Arabidopsis thaliana	5	13.765076	proteasome alpha subunit A1 [Source:NCBI gene (formerly Entrezgene)
AT5G37475	AT5G37475	AT5G37475	833725	protein_coding	Arabidopsis thaliana	5	14.866057	Translation initiation factor eIF3 subunit [Source:NCBI gene (formerly Entrezgene)
AT5G40490	AT5G40490	AT5G40490	834047	protein_coding	Arabidopsis thaliana	5	16.225326	RNA-binding (RRM/RBD/RNP motifs) family protein [Source:NCBI gene (formerly Entrezgene)
AT5G42790	PAF1	AT5G42790	834290	protein_coding	Arabidopsis thaliana	5	17.159044	proteasome alpha subunit F1 [Source:NCBI gene (formerly Entrezgene)
AT5G42820	U2AF35B	AT5G42820	834293	protein_coding	Arabidopsis thaliana	5	17.169283	Zinc finger C-x8-C-x5-C-x3-H type family protein [Source:NCBI gene (formerly Entrezgene)
AT5G42980	TRX3	AT5G42980	834313	protein_coding	Arabidopsis thaliana	5	17.242607	thioredoxin 3 [Source:NCBI gene (formerly Entrezgene)
AT5G43460	AT5G43460	AT5G43460	834366	protein_coding	Arabidopsis thaliana	5	17.459873	HR-like lesion-inducing protein-like protein [Source:NCBI gene (formerly Entrezgene)
AT5G46430	AT5G46430	AT5G46430	834686	protein_coding	Arabidopsis thaliana	5	18.83324	Ribosomal protein L32e [Source:NCBI gene (formerly Entrezgene)
AT5G46840	AT5G46840	AT5G46840	834728	protein_coding	Arabidopsis thaliana	5	19.005547	RNA-binding (RRM/RBD/RNP motifs) family protein [Source:NCBI gene (formerly Entrezgene)
AT5G47030	AT5G47030	AT5G47030	834749	protein_coding	Arabidopsis thaliana	5	19.09015	ATPase, F1 complex, delta/epsilon subunit [Source:NCBI gene (formerly Entrezgene)
AT5G47570	AT5G47570	AT5G47570	834807	protein_coding	Arabidopsis thaliana	5	19.292587	NADH dehydrogenase ubiquinone 1 beta subcomplex subunit [Source:NCBI gene (formerly Entrezgene)
AT5G47680	TRM10	AT5G47680	834819	protein_coding	Arabidopsis thaliana	5	19.316046	tRNA (guanine(9)-N1)-methyltransferase-like protein [Source:NCBI gene (formerly Entrezgene)
AT5G47890	AT5G47890	AT5G47890	834840	protein_coding	Arabidopsis thaliana	5	19.388704	NADH-ubiquinone oxidoreductase B8 subunit [Source:NCBI gene (formerly Entrezgene)
AT5G53300	UBC10	AT5G53300	835411	protein_coding	Arabidopsis thaliana	5	21.632021	ubiquitin-conjugating enzyme 10 [Source:NCBI gene (formerly Entrezgene)
AT5G55070	AT5G55070	AT5G55070	835598	protein_coding	Arabidopsis thaliana	5	22.347211	Dihydrolipoamide succinyltransferase [Source:NCBI gene (formerly Entrezgene)
AT5G55940	emb2731	AT5G55940	835692	protein_coding	Arabidopsis thaliana	5	22.655998	Uncharacterized protein family (UPF0172) [Source:NCBI gene (formerly Entrezgene)
AT5G56360	PSL4	AT5G56360	835736	protein_coding	Arabidopsis thaliana	5	22.823189	calmodulin-binding protein [Source:NCBI gene (formerly Entrezgene)
AT5G56710	AT5G56710	AT5G56710	835772	protein_coding	Arabidopsis thaliana	5	22.943707	Ribosomal protein L31e family protein [Source:NCBI gene (formerly Entrezgene)
AT5G56940	AT5G56940	AT5G56940	835796	protein_coding	Arabidopsis thaliana	5	23.030747	Ribosomal protein S16 family protein [Source:NCBI gene (formerly Entrezgene)
AT5G58030	AT5G58030	AT5G58030	835915	protein_coding	Arabidopsis thaliana	5	23.486777	Transport protein particle (TRAPP) component [Source:NCBI gene (formerly Entrezgene)
AT5G58420	AT5G58420	AT5G58420	835955	protein_coding	Arabidopsis thaliana	5	23.619459	Ribosomal protein S4 (RPS4A) family protein [Source:NCBI gene (formerly Entrezgene)
AT5G59880	ADF3	AT5G59880	836110	protein_coding	Arabidopsis thaliana	5	24.120164	actin depolymerizing factor 3 [Source:NCBI gene (formerly Entrezgene)
AT5G63810	BGAL10	AT5G63810	836501	protein_coding	Arabidopsis thaliana	5	25.537074	beta-galactosidase 10 [Source:NCBI gene (formerly Entrezgene)
AT5G66030	ATGRIP	AT5G66030	836733	protein_coding	Arabidopsis thaliana	5	26.404893	Golgi-localized GRIP domain-containing protein [Source:NCBI gene (formerly Entrezgene)
AT5G66860	AT5G66860	AT5G66860	836820	protein_coding	Arabidopsis thaliana	5	26.700986	Ribosomal protein L25/Gln-tRNA synthetase, anti-codon-binding domain-containing protein [Source:NCBI gene (formerly Entrezgene)
ATMG00520	matR	ATMG00520	NA	protein_coding	Arabidopsis thaliana	Mt	0.144294
ATCG01310	rpl2	ATCG01310	NA	protein_coding	Arabidopsis thaliana	Pt	0.152806
AT2G07682	NA	Not mapped	NA	NA	NA	NA	NA	NA
AT3G33225	NA	Not mapped	NA	NA	NA	NA	NA	NA

## Sheet: List8
M6A-modified genes specific for imbibed (IM) seeds and the enrichment analysis of genes unique to Col seeds.
Pasted	Symbol	Ensembl Gene ID	Entrez	Type	Species	Chr	Position (Mbp)	Description
AT1G18320		AT1G18320	NA	nontranslating_CDS	Arabidopsis thaliana	1	6.30436
AT1G64460		AT1G64460	NA	nontranslating_CDS	Arabidopsis thaliana	1	23.943484
AT3G08943		AT3G08943	NA	nontranslating_CDS	Arabidopsis thaliana	3	2.71888
AT3G55270		AT3G55270	NA	nontranslating_CDS	Arabidopsis thaliana	3	20.496081
AT4G16110		AT4G16110	NA	nontranslating_CDS	Arabidopsis thaliana	4	9.112686
AT5G26800		AT5G26800	NA	nontranslating_CDS	Arabidopsis thaliana	5	9.425151
AT1G01090	PDH-E1 ALPHA	AT1G01090	839429	protein_coding	Arabidopsis thaliana	1	0.047234	pyruvate dehydrogenase E1 alpha [Source:NCBI gene (formerly Entrezgene)
AT1G01320	AT1G01320	AT1G01320	839293	protein_coding	Arabidopsis thaliana	1	0.121067	Tetratricopeptide repeat (TPR)-like superfamily protein [Source:NCBI gene (formerly Entrezgene)
AT1G01510	AN	AT1G01510	839401	protein_coding	Arabidopsis thaliana	1	0.187145	NAD(P)-binding Rossmann-fold superfamily protein [Source:NCBI gene (formerly Entrezgene)
AT1G01920	AT1G01920	AT1G01920	839313	protein_coding	Arabidopsis thaliana	1	0.315983	SET domain-containing protein [Source:NCBI gene (formerly Entrezgene)
AT1G02140	MAGO	AT1G02140	837560	protein_coding	Arabidopsis thaliana	1	0.4031	mago nashi family protein [Source:NCBI gene (formerly Entrezgene)
AT1G02330	AT1G02330	AT1G02330	839367	protein_coding	Arabidopsis thaliana	1	0.461946	integrator complex subunit-like protein [Source:NCBI gene (formerly Entrezgene)
AT1G02410	AT1G02410	AT1G02410	839364	protein_coding	Arabidopsis thaliana	1	0.49086	cytochrome c oxidase assembly protein CtaG / Cox11 family [Source:NCBI gene (formerly Entrezgene)
AT1G02520	ABCB11	AT1G02520	839353	protein_coding	Arabidopsis thaliana	1	0.523536	P-glycoprotein 11 [Source:NCBI gene (formerly Entrezgene)
AT1G02640	BXL2	AT1G02640	837940	protein_coding	Arabidopsis thaliana	1	0.564018	beta-xylosidase 2 [Source:NCBI gene (formerly Entrezgene)
AT1G03000	PEX6	AT1G03000	839315	protein_coding	Arabidopsis thaliana	1	0.687795	peroxin 6 [Source:NCBI gene (formerly Entrezgene)
AT1G03080	NET1D	AT1G03080	838350	protein_coding	Arabidopsis thaliana	1	0.731554	kinase interacting (KIP1-like) family protein [Source:NCBI gene (formerly Entrezgene)
AT1G03150	AT1G03150	AT1G03150	839562	protein_coding	Arabidopsis thaliana	1	0.756414	Acyl-CoA N-acyltransferases (NAT) superfamily protein [Source:NCBI gene (formerly Entrezgene)
AT1G03350	AT1G03350	AT1G03350	838679	protein_coding	Arabidopsis thaliana	1	0.822582	BSD domain-containing protein [Source:NCBI gene (formerly Entrezgene)
AT1G03370	AT1G03370	AT1G03370	839519	protein_coding	Arabidopsis thaliana	1	0.83055	C2 calcium/lipid-binding and GRAM domain containing protein [Source:NCBI gene (formerly Entrezgene)
AT1G03475	LIN2	AT1G03475	839489	protein_coding	Arabidopsis thaliana	1	0.868853	Coproporphyrinogen III oxidase [Source:NCBI gene (formerly Entrezgene)
AT1G03530	NAF1	AT1G03530	839468	protein_coding	Arabidopsis thaliana	1	0.880384	nuclear assembly factor 1 [Source:NCBI gene (formerly Entrezgene)
AT1G03590	AT1G03590	AT1G03590	839447	protein_coding	Arabidopsis thaliana	1	0.894238	Protein phosphatase 2C family protein [Source:NCBI gene (formerly Entrezgene)
AT1G03860	PHB2	AT1G03860	839228	protein_coding	Arabidopsis thaliana	1	0.979307	prohibitin 2 [Source:NCBI gene (formerly Entrezgene)
AT1G04170	EIF2 GAMMA	AT1G04170	839238	protein_coding	Arabidopsis thaliana	1	1.096882	eukaryotic translation initiation factor 2 gamma subunit [Source:NCBI gene (formerly Entrezgene)
AT1G04200	AT1G04200	AT1G04200	839439	protein_coding	Arabidopsis thaliana	1	1.109395	dyggve-melchior-clausen syndrome protein [Source:NCBI gene (formerly Entrezgene)
AT1G04210	AT1G04210	AT1G04210	839441	protein_coding	Arabidopsis thaliana	1	1.114375	Leucine-rich repeat protein kinase family protein [Source:NCBI gene (formerly Entrezgene)
AT1G04420	AT1G04420	AT1G04420	839524	protein_coding	Arabidopsis thaliana	1	1.191519	NAD(P)-linked oxidoreductase superfamily protein [Source:NCBI gene (formerly Entrezgene)
AT1G04430	AT1G04430	AT1G04430	839522	protein_coding	Arabidopsis thaliana	1	1.197956	S-adenosyl-L-methionine-dependent methyltransferases superfamily protein [Source:NCBI gene (formerly Entrezgene)
AT1G04440	CKL13	AT1G04440	839520	protein_coding	Arabidopsis thaliana	1	1.20216	casein kinase like 13 [Source:NCBI gene (formerly Entrezgene)
AT1G04660	AT1G04660	AT1G04660	839454	protein_coding	Arabidopsis thaliana	1	1.300368	glycine-rich protein [Source:NCBI gene (formerly Entrezgene)
AT1G04710	PKT4	AT1G04710	839434	protein_coding	Arabidopsis thaliana	1	1.321885	peroxisomal 3-ketoacyl-CoA thiolase 4 [Source:NCBI gene (formerly Entrezgene)
AT1G04770	AT1G04770	AT1G04770	839418	protein_coding	Arabidopsis thaliana	1	1.336274	Tetratricopeptide repeat (TPR)-like superfamily protein [Source:NCBI gene (formerly Entrezgene)
AT1G04790	AT1G04790	AT1G04790	839412	protein_coding	Arabidopsis thaliana	1	1.344989	RING/U-box superfamily protein [Source:NCBI gene (formerly Entrezgene)
AT1G04810	AT1G04810	AT1G04810	839409	protein_coding	Arabidopsis thaliana	1	1.35008	26S proteasome regulatory complex, non-ATPase subcomplex, Rpn2/Psmd1 subunit [Source:NCBI gene (formerly Entrezgene)
AT1G04850	AT1G04850	AT1G04850	839399	protein_coding	Arabidopsis thaliana	1	1.365107	ubiquitin-associated (UBA)/TS-N domain-containing protein [Source:NCBI gene (formerly Entrezgene)
AT1G04910	AT1G04910	AT1G04910	839373	protein_coding	Arabidopsis thaliana	1	1.387871	O-fucosyltransferase family protein [Source:NCBI gene (formerly Entrezgene)
AT1G05205	AT1G05205	AT1G05205	839266	protein_coding	Arabidopsis thaliana	1	1.509103	hexokinase-1 protein [Source:NCBI gene (formerly Entrezgene)
AT1G05320	AT1G05320	AT1G05320	837031	protein_coding	Arabidopsis thaliana	1	1.553568	myosin heavy chain, embryonic smooth protein [Source:NCBI gene (formerly Entrezgene)
AT1G05350	AT1G05350	AT1G05350	837034	protein_coding	Arabidopsis thaliana	1	1.560678	NAD(P)-binding Rossmann-fold superfamily protein [Source:NCBI gene (formerly Entrezgene)
AT1G05380	AT1G05380	AT1G05380	837039	protein_coding	Arabidopsis thaliana	1	1.576822	Acyl-CoA N-acyltransferase with RING/FYVE/PHD-type zinc finger protein [Source:NCBI gene (formerly Entrezgene)
AT1G05570	CALS1	AT1G05570	837059	protein_coding	Arabidopsis thaliana	1	1.647575	callose synthase 1 [Source:NCBI gene (formerly Entrezgene)
AT1G05910	AT1G05910	AT1G05910	837101	protein_coding	Arabidopsis thaliana	1	1.790216	cell division cycle protein 48-related / CDC48-like protein [Source:NCBI gene (formerly Entrezgene)
AT1G06390	GSK1	AT1G06390	837150	protein_coding	Arabidopsis thaliana	1	1.946746	GSK3/SHAGGY-like protein kinase 1 [Source:NCBI gene (formerly Entrezgene)
AT1G06400	ARA-2	AT1G06400	837151	protein_coding	Arabidopsis thaliana	1	1.950596	Ras-related small GTP-binding family protein [Source:NCBI gene (formerly Entrezgene)
AT1G06470	AT1G06470	AT1G06470	837159	protein_coding	Arabidopsis thaliana	1	1.969658	Nucleotide/sugar transporter family protein [Source:NCBI gene (formerly Entrezgene)
AT1G06520	GPAT1	AT1G06520	837163	protein_coding	Arabidopsis thaliana	1	1.993903	glycerol-3-phosphate acyltransferase 1 [Source:NCBI gene (formerly Entrezgene)
AT1G06530	PMD2	AT1G06530	837164	protein_coding	Arabidopsis thaliana	1	2.001382	Tropomyosin-like protein [Source:NCBI gene (formerly Entrezgene)
AT1G06540	AT1G06540	AT1G06540	837165	protein_coding	Arabidopsis thaliana	1	2.001406
AT1G06560	AT1G06560	AT1G06560	837167	protein_coding	Arabidopsis thaliana	1	2.007615	NOL1/NOP2/sun family protein [Source:NCBI gene (formerly Entrezgene)
AT1G06670	NIH	AT1G06670	837177	protein_coding	Arabidopsis thaliana	1	2.04041	nuclear DEIH-boxhelicase [Source:NCBI gene (formerly Entrezgene)
AT1G06820	CRTISO	AT1G06820	837193	protein_coding	Arabidopsis thaliana	1	2.092946	carotenoid isomerase [Source:NCBI gene (formerly Entrezgene)
AT1G06840	AT1G06840	AT1G06840	837196	protein_coding	Arabidopsis thaliana	1	2.097747	Leucine-rich repeat protein kinase family protein [Source:NCBI gene (formerly Entrezgene)
AT1G06890	AT1G06890	AT1G06890	837199	protein_coding	Arabidopsis thaliana	1	2.111323	nodulin MtN21 /EamA-like transporter family protein [Source:NCBI gene (formerly Entrezgene)
AT1G07070	AT1G07070	AT1G07070	837218	protein_coding	Arabidopsis thaliana	1	2.168561	Ribosomal protein L35Ae family protein [Source:NCBI gene (formerly Entrezgene)
AT1G07140	SIRANBP	AT1G07140	837225	protein_coding	Arabidopsis thaliana	1	2.191679	Pleckstrin homology (PH) domain superfamily protein [Source:NCBI gene (formerly Entrezgene)
AT1G07210	AT1G07210	AT1G07210	837232	protein_coding	Arabidopsis thaliana	1	2.215216	Ribosomal protein S18 [Source:NCBI gene (formerly Entrezgene)
AT1G07840	AT1G07840	AT1G07840	837299	protein_coding	Arabidopsis thaliana	1	2.424045	Sas10/Utp3/C1D family [Source:NCBI gene (formerly Entrezgene)
AT1G07960	PDIL5-1	AT1G07960	837311	protein_coding	Arabidopsis thaliana	1	2.467145	PDI-like 5-1 [Source:NCBI gene (formerly Entrezgene)
AT1G08030	TPST	AT1G08030	837318	protein_coding	Arabidopsis thaliana	1	2.489409	tyrosylprotein sulfotransferase [Source:NCBI gene (formerly Entrezgene)
AT1G08040	AT1G08040	AT1G08040	837320	protein_coding	Arabidopsis thaliana	1	2.495309	trimethylguanosine synthase (DUF707) [Source:NCBI gene (formerly Entrezgene)
AT1G08130	LIG1	AT1G08130	837333	protein_coding	Arabidopsis thaliana	1	2.542663	DNA ligase 1 [Source:NCBI gene (formerly Entrezgene)
AT1G08160	AT1G08160	AT1G08160	837337	protein_coding	Arabidopsis thaliana	1	2.559413	Late embryosis abundant (LEA) hydroxyproline-rich glycoprotein family [Source:NCBI gene (formerly Entrezgene)
AT1G08190	VPS41	AT1G08190	837340	protein_coding	Arabidopsis thaliana	1	2.56742	vacuolar protein sorting 41 [Source:NCBI gene (formerly Entrezgene)
AT1G08200	AXS2	AT1G08200	837341	protein_coding	Arabidopsis thaliana	1	2.573818	UDP-D-apiose/UDP-D-xylose synthase 2 [Source:NCBI gene (formerly Entrezgene)
AT1G08320	TGA9	AT1G08320	837353	protein_coding	Arabidopsis thaliana	1	2.62186	bZIP transcription factor family protein [Source:NCBI gene (formerly Entrezgene)
AT1G08360	AT1G08360	AT1G08360	837356	protein_coding	Arabidopsis thaliana	1	2.635939	Ribosomal protein L1p/L10e family [Source:NCBI gene (formerly Entrezgene)
AT1G08420	BSL2	AT1G08420	837362	protein_coding	Arabidopsis thaliana	1	2.649459	BRI1 suppressor 1 (BSU1)-like 2 [Source:NCBI gene (formerly Entrezgene)
AT1G08580	AT1G08580	AT1G08580	837380	protein_coding	Arabidopsis thaliana	1	2.714994
AT1G08660	MGP2	AT1G08660	837388	protein_coding	Arabidopsis thaliana	1	2.756904	MALE GAMETOPHYTE DEFECTIVE 2 [Source:NCBI gene (formerly Entrezgene)
AT1G08800	AT1G08800	AT1G08800	837402	protein_coding	Arabidopsis thaliana	1	2.812818	myosin-binding protein (Protein of unknown function, DUF593) [Source:NCBI gene (formerly Entrezgene)
AT1G08820	VAP27-2	AT1G08820	837404	protein_coding	Arabidopsis thaliana	1	2.821354	vamp/synaptobrevin-associated protein 27-2 [Source:NCBI gene (formerly Entrezgene)
AT1G08910	AT1G08910	AT1G08910	837412	protein_coding	Arabidopsis thaliana	1	2.856162	zinc ion binding protein [Source:NCBI gene (formerly Entrezgene)
AT1G08930	ERD6	AT1G08930	837414	protein_coding	Arabidopsis thaliana	1	8733-02-01	Major facilitator superfamily protein [Source:NCBI gene (formerly Entrezgene)
AT1G09160	AT1G09160	AT1G09160	837436	protein_coding	Arabidopsis thaliana	1	2.952597	Protein phosphatase 2C family protein [Source:NCBI gene (formerly Entrezgene)
AT1G09210	CRT1b	AT1G09210	837441	protein_coding	Arabidopsis thaliana	1	2.972638	calreticulin 1b [Source:NCBI gene (formerly Entrezgene)
AT1G09270	IMPA-4	AT1G09270	837448	protein_coding	Arabidopsis thaliana	1	2.994331	importin alpha [Source:NCBI gene (formerly Entrezgene)
AT1G09320	AT1G09320	AT1G09320	837453	protein_coding	Arabidopsis thaliana	1	3.00989	at domain-containing protein [Source:NCBI gene (formerly Entrezgene)
AT1G09390	AT1G09390	AT1G09390	837461	protein_coding	Arabidopsis thaliana	1	3.031046	GDSL-like Lipase/Acylhydrolase superfamily protein [Source:NCBI gene (formerly Entrezgene)
AT1G09400	AT1G09400	AT1G09400	837462	protein_coding	Arabidopsis thaliana	1	3.033512	FMN-linked oxidoreductases superfamily protein [Source:NCBI gene (formerly Entrezgene)
AT1G09640	AT1G09640	AT1G09640	837491	protein_coding	Arabidopsis thaliana	1	3.119739	Translation elongation factor EF1B, gamma chain [Source:NCBI gene (formerly Entrezgene)
AT1G09690	AT1G09690	AT1G09690	837497	protein_coding	Arabidopsis thaliana	1	3.136188	Translation protein SH3-like family protein [Source:NCBI gene (formerly Entrezgene)
AT1G09730	AT1G09730	AT1G09730	837501	protein_coding	Arabidopsis thaliana	1	3.147637	Cysteine proteinases superfamily protein [Source:NCBI gene (formerly Entrezgene)
AT1G09780	iPGAM1	AT1G09780	837507	protein_coding	Arabidopsis thaliana	1	3.16537	Phosphoglycerate mutase, 2,3-bisphosphoglycerate-independent [Source:NCBI gene (formerly Entrezgene)
AT1G09870	AT1G09870	AT1G09870	837519	protein_coding	Arabidopsis thaliana	1	3.205579	histidine acid phosphatase family protein [Source:NCBI gene (formerly Entrezgene)
AT1G09900	AT1G09900	AT1G09900	837522	protein_coding	Arabidopsis thaliana	1	3.218133	Pentatricopeptide repeat (PPR-like) superfamily protein [Source:NCBI gene (formerly Entrezgene)
AT1G09910	AT1G09910	AT1G09910	837523	protein_coding	Arabidopsis thaliana	1	3.220035	Rhamnogalacturonate lyase family protein [Source:NCBI gene (formerly Entrezgene)
AT1G09920	AT1G09920	AT1G09920	837524	protein_coding	Arabidopsis thaliana	1	3.224684	TRAF-type zinc finger-like protein [Source:NCBI gene (formerly Entrezgene)
AT1G09940	HEMA2	AT1G09940	837528	protein_coding	Arabidopsis thaliana	1	3.236908	Glutamyl-tRNA reductase family protein [Source:NCBI gene (formerly Entrezgene)
AT1G09980	AT1G09980	AT1G09980	837532	protein_coding	Arabidopsis thaliana	1	3.256189	Putative serine esterase family protein [Source:NCBI gene (formerly Entrezgene)
AT1G10090	AT1G10090	AT1G10090	837544	protein_coding	Arabidopsis thaliana	1	3.290311	Early-responsive to dehydration stress protein (ERD4) [Source:NCBI gene (formerly Entrezgene)
AT1G10130	ECA3	AT1G10130	837550	protein_coding	Arabidopsis thaliana	1	3.31093	endoplasmic reticulum-type calcium-transporting ATPase 3 [Source:NCBI gene (formerly Entrezgene)
AT1G10180	AT1G10180	AT1G10180	837556	protein_coding	Arabidopsis thaliana	1	3.338185	LOW protein: exocyst complex component-like protein [Source:NCBI gene (formerly Entrezgene)
AT1G10290	ADL6	AT1G10290	837568	protein_coding	Arabidopsis thaliana	1	3.370402	dynamin-like protein 6 [Source:NCBI gene (formerly Entrezgene)
AT1G10390	AT1G10390	AT1G10390	837579	protein_coding	Arabidopsis thaliana	1	3.406956	Nucleoporin autopeptidase [Source:NCBI gene (formerly Entrezgene)
AT1G10410	AT1G10410	AT1G10410	837581	protein_coding	Arabidopsis thaliana	1	3.41643	CW14 protein (DUF1336) [Source:NCBI gene (formerly Entrezgene)
AT1G10510	emb2004	AT1G10510	837591	protein_coding	Arabidopsis thaliana	1	3.461635	RNI-like superfamily protein [Source:NCBI gene (formerly Entrezgene)
AT1G10522	PRIN2	AT1G10522	837593	protein_coding	Arabidopsis thaliana	1	3.469512	Serine/Threonine-kinase [Source:NCBI gene (formerly Entrezgene)
AT1G10530	AT1G10530	AT1G10530	837594	protein_coding	Arabidopsis thaliana	1	3.471456	D-ribose-binding periplasmic protein [Source:NCBI gene (formerly Entrezgene)
AT1G10740	AT1G10740	AT1G10740	837617	protein_coding	Arabidopsis thaliana	1	3.567905	alpha/beta-Hydrolases superfamily protein [Source:NCBI gene (formerly Entrezgene)
AT1G10760	SEX1	AT1G10760	837619	protein_coding	Arabidopsis thaliana	1	3.58083	Pyruvate phosphate dikinase, PEP/pyruvate binding domain-containing protein [Source:NCBI gene (formerly Entrezgene)
AT1G10840	TIF3H1	AT1G10840	837627	protein_coding	Arabidopsis thaliana	1	3.607631	translation initiation factor 3 subunit H1 [Source:NCBI gene (formerly Entrezgene)
AT1G10890	AT1G10890	AT1G10890	837632	protein_coding	Arabidopsis thaliana	1	3.627646	arginine/glutamate-rich 1 protein [Source:NCBI gene (formerly Entrezgene)
AT1G11240	AT1G11240	AT1G11240	837665	protein_coding	Arabidopsis thaliana	1	3.766754	ribosomal RNA-processing protein [Source:NCBI gene (formerly Entrezgene)
AT1G11380	AT1G11380	AT1G11380	837680	protein_coding	Arabidopsis thaliana	1	3.832563	PLAC8 family protein [Source:NCBI gene (formerly Entrezgene)
AT1G11400	PYM	AT1G11400	837682	protein_coding	Arabidopsis thaliana	1	3.837694	partner of Y14-MAGO [Source:NCBI gene (formerly Entrezgene)
AT1G11475	NRPB10	AT1G11475	837690	protein_coding	Arabidopsis thaliana	1	3.862399	RNA polymerases N / 8 kDa subunit [Source:NCBI gene (formerly Entrezgene)
AT1G11660	AT1G11660	AT1G11660	837710	protein_coding	Arabidopsis thaliana	1	3.920478	heat shock protein 70 (Hsp 70) family protein [Source:NCBI gene (formerly Entrezgene)
AT1G11680	CYP51G1	AT1G11680	837712	protein_coding	Arabidopsis thaliana	1	3.938422	CYTOCHROME P450 51G1 [Source:NCBI gene (formerly Entrezgene)
AT1G11890	SEC22	AT1G11890	837737	protein_coding	Arabidopsis thaliana	1	4.010757	Synaptobrevin family protein [Source:NCBI gene (formerly Entrezgene)
AT1G12040	LRX1	AT1G12040	837756	protein_coding	Arabidopsis thaliana	1	4.069992	leucine-rich repeat/extensin 1 [Source:NCBI gene (formerly Entrezgene)
AT1G12270	Hop1	AT1G12270	837781	protein_coding	Arabidopsis thaliana	1	4.172035	stress-inducible protein [Source:NCBI gene (formerly Entrezgene)
AT1G12360	KEU	AT1G12360	837791	protein_coding	Arabidopsis thaliana	1	4.200864	Sec1/munc18-like (SM) proteins superfamily [Source:NCBI gene (formerly Entrezgene)
AT1G12410	CLP2	AT1G12410	837797	protein_coding	Arabidopsis thaliana	1	4.22303	CLP protease proteolytic subunit 2 [Source:NCBI gene (formerly Entrezgene)
AT1G12580	PEPKR1	AT1G12580	837815	protein_coding	Arabidopsis thaliana	1	4.282794	phosphoenolpyruvate carboxylase-related kinase 1 [Source:NCBI gene (formerly Entrezgene)
AT1G12770	EMB1586	AT1G12770	837833	protein_coding	Arabidopsis thaliana	1	4.351019	P-loop containing nucleoside triphosphate hydrolases superfamily protein [Source:NCBI gene (formerly Entrezgene)
AT1G12800	AT1G12800	AT1G12800	837836	protein_coding	Arabidopsis thaliana	1	4.361551	Nucleic acid-binding, OB-fold-like protein [Source:NCBI gene (formerly Entrezgene)
AT1G12830	AT1G12830	AT1G12830	837839	protein_coding	Arabidopsis thaliana	1	4.374249	nucleolin [Source:NCBI gene (formerly Entrezgene)
AT1G13000	AT1G13000	AT1G13000	837858	protein_coding	Arabidopsis thaliana	1	4.436101	transmembrane protein, putative (DUF707) [Source:NCBI gene (formerly Entrezgene)
AT1G13020	EIF4B2	AT1G13020	837859	protein_coding	Arabidopsis thaliana	1	4.440404	eukaryotic initiation factor 4B2 [Source:NCBI gene (formerly Entrezgene)
AT1G13160	AT1G13160	AT1G13160	837874	protein_coding	Arabidopsis thaliana	1	4.484584	ARM repeat superfamily protein [Source:NCBI gene (formerly Entrezgene)
AT1G13390	AT1G13390	AT1G13390	837899	protein_coding	Arabidopsis thaliana	1	4.592304	translocase subunit seca [Source:NCBI gene (formerly Entrezgene)
AT1G13730	AT1G13730	AT1G13730	837933	protein_coding	Arabidopsis thaliana	1	4.709757	Nuclear transport factor 2 (NTF2) family protein with RNA binding (RRM-RBD-RNP motifs) domain-containing protein [Source:NCBI gene (formerly Entrezgene)
AT1G13860	QUL1	AT1G13860	837945	protein_coding	Arabidopsis thaliana	1	4.743204	QUASIMODO2 LIKE 1 [Source:NCBI gene (formerly Entrezgene)
AT1G13900	PAP2	AT1G13900	837949	protein_coding	Arabidopsis thaliana	1	4.753099	Purple acid phosphatases superfamily protein [Source:NCBI gene (formerly Entrezgene)
AT1G13980	GN	AT1G13980	837958	protein_coding	Arabidopsis thaliana	1	4.788463	sec7 domain-containing protein [Source:NCBI gene (formerly Entrezgene)
AT1G14320	SAC52	AT1G14320	837993	protein_coding	Arabidopsis thaliana	1	4.888114	Ribosomal protein L16p/L10e family protein [Source:NCBI gene (formerly Entrezgene)
AT1G14380	IQD28	AT1G14380	838000	protein_coding	Arabidopsis thaliana	1	4.91801	IQ-domain 28 [Source:NCBI gene (formerly Entrezgene)
AT1G14470	AT1G14470	AT1G14470	838009	protein_coding	Arabidopsis thaliana	1	4.954037	Pentatricopeptide repeat (PPR) superfamily protein [Source:NCBI gene (formerly Entrezgene)
AT1G14650	AT1G14650	AT1G14650	838027	protein_coding	Arabidopsis thaliana	1	5.027316	SWAP (Suppressor-of-White-APricot)/surp domain-containing protein / ubiquitin family protein [Source:NCBI gene (formerly Entrezgene)
AT1G14670	AT1G14670	AT1G14670	838029	protein_coding	Arabidopsis thaliana	1	5.037576	Endomembrane protein 70 protein family [Source:NCBI gene (formerly Entrezgene)
AT1G14710	AT1G14710	AT1G14710	838036	protein_coding	Arabidopsis thaliana	1	5.061694	hydroxyproline-rich glycoprotein family protein [Source:NCBI gene (formerly Entrezgene)
AT1G15210	ABCG35	AT1G15210	838087	protein_coding	Arabidopsis thaliana	1	5.231345	pleiotropic drug resistance 7 [Source:NCBI gene (formerly Entrezgene)
AT1G15270	AT1G15270	AT1G15270	838094	protein_coding	Arabidopsis thaliana	1	5.25065	Translation machinery associated TMA7 [Source:NCBI gene (formerly Entrezgene)
AT1G15510	ECB2	AT1G15510	838121	protein_coding	Arabidopsis thaliana	1	5.329064	Tetratricopeptide repeat (TPR)-like superfamily protein [Source:NCBI gene (formerly Entrezgene)
AT1G15730	AT1G15730	AT1G15730	838142	protein_coding	Arabidopsis thaliana	1	5.407401	Cobalamin biosynthesis CobW-like protein [Source:NCBI gene (formerly Entrezgene)
AT1G15810	AT1G15810	AT1G15810	838150	protein_coding	Arabidopsis thaliana	1	5.44422	S15/NS1, RNA-binding protein [Source:NCBI gene (formerly Entrezgene)
AT1G15910	FDM1	AT1G15910	838161	protein_coding	Arabidopsis thaliana	1	5.465251	XH/XS domain-containing protein [Source:NCBI gene (formerly Entrezgene)
AT1G16350	AT1G16350	AT1G16350	838204	protein_coding	Arabidopsis thaliana	1	5.590756	Aldolase-type TIM barrel family protein [Source:NCBI gene (formerly Entrezgene)
AT1G16520	AT1G16520	AT1G16520	838222	protein_coding	Arabidopsis thaliana	1	5.648636	interactor of constitutive active ROPs protein [Source:NCBI gene (formerly Entrezgene)
AT1G16750	AT1G16750	AT1G16750	838246	protein_coding	Arabidopsis thaliana	1	5.729057	GPI-anchored adhesin-like protein, putative (Protein of unknown function, DUF547) [Source:NCBI gene (formerly Entrezgene)
AT1G16810	AT1G16810	AT1G16810	838252	protein_coding	Arabidopsis thaliana	1	5.755588	7-dehydrocholesterol reductase-like protein [Source:NCBI gene (formerly Entrezgene)
AT1G16820	AT1G16820	AT1G16820	838253	protein_coding	Arabidopsis thaliana	1	5.756835	vacuolar ATP synthase catalytic subunit-related / V-ATPase-related / vacuolar proton pump-like protein [Source:NCBI gene (formerly Entrezgene)
AT1G16970	KU70	AT1G16970	838268	protein_coding	Arabidopsis thaliana	1	5.800767	ATP-dependent DNA helicase 2 subunit Ku70-like protein [Source:NCBI gene (formerly Entrezgene)
AT1G17220	FUG1	AT1G17220	838293	protein_coding	Arabidopsis thaliana	1	5.885007	Translation initiation factor 2, small GTP-binding protein [Source:NCBI gene (formerly Entrezgene)
AT1G17500	AT1G17500	AT1G17500	838324	protein_coding	Arabidopsis thaliana	1	6.017808	ATPase E1-E2 type family protein / haloacid dehalogenase-like hydrolase family protein [Source:NCBI gene (formerly Entrezgene)
AT1G17720	ATB BETA	AT1G17720	838348	protein_coding	Arabidopsis thaliana	1	6.093185	Protein phosphatase 2A, regulatory subunit PR55 [Source:NCBI gene (formerly Entrezgene)
AT1G17840	ABCG11	AT1G17840	838363	protein_coding	Arabidopsis thaliana	1	6.142402	white-brown complex-like protein [Source:NCBI gene (formerly Entrezgene)
AT1G17880	BTF3	AT1G17880	838367	protein_coding	Arabidopsis thaliana	1	6.152384	basic transcription factor 3 [Source:NCBI gene (formerly Entrezgene)
AT1G18540	AT1G18540	AT1G18540	838435	protein_coding	Arabidopsis thaliana	1	6.376639	Ribosomal protein L6 family protein [Source:NCBI gene (formerly Entrezgene)
AT1G18580	GAUT11	AT1G18580	838439	protein_coding	Arabidopsis thaliana	1	6.395769	galacturonosyltransferase 11 [Source:NCBI gene (formerly Entrezgene)
AT1G18800	NRP2	AT1G18800	838462	protein_coding	Arabidopsis thaliana	1	6.481113	NAP1-related protein 2 [Source:NCBI gene (formerly Entrezgene)
AT1G18840	IQD30	AT1G18840	838465	protein_coding	Arabidopsis thaliana	1	6.500803	IQ-domain 30 [Source:NCBI gene (formerly Entrezgene)
AT1G19120	LSM1A	AT1G19120	838495	protein_coding	Arabidopsis thaliana	1	6.608115	Small nuclear ribonucleoprotein family protein [Source:NCBI gene (formerly Entrezgene)
AT1G19130	AT1G19130	AT1G19130	838496	protein_coding	Arabidopsis thaliana	1	6.609325	RmlC-like jelly roll fold protein [Source:NCBI gene (formerly Entrezgene)
AT1G19220	ARF19	AT1G19220	838505	protein_coding	Arabidopsis thaliana	1	6.627683	auxin response factor 19 [Source:NCBI gene (formerly Entrezgene)
AT1G19450	AT1G19450	AT1G19450	838529	protein_coding	Arabidopsis thaliana	1	6.731411	Major facilitator superfamily protein [Source:NCBI gene (formerly Entrezgene)
AT1G19520	NFD5	AT1G19520	838538	protein_coding	Arabidopsis thaliana	1	6.759859	pentatricopeptide (PPR) repeat-containing protein [Source:NCBI gene (formerly Entrezgene)
AT1G19580	GAMMA CA1	AT1G19580	838545	protein_coding	Arabidopsis thaliana	1	6.774683	gamma carbonic anhydrase 1 [Source:NCBI gene (formerly Entrezgene)
AT1G19720	AT1G19720	AT1G19720	838561	protein_coding	Arabidopsis thaliana	1	6.819564	Pentatricopeptide repeat (PPR-like) superfamily protein [Source:NCBI gene (formerly Entrezgene)
AT1G19835	AT1G19835	AT1G19835	838571	protein_coding	Arabidopsis thaliana	1	6.855899	filament-like protein (DUF869) [Source:NCBI gene (formerly Entrezgene)
AT1G19870	iqd32	AT1G19870	838575	protein_coding	Arabidopsis thaliana	1	6.895009	IQ-domain 32 [Source:NCBI gene (formerly Entrezgene)
AT1G19880	AT1G19880	AT1G19880	838576	protein_coding	Arabidopsis thaliana	1	6.900337	Regulator of chromosome condensation (RCC1) family protein [Source:NCBI gene (formerly Entrezgene)
AT1G19920	APS2	AT1G19920	838580	protein_coding	Arabidopsis thaliana	1	6.914518	Pseudouridine synthase/archaeosine transglycosylase-like family protein [Source:NCBI gene (formerly Entrezgene)
AT1G20010	TUB5	AT1G20010	838590	protein_coding	Arabidopsis thaliana	1	6.937719	tubulin beta-5 chain [Source:NCBI gene (formerly Entrezgene)
AT1G20220	AT1G20220	AT1G20220	838610	protein_coding	Arabidopsis thaliana	1	7.004824	Alba DNA/RNA-binding protein [Source:NCBI gene (formerly Entrezgene)
AT1G20260	VAB3	AT1G20260	838614	protein_coding	Arabidopsis thaliana	1	7.016599	ATPase, V1 complex, subunit B protein [Source:NCBI gene (formerly Entrezgene)
AT1G20440	COR47	AT1G20440	838632	protein_coding	Arabidopsis thaliana	1	7.084409	cold-regulated 47 [Source:NCBI gene (formerly Entrezgene)
AT1G20640	AT1G20640	AT1G20640	838653	protein_coding	Arabidopsis thaliana	1	7.15441	Plant regulator RWP-RK family protein [Source:NCBI gene (formerly Entrezgene)
AT1G20760	AT1G20760	AT1G20760	838666	protein_coding	Arabidopsis thaliana	1	7.209298	Calcium-binding EF hand family protein [Source:NCBI gene (formerly Entrezgene)
AT1G20840	TMT1	AT1G20840	838676	protein_coding	Arabidopsis thaliana	1	7.244939	tonoplast monosaccharide transporter1 [Source:NCBI gene (formerly Entrezgene)
AT1G20920	AT1G20920	AT1G20920	838685	protein_coding	Arabidopsis thaliana	1	7.285042	P-loop containing nucleoside triphosphate hydrolases superfamily protein [Source:NCBI gene (formerly Entrezgene)
AT1G21310	EXT3	AT1G21310	838728	protein_coding	Arabidopsis thaliana	1	7.453245	extensin 3 [Source:NCBI gene (formerly Entrezgene)
AT1G21313	AT1G21313	AT1G21313	28717257	protein_coding	Arabidopsis thaliana	1	7.453735	transmembrane protein [Source:NCBI gene (formerly Entrezgene)
AT1G21380	AT1G21380	AT1G21380	838737	protein_coding	Arabidopsis thaliana	1	7.485636	Target of Myb protein 1 [Source:NCBI gene (formerly Entrezgene)
AT1G21540	AT1G21540	AT1G21540	838755	protein_coding	Arabidopsis thaliana	1	7.54845	AMP-dependent synthetase and ligase family protein [Source:NCBI gene (formerly Entrezgene)
AT1G21580	AT1G21580	AT1G21580	838759	protein_coding	Arabidopsis thaliana	1	7.55714	Zinc finger C-x8-C-x5-C-x3-H type family protein [Source:NCBI gene (formerly Entrezgene)
AT1G21590	AT1G21590	AT1G21590	838760	protein_coding	Arabidopsis thaliana	1	7.566229	kinase with adenine nucleotide alpha hydrolases-like domain-containing protein [Source:NCBI gene (formerly Entrezgene)
AT1G21700	SWI3C	AT1G21700	838774	protein_coding	Arabidopsis thaliana	1	7.620001	SWITCH/sucrose nonfermenting 3C [Source:NCBI gene (formerly Entrezgene)
AT1G21720	PBC1	AT1G21720	838776	protein_coding	Arabidopsis thaliana	1	7.626182	proteasome beta subunit C1 [Source:NCBI gene (formerly Entrezgene)
AT1G21740	AT1G21740	AT1G21740	838778	protein_coding	Arabidopsis thaliana	1	7.640906	DUF630 family protein, putative (DUF630 and DUF632) [Source:NCBI gene (formerly Entrezgene)
AT1G21750	PDIL1-1	AT1G21750	838779	protein_coding	Arabidopsis thaliana	1	7.64561	PDI-like 1-1 [Source:NCBI gene (formerly Entrezgene)
AT1G21920	AT1G21920	AT1G21920	838794	protein_coding	Arabidopsis thaliana	1	7.704173	Histone H3 K4-specific methyltransferase SET7/9 family protein [Source:NCBI gene (formerly Entrezgene)
AT1G21980	PIP5K1	AT1G21980	838801	protein_coding	Arabidopsis thaliana	1	7.734661	phosphatidylinositol-4-phosphate 5-kinase 1 [Source:NCBI gene (formerly Entrezgene)
AT1G22200	AT1G22200	AT1G22200	838825	protein_coding	Arabidopsis thaliana	1	7.837563	Endoplasmic reticulum vesicle transporter protein [Source:NCBI gene (formerly Entrezgene)
AT1G22360	UGT85A2	AT1G22360	838843	protein_coding	Arabidopsis thaliana	1	7.894807	UDP-glucosyl transferase 85A2 [Source:NCBI gene (formerly Entrezgene)
AT1G22530	PATL2	AT1G22530	838859	protein_coding	Arabidopsis thaliana	1	7.955445	PATELLIN 2 [Source:NCBI gene (formerly Entrezgene)
AT1G22840	CYTC-1	AT1G22840	838889	protein_coding	Arabidopsis thaliana	1	8.079287	CYTOCHROME C-1 [Source:NCBI gene (formerly Entrezgene)
AT1G23180	AT1G23180	AT1G23180	838926	protein_coding	Arabidopsis thaliana	1	8.215721	ARM repeat superfamily protein [Source:NCBI gene (formerly Entrezgene)
AT1G23190	PGM3	AT1G23190	838927	protein_coding	Arabidopsis thaliana	1	8.219808	Phosphoglucomutase/phosphomannomutase family protein [Source:NCBI gene (formerly Entrezgene)
AT1G23280	AT1G23280	AT1G23280	838937	protein_coding	Arabidopsis thaliana	1	8.260608	MAK16 protein-like protein [Source:NCBI gene (formerly Entrezgene)
AT1G23740	AOR	AT1G23740	838984	protein_coding	Arabidopsis thaliana	1	8.398115	Oxidoreductase, zinc-binding dehydrogenase family protein [Source:NCBI gene (formerly Entrezgene)
AT1G23900	GAMMA-ADAPTIN 1	AT1G23900	839001	protein_coding	Arabidopsis thaliana	1	8.441073	gamma-adaptin 1 [Source:NCBI gene (formerly Entrezgene)
AT1G24100	UGT74B1	AT1G24100	839022	protein_coding	Arabidopsis thaliana	1	8.525334	UDP-glucosyl transferase 74B1 [Source:NCBI gene (formerly Entrezgene)
AT1G24160	AT1G24160	AT1G24160	839029	protein_coding	Arabidopsis thaliana	1	8.553313	triadin [Source:NCBI gene (formerly Entrezgene)
AT1G24180	IAR4	AT1G24180	839031	protein_coding	Arabidopsis thaliana	1	8.56042	Thiamin diphosphate-binding fold (THDP-binding) superfamily protein [Source:NCBI gene (formerly Entrezgene)
AT1G24560	AT1G24560	AT1G24560	839070	protein_coding	Arabidopsis thaliana	1	8.702361	paramyosin [Source:NCBI gene (formerly Entrezgene)
AT1G25375	AT1G25375	AT1G25375	839123	protein_coding	Arabidopsis thaliana	1	8.90011	Metallo-hydrolase/oxidoreductase superfamily protein [Source:NCBI gene (formerly Entrezgene)
AT1G25380	NDT2	AT1G25380	839124	protein_coding	Arabidopsis thaliana	1	8.903405	NAD+ transporter 2 [Source:NCBI gene (formerly Entrezgene)
AT1G25570	AT1G25570	AT1G25570	839144	protein_coding	Arabidopsis thaliana	1	8.991708	Di-glucose binding protein with Leucine-rich repeat domain-containing protein [Source:NCBI gene (formerly Entrezgene)
AT1G25682	AT1G25682	AT1G25682	839146	protein_coding	Arabidopsis thaliana	1	9.002285	coiled-coil protein (DUF572) [Source:NCBI gene (formerly Entrezgene)
AT1G26120	ICME-LIKE1	AT1G26120	839153	protein_coding	Arabidopsis thaliana	1	9.028376	alpha/beta-Hydrolases superfamily protein [Source:NCBI gene (formerly Entrezgene)
AT1G26170	AT1G26170	AT1G26170	839158	protein_coding	Arabidopsis thaliana	1	9.047292	ARM repeat superfamily protein [Source:NCBI gene (formerly Entrezgene)
AT1G26550	AT1G26550	AT1G26550	839195	protein_coding	Arabidopsis thaliana	1	9.171118	FKBP-like peptidyl-prolyl cis-trans isomerase family protein [Source:NCBI gene (formerly Entrezgene)
AT1G26850	AT1G26850	AT1G26850	839229	protein_coding	Arabidopsis thaliana	1	9.300806	S-adenosyl-L-methionine-dependent methyltransferases superfamily protein [Source:NCBI gene (formerly Entrezgene)
AT1G26880	AT1G26880	AT1G26880	838331	protein_coding	Arabidopsis thaliana	1	9.315305	Ribosomal protein L34e superfamily protein [Source:NCBI gene (formerly Entrezgene)
AT1G27090	AT1G27090	AT1G27090	839598	protein_coding	Arabidopsis thaliana	1	9.403753	glycine-rich protein [Source:NCBI gene (formerly Entrezgene)
AT1G27120	AT1G27120	AT1G27120	839601	protein_coding	Arabidopsis thaliana	1	9.421009	Galactosyltransferase family protein [Source:NCBI gene (formerly Entrezgene)
AT1G27190	AT1G27190	AT1G27190	839608	protein_coding	Arabidopsis thaliana	1	9.446597	Leucine-rich repeat protein kinase family protein [Source:NCBI gene (formerly Entrezgene)
AT1G27210	AT1G27210	AT1G27210	839610	protein_coding	Arabidopsis thaliana	1	9.455277	ARM repeat superfamily protein [Source:NCBI gene (formerly Entrezgene)
AT1G27390	TOM20-2	AT1G27390	839629	protein_coding	Arabidopsis thaliana	1	9.513081	translocase outer membrane 20-2 [Source:NCBI gene (formerly Entrezgene)
AT1G27595	AT1G27595	AT1G27595	839651	protein_coding	Arabidopsis thaliana	1	9.592088	symplekin [Source:NCBI gene (formerly Entrezgene)
AT1G27600	IRX9-L	AT1G27600	839652	protein_coding	Arabidopsis thaliana	1	9.603178	Nucleotide-diphospho-sugar transferases superfamily protein [Source:NCBI gene (formerly Entrezgene)
AT1G27750	AT1G27750	AT1G27750	839668	protein_coding	Arabidopsis thaliana	1	9.657173	nucleic acid binding protein [Source:NCBI gene (formerly Entrezgene)
AT1G27850	AT1G27850	AT1G27850	839678	protein_coding	Arabidopsis thaliana	1	9.698298	RUN/FYVE domain protein [Source:NCBI gene (formerly Entrezgene)
AT1G27900	AT1G27900	AT1G27900	839683	protein_coding	Arabidopsis thaliana	1	9.715342	RNA helicase family protein [Source:NCBI gene (formerly Entrezgene)
AT1G27980	DPL1	AT1G27980	839691	protein_coding	Arabidopsis thaliana	1	9.748506	dihydrosphingosine phosphate lyase [Source:NCBI gene (formerly Entrezgene)
AT1G28060	AT1G28060	AT1G28060	839699	protein_coding	Arabidopsis thaliana	1	9.778851	Pre-mRNA-splicing factor 3 [Source:NCBI gene (formerly Entrezgene)
AT1G28120	AT1G28120	AT1G28120	839705	protein_coding	Arabidopsis thaliana	1	9.81293	ubiquitin thioesterase otubain-like protein [Source:NCBI gene (formerly Entrezgene)
AT1G28130	GH3.17	AT1G28130	839706	protein_coding	Arabidopsis thaliana	1	9.825169	Auxin-responsive GH3 family protein [Source:NCBI gene (formerly Entrezgene)
AT1G28290	AGP31	AT1G28290	839723	protein_coding	Arabidopsis thaliana	1	9.889101	arabinogalactan protein 31 [Source:NCBI gene (formerly Entrezgene)
AT1G28340	RLP4	AT1G28340	839730	protein_coding	Arabidopsis thaliana	1	9.939961	receptor like protein 4 [Source:NCBI gene (formerly Entrezgene)
AT1G28350	AT1G28350	AT1G28350	839731	protein_coding	Arabidopsis thaliana	1	9.943737	Nucleotidylyl transferase superfamily protein [Source:NCBI gene (formerly Entrezgene)
AT1G28440	HSL1	AT1G28440	839742	protein_coding	Arabidopsis thaliana	1	9.996713	HAESA-like 1 [Source:NCBI gene (formerly Entrezgene)
AT1G28490	SYP61	AT1G28490	839749	protein_coding	Arabidopsis thaliana	1	10.015856	syntaxin of plants 61 [Source:NCBI gene (formerly Entrezgene)
AT1G29025	AT1G29025	AT1G29025	10723075	protein_coding	Arabidopsis thaliana	1	10.124286	Calcium-binding EF-hand family protein [Source:NCBI gene (formerly Entrezgene)
AT1G29090	AT1G29090	AT1G29090	839784	protein_coding	Arabidopsis thaliana	1	10.162795	Cysteine proteinases superfamily protein [Source:NCBI gene (formerly Entrezgene)
AT1G29470	AT1G29470	AT1G29470	839823	protein_coding	Arabidopsis thaliana	1	10.310131	S-adenosyl-L-methionine-dependent methyltransferases superfamily protein [Source:NCBI gene (formerly Entrezgene)
AT1G29710	AT1G29710	AT1G29710	839848	protein_coding	Arabidopsis thaliana	1	10.387514	Tetratricopeptide repeat (TPR)-like superfamily protein [Source:NCBI gene (formerly Entrezgene)
AT1G30440	AT1G30440	AT1G30440	839923	protein_coding	Arabidopsis thaliana	1	10.758743	Phototropic-responsive NPH3 family protein [Source:NCBI gene (formerly Entrezgene)
AT1G30450	CCC1	AT1G30450	839924	protein_coding	Arabidopsis thaliana	1	10.762708	cation-chloride co-transporter 1 [Source:NCBI gene (formerly Entrezgene)
AT1G30480	DRT111	AT1G30480	839927	protein_coding	Arabidopsis thaliana	1	10.790022	D111/G-patch domain-containing protein [Source:NCBI gene (formerly Entrezgene)
AT1G30580	AT1G30580	AT1G30580	839938	protein_coding	Arabidopsis thaliana	1	10.831673	GTP binding protein [Source:NCBI gene (formerly Entrezgene)
AT1G30630	AT1G30630	AT1G30630	839943	protein_coding	Arabidopsis thaliana	1	10.858232	Coatomer epsilon subunit [Source:NCBI gene (formerly Entrezgene)
AT1G30690	AT1G30690	AT1G30690	839949	protein_coding	Arabidopsis thaliana	1	10.887607	Sec14p-like phosphatidylinositol transfer family protein [Source:NCBI gene (formerly Entrezgene)
AT1G30820	AT1G30820	AT1G30820	839964	protein_coding	Arabidopsis thaliana	1	10.944908	CTP synthase family protein [Source:NCBI gene (formerly Entrezgene)
AT1G30880	AT1G30880	AT1G30880	839972	protein_coding	Arabidopsis thaliana	1	10.993002
AT1G30900	VSR6	AT1G30900	839974	protein_coding	Arabidopsis thaliana	1	10.99687	VACUOLAR SORTING RECEPTOR 6 [Source:NCBI gene (formerly Entrezgene)
AT1G31230	AK-HSDH I	AT1G31230	840011	protein_coding	Arabidopsis thaliana	1	11.158618	aspartate kinase-homoserine dehydrogenase i [Source:NCBI gene (formerly Entrezgene)
AT1G31870	AT1G31870	AT1G31870	840077	protein_coding	Arabidopsis thaliana	1	11.436719	pre-mRNA-splicing factor of RES complex protein [Source:NCBI gene (formerly Entrezgene)
AT1G32050	SCAMP5	AT1G32050	840097	protein_coding	Arabidopsis thaliana	1	11.528385	SCAMP family protein [Source:NCBI gene (formerly Entrezgene)
AT1G32240	KAN2	AT1G32240	840116	protein_coding	Arabidopsis thaliana	1	11.625616	Homeodomain-like superfamily protein [Source:NCBI gene (formerly Entrezgene)
AT1G32490	ESP3	AT1G32490	840143	protein_coding	Arabidopsis thaliana	1	11.742006	RNA helicase family protein [Source:NCBI gene (formerly Entrezgene)
AT1G32630	AT1G32630	AT1G32630	840157	protein_coding	Arabidopsis thaliana	1	11.79733	FAM50A-like protein [Source:NCBI gene (formerly Entrezgene)
AT1G32640	MYC2	AT1G32640	840158	protein_coding	Arabidopsis thaliana	1	11.798119	Basic helix-loop-helix (bHLH) DNA-binding family protein [Source:NCBI gene (formerly Entrezgene)
AT1G33040	NACA5	AT1G33040	840199	protein_coding	Arabidopsis thaliana	1	11.966423	nascent polypeptide-associated complex subunit alpha-like protein 5 [Source:NCBI gene (formerly Entrezgene)
AT1G34030	AT1G34030	AT1G34030	840300	protein_coding	Arabidopsis thaliana	1	12.370065	Ribosomal protein S13/S18 family [Source:NCBI gene (formerly Entrezgene)
AT1G34130	STT3B	AT1G34130	840312	protein_coding	Arabidopsis thaliana	1	12.429846	staurosporin and temperature sensitive 3-like b [Source:NCBI gene (formerly Entrezgene)
AT1G34320	AT1G34320	AT1G34320	840333	protein_coding	Arabidopsis thaliana	1	12.520059	Ikzf5 (DUF668) [Source:NCBI gene (formerly Entrezgene)
AT1G34550	EMB2756	AT1G34550	840358	protein_coding	Arabidopsis thaliana	1	12.646674	transmembrane protein (DUF616) [Source:NCBI gene (formerly Entrezgene)
AT1G35580	CINV1	AT1G35580	840454	protein_coding	Arabidopsis thaliana	1	13.122082	cytosolic invertase 1 [Source:NCBI gene (formerly Entrezgene)
AT1G36050	AT1G36050	AT1G36050	840509	protein_coding	Arabidopsis thaliana	1	13.450089	Endoplasmic reticulum vesicle transporter protein [Source:NCBI gene (formerly Entrezgene)
AT1G36160	ACC1	AT1G36160	840521	protein_coding	Arabidopsis thaliana	1	13.533168	acetyl-CoA carboxylase 1 [Source:NCBI gene (formerly Entrezgene)
AT1G36320	AT1G36320	AT1G36320	840539	protein_coding	Arabidopsis thaliana	1	13.671774
AT1G36370	SHM7	AT1G36370	840543	protein_coding	Arabidopsis thaliana	1	13.696042	serine hydroxymethyltransferase 7 [Source:NCBI gene (formerly Entrezgene)
AT1G39070	AT1G39070	AT1G39070	28717318	protein_coding	Arabidopsis thaliana	1	14.733525
AT1G41830	SKS6	AT1G41830	840792	protein_coding	Arabidopsis thaliana	1	15.603568	SKU5-similar 6 [Source:NCBI gene (formerly Entrezgene)
AT1G42440	AT1G42440	AT1G42440	840848	protein_coding	Arabidopsis thaliana	1	15.895197	pre-rRNA-processing TSR1-like protein [Source:NCBI gene (formerly Entrezgene)
AT1G42480	AT1G42480	AT1G42480	840852	protein_coding	Arabidopsis thaliana	1	15.936156	TLR4 regulator/MIR-interacting MSAP protein [Source:NCBI gene (formerly Entrezgene)
AT1G43130	LCV2	AT1G43130	840912	protein_coding	Arabidopsis thaliana	1	16.228189	like COV 2 [Source:NCBI gene (formerly Entrezgene)
AT1G43690	AT1G43690	AT1G43690	840956	protein_coding	Arabidopsis thaliana	1	16.478159	ubiquitin interaction motif-containing protein [Source:NCBI gene (formerly Entrezgene)
AT1G43900	AT1G43900	AT1G43900	840989	protein_coding	Arabidopsis thaliana	1	16.65403	Protein phosphatase 2C family protein [Source:NCBI gene (formerly Entrezgene)
AT1G43910	AT1G43910	AT1G43910	840990	protein_coding	Arabidopsis thaliana	1	16.655884	P-loop containing nucleoside triphosphate hydrolases superfamily protein [Source:NCBI gene (formerly Entrezgene)
AT1G44810	AT1G44810	AT1G44810	841045	protein_coding	Arabidopsis thaliana	1	16.92344	DNA-binding storekeeper protein-related transcriptional regulator [Source:NCBI gene (formerly Entrezgene)
AT1G44910	PRP40A	AT1G44910	841057	protein_coding	Arabidopsis thaliana	1	16.975604	pre-mRNA-processing protein 40A [Source:NCBI gene (formerly Entrezgene)
AT1G45130	BGAL5	AT1G45130	841080	protein_coding	Arabidopsis thaliana	1	17.065111	beta-galactosidase 5 [Source:NCBI gene (formerly Entrezgene)
AT1G45150	AT1G45150	AT1G45150	841083	protein_coding	Arabidopsis thaliana	1	17.077386	alpha-1,6-mannosyl-glycoprotein 2-beta-N-acetylglucosaminyltransferase [Source:NCBI gene (formerly Entrezgene)
AT1G45223	AT1G45223	AT1G45223	5007780	protein_coding	Arabidopsis thaliana	1	17.141192	ECA1 gametosis family protein (DUF784) [Source:NCBI gene (formerly Entrezgene)
AT1G47128	RD21A	AT1G47128	841122	protein_coding	Arabidopsis thaliana	1	17.282749	Granulin repeat cysteine protease family protein [Source:NCBI gene (formerly Entrezgene)
AT1G47500	RBP47C'	AT1G47500	841159	protein_coding	Arabidopsis thaliana	1	17.432433	RNA-binding protein 47C' [Source:NCBI gene (formerly Entrezgene)
AT1G47640	AT1G47640	AT1G47640	841173	protein_coding	Arabidopsis thaliana	1	17.518047	seven transmembrane domain protein [Source:NCBI gene (formerly Entrezgene)
AT1G47720	OSB1	AT1G47720	841183	protein_coding	Arabidopsis thaliana	1	17.561286	Primosome PriB/single-strand DNA-binding protein [Source:NCBI gene (formerly Entrezgene)
AT1G47830	AT1G47830	AT1G47830	841199	protein_coding	Arabidopsis thaliana	1	17.613029	SNARE-like superfamily protein [Source:NCBI gene (formerly Entrezgene)
AT1G47900	AT1G47900	AT1G47900	841207	protein_coding	Arabidopsis thaliana	1	17.647144	filament-like protein (DUF869) [Source:NCBI gene (formerly Entrezgene)
AT1G48030	mtLPD1	AT1G48030	841221	protein_coding	Arabidopsis thaliana	1	17.716893	mitochondrial lipoamide dehydrogenase 1 [Source:NCBI gene (formerly Entrezgene)
AT1G48050	KU80	AT1G48050	841223	protein_coding	Arabidopsis thaliana	1	17.723382	Ku80 family protein [Source:NCBI gene (formerly Entrezgene)
AT1G48110	ECT7	AT1G48110	841229	protein_coding	Arabidopsis thaliana	1	17.769938	evolutionarily conserved C-terminal region 7 [Source:NCBI gene (formerly Entrezgene)
AT1G48230	AT1G48230	AT1G48230	841243	protein_coding	Arabidopsis thaliana	1	17.805761	nodulin MtN21 /EamA-like transporter family protein [Source:NCBI gene (formerly Entrezgene)
AT1G48520	GATB	AT1G48520	841273	protein_coding	Arabidopsis thaliana	1	17.94005	GLU-ADT subunit B [Source:NCBI gene (formerly Entrezgene)
AT1G48610	AT1G48610	AT1G48610	841282	protein_coding	Arabidopsis thaliana	1	17.970611	AT hook motif-containing protein [Source:NCBI gene (formerly Entrezgene)
AT1G48620	HON5	AT1G48620	841283	protein_coding	Arabidopsis thaliana	1	17.973642	high mobility group A5 [Source:NCBI gene (formerly Entrezgene)
AT1G48790	AMSH1	AT1G48790	841301	protein_coding	Arabidopsis thaliana	1	18.043672	associated molecule with the SH3 domain of STAM 1 [Source:NCBI gene (formerly Entrezgene)
AT1G48900	AT1G48900	AT1G48900	841312	protein_coding	Arabidopsis thaliana	1	18.084715	Signal recognition particle, SRP54 subunit protein [Source:NCBI gene (formerly Entrezgene)
AT1G49040	SCD1	AT1G49040	841327	protein_coding	Arabidopsis thaliana	1	18.139174	stomatal cytokinesis defective / SCD1 protein (SCD1) [Source:NCBI gene (formerly Entrezgene)
AT1G49340	ATPI4K ALPHA	AT1G49340	841357	protein_coding	Arabidopsis thaliana	1	18.25205	Phosphatidylinositol 3- and 4-kinase family protein [Source:NCBI gene (formerly Entrezgene)
AT1G49430	LACS2	AT1G49430	841367	protein_coding	Arabidopsis thaliana	1	18.290942	long-chain acyl-CoA synthetase 2 [Source:NCBI gene (formerly Entrezgene)
AT1G49700	AT1G49700	AT1G49700	841393	protein_coding	Arabidopsis thaliana	1	18.388792	Plant protein 1589 of unknown function [Source:NCBI gene (formerly Entrezgene)
AT1G49760	PAB8	AT1G49760	841399	protein_coding	Arabidopsis thaliana	1	18.416474	poly(A) binding protein 8 [Source:NCBI gene (formerly Entrezgene)
AT1G49960	AT1G49960	AT1G49960	841419	protein_coding	Arabidopsis thaliana	1	18.498639	Xanthine/uracil permease family protein [Source:NCBI gene (formerly Entrezgene)
AT1G50140	AT1G50140	AT1G50140	841436	protein_coding	Arabidopsis thaliana	1	18.569686	P-loop containing nucleoside triphosphate hydrolases superfamily protein [Source:NCBI gene (formerly Entrezgene)
AT1G50300	TAF15	AT1G50300	841452	protein_coding	Arabidopsis thaliana	1	18.628555	TBP-associated factor 15 [Source:NCBI gene (formerly Entrezgene)
AT1G50430	DWF5	AT1G50430	841465	protein_coding	Arabidopsis thaliana	1	18.681932	Ergosterol biosynthesis ERG4/ERG24 family [Source:NCBI gene (formerly Entrezgene)
AT1G50660	AT1G50660	AT1G50660	841488	protein_coding	Arabidopsis thaliana	1	18.770937	actin cytoskeleton-regulatory complex pan-like protein [Source:NCBI gene (formerly Entrezgene)
AT1G50730	AT1G50730	AT1G50730	841495	protein_coding	Arabidopsis thaliana	1	18.79521
AT1G51570	AT1G51570	AT1G51570	841582	protein_coding	Arabidopsis thaliana	1	19.122161	Calcium-dependent lipid-binding (CaLB domain) plant phosphoribosyltransferase family protein [Source:NCBI gene (formerly Entrezgene)
AT1G51580	AT1G51580	AT1G51580	841583	protein_coding	Arabidopsis thaliana	1	19.125583	RNA-binding KH domain-containing protein [Source:NCBI gene (formerly Entrezgene)
AT1G51590	MNS1	AT1G51590	841584	protein_coding	Arabidopsis thaliana	1	19.128144	alpha-mannosidase 1 [Source:NCBI gene (formerly Entrezgene)
AT1G51630	MSR2	AT1G51630	841588	protein_coding	Arabidopsis thaliana	1	19.141823	O-fucosyltransferase family protein [Source:NCBI gene (formerly Entrezgene)
AT1G51650	AT1G51650	AT1G51650	841590	protein_coding	Arabidopsis thaliana	1	19.152508	ATP synthase epsilon chain [Source:NCBI gene (formerly Entrezgene)
AT1G51730	AT1G51730	AT1G51730	841598	protein_coding	Arabidopsis thaliana	1	19.186488	Ubiquitin-conjugating enzyme family protein [Source:NCBI gene (formerly Entrezgene)
AT1G51745	AT1G51745	AT1G51745	841600	protein_coding	Arabidopsis thaliana	1	19.191466	Tudor/PWWP/MBT superfamily protein [Source:NCBI gene (formerly Entrezgene)
AT1G52160	TRZ3	AT1G52160	841647	protein_coding	Arabidopsis thaliana	1	19.420715	tRNAse Z3 [Source:NCBI gene (formerly Entrezgene)
AT1G52420	AT1G52420	AT1G52420	841673	protein_coding	Arabidopsis thaliana	1	19.527822	UDP-Glycosyltransferase superfamily protein [Source:NCBI gene (formerly Entrezgene)
AT1G52600	AT1G52600	AT1G52600	841692	protein_coding	Arabidopsis thaliana	1	19.590434	Peptidase S24/S26A/S26B/S26C family protein [Source:NCBI gene (formerly Entrezgene)
AT1G52730	AT1G52730	AT1G52730	841706	protein_coding	Arabidopsis thaliana	1	19.642452	Transducin/WD40 repeat-like superfamily protein [Source:NCBI gene (formerly Entrezgene)
AT1G52740	HTA9	AT1G52740	841707	protein_coding	Arabidopsis thaliana	1	19.645236	histone H2A protein 9 [Source:NCBI gene (formerly Entrezgene)
AT1G52980	AtNug2	AT1G52980	841731	protein_coding	Arabidopsis thaliana	1	19.737405	GTP-binding family protein [Source:NCBI gene (formerly Entrezgene)
AT1G53190	AT1G53190	AT1G53190	841753	protein_coding	Arabidopsis thaliana	1	19.83711	RING/U-box superfamily protein [Source:NCBI gene (formerly Entrezgene)
AT1G53240	mMDH1	AT1G53240	841757	protein_coding	Arabidopsis thaliana	1	19.854615	Lactate/malate dehydrogenase family protein [Source:NCBI gene (formerly Entrezgene)
AT1G53380	AT1G53380	AT1G53380	841774	protein_coding	Arabidopsis thaliana	1	19.91299
AT1G53500	MUM4	AT1G53500	841785	protein_coding	Arabidopsis thaliana	1	19.966944	NAD-dependent epimerase/dehydratase family protein [Source:NCBI gene (formerly Entrezgene)
AT1G53510	MPK18	AT1G53510	841786	protein_coding	Arabidopsis thaliana	1	19.970334	mitogen-activated protein kinase 18 [Source:NCBI gene (formerly Entrezgene)
AT1G53645	AT1G53645	AT1G53645	841801	protein_coding	Arabidopsis thaliana	1	20.026016	hydroxyproline-rich glycoprotein family protein [Source:NCBI gene (formerly Entrezgene)
AT1G53720	CYP59	AT1G53720	841810	protein_coding	Arabidopsis thaliana	1	20.056526	cyclophilin 59 [Source:NCBI gene (formerly Entrezgene)
AT1G53840	PME1	AT1G53840	841821	protein_coding	Arabidopsis thaliana	1	20.101299	pectin methylesterase 1 [Source:NCBI gene (formerly Entrezgene)
AT1G54320	AT1G54320	AT1G54320	841873	protein_coding	Arabidopsis thaliana	1	20.275534	LEM3 (ligand-effect modulator 3) family protein / CDC50 family protein [Source:NCBI gene (formerly Entrezgene)
AT1G54340	ICDH	AT1G54340	841875	protein_coding	Arabidopsis thaliana	1	20.283326	isocitrate dehydrogenase [Source:NCBI gene (formerly Entrezgene)
AT1G54410	AT1G54410	AT1G54410	841883	protein_coding	Arabidopsis thaliana	1	20.309473	dehydrin family protein [Source:NCBI gene (formerly Entrezgene)
AT1G54580	ACP2	AT1G54580	841900	protein_coding	Arabidopsis thaliana	1	20.389347	acyl carrier protein 2 [Source:NCBI gene (formerly Entrezgene)
AT1G54610	AT1G54610	AT1G54610	841903	protein_coding	Arabidopsis thaliana	1	20.393664	Protein kinase superfamily protein [Source:NCBI gene (formerly Entrezgene)
AT1G54630	ACP3	AT1G54630	841905	protein_coding	Arabidopsis thaliana	1	20.401357	acyl carrier protein 3 [Source:NCBI gene (formerly Entrezgene)
AT1G54770	AT1G54770	AT1G54770	841918	protein_coding	Arabidopsis thaliana	1	20.43455	Fcf2 pre-rRNA processing protein [Source:NCBI gene (formerly Entrezgene)
AT1G54970	PRP1	AT1G54970	841938	protein_coding	Arabidopsis thaliana	1	20.504901	proline-rich protein 1 [Source:NCBI gene (formerly Entrezgene)
AT1G54990	AXR4	AT1G54990	841941	protein_coding	Arabidopsis thaliana	1	20.511519	alpha/beta-Hydrolases superfamily protein [Source:NCBI gene (formerly Entrezgene)
AT1G55020	LOX1	AT1G55020	841944	protein_coding	Arabidopsis thaliana	1	20.525654	lipoxygenase 1 [Source:NCBI gene (formerly Entrezgene)
AT1G55340	AT1G55340	AT1G55340	841980	protein_coding	Arabidopsis thaliana	1	20.651814
AT1G55360	AT1G55360	AT1G55360	841982	protein_coding	Arabidopsis thaliana	1	20.66618	tRNA-splicing ligase (DUF239) [Source:NCBI gene (formerly Entrezgene)
AT1G55460	AT1G55460	AT1G55460	841993	protein_coding	Arabidopsis thaliana	1	20.707307	DNA/RNA-binding protein Kin17, conserved region [Source:NCBI gene (formerly Entrezgene)
AT1G55490	CPN60B	AT1G55490	841996	protein_coding	Arabidopsis thaliana	1	20.715563	chaperonin 60 beta [Source:NCBI gene (formerly Entrezgene)
AT1G55535	AT1G55535	AT1G55535	842001	protein_coding	Arabidopsis thaliana	1	20.731589	transmembrane protein [Source:NCBI gene (formerly Entrezgene)
AT1G56110	NOP56	AT1G56110	842063	protein_coding	Arabidopsis thaliana	1	20.984273	NOP56-like pre RNA processing ribonucleoprotein [Source:NCBI gene (formerly Entrezgene)
AT1G56330	SAR1B	AT1G56330	842086	protein_coding	Arabidopsis thaliana	1	21.086501	secretion-associated RAS 1B [Source:NCBI gene (formerly Entrezgene)
AT1G56340	CRT1a	AT1G56340	842087	protein_coding	Arabidopsis thaliana	1	21.089565	calreticulin 1a [Source:NCBI gene (formerly Entrezgene)
AT1G56423	AT1G56423	AT1G56423	6240792	protein_coding	Arabidopsis thaliana	1	21.128912
AT1G56450	PBG1	AT1G56450	842098	protein_coding	Arabidopsis thaliana	1	21.141633	20S proteasome beta subunit G1 [Source:NCBI gene (formerly Entrezgene)
AT1G56610	AT1G56610	AT1G56610	842116	protein_coding	Arabidopsis thaliana	1	21.211719	Protein with RNI-like/FBD-like domain [Source:NCBI gene (formerly Entrezgene)
AT1G56660	AT1G56660	AT1G56660	842121	protein_coding	Arabidopsis thaliana	1	21.237839	MAEBL domain protein [Source:NCBI gene (formerly Entrezgene)
AT1G56720	AT1G56720	AT1G56720	842128	protein_coding	Arabidopsis thaliana	1	21.263344	Protein kinase superfamily protein [Source:NCBI gene (formerly Entrezgene)
AT1G57700	AT1G57700	AT1G57700	842146	protein_coding	Arabidopsis thaliana	1	21.370587	Protein kinase superfamily protein [Source:NCBI gene (formerly Entrezgene)
AT1G57820	VIM1	AT1G57820	842157	protein_coding	Arabidopsis thaliana	1	21.413981	Zinc finger (C3HC4-type RING finger) family protein [Source:NCBI gene (formerly Entrezgene)
AT1G58230	AT1G58230	AT1G58230	842191	protein_coding	Arabidopsis thaliana	1	21.566057	binding protein [Source:NCBI gene (formerly Entrezgene)
AT1G58290	HEMA1	AT1G58290	842198	protein_coding	Arabidopsis thaliana	1	21.6237	Glutamyl-tRNA reductase family protein [Source:NCBI gene (formerly Entrezgene)
AT1G58440	XF1	AT1G58440	842213	protein_coding	Arabidopsis thaliana	1	21.713842	FAD/NAD(P)-binding oxidoreductase family protein [Source:NCBI gene (formerly Entrezgene)
AT1G58848	AT1G58848	AT1G58848	842226	protein_coding	Arabidopsis thaliana	1	21.791688	Disease resistance protein (CC-NBS-LRR class) family [Source:NCBI gene (formerly Entrezgene)
AT1G58983	AT1G58983	AT1G58983	842229	protein_coding	Arabidopsis thaliana	1	21.805932	Ribosomal protein S5 family protein [Source:NCBI gene (formerly Entrezgene)
AT1G59359	AT1G58684	AT1G59359	842237	protein_coding	Arabidopsis thaliana	1	21.84219	Ribosomal protein S5 family protein [Source:NCBI gene (formerly Entrezgene)
AT1G59406	AT1G58725	AT1G59406	842238	protein_coding	Arabidopsis thaliana	1	21.844352	GDSL-like Lipase/Acylhydrolase superfamily protein [Source:NCBI gene (formerly Entrezgene)
AT1G59650	CW14	AT1G59650	842255	protein_coding	Arabidopsis thaliana	1	21.919745	CW14 protein (DUF1336) [Source:NCBI gene (formerly Entrezgene)
AT1G59750	ARF1	AT1G59750	842268	protein_coding	Arabidopsis thaliana	1	21.979289	auxin response factor 1 [Source:NCBI gene (formerly Entrezgene)
AT1G59760	MTR4	AT1G59760	842269	protein_coding	Arabidopsis thaliana	1	21.984428	RNA helicase, ATP-dependent, SK12/DOB1 protein [Source:NCBI gene (formerly Entrezgene)
AT1G59870	PEN3	AT1G59870	842281	protein_coding	Arabidopsis thaliana	1	22.034423	ABC-2 and Plant PDR ABC-type transporter family protein [Source:NCBI gene (formerly Entrezgene)
AT1G59910	AT1G59910	AT1G59910	842285	protein_coding	Arabidopsis thaliana	1	22.053863	Actin-binding FH2 (formin homology 2) family protein [Source:NCBI gene (formerly Entrezgene)
AT1G60090	BGLU4	AT1G60090	842304	protein_coding	Arabidopsis thaliana	1	22.155559	beta glucosidase 4 [Source:NCBI gene (formerly Entrezgene)
AT1G60160	AT1G60160	AT1G60160	842311	protein_coding	Arabidopsis thaliana	1	22.18803	Potassium transporter family protein [Source:NCBI gene (formerly Entrezgene)
AT1G60200	AT1G60200	AT1G60200	842315	protein_coding	Arabidopsis thaliana	1	22.200694	splicing factor PWI domain-containing protein / RNA recognition motif (RRM)-containing protein [Source:NCBI gene (formerly Entrezgene)
AT1G60610	AT1G60610	AT1G60610	842355	protein_coding	Arabidopsis thaliana	1	22.327792	SBP (S-ribonuclease binding protein) family protein [Source:NCBI gene (formerly Entrezgene)
AT1G60640	AT1G60640	AT1G60640	842358	protein_coding	Arabidopsis thaliana	1	22.337253	stress response protein [Source:NCBI gene (formerly Entrezgene)
AT1G60650	AtRZ-1b	AT1G60650	842359	protein_coding	Arabidopsis thaliana	1	22.339809	RNA-binding (RRM/RBD/RNP motifs) family protein with retrovirus zinc finger-like domain-containing protein [Source:NCBI gene (formerly Entrezgene)
AT1G60770	AT1G60770	AT1G60770	842371	protein_coding	Arabidopsis thaliana	1	22.366701	Tetratricopeptide repeat (TPR)-like superfamily protein [Source:NCBI gene (formerly Entrezgene)
AT1G60780	HAP13	AT1G60780	842372	protein_coding	Arabidopsis thaliana	1	22.368953	Clathrin adaptor complexes medium subunit family protein [Source:NCBI gene (formerly Entrezgene)
AT1G60900	AT1G60900	AT1G60900	842382	protein_coding	Arabidopsis thaliana	1	22.423894	U2 snRNP auxilliary factor, large subunit, splicing factor [Source:NCBI gene (formerly Entrezgene)
AT1G61100	AT1G61100	AT1G61100	842403	protein_coding	Arabidopsis thaliana	1	22.508524	disease resistance protein (TIR class) [Source:NCBI gene (formerly Entrezgene)
AT1G61260	AT1G61260	AT1G61260	842420	protein_coding	Arabidopsis thaliana	1	22.593465	cotton fiber (DUF761) [Source:NCBI gene (formerly Entrezgene)
AT1G61730	AT1G61730	AT1G61730	842470	protein_coding	Arabidopsis thaliana	1	22.79317	DNA-binding storekeeper protein-related transcriptional regulator [Source:NCBI gene (formerly Entrezgene)
AT1G61770	AT1G61770	AT1G61770	842474	protein_coding	Arabidopsis thaliana	1	22.810111	Chaperone DnaJ-domain superfamily protein [Source:NCBI gene (formerly Entrezgene)
AT1G62020	AT1G62020	AT1G62020	842497	protein_coding	Arabidopsis thaliana	1	22.919487	Coatomer, alpha subunit [Source:NCBI gene (formerly Entrezgene)
AT1G62300	WRKY6	AT1G62300	842527	protein_coding	Arabidopsis thaliana	1	23.016569	WRKY family transcription factor [Source:NCBI gene (formerly Entrezgene)
AT1G62330	AT1G62330	AT1G62330	842531	protein_coding	Arabidopsis thaliana	1	23.046768	O-fucosyltransferase family protein [Source:NCBI gene (formerly Entrezgene)
AT1G62660	AT1G62660	AT1G62660	842563	protein_coding	Arabidopsis thaliana	1	23.199612	Glycosyl hydrolases family 32 protein [Source:NCBI gene (formerly Entrezgene)
AT1G62750	SCO1	AT1G62750	842573	protein_coding	Arabidopsis thaliana	1	23.233434	Translation elongation factor EFG/EF2 protein [Source:NCBI gene (formerly Entrezgene)
AT1G62810	CuAO1	AT1G62810	842580	protein_coding	Arabidopsis thaliana	1	23.25761	Copper amine oxidase family protein [Source:NCBI gene (formerly Entrezgene)
AT1G63480	AT1G63480	AT1G63480	842654	protein_coding	Arabidopsis thaliana	1	23.539557	AT hook motif DNA-binding family protein [Source:NCBI gene (formerly Entrezgene)
AT1G63500	BSK7	AT1G63500	842656	protein_coding	Arabidopsis thaliana	1	23.555399	kinase with tetratricopeptide repeat domain-containing protein [Source:NCBI gene (formerly Entrezgene)
AT1G63660	AT1G63660	AT1G63660	842670	protein_coding	Arabidopsis thaliana	1	23.603791	GMP synthase (glutamine-hydrolyzing), putative / glutamine amidotransferase [Source:NCBI gene (formerly Entrezgene)
AT1G63680	MURE	AT1G63680	842672	protein_coding	Arabidopsis thaliana	1	23.61434	ALBINO OR PALE-GREEN 13 [Source:NCBI gene (formerly Entrezgene)
AT1G63690	SPPL2	AT1G63690	842673	protein_coding	Arabidopsis thaliana	1	23.618012	SIGNAL PEPTIDE PEPTIDASE-LIKE 2 [Source:NCBI gene (formerly Entrezgene)
AT1G63700	YDA	AT1G63700	842674	protein_coding	Arabidopsis thaliana	1	23.624627	Protein kinase superfamily protein [Source:NCBI gene (formerly Entrezgene)
AT1G63810	AT1G63810	AT1G63810	842684	protein_coding	Arabidopsis thaliana	1	23.669458	nucleolar protein [Source:NCBI gene (formerly Entrezgene)
AT1G63980	AT1G63980	AT1G63980	842701	protein_coding	Arabidopsis thaliana	1	23.740493	D111/G-patch domain-containing protein [Source:NCBI gene (formerly Entrezgene)
AT1G64190	AT1G64190	AT1G64190	842724	protein_coding	Arabidopsis thaliana	1	23.825328	6-phosphogluconate dehydrogenase family protein [Source:NCBI gene (formerly Entrezgene)
AT1G64385	AT1G64385	AT1G64385	842746	protein_coding	Arabidopsis thaliana	1	23.899994	transmembrane protein [Source:NCBI gene (formerly Entrezgene)
AT1G64650	AT1G64650	AT1G64650	842773	protein_coding	Arabidopsis thaliana	1	24.023498	Major facilitator superfamily protein [Source:NCBI gene (formerly Entrezgene)
AT1G64860	SIGA	AT1G64860	842794	protein_coding	Arabidopsis thaliana	1	24.097736	sigma factor A [Source:NCBI gene (formerly Entrezgene)
AT1G64880	AT1G64880	AT1G64880	842796	protein_coding	Arabidopsis thaliana	1	24.105611	Ribosomal protein S5 family protein [Source:NCBI gene (formerly Entrezgene)
AT1G64990	GTG1	AT1G64990	842807	protein_coding	Arabidopsis thaliana	1	24.139851	GPCR-type G protein 1 [Source:NCBI gene (formerly Entrezgene)
AT1G65010	AT1G65010	AT1G65010	842809	protein_coding	Arabidopsis thaliana	1	24.149208	WEB family protein (DUF827) [Source:NCBI gene (formerly Entrezgene)
AT1G65030	AT1G65030	AT1G65030	842811	protein_coding	Arabidopsis thaliana	1	24.156672	Transducin/WD40 repeat-like superfamily protein [Source:NCBI gene (formerly Entrezgene)
AT1G65140	AT1G65140	AT1G65140	842821	protein_coding	Arabidopsis thaliana	1	24.201488	Ubiquitin carboxyl-terminal hydrolase family protein [Source:NCBI gene (formerly Entrezgene)
AT1G65220	AT1G65220	AT1G65220	842829	protein_coding	Arabidopsis thaliana	1	24.225951	ARM repeat superfamily protein [Source:NCBI gene (formerly Entrezgene)
AT1G65280	AT1G65280	AT1G65280	842835	protein_coding	Arabidopsis thaliana	1	24.245122	DNAJ heat shock N-terminal domain-containing protein [Source:NCBI gene (formerly Entrezgene)
AT1G65290	mtACP2	AT1G65290	842836	protein_coding	Arabidopsis thaliana	1	24.248727	mitochondrial acyl carrier protein 2 [Source:NCBI gene (formerly Entrezgene)
AT1G65470	FAS1	AT1G65470	842858	protein_coding	Arabidopsis thaliana	1	24.319396	chromatin assembly factor-1 (FASCIATA1) (FAS1) [Source:NCBI gene (formerly Entrezgene)
AT1G65590	HEXO3	AT1G65590	842871	protein_coding	Arabidopsis thaliana	1	24.385552	beta-hexosaminidase 3 [Source:NCBI gene (formerly Entrezgene)
AT1G65930	cICDH	AT1G65930	842905	protein_coding	Arabidopsis thaliana	1	24.538886	cytosolic NADP+-dependent isocitrate dehydrogenase [Source:NCBI gene (formerly Entrezgene)
AT1G65980	TPX1	AT1G65980	842910	protein_coding	Arabidopsis thaliana	1	24.559253	thioredoxin-dependent peroxidase 1 [Source:NCBI gene (formerly Entrezgene)
AT1G65985	AT1G65985	AT1G65985	842911	protein_coding	Arabidopsis thaliana	1	24.562398	transmembrane protein, putative (DUF247) [Source:NCBI gene (formerly Entrezgene)
AT1G66070	AT1G66070	AT1G66070	842921	protein_coding	Arabidopsis thaliana	1	24.595774	Translation initiation factor eIF3 subunit [Source:NCBI gene (formerly Entrezgene)
AT1G66150	TMK1	AT1G66150	842930	protein_coding	Arabidopsis thaliana	1	24.631338	transmembrane kinase 1 [Source:NCBI gene (formerly Entrezgene)
AT1G66180	AT1G66180	AT1G66180	842933	protein_coding	Arabidopsis thaliana	1	24.647121	Eukaryotic aspartyl protease family protein [Source:NCBI gene (formerly Entrezgene)
AT1G66260	AT1G66260	AT1G66260	842943	protein_coding	Arabidopsis thaliana	1	24.695637	RNA-binding (RRM/RBD/RNP motifs) family protein [Source:NCBI gene (formerly Entrezgene)
AT1G66270	BGLU21	AT1G66270	842944	protein_coding	Arabidopsis thaliana	1	24.699868	Glycosyl hydrolase superfamily protein [Source:NCBI gene (formerly Entrezgene)
AT1G66280	BGLU22	AT1G66280	842945	protein_coding	Arabidopsis thaliana	1	24.706512	Glycosyl hydrolase superfamily protein [Source:NCBI gene (formerly Entrezgene)
AT1G67430	AT1G67430	AT1G67430	843063	protein_coding	Arabidopsis thaliana	1	25.262134	Ribosomal protein L22p/L17e family protein [Source:NCBI gene (formerly Entrezgene)
AT1G67490	GCS1	AT1G67490	843070	protein_coding	Arabidopsis thaliana	1	25.28041	glucosidase 1 [Source:NCBI gene (formerly Entrezgene)
AT1G67590	AT1G67590	AT1G67590	843080	protein_coding	Arabidopsis thaliana	1	25.333058	Remorin family protein [Source:NCBI gene (formerly Entrezgene)
AT1G67680	AT1G67680	AT1G67680	843093	protein_coding	Arabidopsis thaliana	1	25.365756	SRP72 RNA-binding domain-containing protein [Source:NCBI gene (formerly Entrezgene)
AT1G67720	AT1G67720	AT1G67720	843097	protein_coding	Arabidopsis thaliana	1	25.386131	Leucine-rich repeat protein kinase family protein [Source:NCBI gene (formerly Entrezgene)
AT1G67750	AT1G67750	AT1G67750	843100	protein_coding	Arabidopsis thaliana	1	25.401514	Pectate lyase family protein [Source:NCBI gene (formerly Entrezgene)
AT1G67785	AT1G67785	AT1G67785	843104	protein_coding	Arabidopsis thaliana	1	25.415771
AT1G67930	AT1G67930	AT1G67930	843121	protein_coding	Arabidopsis thaliana	1	25.47414	Golgi transport complex protein-like protein [Source:NCBI gene (formerly Entrezgene)
AT1G68060	MAP70-1	AT1G68060	843134	protein_coding	Arabidopsis thaliana	1	25.510887	microtubule-associated proteins 70-1 [Source:NCBI gene (formerly Entrezgene)
AT1G68490	AT1G68490	AT1G68490	843178	protein_coding	Arabidopsis thaliana	1	25.693449	translocase subunit seca [Source:NCBI gene (formerly Entrezgene)
AT1G68560	XYL1	AT1G68560	843185	protein_coding	Arabidopsis thaliana	1	25.73406	alpha-xylosidase 1 [Source:NCBI gene (formerly Entrezgene)
AT1G68920	AT1G68920	AT1G68920	843225	protein_coding	Arabidopsis thaliana	1	25.914976	basic helix-loop-helix (bHLH) DNA-binding superfamily protein [Source:NCBI gene (formerly Entrezgene)
AT1G69200	FLN2	AT1G69200	843251	protein_coding	Arabidopsis thaliana	1	26.016024	fructokinase-like protein [Source:NCBI gene (formerly Entrezgene)
AT1G69220	SIK1	AT1G69220	843253	protein_coding	Arabidopsis thaliana	1	26.020089	Protein kinase superfamily protein [Source:NCBI gene (formerly Entrezgene)
AT1G69420	AT1G69420	AT1G69420	843274	protein_coding	Arabidopsis thaliana	1	26.093026	DHHC-type zinc finger family protein [Source:NCBI gene (formerly Entrezgene)
AT1G69440	AGO7	AT1G69440	843276	protein_coding	Arabidopsis thaliana	1	26.101407	Argonaute family protein [Source:NCBI gene (formerly Entrezgene)
AT1G69740	HEMB1	AT1G69740	843310	protein_coding	Arabidopsis thaliana	1	26.23162	Aldolase superfamily protein [Source:NCBI gene (formerly Entrezgene)
AT1G70200	AT1G70200	AT1G70200	843356	protein_coding	Arabidopsis thaliana	1	26.432297	RNA-binding (RRM/RBD/RNP motifs) family protein [Source:NCBI gene (formerly Entrezgene)
AT1G70490	ARFA1D	AT1G70490	843385	protein_coding	Arabidopsis thaliana	1	26.563718	Ras-related small GTP-binding family protein [Source:NCBI gene (formerly Entrezgene)
AT1G70530	CRK3	AT1G70530	843390	protein_coding	Arabidopsis thaliana	1	26.588391	cysteine-rich RLK (RECEPTOR-like protein kinase) 3 [Source:NCBI gene (formerly Entrezgene)
AT1G70600	AT1G70600	AT1G70600	843397	protein_coding	Arabidopsis thaliana	1	26.620821	Ribosomal protein L18e/L15 superfamily protein [Source:NCBI gene (formerly Entrezgene)
AT1G70660	MMZ2	AT1G70660	843403	protein_coding	Arabidopsis thaliana	1	26.640565	MMS ZWEI homologue 2 [Source:NCBI gene (formerly Entrezgene)
AT1G70760	NdhL	AT1G70760	843413	protein_coding	Arabidopsis thaliana	1	26.687202	inorganic carbon transport protein-like protein [Source:NCBI gene (formerly Entrezgene)
AT1G70770	AT1G70770	AT1G70770	843414	protein_coding	Arabidopsis thaliana	1	26.687798	transmembrane protein (Protein of unknown function DUF2359, transmembrane) [Source:NCBI gene (formerly Entrezgene)
AT1G71010	FAB1C	AT1G71010	843440	protein_coding	Arabidopsis thaliana	1	26.782048	FORMS APLOID AND BINUCLEATE CELLS 1C [Source:NCBI gene (formerly Entrezgene)
AT1G71020	AT1G71020	AT1G71020	843442	protein_coding	Arabidopsis thaliana	1	26.790549	ARM repeat superfamily protein [Source:NCBI gene (formerly Entrezgene)
AT1G71260	ATWHY2	AT1G71260	843467	protein_coding	Arabidopsis thaliana	1	26.861657	WHIRLY 2 [Source:NCBI gene (formerly Entrezgene)
AT1G71270	POK	AT1G71270	843468	protein_coding	Arabidopsis thaliana	1	26.863587	Vps52 / Sac2 family [Source:NCBI gene (formerly Entrezgene)
AT1G71410	AT1G71410	AT1G71410	843482	protein_coding	Arabidopsis thaliana	1	26.912726	ARM repeat superfamily protein [Source:NCBI gene (formerly Entrezgene)
AT1G71830	SERK1	AT1G71830	843513	protein_coding	Arabidopsis thaliana	1	27.018158	somatic embryosis receptor-like kinase 1 [Source:NCBI gene (formerly Entrezgene)
AT1G72020	AT1G72020	AT1G72020	843533	protein_coding	Arabidopsis thaliana	1	27.109291	TonB-dependent heme receptor A [Source:NCBI gene (formerly Entrezgene)
AT1G72150	PATL1	AT1G72150	843546	protein_coding	Arabidopsis thaliana	1	27.148261	PATELLIN 1 [Source:NCBI gene (formerly Entrezgene)
AT1G72180	AT1G72180	AT1G72180	843550	protein_coding	Arabidopsis thaliana	1	27.16282	Leucine-rich receptor-like protein kinase family protein [Source:NCBI gene (formerly Entrezgene)
AT1G72320	PUM23	AT1G72320	843564	protein_coding	Arabidopsis thaliana	1	27.228059	pumilio 23 [Source:NCBI gene (formerly Entrezgene)
AT1G72390	AT1G72390	AT1G72390	843571	protein_coding	Arabidopsis thaliana	1	27.245082	nuclear receptor coactivator [Source:NCBI gene (formerly Entrezgene)
AT1G72410	AT1G72410	AT1G72410	843573	protein_coding	Arabidopsis thaliana	1	27.25171	COP1-interacting protein-like protein [Source:NCBI gene (formerly Entrezgene)
AT1G72550	AT1G72550	AT1G72550	843587	protein_coding	Arabidopsis thaliana	1	27.319688	tRNA synthetase beta subunit family protein [Source:NCBI gene (formerly Entrezgene)
AT1G72970	HTH	AT1G72970	843628	protein_coding	Arabidopsis thaliana	1	27.452748	Glucose-methanol-choline (GMC) oxidoreductase family protein [Source:NCBI gene (formerly Entrezgene)
AT1G73060	LPA3	AT1G73060	843637	protein_coding	Arabidopsis thaliana	1	27.47897	Low PSII Accumulation 3 [Source:NCBI gene (formerly Entrezgene)
AT1G73230	AT1G73230	AT1G73230	843657	protein_coding	Arabidopsis thaliana	1	27.540228	Nascent polypeptide-associated complex NAC [Source:NCBI gene (formerly Entrezgene)
AT1G73390	AT1G73390	AT1G73390	843674	protein_coding	Arabidopsis thaliana	1	27.59081	Endosomal targeting BRO1-like domain-containing protein [Source:NCBI gene (formerly Entrezgene)
AT1G73430	AT1G73430	AT1G73430	843677	protein_coding	Arabidopsis thaliana	1	27.603655	sec34-like family protein [Source:NCBI gene (formerly Entrezgene)
AT1G73530	AT1G73530	AT1G73530	843687	protein_coding	Arabidopsis thaliana	1	27.643609	RNA-binding (RRM/RBD/RNP motifs) family protein [Source:NCBI gene (formerly Entrezgene)
AT1G73940	AT1G73940	AT1G73940	843731	protein_coding	Arabidopsis thaliana	1	27.798237	tumor necrosis factor receptor family protein [Source:NCBI gene (formerly Entrezgene)
AT1G74030	ENO1	AT1G74030	843741	protein_coding	Arabidopsis thaliana	1	27.839159	enolase 1 [Source:NCBI gene (formerly Entrezgene)
AT1G74050	AT1G74050	AT1G74050	843744	protein_coding	Arabidopsis thaliana	1	27.847038	Ribosomal protein L6 family protein [Source:NCBI gene (formerly Entrezgene)
AT1G74210	GDPD5	AT1G74210	843761	protein_coding	Arabidopsis thaliana	1	27.910314	PLC-like phosphodiesterases superfamily protein [Source:NCBI gene (formerly Entrezgene)
AT1G74230	GR-RBP5	AT1G74230	843763	protein_coding	Arabidopsis thaliana	1	27.914602	glycine-rich RNA-binding protein 5 [Source:NCBI gene (formerly Entrezgene)
AT1G74250	AT1G74250	AT1G74250	843765	protein_coding	Arabidopsis thaliana	1	27.920241	DNAJ heat shock N-terminal domain-containing protein [Source:NCBI gene (formerly Entrezgene)
AT1G74340	DPMS2	AT1G74340	843775	protein_coding	Arabidopsis thaliana	1	27.948045	dolichol phosphate-mannose biosynthesis regulatory protein-like protein [Source:NCBI gene (formerly Entrezgene)
AT1G74720	QKY	AT1G74720	843811	protein_coding	Arabidopsis thaliana	1	28.074927	C2 calcium/lipid-binding plant phosphoribosyltransferase family protein [Source:NCBI gene (formerly Entrezgene)
AT1G74850	PTAC2	AT1G74850	843824	protein_coding	Arabidopsis thaliana	1	28.118664	plastid transcriptionally active 2 [Source:NCBI gene (formerly Entrezgene)
AT1G74910	AT1G74910	AT1G74910	843830	protein_coding	Arabidopsis thaliana	1	28.135361	ADP-glucose pyrophosphorylase family protein [Source:NCBI gene (formerly Entrezgene)
AT1G75020	LPAT4	AT1G75020	843840	protein_coding	Arabidopsis thaliana	1	28.170752	lysophosphatidyl acyltransferase 4 [Source:NCBI gene (formerly Entrezgene)
AT1G75180	AT1G75180	AT1G75180	843855	protein_coding	Arabidopsis thaliana	1	28.215836	Erythronate-4-phosphate dehydrogenase family protein [Source:NCBI gene (formerly Entrezgene)
AT1G75190	AT1G75190	AT1G75190	843856	protein_coding	Arabidopsis thaliana	1	28.219225
AT1G75200	AT1G75200	AT1G75200	843857	protein_coding	Arabidopsis thaliana	1	28.220626	flavodoxin family protein / radical SAM domain-containing protein [Source:NCBI gene (formerly Entrezgene)
AT1G75390	bZIP44	AT1G75390	843875	protein_coding	Arabidopsis thaliana	1	28.291698	basic leucine-zipper 44 [Source:NCBI gene (formerly Entrezgene)
AT1G75850	VPS35B	AT1G75850	843918	protein_coding	Arabidopsis thaliana	1	28.477768	VPS35 homolog B [Source:NCBI gene (formerly Entrezgene)
AT1G75990	AT1G75990	AT1G75990	843931	protein_coding	Arabidopsis thaliana	1	28.524404	PAM domain (PCI/PINT associated module) protein [Source:NCBI gene (formerly Entrezgene)
AT1G76150	ECH2	AT1G76150	843947	protein_coding	Arabidopsis thaliana	1	28.57474	enoyl-CoA hydratase 2 [Source:NCBI gene (formerly Entrezgene)
AT1G76300	SmD3	AT1G76300	843963	protein_coding	Arabidopsis thaliana	1	28.625871	snRNP core protein SMD3 [Source:NCBI gene (formerly Entrezgene)
AT1G76390	PUB43	AT1G76390	843971	protein_coding	Arabidopsis thaliana	1	28.655208	ARM repeat superfamily protein [Source:NCBI gene (formerly Entrezgene)
AT1G76400	AT1G76400	AT1G76400	843972	protein_coding	Arabidopsis thaliana	1	28.658554	Ribophorin I [Source:NCBI gene (formerly Entrezgene)
AT1G76460	AT1G76460	AT1G76460	843979	protein_coding	Arabidopsis thaliana	1	28.686181	RNA-binding (RRM/RBD/RNP motifs) family protein [Source:NCBI gene (formerly Entrezgene)
AT1G76880	AT1G76880	AT1G76880	844023	protein_coding	Arabidopsis thaliana	1	28.865314	Duplicated homeodomain-like superfamily protein [Source:NCBI gene (formerly Entrezgene)
AT1G76900	TLP1	AT1G76900	844025	protein_coding	Arabidopsis thaliana	1	28.881539	tubby like protein 1 [Source:NCBI gene (formerly Entrezgene)
AT1G76930	EXT4	AT1G76930	844028	protein_coding	Arabidopsis thaliana	1	28.895301	extensin 4 [Source:NCBI gene (formerly Entrezgene)
AT1G77030	AT1G77030	AT1G77030	844039	protein_coding	Arabidopsis thaliana	1	28.947743	putative DEAD-box ATP-dependent RNA helicase 29 [Source:NCBI gene (formerly Entrezgene)
AT1G77140	VPS45	AT1G77140	844050	protein_coding	Arabidopsis thaliana	1	28.983934	vacuolar protein sorting 45 [Source:NCBI gene (formerly Entrezgene)
AT1G77330	AT1G77330	AT1G77330	844069	protein_coding	Arabidopsis thaliana	1	29.062945	2-oxoglutarate (2OG) and Fe(II)-dependent oxygenase superfamily protein [Source:NCBI gene (formerly Entrezgene)
AT1G77550	AT1G77550	AT1G77550	844091	protein_coding	Arabidopsis thaliana	1	29.138277	tubulin-tyrosine ligase [Source:NCBI gene (formerly Entrezgene)
AT1G77710	CCP2	AT1G77710	844107	protein_coding	Arabidopsis thaliana	1	29.206567	ubiquitin-fold modifier [Source:NCBI gene (formerly Entrezgene)
AT1G77740	PIP5K2	AT1G77740	844110	protein_coding	Arabidopsis thaliana	1	29.220349	phosphatidylinositol-4-phosphate 5-kinase 2 [Source:NCBI gene (formerly Entrezgene)
AT1G77760	NIA1	AT1G77760	844112	protein_coding	Arabidopsis thaliana	1	29.235721	nitrate reductase 1 [Source:NCBI gene (formerly Entrezgene)
AT1G77840	AT1G77840	AT1G77840	844119	protein_coding	Arabidopsis thaliana	1	29.268336	Translation initiation factor IF2/IF5 [Source:NCBI gene (formerly Entrezgene)
AT1G77940	AT1G77940	AT1G77940	844129	protein_coding	Arabidopsis thaliana	1	29.303864	Ribosomal protein L7Ae/L30e/S12e/Gadd45 family protein [Source:NCBI gene (formerly Entrezgene)
AT1G77980	AGL66	AT1G77980	844133	protein_coding	Arabidopsis thaliana	1	29.314841	AGAMOUS-like 66 [Source:NCBI gene (formerly Entrezgene)
AT1G78060	AT1G78060	AT1G78060	844141	protein_coding	Arabidopsis thaliana	1	29.349679	Glycosyl hydrolase family protein [Source:NCBI gene (formerly Entrezgene)
AT1G78240	TSD2	AT1G78240	844160	protein_coding	Arabidopsis thaliana	1	29.432829	S-adenosyl-L-methionine-dependent methyltransferases superfamily protein [Source:NCBI gene (formerly Entrezgene)
AT1G78570	RHM1	AT1G78570	844193	protein_coding	Arabidopsis thaliana	1	29.54954	rhamnose biosynthesis 1 [Source:NCBI gene (formerly Entrezgene)
AT1G78610	MSL6	AT1G78610	844197	protein_coding	Arabidopsis thaliana	1	29.568961	mechanosensitive channel of small conductance-like 6 [Source:NCBI gene (formerly Entrezgene)
AT1G78770	APC6	AT1G78770	844213	protein_coding	Arabidopsis thaliana	1	29.616919	anaphase promoting complex 6 [Source:NCBI gene (formerly Entrezgene)
AT1G78880	AT1G78880	AT1G78880	844225	protein_coding	Arabidopsis thaliana	1	29.652633	Ubiquitin-specific protease family C19-related protein [Source:NCBI gene (formerly Entrezgene)
AT1G78920	VP2	AT1G78920	844231	protein_coding	Arabidopsis thaliana	1	29.671413	vacuolar H+-pyrophosphatase 2 [Source:NCBI gene (formerly Entrezgene)
AT1G78922	AT1G78922	AT1G78922	6241499	protein_coding	Arabidopsis thaliana	1	29.676755	transmembrane protein [Source:NCBI gene (formerly Entrezgene)
AT1G79010	AT1G79010	AT1G79010	844242	protein_coding	Arabidopsis thaliana	1	29.724796	Alpha-helical ferredoxin [Source:NCBI gene (formerly Entrezgene)
AT1G79230	MST1	AT1G79230	844264	protein_coding	Arabidopsis thaliana	1	29.800563	mercaptopyruvate sulfurtransferase 1 [Source:NCBI gene (formerly Entrezgene)
AT1G79340	MC4	AT1G79340	844272	protein_coding	Arabidopsis thaliana	1	29.842587	metacaspase 4 [Source:NCBI gene (formerly Entrezgene)
AT1G79470	AT1G79470	AT1G79470	844285	protein_coding	Arabidopsis thaliana	1	29.894569	Aldolase-type TIM barrel family protein [Source:NCBI gene (formerly Entrezgene)
AT1G79530	GAPCP-1	AT1G79530	844291	protein_coding	Arabidopsis thaliana	1	29.915902	glyceraldehyde-3-phosphate dehydrogenase of plastid 1 [Source:NCBI gene (formerly Entrezgene)
AT1G79560	FTSH12	AT1G79560	844294	protein_coding	Arabidopsis thaliana	1	29.926624	FTSH protease 12 [Source:NCBI gene (formerly Entrezgene)
AT1G79570	AT1G79570	AT1G79570	844295	protein_coding	Arabidopsis thaliana	1	29.932578	kinase superfamily with octicosapeptide/Phox/Bem1p domain-containing protein [Source:NCBI gene (formerly Entrezgene)
AT1G79730	ELF7	AT1G79730	844312	protein_coding	Arabidopsis thaliana	1	30.000538	hydroxyproline-rich glycoprotein family protein [Source:NCBI gene (formerly Entrezgene)
AT1G79750	NADP-ME4	AT1G79750	844314	protein_coding	Arabidopsis thaliana	1	30.007288	NADP-malic enzyme 4 [Source:NCBI gene (formerly Entrezgene)
AT1G79930	HSP91	AT1G79930	844333	protein_coding	Arabidopsis thaliana	1	30.063448	heat shock protein 91 [Source:NCBI gene (formerly Entrezgene)
AT1G79940	ATERDJ2A	AT1G79940	844334	protein_coding	Arabidopsis thaliana	1	30.069519	DnaJ / Sec63 Brl domains-containing protein [Source:NCBI gene (formerly Entrezgene)
AT1G79990	AT1G79990	AT1G79990	844339	protein_coding	Arabidopsis thaliana	1	30.08575	coatomer subunit beta-2 [Source:NCBI gene (formerly Entrezgene)
AT1G80000	AT1G80000	AT1G80000	844340	protein_coding	Arabidopsis thaliana	1	30.092807	CASC3/Barentsz eIF4AIII binding protein [Source:NCBI gene (formerly Entrezgene)
AT1G80030	AT1G80030	AT1G80030	844343	protein_coding	Arabidopsis thaliana	1	30.10483	Molecular chaperone Hsp40/DnaJ family protein [Source:NCBI gene (formerly Entrezgene)
AT1G80040	AT1G80040	AT1G80040	844344	protein_coding	Arabidopsis thaliana	1	30.109059	ubiquitin system component Cue [Source:NCBI gene (formerly Entrezgene)
AT1G80270	PPR596	AT1G80270	844367	protein_coding	Arabidopsis thaliana	1	30.180907	PENTATRICOPEPTIDE REPEAT 596 [Source:NCBI gene (formerly Entrezgene)
AT1G80680	SAR3	AT1G80680	844407	protein_coding	Arabidopsis thaliana	1	30.323882	SUPPRESSOR OF AUXIN RESISTANCE 3 [Source:NCBI gene (formerly Entrezgene)
AT1G80760	NIP6
AT1G80790	FDM5	AT1G80790	844418	protein_coding	Arabidopsis thaliana	1	30.359649	XH/XS domain-containing protein [Source:NCBI gene (formerly Entrezgene)
AT1G80950	AT1G80950	AT1G80950	844435	protein_coding	Arabidopsis thaliana	1	30.412149	Phospholipid/glycerol acyltransferase family protein [Source:NCBI gene (formerly Entrezgene)
AT2G01045	AT2G01035	AT2G01045	28717511	protein_coding	Arabidopsis thaliana	2	0.053269
AT2G01100	AT2G01100	AT2G01100	814639	protein_coding	Arabidopsis thaliana	2	0.081436	FAM133-like protein [Source:NCBI gene (formerly Entrezgene)
AT2G01130	AT2G01130	AT2G01130	814642	protein_coding	Arabidopsis thaliana	2	0.08832	DEA(D/H)-box RNA helicase family protein [Source:NCBI gene (formerly Entrezgene)
AT2G01250	AT2G01250	AT2G01250	814652	protein_coding	Arabidopsis thaliana	2	0.132578	Ribosomal protein L30/L7 family protein [Source:NCBI gene (formerly Entrezgene)
AT2G01270	QSOX2	AT2G01270	814654	protein_coding	Arabidopsis thaliana	2	0.139309	quiescin-sulfhydryl oxidase 2 [Source:NCBI gene (formerly Entrezgene)
AT2G01660	PDLP6	AT2G01660	814695	protein_coding	Arabidopsis thaliana	2	0.290573	plasmodesmata-located protein 6 [Source:NCBI gene (formerly Entrezgene)
AT2G01680	AT2G01680	AT2G01680	814697	protein_coding	Arabidopsis thaliana	2	0.306251	Ankyrin repeat family protein [Source:NCBI gene (formerly Entrezgene)
AT2G01720	AT2G01720	AT2G01720	814701	protein_coding	Arabidopsis thaliana	2	0.31703	Ribophorin I [Source:NCBI gene (formerly Entrezgene)
AT2G01820	AT2G01820	AT2G01820	814713	protein_coding	Arabidopsis thaliana	2	0.357353	Leucine-rich repeat protein kinase family protein [Source:NCBI gene (formerly Entrezgene)
AT2G02148	AT2G02148	AT2G02148	10723082	protein_coding	Arabidopsis thaliana	2	0.547107	PPR containing protein [Source:NCBI gene (formerly Entrezgene)
AT2G02160	AT2G02160	AT2G02160	814747	protein_coding	Arabidopsis thaliana	2	0.553086	CCCH-type zinc finger family protein [Source:NCBI gene (formerly Entrezgene)
AT2G02170	AT2G02170	AT2G02170	814748	protein_coding	Arabidopsis thaliana	2	0.556433	Remorin family protein [Source:NCBI gene (formerly Entrezgene)
AT2G02360	PP2-B10	AT2G02360	814767	protein_coding	Arabidopsis thaliana	2	0.619323	phloem protein 2-B10 [Source:NCBI gene (formerly Entrezgene)
AT2G02790	IQD29	AT2G02790	814808	protein_coding	Arabidopsis thaliana	2	0.787885	IQ-domain 29 [Source:NCBI gene (formerly Entrezgene)
AT2G03120	SPP	AT2G03120	814841	protein_coding	Arabidopsis thaliana	2	0.937383	signal peptide peptidase [Source:NCBI gene (formerly Entrezgene)
AT2G03150	emb1579	AT2G03150	814844	protein_coding	Arabidopsis thaliana	2	0.951888	ATP/GTP-binding protein family [Source:NCBI gene (formerly Entrezgene)
AT2G03780	AT2G03780	AT2G03780	814905	protein_coding	Arabidopsis thaliana	2	1.152446	Translin family protein [Source:NCBI gene (formerly Entrezgene)
AT2G03890	PI4K GAMMA 7	AT2G03890	814915	protein_coding	Arabidopsis thaliana	2	1.185458	phosphoinositide 4-kinase gamma 7 [Source:NCBI gene (formerly Entrezgene)
AT2G04280	AT2G04280	AT2G04280	814966	protein_coding	Arabidopsis thaliana	2	1.480068	calcium ion-binding protein [Source:NCBI gene (formerly Entrezgene)
AT2G04340	AT2G04340	AT2G04340	814973	protein_coding	Arabidopsis thaliana	2	1.51349	cytoplasmic dynein 2 light intermediate chain [Source:NCBI gene (formerly Entrezgene)
AT2G04390	AT2G04390	AT2G04390	814978	protein_coding	Arabidopsis thaliana	2	1.526889	Ribosomal S17 family protein [Source:NCBI gene (formerly Entrezgene)
AT2G05220	AT2G05220	AT2G05220	815070	protein_coding	Arabidopsis thaliana	2	1.894349	Ribosomal S17 family protein [Source:NCBI gene (formerly Entrezgene)
AT2G05810	AT2G05810	AT2G05810	815132	protein_coding	Arabidopsis thaliana	2	2.21396	ARM repeat superfamily protein [Source:NCBI gene (formerly Entrezgene)
AT2G05830	AT2G05830	AT2G05830	815134	protein_coding	Arabidopsis thaliana	2	2.229539	NagB/RpiA/CoA transferase-like superfamily protein [Source:NCBI gene (formerly Entrezgene)
AT2G06040	AT2G06040	AT2G06040	815159	protein_coding	Arabidopsis thaliana	2	2.352145	F-box/LRR protein [Source:NCBI gene (formerly Entrezgene)
AT2G07050	CAS1	AT2G07050	815275	protein_coding	Arabidopsis thaliana	2	2.92436	cycloartenol synthase 1 [Source:NCBI gene (formerly Entrezgene)
AT2G07180	AT2G07180	AT2G07180	815287	protein_coding	Arabidopsis thaliana	2	2.98082	Protein kinase superfamily protein [Source:NCBI gene (formerly Entrezgene)
AT2G07749	AT2G07749	AT2G07749	815342	protein_coding	Arabidopsis thaliana	2	3.247003	Mitovirus RNA-dependent RNA polymerase [Source:NCBI gene (formerly Entrezgene)
AT2G07779	AT2G07779	AT2G07779	28717843	protein_coding	Arabidopsis thaliana	2	3.254364
AT2G07672	AT2G07672	AT2G07672	28717838	protein_coding	Arabidopsis thaliana	2	3.257209
AT2G07613	AT2G07613	AT2G07613	28717807	protein_coding	Arabidopsis thaliana	2	3.261009
AT2G07673	AT2G07673	AT2G07673	815345	protein_coding	Arabidopsis thaliana	2	3.26642
AT2G07678	AT2G07678	AT2G07678	815354	protein_coding	Arabidopsis thaliana	2	3.281097
AT2G07626	AT2G07626	AT2G07626	28717812	protein_coding	Arabidopsis thaliana	2	3.296472
AT2G07627	AT2G07627	AT2G07627	28717813	protein_coding	Arabidopsis thaliana	2	3.298498
AT2G07631	AT2G07631	AT2G07631	28717816	protein_coding	Arabidopsis thaliana	2	3.318248
AT2G07632	AT2G07632	AT2G07632	28717817	protein_coding	Arabidopsis thaliana	2	3.323573
AT2G07634	AT2G07634	AT2G07634	28717819	protein_coding	Arabidopsis thaliana	2	3.338669
AT2G07691	AT2G07691	AT2G07691	815367	protein_coding	Arabidopsis thaliana	2	3.33974
AT2G07636	AT2G07636	AT2G07636	28717820	protein_coding	Arabidopsis thaliana	2	3.340397
AT2G07692	AT2G07692	AT2G07692	815368	protein_coding	Arabidopsis thaliana	2	3.340706
AT2G07637	AT2G07637	AT2G07637	28717821	protein_coding	Arabidopsis thaliana	2	3.343332
AT2G07667	AT2G07667	AT2G07667	7922538	protein_coding	Arabidopsis thaliana	2	3.364296
AT2G07638	AT2G07638	AT2G07638	28717822	protein_coding	Arabidopsis thaliana	2	3.377163
AT2G07705	AT2G07705	AT2G07705	815380	protein_coding	Arabidopsis thaliana	2	3.380744
AT2G07643	AT2G07643	AT2G07643	28717824	protein_coding	Arabidopsis thaliana	2	3.404683
AT2G07713	AT2G07713	AT2G07713	815387	protein_coding	Arabidopsis thaliana	2	3.407218
AT2G07714	AT2G07714	AT2G07714	815388	protein_coding	Arabidopsis thaliana	2	3.407671	transcription factor-like protein [Source:NCBI gene (formerly Entrezgene)
AT2G07646	AT2G07646	AT2G07646	28717827	protein_coding	Arabidopsis thaliana	2	3.408519
AT2G07648	AT2G07648	AT2G07648	28717828	protein_coding	Arabidopsis thaliana	2	3.431244
AT2G07719	AT2G07719	AT2G07719	815393	protein_coding	Arabidopsis thaliana	2	3.432137	Putative membrane lipoprotein [Source:NCBI gene (formerly Entrezgene)
AT2G07654	AT2G07654	AT2G07654	28717830	protein_coding	Arabidopsis thaliana	2	3.456747
AT2G07820	AT2G07820	AT2G07820	6241253	protein_coding	Arabidopsis thaliana	2	3.457213
AT2G07656	AT2G07656	AT2G07656	28717832	protein_coding	Arabidopsis thaliana	2	3.458281
AT2G07732	AT2G07732	AT2G07732	3768663	protein_coding	Arabidopsis thaliana	2	3.46816	Ribulose bisphosphate carboxylase large chain, catalytic domain-containing protein [Source:NCBI gene (formerly Entrezgene)
AT2G07661	AT2G07661	AT2G07661	28717835	protein_coding	Arabidopsis thaliana	2	3.484182
AT2G07738	AT2G07738	AT2G07738	815411	protein_coding	Arabidopsis thaliana	2	3.492339
AT2G11910	AT2G11910	AT2G11910	815665	protein_coding	Arabidopsis thaliana	2	4.80548
AT2G13100	G3Pp5	AT2G13100	815792	protein_coding	Arabidopsis thaliana	2	5.389594	Major facilitator superfamily protein [Source:NCBI gene (formerly Entrezgene)
AT2G13370	CHR5	AT2G13370	815823	protein_coding	Arabidopsis thaliana	2	5.544054	chromatin remodeling 5 [Source:NCBI gene (formerly Entrezgene)
AT2G13540	ABH1	AT2G13540	815840	protein_coding	Arabidopsis thaliana	2	5.636884	ARM repeat superfamily protein [Source:NCBI gene (formerly Entrezgene)
AT2G14835	AT2G14835	AT2G14835	815972	protein_coding	Arabidopsis thaliana	2	6.366879	RING/U-box superfamily protein [Source:NCBI gene (formerly Entrezgene)
AT2G14880	AT2G14880	AT2G14880	815977	protein_coding	Arabidopsis thaliana	2	6.39331	SWIB/MDM2 domain superfamily protein [Source:NCBI gene (formerly Entrezgene)
AT2G14890	AGP9	AT2G14890	815978	protein_coding	Arabidopsis thaliana	2	6.399405	arabinogalactan protein 9 [Source:NCBI gene (formerly Entrezgene)
AT2G15240	AT2G15240	AT2G15240	816013	protein_coding	Arabidopsis thaliana	2	6.615456	UNC-50 family protein [Source:NCBI gene (formerly Entrezgene)
AT2G15790	SQN	AT2G15790	816074	protein_coding	Arabidopsis thaliana	2	6.877774	peptidyl-prolyl cis-trans isomerase / cyclophilin-40 (CYP40) / rotamase [Source:NCBI gene (formerly Entrezgene)
AT2G15910	AT2G15910	AT2G15910	816087	protein_coding	Arabidopsis thaliana	2	6.932406	CSL zinc finger domain-containing protein [Source:NCBI gene (formerly Entrezgene)
AT2G16090	ARI2	AT2G16090	816106	protein_coding	Arabidopsis thaliana	2	6.98683	RING/U-box superfamily protein [Source:NCBI gene (formerly Entrezgene)
AT2G16400	BLH7	AT2G16400	816137	protein_coding	Arabidopsis thaliana	2	7.101269	BEL1-like homeodomain 7 [Source:NCBI gene (formerly Entrezgene)
AT2G16440	MCM4	AT2G16440	816142	protein_coding	Arabidopsis thaliana	2	7.126279	Minichromosome maintenance (MCM2/3/5) family protein [Source:NCBI gene (formerly Entrezgene)
AT2G16650	PRORP2	AT2G16650	816166	protein_coding	Arabidopsis thaliana	2	7.215591	proteinaceous RNase P 2 [Source:NCBI gene (formerly Entrezgene)
AT2G16950	TRN1	AT2G16950	816198	protein_coding	Arabidopsis thaliana	2	7.353773	transportin 1 [Source:NCBI gene (formerly Entrezgene)
AT2G17190	AT2G17190	AT2G17190	816224	protein_coding	Arabidopsis thaliana	2	7.477845	ubiquitin family protein [Source:NCBI gene (formerly Entrezgene)
AT2G17200	DSK2	AT2G17200	816225	protein_coding	Arabidopsis thaliana	2	7.481881	ubiquitin family protein [Source:NCBI gene (formerly Entrezgene)
AT2G17250	EMB2762	AT2G17250	816230	protein_coding	Arabidopsis thaliana	2	7.499472	CCAAT-binding factor [Source:NCBI gene (formerly Entrezgene)
AT2G17360	AT2G17360	AT2G17360	816243	protein_coding	Arabidopsis thaliana	2	7.54644	Ribosomal protein S4 (RPS4A) family protein [Source:NCBI gene (formerly Entrezgene)
AT2G17420	NTRA	AT2G17420	816248	protein_coding	Arabidopsis thaliana	2	7.56424	NADPH-dependent thioredoxin reductase A [Source:NCBI gene (formerly Entrezgene)
AT2G17520	IRE1A	AT2G17520	816258	protein_coding	Arabidopsis thaliana	2	7.617151	Endoribonuclease/protein kinase IRE1-like protein [Source:NCBI gene (formerly Entrezgene)
AT2G17560	HMGB4	AT2G17560	816263	protein_coding	Arabidopsis thaliana	2	7.642117	high mobility group B4 [Source:NCBI gene (formerly Entrezgene)
AT2G17580	AT2G17580	AT2G17580	816265	protein_coding	Arabidopsis thaliana	2	7.646372	Polynucleotide adenylyltransferase family protein [Source:NCBI gene (formerly Entrezgene)
AT2G17720	P4H5	AT2G17720	816281	protein_coding	Arabidopsis thaliana	2	7.697311	2-oxoglutarate (2OG) and Fe(II)-dependent oxygenase superfamily protein [Source:NCBI gene (formerly Entrezgene)
AT2G17790	VPS35A	AT2G17790	816289	protein_coding	Arabidopsis thaliana	2	7.733563	vacuolar protein sorting-associated 35A-like protein [Source:NCBI gene (formerly Entrezgene)
AT2G18040	PIN1AT	AT2G18040	816316	protein_coding	Arabidopsis thaliana	2	7.84194	peptidylprolyl cis/trans isomerase, NIMA-interacting 1 [Source:NCBI gene (formerly Entrezgene)
AT2G18330	AT2G18330	AT2G18330	816348	protein_coding	Arabidopsis thaliana	2	7.965635	AAA-type ATPase family protein [Source:NCBI gene (formerly Entrezgene)
AT2G18740	AT2G18740	AT2G18740	816389	protein_coding	Arabidopsis thaliana	2	8.123195	Small nuclear ribonucleoprotein family protein [Source:NCBI gene (formerly Entrezgene)
AT2G18900	AT2G18900	AT2G18900	816406	protein_coding	Arabidopsis thaliana	2	8.188237	Transducin/WD40 repeat-like superfamily protein [Source:NCBI gene (formerly Entrezgene)
AT2G18990	TXND9	AT2G18990	816416	protein_coding	Arabidopsis thaliana	2	8.238495	thioredoxin-like/ATP-binding protein [Source:NCBI gene (formerly Entrezgene)
AT2G19110	HMA4	AT2G19110	816428	protein_coding	Arabidopsis thaliana	2	8.278789	heavy metal atpase 4 [Source:NCBI gene (formerly Entrezgene)
AT2G19270	AT2G19270	AT2G19270	816444	protein_coding	Arabidopsis thaliana	2	8.36015	mitotic checkpoint protein PRCC-carboxy-term protein [Source:NCBI gene (formerly Entrezgene)
AT2G19390	AT2G19390	AT2G19390	816458	protein_coding	Arabidopsis thaliana	2	8.38961	serine/arginine repetitive matrix protein [Source:NCBI gene (formerly Entrezgene)
AT2G19480	NAP1
AT2G19590	ACO1	AT2G19590	816478	protein_coding	Arabidopsis thaliana	2	8.475276	ACC oxidase 1 [Source:NCBI gene (formerly Entrezgene)
AT2G19750	AT2G19750	AT2G19750	816494	protein_coding	Arabidopsis thaliana	2	8.514899	Ribosomal protein S30 family protein [Source:NCBI gene (formerly Entrezgene)
AT2G19800	MIOX2	AT2G19800	816499	protein_coding	Arabidopsis thaliana	2	8.530865	myo-inositol oxygenase 2 [Source:NCBI gene (formerly Entrezgene)
AT2G19870	AT2G19870	AT2G19870	816506	protein_coding	Arabidopsis thaliana	2	8.575785	tRNA/rRNA methyltransferase (SpoU) family protein [Source:NCBI gene (formerly Entrezgene)
AT2G20050	AT2G20050	AT2G20050	816524	protein_coding	Arabidopsis thaliana	2	8.649434	protein phosphatase 2C and cyclic nucleotide-binding/kinase domain-containing protein [Source:NCBI gene (formerly Entrezgene)
AT2G20190	CLASP	AT2G20190	816539	protein_coding	Arabidopsis thaliana	2	8.711579	CLIP-associated protein [Source:NCBI gene (formerly Entrezgene)
AT2G20280	AT2G20280	AT2G20280	816547	protein_coding	Arabidopsis thaliana	2	8.73974	Zinc finger C-x8-C-x5-C-x3-H type family protein [Source:NCBI gene (formerly Entrezgene)
AT2G20320	AT2G20320	AT2G20320	816551	protein_coding	Arabidopsis thaliana	2	8.766486	DENN (AEX-3) domain-containing protein [Source:NCBI gene (formerly Entrezgene)
AT2G20360	AT2G20360	AT2G20360	816555	protein_coding	Arabidopsis thaliana	2	8.78596	NAD(P)-binding Rossmann-fold superfamily protein [Source:NCBI gene (formerly Entrezgene)
AT2G20410	AT2G20410	AT2G20410	816560	protein_coding	Arabidopsis thaliana	2	8.802091	RNA-binding ASCH domain protein [Source:NCBI gene (formerly Entrezgene)
AT2G20420	AT2G20420	AT2G20420	816561	protein_coding	Arabidopsis thaliana	2	8.805342	ATP citrate lyase (ACL) family protein [Source:NCBI gene (formerly Entrezgene)
AT2G20450	AT2G20450	AT2G20450	816564	protein_coding	Arabidopsis thaliana	2	8.813832	Ribosomal protein L14 [Source:NCBI gene (formerly Entrezgene)
AT2G20690	AT2G20690	AT2G20690	816597	protein_coding	Arabidopsis thaliana	2	8.923305	lumazine-binding family protein [Source:NCBI gene (formerly Entrezgene)
AT2G20700	LLG2	AT2G20700	816598	protein_coding	Arabidopsis thaliana	2	8.924894	LORELEI-LIKE-GPI ANCHORED PROTEIN 2 [Source:NCBI gene (formerly Entrezgene)
AT2G20760	AT2G20760	AT2G20760	816605	protein_coding	Arabidopsis thaliana	2	8.94275	Clathrin light chain protein [Source:NCBI gene (formerly Entrezgene)
AT2G20840	SCAMP3	AT2G20840	816617	protein_coding	Arabidopsis thaliana	2	8.971696	Secretory carrier membrane protein (SCAMP) family protein [Source:NCBI gene (formerly Entrezgene)
AT2G20960	pEARLI4	AT2G20960	816630	protein_coding	Arabidopsis thaliana	2	9.00661	phospholipase-like protein (PEARLI 4) family protein [Source:NCBI gene (formerly Entrezgene)
AT2G21150	XCT	AT2G21150	816650	protein_coding	Arabidopsis thaliana	2	9.065154	XAP5 family protein [Source:NCBI gene (formerly Entrezgene)
AT2G21160	AT2G21160	AT2G21160	816651	protein_coding	Arabidopsis thaliana	2	9.068252	Translocon-associated protein (TRAP), alpha subunit [Source:NCBI gene (formerly Entrezgene)
AT2G21250	AT2G21250	AT2G21250	816664	protein_coding	Arabidopsis thaliana	2	9.103136	NAD(P)-linked oxidoreductase superfamily protein [Source:NCBI gene (formerly Entrezgene)
AT2G21300	AT2G21300	AT2G21300	816669	protein_coding	Arabidopsis thaliana	2	9.114032	ATP binding microtubule motor family protein [Source:NCBI gene (formerly Entrezgene)
AT2G21440	AT2G21440	AT2G21440	816683	protein_coding	Arabidopsis thaliana	2	9.173384	RNA-binding (RRM/RBD/RNP motifs) family protein [Source:NCBI gene (formerly Entrezgene)
AT2G21640	AT2G21640	AT2G21640	816702	protein_coding	Arabidopsis thaliana	2	9.254378	marker for oxidative stress response protein [Source:NCBI gene (formerly Entrezgene)
AT2G21660	GRP7	AT2G21660	816705	protein_coding	Arabidopsis thaliana	2	9.265084	cold, circadian rhythm, and rna binding 2 [Source:NCBI gene (formerly Entrezgene)
AT2G21790	RNR1	AT2G21790	816715	protein_coding	Arabidopsis thaliana	2	9.293261	ribonucleotide reductase 1 [Source:NCBI gene (formerly Entrezgene)
AT2G21870	MGP1	AT2G21870	816723	protein_coding	Arabidopsis thaliana	2	9.32019	MALE GAMETOPHYTE DEFECTIVE 1 [Source:NCBI gene (formerly Entrezgene)
AT2G21950	SKIP6	AT2G21950	816731	protein_coding	Arabidopsis thaliana	2	9.353174	SKP1 interacting partner 6 [Source:NCBI gene (formerly Entrezgene)
AT2G22125	CSI1	AT2G22125	816747	protein_coding	Arabidopsis thaliana	2	9.406059	binding protein [Source:NCBI gene (formerly Entrezgene)
AT2G22360	AT2G22360	AT2G22360	816768	protein_coding	Arabidopsis thaliana	2	9.49757	DNAJ heat shock family protein [Source:NCBI gene (formerly Entrezgene)
AT2G22425	AT2G22425	AT2G22425	816774	protein_coding	Arabidopsis thaliana	2	9.514695	Microsomal signal peptidase 12 kDa subunit (SPC12) [Source:NCBI gene (formerly Entrezgene)
AT2G22475	GEM	AT2G22475	816780	protein_coding	Arabidopsis thaliana	2	9.541128	GRAM domain family protein [Source:NCBI gene (formerly Entrezgene)
AT2G22480	PFK5	AT2G22480	816781	protein_coding	Arabidopsis thaliana	2	9.545283	phosphofructokinase 5 [Source:NCBI gene (formerly Entrezgene)
AT2G22795	AT2G22795	AT2G22795	816810	protein_coding	Arabidopsis thaliana	2	9.697131
AT2G23080	CKA3	AT2G23080	816838	protein_coding	Arabidopsis thaliana	2	9.827104	Protein kinase superfamily protein [Source:NCBI gene (formerly Entrezgene)
AT2G23140	PUB4	AT2G23140	816846	protein_coding	Arabidopsis thaliana	2	9.84541	RING/U-box superfamily protein with ARM repeat domain-containing protein [Source:NCBI gene (formerly Entrezgene)
AT2G23290	MYB70	AT2G23290	816861	protein_coding	Arabidopsis thaliana	2	9.904506	myb domain protein 70 [Source:NCBI gene (formerly Entrezgene)
AT2G23310	ATRER1C1	AT2G23310	816863	protein_coding	Arabidopsis thaliana	2	9.917443	Rer1 family protein [Source:NCBI gene (formerly Entrezgene)
AT2G23350	PAB4	AT2G23350	816867	protein_coding	Arabidopsis thaliana	2	9.942915	poly(A) binding protein 4 [Source:NCBI gene (formerly Entrezgene)
AT2G23380	CLF	AT2G23380	816870	protein_coding	Arabidopsis thaliana	2	9.955092	SET domain-containing protein [Source:NCBI gene (formerly Entrezgene)
AT2G23460	XLG1	AT2G23460	816878	protein_coding	Arabidopsis thaliana	2	9.995465	extra-large G-protein 1 [Source:NCBI gene (formerly Entrezgene)
AT2G23790	AT2G23790	AT2G23790	816911	protein_coding	Arabidopsis thaliana	2	10.125367	calcium uniporter (DUF607) [Source:NCBI gene (formerly Entrezgene)
AT2G23940	AT2G23940	AT2G23940	816926	protein_coding	Arabidopsis thaliana	2	10.183867	transmembrane protein (DUF788) [Source:NCBI gene (formerly Entrezgene)
AT2G23945	AT2G23945	AT2G23945	816927	protein_coding	Arabidopsis thaliana	2	10.185229	Eukaryotic aspartyl protease family protein [Source:NCBI gene (formerly Entrezgene)
AT2G24530	AT2G24530	AT2G24530	816989	protein_coding	Arabidopsis thaliana	2	10.421841	transcriptional regulator of RNA polII, SAGA, subunit [Source:NCBI gene (formerly Entrezgene)
AT2G24640	UBP19	AT2G24640	817000	protein_coding	Arabidopsis thaliana	2	10.475153	ubiquitin-specific protease 19 [Source:NCBI gene (formerly Entrezgene)
AT2G24990	AT2G24990	AT2G24990	817038	protein_coding	Arabidopsis thaliana	2	10.625163	Serine/threonine-protein kinase Rio1 [Source:NCBI gene (formerly Entrezgene)
AT2G25180	RR12	AT2G25180	817056	protein_coding	Arabidopsis thaliana	2	10.724301	response regulator 12 [Source:NCBI gene (formerly Entrezgene)
AT2G25210	AT2G25210	AT2G25210	817059	protein_coding	Arabidopsis thaliana	2	10.739855	Ribosomal protein L39 family protein [Source:NCBI gene (formerly Entrezgene)
AT2G25270	AT2G25270	AT2G25270	817065	protein_coding	Arabidopsis thaliana	2	10.759724	transmembrane protein [Source:NCBI gene (formerly Entrezgene)
AT2G25280	AT2G25280	AT2G25280	817066	protein_coding	Arabidopsis thaliana	2	10.762355	AmmeMemoRadiSam system protein B [Source:NCBI gene (formerly Entrezgene)
AT2G25310	AT2G25310	AT2G25310	817069	protein_coding	Arabidopsis thaliana	2	10.777068	ER membrane protein complex subunit-like protein (DUF2012) [Source:NCBI gene (formerly Entrezgene)
AT2G25430	AT2G25430	AT2G25430	817081	protein_coding	Arabidopsis thaliana	2	10.822192	epsin N-terminal homology (ENTH) domain-containing protein / clathrin assembly protein-like protein [Source:NCBI gene (formerly Entrezgene)
AT2G25710	HCS1	AT2G25710	817112	protein_coding	Arabidopsis thaliana	2	10.952547	holocarboxylase synthase 1 [Source:NCBI gene (formerly Entrezgene)
AT2G25740	AT2G25740	AT2G25740	817117	protein_coding	Arabidopsis thaliana	2	10.980122	ATP-dependent protease La (LON) domain protein [Source:NCBI gene (formerly Entrezgene)
AT2G25800	AT2G25800	AT2G25800	817122	protein_coding	Arabidopsis thaliana	2	11.005775	elongation factor Ts (DUF810) [Source:NCBI gene (formerly Entrezgene)
AT2G25930	ELF3	AT2G25930	817134	protein_coding	Arabidopsis thaliana	2	11.058944	hydroxyproline-rich glycoprotein family protein [Source:NCBI gene (formerly Entrezgene)
AT2G26060	emb1345	AT2G26060	817147	protein_coding	Arabidopsis thaliana	2	11.102223	Transducin/WD40 repeat-like superfamily protein [Source:NCBI gene (formerly Entrezgene)
AT2G26080	GLDP2	AT2G26080	817149	protein_coding	Arabidopsis thaliana	2	11.109003	glycine decarboxylase P-protein 2 [Source:NCBI gene (formerly Entrezgene)
AT2G26110	AT2G26110	AT2G26110	817151	protein_coding	Arabidopsis thaliana	2	11.120523	bromodomain protein (DUF761) [Source:NCBI gene (formerly Entrezgene)
AT2G26250	KCS10	AT2G26250	817165	protein_coding	Arabidopsis thaliana	2	11.170416	3-ketoacyl-CoA synthase 10 [Source:NCBI gene (formerly Entrezgene)
AT2G26330	ER	AT2G26330	817173	protein_coding	Arabidopsis thaliana	2	11.20808	Leucine-rich receptor-like protein kinase family protein [Source:NCBI gene (formerly Entrezgene)
AT2G26430	RCY1	AT2G26430	817183	protein_coding	Arabidopsis thaliana	2	11.243128	arginine-rich cyclin 1 [Source:NCBI gene (formerly Entrezgene)
AT2G26440	AT2G26440	AT2G26440	817184	protein_coding	Arabidopsis thaliana	2	11.24716	Plant invertase/pectin methylesterase inhibitor superfamily [Source:NCBI gene (formerly Entrezgene)
AT2G26770	SCAB1	AT2G26770	817218	protein_coding	Arabidopsis thaliana	2	11.403979	plectin-like protein [Source:NCBI gene (formerly Entrezgene)
AT2G26910	ABCG32	AT2G26910	817232	protein_coding	Arabidopsis thaliana	2	11.481326	pleiotropic drug resistance 4 [Source:NCBI gene (formerly Entrezgene)
AT2G27040	AGO4	AT2G27040	817246	protein_coding	Arabidopsis thaliana	2	11.536502	Argonaute family protein [Source:NCBI gene (formerly Entrezgene)
AT2G27110	FRS3	AT2G27110	817253	protein_coding	Arabidopsis thaliana	2	11.576668	FAR1-related sequence 3 [Source:NCBI gene (formerly Entrezgene)
AT2G27150	AAO3	AT2G27150	817257	protein_coding	Arabidopsis thaliana	2	11.601727	abscisic aldehyde oxidase 3 [Source:NCBI gene (formerly Entrezgene)
AT2G27190	PAP12	AT2G27190	817261	protein_coding	Arabidopsis thaliana	2	11.621222	purple acid phosphatase 12 [Source:NCBI gene (formerly Entrezgene)
AT2G27230	LHW	AT2G27230	817265	protein_coding	Arabidopsis thaliana	2	11.650358	transcription factor-like protein [Source:NCBI gene (formerly Entrezgene)
AT2G27470	NF-YB11	AT2G27470	817292	protein_coding	Arabidopsis thaliana	2	11.744981	nuclear factor Y, subunit B11 [Source:NCBI gene (formerly Entrezgene)
AT2G27710	AT2G27710	AT2G27710	817317	protein_coding	Arabidopsis thaliana	2	11.816634	60S acidic ribosomal protein family [Source:NCBI gene (formerly Entrezgene)
AT2G27730	AT2G27730	AT2G27730	817319	protein_coding	Arabidopsis thaliana	2	11.819728	copper ion binding protein [Source:NCBI gene (formerly Entrezgene)
AT2G27790	AT2G27790	AT2G27790	817326	protein_coding	Arabidopsis thaliana	2	11.847109	RNA-binding (RRM/RBD/RNP motifs) family protein [Source:NCBI gene (formerly Entrezgene)
AT2G27900	AT2G27900	AT2G27900	817335	protein_coding	Arabidopsis thaliana	2	11.877421	coiled-coil protein [Source:NCBI gene (formerly Entrezgene)
AT2G27950	AT2G27950	AT2G27950	817339	protein_coding	Arabidopsis thaliana	2	11.89916	Ring/U-Box superfamily protein [Source:NCBI gene (formerly Entrezgene)
AT2G28080	AT2G28080	AT2G28080	817352	protein_coding	Arabidopsis thaliana	2	11.960571	UDP-Glycosyltransferase superfamily protein [Source:NCBI gene (formerly Entrezgene)
AT2G28200	AT2G28200	AT2G28200	817366	protein_coding	Arabidopsis thaliana	2	12.02394	C2H2-type zinc finger family protein [Source:NCBI gene (formerly Entrezgene)
AT2G28310	AT2G28310	AT2G28310	817377	protein_coding	Arabidopsis thaliana	2	12.085356	trimethylguanosine synthase (DUF707) [Source:NCBI gene (formerly Entrezgene)
AT2G28360	AT2G28360	AT2G28360	817384	protein_coding	Arabidopsis thaliana	2	12.124152	SIT4 phosphatase-associated family protein [Source:NCBI gene (formerly Entrezgene)
AT2G28380	DRB2	AT2G28380	817386	protein_coding	Arabidopsis thaliana	2	12.133732	dsRNA-binding protein 2 [Source:NCBI gene (formerly Entrezgene)
AT2G28390	AT2G28390	AT2G28390	817387	protein_coding	Arabidopsis thaliana	2	12.139578	SAND family protein [Source:NCBI gene (formerly Entrezgene)
AT2G28450	AT2G28450	AT2G28450	817393	protein_coding	Arabidopsis thaliana	2	12.162051	zinc finger (CCCH-type) family protein [Source:NCBI gene (formerly Entrezgene)
AT2G28470	BGAL8	AT2G28470	817395	protein_coding	Arabidopsis thaliana	2	12.16884	beta-galactosidase 8 [Source:NCBI gene (formerly Entrezgene)
AT2G28520	VHA-A1	AT2G28520	817400	protein_coding	Arabidopsis thaliana	2	2098-12-01	vacuolar proton ATPase A1 [Source:NCBI gene (formerly Entrezgene)
AT2G28600	AT2G28600	AT2G28600	817408	protein_coding	Arabidopsis thaliana	2	12.251784	P-loop containing nucleoside triphosphate hydrolases superfamily protein [Source:NCBI gene (formerly Entrezgene)
AT2G28740	HIS4	AT2G28740	817423	protein_coding	Arabidopsis thaliana	2	12.329345	histone H4 [Source:NCBI gene (formerly Entrezgene)
AT2G28840	XBAT31	AT2G28840	817433	protein_coding	Arabidopsis thaliana	2	12.378272
AT2G29580	MAC5B	AT2G29580	817507	protein_coding	Arabidopsis thaliana	2	12.651826	CCCH-type zinc fingerfamily protein with RNA-binding domain-containing protein [Source:NCBI gene (formerly Entrezgene)
AT2G30260	U2B''	AT2G30260	817576	protein_coding	Arabidopsis thaliana	2	12.905345	U2 small nuclear ribonucleoprotein B [Source:NCBI gene (formerly Entrezgene)
AT2G30280	RDM4	AT2G30280	817578	protein_coding	Arabidopsis thaliana	2	12.909551	RNA-directed DNA methylation 4 [Source:NCBI gene (formerly Entrezgene)
AT2G30410	KIS	AT2G30410	817592	protein_coding	Arabidopsis thaliana	2	12.958116	tubulin folding cofactor A (KIESEL) [Source:NCBI gene (formerly Entrezgene)
AT2G30780	AT2G30780	AT2G30780	817629	protein_coding	Arabidopsis thaliana	2	13.116448	Tetratricopeptide repeat (TPR)-like superfamily protein [Source:NCBI gene (formerly Entrezgene)
AT2G31240	AT2G31240	AT2G31240	817681	protein_coding	Arabidopsis thaliana	2	13.317271	Tetratricopeptide repeat (TPR)-like superfamily protein [Source:NCBI gene (formerly Entrezgene)
AT2G31410	AT2G31410	AT2G31410	817699	protein_coding	Arabidopsis thaliana	2	13.391881	coiled-coil protein [Source:NCBI gene (formerly Entrezgene)
AT2G31490	AT2G31490	AT2G31490	817707	protein_coding	Arabidopsis thaliana	2	13.41194	neuronal acetylcholine receptor subunit alpha-5 [Source:NCBI gene (formerly Entrezgene)
AT2G31600	AT2G31600	AT2G31600	817718	protein_coding	Arabidopsis thaliana	2	13.447936	INO80 complex subunit D-like protein [Source:NCBI gene (formerly Entrezgene)
AT2G31725	AT2G31725	AT2G31725	817729	protein_coding	Arabidopsis thaliana	2	13.486237	FAM136A-like protein (DUF842) [Source:NCBI gene (formerly Entrezgene)
AT2G31840	MRL7-L	AT2G31840	817741	protein_coding	Arabidopsis thaliana	2	13.537755	Thioredoxin superfamily protein [Source:NCBI gene (formerly Entrezgene)
AT2G31890	RAP	AT2G31890	817747	protein_coding	Arabidopsis thaliana	2	13.5565	RAP [Source:NCBI gene (formerly Entrezgene)
AT2G32060	AT2G32060	AT2G32060	817766	protein_coding	Arabidopsis thaliana	2	13.638762	Ribosomal protein L7Ae/L30e/S12e/Gadd45 family protein [Source:NCBI gene (formerly Entrezgene)
AT2G32230	PRORP1	AT2G32230	817782	protein_coding	Arabidopsis thaliana	2	13.679529	proteinaceous RNase P 1 [Source:NCBI gene (formerly Entrezgene)
AT2G32240	AT2G32240	AT2G32240	817784	protein_coding	Arabidopsis thaliana	2	13.684299	early endosome antigen [Source:NCBI gene (formerly Entrezgene)
AT2G32260	CCT1	AT2G32260	817786	protein_coding	Arabidopsis thaliana	2	13.697457	phosphorylcholine cytidylyltransferase [Source:NCBI gene (formerly Entrezgene)
AT2G32440	KAO2	AT2G32440	817805	protein_coding	Arabidopsis thaliana	2	13.774588	ent-kaurenoic acid hydroxylase 2 [Source:NCBI gene (formerly Entrezgene)
AT2G32580	AT2G32580	AT2G32580	817818	protein_coding	Arabidopsis thaliana	2	13.827425	transmembrane protein, putative (DUF1068) [Source:NCBI gene (formerly Entrezgene)
AT2G32690	GRP23	AT2G32690	3768391	protein_coding	Arabidopsis thaliana	2	13.863635	glycine-rich protein 23 [Source:NCBI gene (formerly Entrezgene)
AT2G32810	BGAL9	AT2G32810	817842	protein_coding	Arabidopsis thaliana	2	13.919127	beta galactosidase 9 [Source:NCBI gene (formerly Entrezgene)
AT2G32920	PDIL2-3	AT2G32920	817854	protein_coding	Arabidopsis thaliana	2	13.962213	PDI-like 2-3 [Source:NCBI gene (formerly Entrezgene)
AT2G33040	ATP3	AT2G33040	817866	protein_coding	Arabidopsis thaliana	2	14.01861	gamma subunit of Mt ATP synthase [Source:NCBI gene (formerly Entrezgene)
AT2G33150	PKT3	AT2G33150	817876	protein_coding	Arabidopsis thaliana	2	14.047478	peroxisomal 3-ketoacyl-CoA thiolase 3 [Source:NCBI gene (formerly Entrezgene)
AT2G33210	HSP60-2	AT2G33210	817883	protein_coding	Arabidopsis thaliana	2	14.074767	heat shock protein 60-2 [Source:NCBI gene (formerly Entrezgene)
AT2G33250	AT2G33250	AT2G33250	817887	protein_coding	Arabidopsis thaliana	2	14.097369	transmembrane protein [Source:NCBI gene (formerly Entrezgene)
AT2G33290	SUVH2	AT2G33290	817892	protein_coding	Arabidopsis thaliana	2	14.108529	SU(VAR)3-9 homolog 2 [Source:NCBI gene (formerly Entrezgene)
AT2G33340	MAC3B	AT2G33340	817897	protein_coding	Arabidopsis thaliana	2	14.126141	MOS4-associated complex 3B [Source:NCBI gene (formerly Entrezgene)
AT2G33370	AT2G33370	AT2G33370	817900	protein_coding	Arabidopsis thaliana	2	14.143128	Ribosomal protein L14p/L23e family protein [Source:NCBI gene (formerly Entrezgene)
AT2G33410	AT2G33410	AT2G33410	817905	protein_coding	Arabidopsis thaliana	2	14.155853	RNA-binding (RRM/RBD/RNP motifs) family protein [Source:NCBI gene (formerly Entrezgene)
AT2G33460	RIC1	AT2G33460	817911	protein_coding	Arabidopsis thaliana	2	14.174144	ROP-interactive CRIB motif-containing protein 1 [Source:NCBI gene (formerly Entrezgene)
AT2G33600	CRL2	AT2G33600	817926	protein_coding	Arabidopsis thaliana	2	14.226668	NAD(P)-binding Rossmann-fold superfamily protein [Source:NCBI gene (formerly Entrezgene)
AT2G33800	EMB3113	AT2G33800	817947	protein_coding	Arabidopsis thaliana	2	14.300672	Ribosomal protein S5 family protein [Source:NCBI gene (formerly Entrezgene)
AT2G34250	AT2G34250	AT2G34250	817986	protein_coding	Arabidopsis thaliana	2	14.462023	SecY protein transport family protein [Source:NCBI gene (formerly Entrezgene)
AT2G34300	AT2G34300	AT2G34300	817991	protein_coding	Arabidopsis thaliana	2	14.473651	S-adenosyl-L-methionine-dependent methyltransferases superfamily protein [Source:NCBI gene (formerly Entrezgene)
AT2G34310	AT2G34310	AT2G34310	817992	protein_coding	Arabidopsis thaliana	2	14.477524
AT2G34357	AT2G34357	AT2G34357	2745580	protein_coding	Arabidopsis thaliana	2	14.49859	ARM repeat superfamily protein [Source:NCBI gene (formerly Entrezgene)
AT2G34640	PTAC12	AT2G34640	818029	protein_coding	Arabidopsis thaliana	2	14.581835	plastid transcriptionally active 12 [Source:NCBI gene (formerly Entrezgene)
AT2G34660	ABCC2	AT2G34660	818031	protein_coding	Arabidopsis thaliana	2	14.60247	multidrug resistance-associated protein 2 [Source:NCBI gene (formerly Entrezgene)
AT2G34860	EDA3	AT2G34860	818051	protein_coding	Arabidopsis thaliana	2	14.708243	DnaJ/Hsp40 cysteine-rich domain superfamily protein [Source:NCBI gene (formerly Entrezgene)
AT2G34930	AT2G34930	AT2G34930	818058	protein_coding	Arabidopsis thaliana	2	14.737066	disease resistance family protein / LRR family protein [Source:NCBI gene (formerly Entrezgene)
AT2G35020	GlcNAc1pUT2	AT2G35020	818066	protein_coding	Arabidopsis thaliana	2	14.756511	N-acetylglucosamine-1-phosphate uridylyltransferase 2 [Source:NCBI gene (formerly Entrezgene)
AT2G35040	AT2G35040	AT2G35040	818069	protein_coding	Arabidopsis thaliana	2	14.765145	AICARFT/IMPCHase bienzyme family protein [Source:NCBI gene (formerly Entrezgene)
AT2G35110	GRL	AT2G35110	818077	protein_coding	Arabidopsis thaliana	2	14.795715	transcription activator [Source:NCBI gene (formerly Entrezgene)
AT2G35190	NPSN11	AT2G35190	818086	protein_coding	Arabidopsis thaliana	2	14.830626	Putative plant snare 11 [Source:NCBI gene (formerly Entrezgene)
AT2G35260	AT2G35260	AT2G35260	818093	protein_coding	Arabidopsis thaliana	2	14.849357	CAAX protease self-immunity protein [Source:NCBI gene (formerly Entrezgene)
AT2G35720	OWL1	AT2G35720	818142	protein_coding	Arabidopsis thaliana	2	15.016656	DNAJ heat shock N-terminal domain-containing protein [Source:NCBI gene (formerly Entrezgene)
AT2G35800	SAMTL	AT2G35800	818153	protein_coding	Arabidopsis thaliana	2	15.043973	mitochondrial substrate carrier family protein [Source:NCBI gene (formerly Entrezgene)
AT2G35840	AT2G35840	AT2G35840	818157	protein_coding	Arabidopsis thaliana	2	15.053483	Sucrose-6F-phosphate phosphohydrolase family protein [Source:NCBI gene (formerly Entrezgene)
AT2G35880	AT2G35880	AT2G35880	818161	protein_coding	Arabidopsis thaliana	2	15.062856	TPX2 (targeting protein for Xklp2) protein family [Source:NCBI gene (formerly Entrezgene)
AT2G36070	TIM44-2	AT2G36070	818180	protein_coding	Arabidopsis thaliana	2	15.144795	translocase inner membrane subunit 44-2 [Source:NCBI gene (formerly Entrezgene)
AT2G36380	ABCG34	AT2G36380	818211	protein_coding	Arabidopsis thaliana	2	15.257418	pleiotropic drug resistance 6 [Source:NCBI gene (formerly Entrezgene)
AT2G36390	SBE2.1	AT2G36390	818212	protein_coding	Arabidopsis thaliana	2	15.264211	starch branching enzyme 2.1 [Source:NCBI gene (formerly Entrezgene)
AT2G36530	LOS2	AT2G36530	818226	protein_coding	Arabidopsis thaliana	2	15.320756	Enolase [Source:NCBI gene (formerly Entrezgene)
AT2G36580	AT2G36580	AT2G36580	818231	protein_coding	Arabidopsis thaliana	2	15.339122	Pyruvate kinase family protein [Source:NCBI gene (formerly Entrezgene)
AT2G36720	AT2G36720	AT2G36720	818244	protein_coding	Arabidopsis thaliana	2	15.393047	Acyl-CoA N-acyltransferase with RING/FYVE/PHD-type zinc finger domain-containing protein [Source:NCBI gene (formerly Entrezgene)
AT2G36854	AT2G36854	AT2G36854	6241273	protein_coding	Arabidopsis thaliana	2	15.469719
AT2G36910	ABCB1	AT2G36910	818265	protein_coding	Arabidopsis thaliana	2	15.501726	ATP binding cassette subfamily B1 [Source:NCBI gene (formerly Entrezgene)
AT2G36950	AT2G36950	AT2G36950	818269	protein_coding	Arabidopsis thaliana	2	15.514923	Heavy metal transport/detoxification superfamily protein [Source:NCBI gene (formerly Entrezgene)
AT2G37080	RIP2	AT2G37080	818284	protein_coding	Arabidopsis thaliana	2	15.581386	ROP interactive partner 3 [Source:NCBI gene (formerly Entrezgene)
AT2G37230	AT2G37230	AT2G37230	818300	protein_coding	Arabidopsis thaliana	2	15.636897	Tetratricopeptide repeat (TPR)-like superfamily protein [Source:NCBI gene (formerly Entrezgene)
AT2G37250	ADK	AT2G37250	818302	protein_coding	Arabidopsis thaliana	2	15.641906	adenosine kinase [Source:NCBI gene (formerly Entrezgene)
AT2G37330	ALS3	AT2G37330	818310	protein_coding	Arabidopsis thaliana	2	15.669131	aluminum sensitive 3 [Source:NCBI gene (formerly Entrezgene)
AT2G37630	AS1	AT2G37630	818340	protein_coding	Arabidopsis thaliana	2	15.781232	myb-like HTH transcriptional regulator family protein [Source:NCBI gene (formerly Entrezgene)
AT2G37840	AT2G37840	AT2G37840	818361	protein_coding	Arabidopsis thaliana	2	15.851726	Protein kinase superfamily protein [Source:NCBI gene (formerly Entrezgene)
AT2G37920	emb1513	AT2G37920	818368	protein_coding	Arabidopsis thaliana	2	15.86834	copper ion transmembrane transporter [Source:NCBI gene (formerly Entrezgene)
AT2G37990	AT2G37990	AT2G37990	818377	protein_coding	Arabidopsis thaliana	2	15.900635	ribosome biosis regulatory protein (RRS1) family protein [Source:NCBI gene (formerly Entrezgene)
AT2G38020	VCL1	AT2G38020	818380	protein_coding	Arabidopsis thaliana	2	15.909908	vacuoleless1 (VCL1) [Source:NCBI gene (formerly Entrezgene)
AT2G38025	AT2G38025	AT2G38025	818381	protein_coding	Arabidopsis thaliana	2	15.914958	Cysteine proteinases superfamily protein [Source:NCBI gene (formerly Entrezgene)
AT2G38040	CAC3	AT2G38040	818382	protein_coding	Arabidopsis thaliana	2	15.917032	acetyl Co-enzyme a carboxylase carboxyltransferase alpha subunit [Source:NCBI gene (formerly Entrezgene)
AT2G38120	AUX1	AT2G38120	818390	protein_coding	Arabidopsis thaliana	2	15.972876	Transmembrane amino acid transporter family protein [Source:NCBI gene (formerly Entrezgene)
AT2G38280	FAC1	AT2G38280	818408	protein_coding	Arabidopsis thaliana	2	16.033292	AMP deaminase, putative / myoadenylate deaminase [Source:NCBI gene (formerly Entrezgene)
AT2G38440	SCAR2	AT2G38440	818425	protein_coding	Arabidopsis thaliana	2	16.095235	SCAR homolog 2 [Source:NCBI gene (formerly Entrezgene)
AT2G38650	GAUT7	AT2G38650	818447	protein_coding	Arabidopsis thaliana	2	16.161455	galacturonosyltransferase 7 [Source:NCBI gene (formerly Entrezgene)
AT2G38670	PECT1	AT2G38670	818449	protein_coding	Arabidopsis thaliana	2	16.168712	phosphorylethanolamine cytidylyltransferase 1 [Source:NCBI gene (formerly Entrezgene)
AT2G38830	AT2G38830	AT2G38830	818467	protein_coding	Arabidopsis thaliana	2	16.225777	Ubiquitin-conjugating enzyme/RWD-like protein [Source:NCBI gene (formerly Entrezgene)
AT2G38840	AT2G38840	AT2G38840	818468	protein_coding	Arabidopsis thaliana	2	16.227051	Guanylate-binding family protein [Source:NCBI gene (formerly Entrezgene)
AT2G38950	AT2G38950	AT2G38950	818480	protein_coding	Arabidopsis thaliana	2	16.260803	Transcription factor jumonji (jmj) family protein / zinc finger (C5HC2 type) family protein [Source:NCBI gene (formerly Entrezgene)
AT2G39260	AT2G39260	AT2G39260	818511	protein_coding	Arabidopsis thaliana	2	16.391924	regulator of nonsense transcripts UPF2 [Source:NCBI gene (formerly Entrezgene)
AT2G39460	RPL23AA	AT2G39460	818531	protein_coding	Arabidopsis thaliana	2	16.474149	ribosomal protein L23AA [Source:NCBI gene (formerly Entrezgene)
AT2G39480	ABCB6	AT2G39480	818533	protein_coding	Arabidopsis thaliana	2	16.477792	P-glycoprotein 6 [Source:NCBI gene (formerly Entrezgene)
AT2G39750	AT2G39750	AT2G39750	818560	protein_coding	Arabidopsis thaliana	2	16.578824	S-adenosyl-L-methionine-dependent methyltransferases superfamily protein [Source:NCBI gene (formerly Entrezgene)
AT2G39930	ISA1	AT2G39930	818580	protein_coding	Arabidopsis thaliana	2	16.665851	isoamylase 1 [Source:NCBI gene (formerly Entrezgene)
AT2G39950	AT2G39950	AT2G39950	818582	protein_coding	Arabidopsis thaliana	2	16.676542	flocculation protein [Source:NCBI gene (formerly Entrezgene)
AT2G40060	CLC2	AT2G40060	818594	protein_coding	Arabidopsis thaliana	2	16.726424	Clathrin light chain protein [Source:NCBI gene (formerly Entrezgene)
AT2G40290	AT2G40290	AT2G40290	818621	protein_coding	Arabidopsis thaliana	2	16.828766	Eukaryotic translation initiation factor 2 subunit 1 [Source:NCBI gene (formerly Entrezgene)
AT2G40360	AT2G40360	AT2G40360	818629	protein_coding	Arabidopsis thaliana	2	16.85288	Transducin/WD40 repeat-like superfamily protein [Source:NCBI gene (formerly Entrezgene)
AT2G40620	AT2G40620	AT2G40620	818657	protein_coding	Arabidopsis thaliana	2	16.954418	Basic-leucine zipper (bZIP) transcription factor family protein [Source:NCBI gene (formerly Entrezgene)
AT2G40650	AT2G40650	AT2G40650	818660	protein_coding	Arabidopsis thaliana	2	16.963286	PRP38 family protein [Source:NCBI gene (formerly Entrezgene)
AT2G40660	AT2G40660	AT2G40660	818661	protein_coding	Arabidopsis thaliana	2	16.965909	Nucleic acid-binding, OB-fold-like protein [Source:NCBI gene (formerly Entrezgene)
AT2G40730	CTEXP	AT2G40730	818668	protein_coding	Arabidopsis thaliana	2	16.989836	kinase family with ARM repeat domain-containing protein [Source:NCBI gene (formerly Entrezgene)
AT2G40760	AT2G40760	AT2G40760	818672	protein_coding	Arabidopsis thaliana	2	17.009951	Rhodanese/Cell cycle control phosphatase superfamily protein [Source:NCBI gene (formerly Entrezgene)
AT2G40840	DPE2	AT2G40840	818682	protein_coding	Arabidopsis thaliana	2	17.044932	disproportionating enzyme 2 [Source:NCBI gene (formerly Entrezgene)
AT2G40940	ERS1	AT2G40940	818693	protein_coding	Arabidopsis thaliana	2	17.084321	ethylene response sensor 1 [Source:NCBI gene (formerly Entrezgene)
AT2G41220	GLU2	AT2G41220	818721	protein_coding	Arabidopsis thaliana	2	17.177539	glutamate synthase 2 [Source:NCBI gene (formerly Entrezgene)
AT2G41430	ERD15	AT2G41430	818741	protein_coding	Arabidopsis thaliana	2	17.269158	dehydration-induced protein (ERD15) [Source:NCBI gene (formerly Entrezgene)
AT2G41460	ARP	AT2G41460	818744	protein_coding	Arabidopsis thaliana	2	17.28547	apurinic endonuclease-redox protein [Source:NCBI gene (formerly Entrezgene)
AT2G41540	GPDHC1	AT2G41540	818752	protein_coding	Arabidopsis thaliana	2	17.325846	6-phosphogluconate dehydrogenase family protein [Source:NCBI gene (formerly Entrezgene)
AT2G41560	ACA4	AT2G41560	818754	protein_coding	Arabidopsis thaliana	2	17.33205	autoinhibited Ca(2+)-ATPase [Source:NCBI gene (formerly Entrezgene)
AT2G41620	AT2G41620	AT2G41620	818760	protein_coding	Arabidopsis thaliana	2	17.347304	Nucleoporin interacting component (Nup93/Nic96-like) family protein [Source:NCBI gene (formerly Entrezgene)
AT2G41700	ABCA1	AT2G41700	818768	protein_coding	Arabidopsis thaliana	2	17.38289	ATP-binding cassette A1 [Source:NCBI gene (formerly Entrezgene)
AT2G41740	VLN2	AT2G41740	818773	protein_coding	Arabidopsis thaliana	2	17.410672	villin 2 [Source:NCBI gene (formerly Entrezgene)
AT2G41770	AT2G41770	AT2G41770	818776	protein_coding	Arabidopsis thaliana	2	17.424358	transmembrane protein, putative (DUF288) [Source:NCBI gene (formerly Entrezgene)
AT2G41840	AT2G41840	AT2G41840	818784	protein_coding	Arabidopsis thaliana	2	17.459685	Ribosomal protein S5 family protein [Source:NCBI gene (formerly Entrezgene)
AT2G41850	PGAZAT	AT2G41850	818785	protein_coding	Arabidopsis thaliana	2	17.461655	polygalacturonase ADPG2-like protein [Source:NCBI gene (formerly Entrezgene)
AT2G41900	OXS2	AT2G41900	818790	protein_coding	Arabidopsis thaliana	2	17.490271	CCCH-type zinc finger protein with ARM repeat domain-containing protein [Source:NCBI gene (formerly Entrezgene)
AT2G42310	AT2G42310	AT2G42310	818832	protein_coding	Arabidopsis thaliana	2	17.624993	ESSS subunit of NADH:ubiquinone oxidoreductase (complex I) protein [Source:NCBI gene (formerly Entrezgene)
AT2G42320	AT2G42320	AT2G42320	818833	protein_coding	Arabidopsis thaliana	2	17.627331	nucleolar protein gar2-like protein [Source:NCBI gene (formerly Entrezgene)
AT2G42500	PP2A-3	AT2G42500	818850	protein_coding	Arabidopsis thaliana	2	17.697626	protein phosphatase 2A-3 [Source:NCBI gene (formerly Entrezgene)
AT2G42520	AT2G42520	AT2G42520	818852	protein_coding	Arabidopsis thaliana	2	17.704741	P-loop containing nucleoside triphosphate hydrolases superfamily protein [Source:NCBI gene (formerly Entrezgene)
AT2G42530	COR15B	AT2G42530	818853	protein_coding	Arabidopsis thaliana	2	17.708593	cold regulated 15b [Source:NCBI gene (formerly Entrezgene)
AT2G42620	MAX2	AT2G42620	818862	protein_coding	Arabidopsis thaliana	2	17.756069	RNI-like superfamily protein [Source:NCBI gene (formerly Entrezgene)
AT2G42650	AT2G42650	AT2G42650	818865	protein_coding	Arabidopsis thaliana	2	17.765178	Ribosomal protein L1p/L10e family [Source:NCBI gene (formerly Entrezgene)
AT2G42680	MBF1A	AT2G42680	818868	protein_coding	Arabidopsis thaliana	2	17.774832	multiprotein bridging factor 1A [Source:NCBI gene (formerly Entrezgene)
AT2G42690	AT2G42690	AT2G42690	818869	protein_coding	Arabidopsis thaliana	2	17.776241	alpha/beta-Hydrolases superfamily protein [Source:NCBI gene (formerly Entrezgene)
AT2G42880	MPK20	AT2G42880	818888	protein_coding	Arabidopsis thaliana	2	17.840168	MAP kinase 20 [Source:NCBI gene (formerly Entrezgene)
AT2G43040	NPG1	AT2G43040	818906	protein_coding	Arabidopsis thaliana	2	17.895883	tetratricopeptide repeat (TPR)-containing protein [Source:NCBI gene (formerly Entrezgene)
AT2G43150	AT2G43150	AT2G43150	818917	protein_coding	Arabidopsis thaliana	2	17.945662	Proline-rich extensin-like family protein [Source:NCBI gene (formerly Entrezgene)
AT2G43460	AT2G43460	AT2G43460	818947	protein_coding	Arabidopsis thaliana	2	18.045965	Ribosomal L38e protein family [Source:NCBI gene (formerly Entrezgene)
AT2G43650	EMB2777	AT2G43650	818967	protein_coding	Arabidopsis thaliana	2	18.099236	Sas10/U3 ribonucleoprotein (Utp) family protein [Source:NCBI gene (formerly Entrezgene)
AT2G43680	IQD14	AT2G43680	818970	protein_coding	Arabidopsis thaliana	2	18.108119	IQ-domain 14 [Source:NCBI gene (formerly Entrezgene)
AT2G43760	AT2G43760	AT2G43760	818979	protein_coding	Arabidopsis thaliana	2	18.132484	molybdopterin biosynthesis MoaE family protein [Source:NCBI gene (formerly Entrezgene)
AT2G43770	AT2G43770	AT2G43770	818980	protein_coding	Arabidopsis thaliana	2	18.134061	Transducin/WD40 repeat-like superfamily protein [Source:NCBI gene (formerly Entrezgene)
AT2G43790	MPK6	AT2G43790	818982	protein_coding	Arabidopsis thaliana	2	18.138246	MAP kinase 6 [Source:NCBI gene (formerly Entrezgene)
AT2G43810	LSM6B	AT2G43810	818985	protein_coding	Arabidopsis thaliana	2	18.149197	Small nuclear ribonucleoprotein family protein [Source:NCBI gene (formerly Entrezgene)
AT2G44060	AT2G44060	AT2G44060	819011	protein_coding	Arabidopsis thaliana	2	18.226263	Late embryosis abundant protein, group 2 [Source:NCBI gene (formerly Entrezgene)
AT2G44090	AT2G44090	AT2G44090	819015	protein_coding	Arabidopsis thaliana	2	18.238269	Ankyrin repeat family protein [Source:NCBI gene (formerly Entrezgene)
AT2G44150	ASHH3	AT2G44150	819021	protein_coding	Arabidopsis thaliana	2	18.258569	histone-lysine N-methyltransferase ASHH3 [Source:NCBI gene (formerly Entrezgene)
AT2G44490	PEN2	AT2G44490	819056	protein_coding	Arabidopsis thaliana	2	18.364652	Glycosyl hydrolase superfamily protein [Source:NCBI gene (formerly Entrezgene)
AT2G44500	AT2G44500	AT2G44500	819057	protein_coding	Arabidopsis thaliana	2	18.374162	O-fucosyltransferase family protein [Source:NCBI gene (formerly Entrezgene)
AT2G44520	COX10	AT2G44520	819059	protein_coding	Arabidopsis thaliana	2	18.379527	cytochrome c oxidase 10 [Source:NCBI gene (formerly Entrezgene)
AT2G44610	RAB6A	AT2G44610	819069	protein_coding	Arabidopsis thaliana	2	18.411424	Ras-related small GTP-binding family protein [Source:NCBI gene (formerly Entrezgene)
AT2G44760	AT2G44760	AT2G44760	819085	protein_coding	Arabidopsis thaliana	2	18.452851	dihydroorotate dehydrogenase (DUF3598) [Source:NCBI gene (formerly Entrezgene)
AT2G44860	AT2G44860	AT2G44860	819095	protein_coding	Arabidopsis thaliana	2	18.500803	Ribosomal protein L24e family protein [Source:NCBI gene (formerly Entrezgene)
AT2G44970	AT2G44970	AT2G44970	819105	protein_coding	Arabidopsis thaliana	2	18.548813	alpha/beta-Hydrolases superfamily protein [Source:NCBI gene (formerly Entrezgene)
AT2G45030	AT2G45030	AT2G45030	819110	protein_coding	Arabidopsis thaliana	2	18.572191	Translation elongation factor EFG/EF2 protein [Source:NCBI gene (formerly Entrezgene)
AT2G45470	FLA8	AT2G45470	819155	protein_coding	Arabidopsis thaliana	2	18.742477	FASCICLIN-like arabinogalactan protein 8 [Source:NCBI gene (formerly Entrezgene)
AT2G45590	AT2G45590	AT2G45590	819167	protein_coding	Arabidopsis thaliana	2	18.78599	Protein kinase superfamily protein [Source:NCBI gene (formerly Entrezgene)
AT2G45620	AT2G45620	AT2G45620	819170	protein_coding	Arabidopsis thaliana	2	18.792864	Nucleotidyltransferase family protein [Source:NCBI gene (formerly Entrezgene)
AT2G45730	AT2G45730	AT2G45730	819181	protein_coding	Arabidopsis thaliana	2	18.836264	eukaryotic initiation factor 3 gamma subunit family protein [Source:NCBI gene (formerly Entrezgene)
AT2G45770	CPFTSY	AT2G45770	819185	protein_coding	Arabidopsis thaliana	2	18.851088	signal recognition particle receptor protein, chloroplast (FTSY) [Source:NCBI gene (formerly Entrezgene)
AT2G45990	AT2G45990	AT2G45990	819207	protein_coding	Arabidopsis thaliana	2	18.919316	ribosomal RNA small subunit methyltransferase G [Source:NCBI gene (formerly Entrezgene)
AT2G46060	AT2G46060	AT2G46060	819214	protein_coding	Arabidopsis thaliana	2	18.941099	transmembrane protein-like protein [Source:NCBI gene (formerly Entrezgene)
AT2G46270	GBF3	AT2G46270	819235	protein_coding	Arabidopsis thaliana	2	19.00018	G-box binding factor 3 [Source:NCBI gene (formerly Entrezgene)
AT2G46320	AT2G46320	AT2G46320	819240	protein_coding	Arabidopsis thaliana	2	19.015808	Mitochondrial substrate carrier family protein [Source:NCBI gene (formerly Entrezgene)
AT2G46390	SDH8	AT2G46390	819247	protein_coding	Arabidopsis thaliana	2	19.042301	succinate dehydrogenase subunit [Source:NCBI gene (formerly Entrezgene)
AT2G46440	CNGC11	AT2G46440	819252	protein_coding	Arabidopsis thaliana	2	19.061688	cyclic nucleotide-gated channels [Source:NCBI gene (formerly Entrezgene)
AT2G46450	CNGC12	AT2G46450	819253	protein_coding	Arabidopsis thaliana	2	19.065536	cyclic nucleotide-gated channel 12 [Source:NCBI gene (formerly Entrezgene)
AT2G46540	AT2G46540	AT2G46540	819266	protein_coding	Arabidopsis thaliana	2	19.110472	fiber [Source:NCBI gene (formerly Entrezgene)
AT2G46560	AT2G46560	AT2G46560	819268	protein_coding	Arabidopsis thaliana	2	19.115322	transducin family protein / WD-40 repeat family protein [Source:NCBI gene (formerly Entrezgene)
AT2G47000	ABCB4	AT2G47000	819314	protein_coding	Arabidopsis thaliana	2	19.309643	ATP binding cassette subfamily B4 [Source:NCBI gene (formerly Entrezgene)
AT2G47170	ARF1A1C	AT2G47170	819330	protein_coding	Arabidopsis thaliana	2	19.366596	Ras-related small GTP-binding family protein [Source:NCBI gene (formerly Entrezgene)
AT2G47450	CAO	AT2G47450	819358	protein_coding	Arabidopsis thaliana	2	19.472573	chloroplast signal recognition particle component (CAO) [Source:NCBI gene (formerly Entrezgene)
AT2G47470	UNE5	AT2G47470	819360	protein_coding	Arabidopsis thaliana	2	19.481254	thioredoxin family protein [Source:NCBI gene (formerly Entrezgene)
AT2G47500	AT2G47500	AT2G47500	819363	protein_coding	Arabidopsis thaliana	2	19.492867	P-loop nucleoside triphosphate hydrolases superfamily protein with CH (Calponin Homology) domain-containing protein [Source:NCBI gene (formerly Entrezgene)
AT2G47510	FUM1	AT2G47510	819364	protein_coding	Arabidopsis thaliana	2	19.498229	fumarase 1 [Source:NCBI gene (formerly Entrezgene)
AT2G47620	SWI3A	AT2G47620	819375	protein_coding	Arabidopsis thaliana	2	19.531939	SWITCH/sucrose nonfermenting 3A [Source:NCBI gene (formerly Entrezgene)
AT2G47710	AT2G47710	AT2G47710	819384	protein_coding	Arabidopsis thaliana	2	19.554724	Adenine nucleotide alpha hydrolases-like superfamily protein [Source:NCBI gene (formerly Entrezgene)
AT2G47980	SCC3	AT2G47980	819410	protein_coding	Arabidopsis thaliana	2	19.631207	sister-chromatid cohesion protein 3 [Source:NCBI gene (formerly Entrezgene)
AT2G47990	SWA1	AT2G47990	819411	protein_coding	Arabidopsis thaliana	2	19.636867	transducin family protein / WD-40 repeat family protein [Source:NCBI gene (formerly Entrezgene)
AT2G48010	RKF3	AT2G48010	819413	protein_coding	Arabidopsis thaliana	2	19.641351	receptor-like kinase in in flowers 3 [Source:NCBI gene (formerly Entrezgene)
AT3G01160	AT3G01160	AT3G01160	820504	protein_coding	Arabidopsis thaliana	3	0.054524	pre-rRNA-processing ESF1-like protein [Source:NCBI gene (formerly Entrezgene)
AT3G01300	AT3G01300	AT3G01300	820989	protein_coding	Arabidopsis thaliana	3	0.090396	Protein kinase superfamily protein [Source:NCBI gene (formerly Entrezgene)
AT3G01390	VMA10	AT3G01390	821130	protein_coding	Arabidopsis thaliana	3	0.14994	vacuolar membrane ATPase 10 [Source:NCBI gene (formerly Entrezgene)
AT3G01490	AT3G01490	AT3G01490	821136	protein_coding	Arabidopsis thaliana	3	0.190831	Protein kinase superfamily protein [Source:NCBI gene (formerly Entrezgene)
AT3G01720	AT3G01720	AT3G01720	821091	protein_coding	Arabidopsis thaliana	3	0.262142	peptidyl serine alpha-galactosyltransferase [Source:NCBI gene (formerly Entrezgene)
AT3G01780	TPLATE	AT3G01780	821081	protein_coding	Arabidopsis thaliana	3	0.278882	ARM repeat superfamily protein [Source:NCBI gene (formerly Entrezgene)
AT3G01850	AT3G01850	AT3G01850	821068	protein_coding	Arabidopsis thaliana	3	0.299784	Aldolase-type TIM barrel family protein [Source:NCBI gene (formerly Entrezgene)
AT3G02220	AT3G02220	AT3G02220	821238	protein_coding	Arabidopsis thaliana	3	0.412041	small acidic-like protein [Source:NCBI gene (formerly Entrezgene)
AT3G02320	AT3G02320	AT3G02320	820451	protein_coding	Arabidopsis thaliana	3	0.469867	N2,N2-dimethylguanosine tRNA methyltransferase [Source:NCBI gene (formerly Entrezgene)
AT3G02350	GAUT9	AT3G02350	820474	protein_coding	Arabidopsis thaliana	3	0.478949	galacturonosyltransferase 9 [Source:NCBI gene (formerly Entrezgene)
AT3G02460	AT3G02460	AT3G02460	821261	protein_coding	Arabidopsis thaliana	3	0.505434	Ypt/Rab-GAP domain of gyp1p superfamily protein [Source:NCBI gene (formerly Entrezgene)
AT3G02490	AT3G02490	AT3G02490	820563	protein_coding	Arabidopsis thaliana	3	0.513478	Pentatricopeptide repeat (PPR) superfamily protein [Source:NCBI gene (formerly Entrezgene)
AT3G02520	GRF7	AT3G02520	821060	protein_coding	Arabidopsis thaliana	3	0.526293	ral regulatory factor 7 [Source:NCBI gene (formerly Entrezgene)
AT3G02650	AT3G02650	AT3G02650	821285	protein_coding	Arabidopsis thaliana	3	0.568012	Tetratricopeptide repeat (TPR)-like superfamily protein [Source:NCBI gene (formerly Entrezgene)
AT3G02740	AT3G02740	AT3G02740	821256	protein_coding	Arabidopsis thaliana	3	0.590425	Eukaryotic aspartyl protease family protein [Source:NCBI gene (formerly Entrezgene)
AT3G02760	AT3G02760	AT3G02760	820930	protein_coding	Arabidopsis thaliana	3	0.597105	Class II aaRS and biotin synthetases superfamily protein [Source:NCBI gene (formerly Entrezgene)
AT3G02890	AT3G02890	AT3G02890	821192	protein_coding	Arabidopsis thaliana	3	0.640169	RING/FYVE/PHD zinc finger superfamily protein [Source:NCBI gene (formerly Entrezgene)
AT3G03050	CSLD3	AT3G03050	821148	protein_coding	Arabidopsis thaliana	3	0.686981	cellulose synthase-like D3 [Source:NCBI gene (formerly Entrezgene)
AT3G03380	DEG7	AT3G03380	821268	protein_coding	Arabidopsis thaliana	3	0.7995	DegP protease 7 [Source:NCBI gene (formerly Entrezgene)
AT3G03630	CS26	AT3G03630	821203	protein_coding	Arabidopsis thaliana	3	0.877844	cysteine synthase 26 [Source:NCBI gene (formerly Entrezgene)
AT3G03640	BGLU25	AT3G03640	821201	protein_coding	Arabidopsis thaliana	3	0.880988	beta glucosidase 25 [Source:NCBI gene (formerly Entrezgene)
AT3G03710	RIF10	AT3G03710	821181	protein_coding	Arabidopsis thaliana	3	0.919362	polyribonucleotide nucleotidyltransferase [Source:NCBI gene (formerly Entrezgene)
AT3G03940	AT3G03940	AT3G03940	819551	protein_coding	Arabidopsis thaliana	3	1.013929	Protein kinase family protein [Source:NCBI gene (formerly Entrezgene)
AT3G03960	AT3G03960	AT3G03960	819549	protein_coding	Arabidopsis thaliana	3	1.024144	TCP-1/cpn60 chaperonin family protein [Source:NCBI gene (formerly Entrezgene)
AT3G04090	SIP1A	AT3G04090	819564	protein_coding	Arabidopsis thaliana	3	1.071984	small and basic intrinsic protein 1A [Source:NCBI gene (formerly Entrezgene)
AT3G04130	AT3G04130	AT3G04130	819568	protein_coding	Arabidopsis thaliana	3	1.083772	Tetratricopeptide repeat (TPR)-like superfamily protein [Source:NCBI gene (formerly Entrezgene)
AT3G04260	PTAC3	AT3G04260	819581	protein_coding	Arabidopsis thaliana	3	1.122948	plastid transcriptionally active 3 [Source:NCBI gene (formerly Entrezgene)
AT3G04290	LTL1	AT3G04290	819584	protein_coding	Arabidopsis thaliana	3	1.13332	Li-tolerant lipase 1 [Source:NCBI gene (formerly Entrezgene)
AT3G04340	emb2458	AT3G04340	819589	protein_coding	Arabidopsis thaliana	3	1.146568	FtsH extracellular protease family [Source:NCBI gene (formerly Entrezgene)
AT3G04480	AT3G04480	AT3G04480	819604	protein_coding	Arabidopsis thaliana	3	1.19354	endoribonuclease [Source:NCBI gene (formerly Entrezgene)
AT3G04550	AT3G04550	AT3G04550	819611	protein_coding	Arabidopsis thaliana	3	1.225919	rubisco accumulation factor-like protein [Source:NCBI gene (formerly Entrezgene)
AT3G04580	EIN4	AT3G04580	819614	protein_coding	Arabidopsis thaliana	3	1.235209	Signal transduction histidine kinase, hybrid-type, ethylene sensor [Source:NCBI gene (formerly Entrezgene)
AT3G04670	WRKY39	AT3G04670	819625	protein_coding	Arabidopsis thaliana	3	1.266056	WRKY DNA-binding protein 39 [Source:NCBI gene (formerly Entrezgene)
AT3G04730	IAA16	AT3G04730	819633	protein_coding	Arabidopsis thaliana	3	1.288155	indoleacetic acid-induced protein 16 [Source:NCBI gene (formerly Entrezgene)
AT3G04760	AT3G04760	AT3G04760	819636	protein_coding	Arabidopsis thaliana	3	1.303419	Pentatricopeptide repeat (PPR-like) superfamily protein [Source:NCBI gene (formerly Entrezgene)
AT3G04830	AT3G04830	AT3G04830	819643	protein_coding	Arabidopsis thaliana	3	1.326121	Protein prenylyltransferase superfamily protein [Source:NCBI gene (formerly Entrezgene)
AT3G04850	AT3G04850	AT3G04850	819645	protein_coding	Arabidopsis thaliana	3	1.331898	Tesmin/TSO1-like CXC domain-containing protein [Source:NCBI gene (formerly Entrezgene)
AT3G05050	AT3G05050	AT3G05050	819667	protein_coding	Arabidopsis thaliana	3	1.408557	Protein kinase superfamily protein [Source:NCBI gene (formerly Entrezgene)
AT3G05060	AT3G05060	AT3G05060	819668	protein_coding	Arabidopsis thaliana	3	1.412867	NOP56-like pre RNA processing ribonucleoprotein [Source:NCBI gene (formerly Entrezgene)
AT3G05130	AT3G05130	AT3G05130	819675	protein_coding	Arabidopsis thaliana	3	1.433128	paramyosin-like protein [Source:NCBI gene (formerly Entrezgene)
AT3G05190	AT3G05190	AT3G05190	819683	protein_coding	Arabidopsis thaliana	3	1.471083	D-aminoacid aminotransferase-like PLP-dependent enzymes superfamily protein [Source:NCBI gene (formerly Entrezgene)
AT3G05590	RPL18	AT3G05590	819725	protein_coding	Arabidopsis thaliana	3	1.621355	ribosomal protein L18 [Source:NCBI gene (formerly Entrezgene)
AT3G05670	AT3G05670	AT3G05670	819734	protein_coding	Arabidopsis thaliana	3	1.653264	RING/U-box protein [Source:NCBI gene (formerly Entrezgene)
AT3G05675	AT3G05675	AT3G05675	819735	protein_coding	Arabidopsis thaliana	3	1.657758	BTB/POZ domain-containing protein [Source:NCBI gene (formerly Entrezgene)
AT3G05680	EMB2016	AT3G05680	819736	protein_coding	Arabidopsis thaliana	3	1.660523	embryo defective 2016 [Source:NCBI gene (formerly Entrezgene)
AT3G05850	MUG7	AT3G05850	3768859	protein_coding	Arabidopsis thaliana	3	1.743413	MuDR family transposase [Source:NCBI gene (formerly Entrezgene)
AT3G05900	AT3G05900	AT3G05900	819759	protein_coding	Arabidopsis thaliana	3	1.761205	neurofilament protein-like protein [Source:NCBI gene (formerly Entrezgene)
AT3G06430	PPR2	AT3G06430	819817	protein_coding	Arabidopsis thaliana	3	1.956409	Tetratricopeptide repeat (TPR)-like superfamily protein [Source:NCBI gene (formerly Entrezgene)
AT3G06480	AT3G06480	AT3G06480	819825	protein_coding	Arabidopsis thaliana	3	1.985338	DEAD box RNA helicase family protein [Source:NCBI gene (formerly Entrezgene)
AT3G06483	PDK	AT3G06483	819826	protein_coding	Arabidopsis thaliana	3	1.990349	pyruvate dehydrogenase kinase [Source:NCBI gene (formerly Entrezgene)
AT3G06620	AT3G06620	AT3G06620	819841	protein_coding	Arabidopsis thaliana	3	2.062131	PAS domain-containing protein tyrosine kinase family protein [Source:NCBI gene (formerly Entrezgene)
AT3G06650	ACLB-1	AT3G06650	819845	protein_coding	Arabidopsis thaliana	3	2.079033	ATP-citrate lyase B-1 [Source:NCBI gene (formerly Entrezgene)
AT3G06700	AT3G06700	AT3G06700	819855	protein_coding	Arabidopsis thaliana	3	2.117127	Ribosomal L29e protein family [Source:NCBI gene (formerly Entrezgene)
AT3G06910	ULP1A	AT3G06910	819876	protein_coding	Arabidopsis thaliana	3	2.17863	UB-like protease 1A [Source:NCBI gene (formerly Entrezgene)
AT3G06980	AT3G06980	AT3G06980	819883	protein_coding	Arabidopsis thaliana	3	2.201432	DEA(D/H)-box RNA helicase family protein [Source:NCBI gene (formerly Entrezgene)
AT3G07050	NSN1	AT3G07050	819890	protein_coding	Arabidopsis thaliana	3	2.229355	GTP-binding family protein [Source:NCBI gene (formerly Entrezgene)
AT3G07140	AT3G07140	AT3G07140	819900	protein_coding	Arabidopsis thaliana	3	2.261104	GPI transamidase component Gpi16 subunit family protein [Source:NCBI gene (formerly Entrezgene)
AT3G07180	AT3G07180	AT3G07180	819905	protein_coding	Arabidopsis thaliana	3	2.282233	GPI transamidase component PIG-S-like protein [Source:NCBI gene (formerly Entrezgene)
AT3G07330	CSLC6	AT3G07330	819921	protein_coding	Arabidopsis thaliana	3	2.335612	Cellulose-synthase-like C6 [Source:NCBI gene (formerly Entrezgene)
AT3G07340	AT3G07340	AT3G07340	819922	protein_coding	Arabidopsis thaliana	3	2.340845	basic helix-loop-helix (bHLH) DNA-binding superfamily protein [Source:NCBI gene (formerly Entrezgene)
AT3G07568	AT3G07568	AT3G07568	819947	protein_coding	Arabidopsis thaliana	3	2.416243	fanconi anemia group D2 protein [Source:NCBI gene (formerly Entrezgene)
AT3G07670	AT3G07670	AT3G07670	819958	protein_coding	Arabidopsis thaliana	3	2.451564	Rubisco methyltransferase family protein [Source:NCBI gene (formerly Entrezgene)
AT3G07680	p24beta2	AT3G07680	819959	protein_coding	Arabidopsis thaliana	3	2.455239	emp24/gp25L/p24 family/GOLD family protein [Source:NCBI gene (formerly Entrezgene)
AT3G07690	AT3G07690	AT3G07690	819960	protein_coding	Arabidopsis thaliana	3	2.457027	6-phosphogluconate dehydrogenase family protein [Source:NCBI gene (formerly Entrezgene)
AT3G07950	AT3G07950	AT3G07950	819986	protein_coding	Arabidopsis thaliana	3	2.531773	rhomboid protein-like protein [Source:NCBI gene (formerly Entrezgene)
AT3G08510	PLC2	AT3G08510	819999	protein_coding	Arabidopsis thaliana	3	2.582362	phospholipase C 2 [Source:NCBI gene (formerly Entrezgene)
AT3G09090	DEX1	AT3G09090	820063	protein_coding	Arabidopsis thaliana	3	2.782698	defective in exine formation protein (DEX1) [Source:NCBI gene (formerly Entrezgene)
AT3G09260	PYK10	AT3G09260	820082	protein_coding	Arabidopsis thaliana	3	2.840477	Glycosyl hydrolase superfamily protein [Source:NCBI gene (formerly Entrezgene)
AT3G09300	ORP3B	AT3G09300	820086	protein_coding	Arabidopsis thaliana	3	2.857847	OSBP(oxysterol binding protein)-related protein 3B [Source:NCBI gene (formerly Entrezgene)
AT3G09670	AT3G09670	AT3G09670	820124	protein_coding	Arabidopsis thaliana	3	2.966201	Tudor/PWWP/MBT superfamily protein [Source:NCBI gene (formerly Entrezgene)
AT3G09690	AT3G09690	AT3G09690	820126	protein_coding	Arabidopsis thaliana	3	2.971813	alpha/beta-Hydrolases superfamily protein [Source:NCBI gene (formerly Entrezgene)
AT3G09735	AT3G09735	AT3G09735	820131	protein_coding	Arabidopsis thaliana	3	2.986398	S1FA-like DNA-binding protein [Source:NCBI gene (formerly Entrezgene)
AT3G09810	IDH-VI	AT3G09810	820139	protein_coding	Arabidopsis thaliana	3	3.008499	isocitrate dehydrogenase VI [Source:NCBI gene (formerly Entrezgene)
AT3G09920	PIP5K9	AT3G09920	820151	protein_coding	Arabidopsis thaliana	3	3.03878	phosphatidyl inositol monophosphate 5 kinase [Source:NCBI gene (formerly Entrezgene)
AT3G10040	AT3G10040	AT3G10040	820165	protein_coding	Arabidopsis thaliana	3	3.096345	sequence-specific DNA binding transcription factor [Source:NCBI gene (formerly Entrezgene)
AT3G10090	AT3G10090	AT3G10090	820170	protein_coding	Arabidopsis thaliana	3	3.108789	Nucleic acid-binding, OB-fold-like protein [Source:NCBI gene (formerly Entrezgene)
AT3G10220	EMB2804	AT3G10220	820184	protein_coding	Arabidopsis thaliana	3	3.161706	tubulin folding cofactor B [Source:NCBI gene (formerly Entrezgene)
AT3G10230	LYC	AT3G10230	820185	protein_coding	Arabidopsis thaliana	3	3.164075	lycopene cyclase [Source:NCBI gene (formerly Entrezgene)
AT3G10730	SUN2	AT3G10730	820242	protein_coding	Arabidopsis thaliana	3	3.358288	SAD1/UNC-84 domain protein 2 [Source:NCBI gene (formerly Entrezgene)
AT3G10810	AT3G10810	AT3G10810	820250	protein_coding	Arabidopsis thaliana	3	3.381628	zinc finger (C3HC4-type RING finger) family protein [Source:NCBI gene (formerly Entrezgene)
AT3G10840	AT3G10840	AT3G10840	820253	protein_coding	Arabidopsis thaliana	3	3.390153	alpha/beta-Hydrolases superfamily protein [Source:NCBI gene (formerly Entrezgene)
AT3G11100	AT3G11100	AT3G11100	820281	protein_coding	Arabidopsis thaliana	3	3.476187	sequence-specific DNA binding transcription factor [Source:NCBI gene (formerly Entrezgene)
AT3G11120	AT3G11120	AT3G11120	820283	protein_coding	Arabidopsis thaliana	3	3.48102	Ribosomal protein L41 family [Source:NCBI gene (formerly Entrezgene)
AT3G11320	AT3G11320	AT3G11320	820304	protein_coding	Arabidopsis thaliana	3	3.546276	Nucleotide-sugar transporter family protein [Source:NCBI gene (formerly Entrezgene)
AT3G11440	MYB65	AT3G11440	820317	protein_coding	Arabidopsis thaliana	3	3.602036	myb domain protein 65 [Source:NCBI gene (formerly Entrezgene)
AT3G11450	AT3G11450	AT3G11450	820318	protein_coding	Arabidopsis thaliana	3	3.605126	DnaJ and Myb-like DNA-binding domain-containing protein [Source:NCBI gene (formerly Entrezgene)
AT3G11570	TBL8	AT3G11570	820330	protein_coding	Arabidopsis thaliana	3	3.645022	TRICHOME BIREFRINGENCE-LIKE 8 [Source:NCBI gene (formerly Entrezgene)
AT3G11830	AT3G11830	AT3G11830	820356	protein_coding	Arabidopsis thaliana	3	3.732628	TCP-1/cpn60 chaperonin family protein [Source:NCBI gene (formerly Entrezgene)
AT3G12080	emb2738	AT3G12080	820382	protein_coding	Arabidopsis thaliana	3	3.847743	GTP-binding family protein [Source:NCBI gene (formerly Entrezgene)
AT3G12260	AT3G12260	AT3G12260	820406	protein_coding	Arabidopsis thaliana	3	3.90894	LYR family of Fe/S cluster biosis protein [Source:NCBI gene (formerly Entrezgene)
AT3G12270	PRMT3	AT3G12270	820407	protein_coding	Arabidopsis thaliana	3	3.910481	protein arginine methyltransferase 3 [Source:NCBI gene (formerly Entrezgene)
AT3G12280	RBR1	AT3G12280	820408	protein_coding	Arabidopsis thaliana	3	3.913349	retinoblastoma-related 1 [Source:NCBI gene (formerly Entrezgene)
AT3G12340	AT3G12340	AT3G12340	820412	protein_coding	Arabidopsis thaliana	3	3.925498	FKBP-like peptidyl-prolyl cis-trans isomerase family protein [Source:NCBI gene (formerly Entrezgene)
AT3G12390	AT3G12390	AT3G12390	820418	protein_coding	Arabidopsis thaliana	3	3.942257	Nascent polypeptide-associated complex (NAC), alpha subunit family protein [Source:NCBI gene (formerly Entrezgene)
AT3G12530	PSF2	AT3G12530	820432	protein_coding	Arabidopsis thaliana	3	3.97218	PSF2 [Source:NCBI gene (formerly Entrezgene)
AT3G12587	AT3G12587	AT3G12587	6240849	protein_coding	Arabidopsis thaliana	3	3.99434	Oligosaccaryltransferase [Source:NCBI gene (formerly Entrezgene)
AT3G12670	emb2742	AT3G12670	820447	protein_coding	Arabidopsis thaliana	3	4.019031	CTP synthase family protein [Source:NCBI gene (formerly Entrezgene)
AT3G12810	PIE1	AT3G12810	820463	protein_coding	Arabidopsis thaliana	3	4.065042	SNF2 domain-containing protein / helicase domain-containing protein [Source:NCBI gene (formerly Entrezgene)
AT3G12860	AT3G12860	AT3G12860	820468	protein_coding	Arabidopsis thaliana	3	4.091567	NOP56-like pre RNA processing ribonucleoprotein [Source:NCBI gene (formerly Entrezgene)
AT3G13030	AT3G13030	AT3G13030	820489	protein_coding	Arabidopsis thaliana	3	4.169541	hAT transposon superfamily protein [Source:NCBI gene (formerly Entrezgene)
AT3G13070	AT3G13070	AT3G13070	820495	protein_coding	Arabidopsis thaliana	3	4.191237	CBS domain-containing protein / transporter associated domain-containing protein [Source:NCBI gene (formerly Entrezgene)
AT3G13290	VCR	AT3G13290	820529	protein_coding	Arabidopsis thaliana	3	4.297282	varicose-like protein [Source:NCBI gene (formerly Entrezgene)
AT3G13410	AT3G13410	AT3G13410	820541	protein_coding	Arabidopsis thaliana	3	4.361635	2-C-methyl-D-erythritol 4-phosphate cytidylyltransferase [Source:NCBI gene (formerly Entrezgene)
AT3G13580	AT3G13580	AT3G13580	820560	protein_coding	Arabidopsis thaliana	3	4.433047	Ribosomal protein L30/L7 family protein [Source:NCBI gene (formerly Entrezgene)
AT3G13600	AT3G13600	AT3G13600	820562	protein_coding	Arabidopsis thaliana	3	4.444554	calmodulin-binding family protein [Source:NCBI gene (formerly Entrezgene)
AT3G13750	BGAL1	AT3G13750	820584	protein_coding	Arabidopsis thaliana	3	4.510965	beta galactosidase 1 [Source:NCBI gene (formerly Entrezgene)
AT3G13772	TMN7	AT3G13772	820587	protein_coding	Arabidopsis thaliana	3	4.521532	transmembrane nine 7 [Source:NCBI gene (formerly Entrezgene)
AT3G13790	ATBFRUCT1	AT3G13790	820591	protein_coding	Arabidopsis thaliana	3	4.532762	Glycosyl hydrolases family 32 protein [Source:NCBI gene (formerly Entrezgene)
AT3G13860	HSP60-3A	AT3G13860	820599	protein_coding	Arabidopsis thaliana	3	4.561517	heat shock protein 60-3A [Source:NCBI gene (formerly Entrezgene)
AT3G13870	RHD3	AT3G13870	820600	protein_coding	Arabidopsis thaliana	3	4.56537	Root hair defective 3 GTP-binding protein (RHD3) [Source:NCBI gene (formerly Entrezgene)
AT3G13930	AT3G13930	AT3G13930	820606	protein_coding	Arabidopsis thaliana	3	4.595767	Dihydrolipoamide acetyltransferase, long form protein [Source:NCBI gene (formerly Entrezgene)
AT3G13960	GRF5	AT3G13960	820609	protein_coding	Arabidopsis thaliana	3	4.608076	growth-regulating factor 5 [Source:NCBI gene (formerly Entrezgene)
AT3G14067	AT3G14067	AT3G14067	820621	protein_coding	Arabidopsis thaliana	3	4.658039	Subtilase family protein [Source:NCBI gene (formerly Entrezgene)
AT3G14172	AT3G14172	AT3G14172	5007999	protein_coding	Arabidopsis thaliana	3	4.698457	GPI-anchored adhesin-like protein [Source:NCBI gene (formerly Entrezgene)
AT3G14180	ASIL2	AT3G14180	820635	protein_coding	Arabidopsis thaliana	3	4.706802	sequence-specific DNA binding transcription factor [Source:NCBI gene (formerly Entrezgene)
AT3G14205	AT3G14205	AT3G14205	820638	protein_coding	Arabidopsis thaliana	3	4.71565	Phosphoinositide phosphatase family protein [Source:NCBI gene (formerly Entrezgene)
AT3G14270	FAB1B	AT3G14270	820647	protein_coding	Arabidopsis thaliana	3	4.753705	phosphatidylinositol-4-phosphate 5-kinase family protein [Source:NCBI gene (formerly Entrezgene)
AT3G14310	PME3	AT3G14310	820651	protein_coding	Arabidopsis thaliana	3	4.771833	pectin methylesterase 3 [Source:NCBI gene (formerly Entrezgene)
AT3G14330	AT3G14330	AT3G14330	820653	protein_coding	Arabidopsis thaliana	3	4.778959	Tetratricopeptide repeat (TPR)-like superfamily protein [Source:NCBI gene (formerly Entrezgene)
AT3G14350	SRF7	AT3G14350	820655	protein_coding	Arabidopsis thaliana	3	4.782757	STRUBBELIG-receptor family 7 [Source:NCBI gene (formerly Entrezgene)
AT3G14420	GOX1	AT3G14420	820665	protein_coding	Arabidopsis thaliana	3	4.821391	Aldolase-type TIM barrel family protein [Source:NCBI gene (formerly Entrezgene)
AT3G14720	MPK19	AT3G14720	820700	protein_coding	Arabidopsis thaliana	3	4.945601	MAP kinase 19 [Source:NCBI gene (formerly Entrezgene)
AT3G14940	PPC3	AT3G14940	820723	protein_coding	Arabidopsis thaliana	3	5.025184	phosphoenolpyruvate carboxylase 3 [Source:NCBI gene (formerly Entrezgene)
AT3G15000	RIP1	AT3G15000	820729	protein_coding	Arabidopsis thaliana	3	5.050195	cobalt ion binding protein [Source:NCBI gene (formerly Entrezgene)
AT3G15010	AT3G15010	AT3G15010	820730	protein_coding	Arabidopsis thaliana	3	5.052725	RNA-binding (RRM/RBD/RNP motifs) family protein [Source:NCBI gene (formerly Entrezgene)
AT3G15060	RABA1g	AT3G15060	820735	protein_coding	Arabidopsis thaliana	3	5.069104	RAB GTPase homolog A1G [Source:NCBI gene (formerly Entrezgene)
AT3G15070	AT3G15070	AT3G15070	820736	protein_coding	Arabidopsis thaliana	3	5.070134	RING/U-box superfamily protein [Source:NCBI gene (formerly Entrezgene)
AT3G15095	HCF243	AT3G15095	820740	protein_coding	Arabidopsis thaliana	3	5.08178	Serine/Threonine-kinase pakA-like protein [Source:NCBI gene (formerly Entrezgene)
AT3G15350	AT3G15350	AT3G15350	820766	protein_coding	Arabidopsis thaliana	3	5.166175	Core-2/I-branching beta-1,6-N-acetylglucosaminyltransferase family protein [Source:NCBI gene (formerly Entrezgene)
AT3G15470	AT3G15470	AT3G15470	820786	protein_coding	Arabidopsis thaliana	3	5.216262	Transducin/WD40 repeat-like superfamily protein [Source:NCBI gene (formerly Entrezgene)
AT3G15610	AT3G15610	AT3G15610	820803	protein_coding	Arabidopsis thaliana	3	5.290847	Transducin/WD40 repeat-like superfamily protein [Source:NCBI gene (formerly Entrezgene)
AT3G15640	AT3G15640	AT3G15640	820806	protein_coding	Arabidopsis thaliana	3	5.298991	Rubredoxin-like superfamily protein [Source:NCBI gene (formerly Entrezgene)
AT3G15920	AT3G15920	AT3G15920	820835	protein_coding	Arabidopsis thaliana	3	5.383595	Phox (PX) domain-containing protein [Source:NCBI gene (formerly Entrezgene)
AT3G15950	NAI2	AT3G15950	820839	protein_coding	Arabidopsis thaliana	3	5.397541	DNA topoisomerase-like protein [Source:NCBI gene (formerly Entrezgene)
AT3G16060	AT3G16060	AT3G16060	820851	protein_coding	Arabidopsis thaliana	3	5.447272	ATP binding microtubule motor family protein [Source:NCBI gene (formerly Entrezgene)
AT3G16080	AT3G16080	AT3G16080	820853	protein_coding	Arabidopsis thaliana	3	5.454762	Zinc-binding ribosomal protein family protein [Source:NCBI gene (formerly Entrezgene)
AT3G16290	EMB2083	AT3G16290	820876	protein_coding	Arabidopsis thaliana	3	5.52088	AAA-type ATPase family protein [Source:NCBI gene (formerly Entrezgene)
AT3G16370	AT3G16370	AT3G16370	820884	protein_coding	Arabidopsis thaliana	3	5.55671	GDSL-like Lipase/Acylhydrolase superfamily protein [Source:NCBI gene (formerly Entrezgene)
AT3G16400	NSP1	AT3G16400	820887	protein_coding	Arabidopsis thaliana	3	5.566083	nitrile specifier protein 1 [Source:NCBI gene (formerly Entrezgene)
AT3G16410	NSP4	AT3G16410	820888	protein_coding	Arabidopsis thaliana	3	5.571903	nitrile specifier protein 4 [Source:NCBI gene (formerly Entrezgene)
AT3G16420	PBP1	AT3G16420	820890	protein_coding	Arabidopsis thaliana	3	5.57929	PYK10-binding protein 1 [Source:NCBI gene (formerly Entrezgene)
AT3G16460	JAL34	AT3G16460	820894	protein_coding	Arabidopsis thaliana	3	5.592491	Mannose-binding lectin superfamily protein [Source:NCBI gene (formerly Entrezgene)
AT3G16500	PAP1	AT3G16500	820898	protein_coding	Arabidopsis thaliana	3	5.612203	phytochrome-associated protein 1 [Source:NCBI gene (formerly Entrezgene)
AT3G16640	TCTP	AT3G16640	820916	protein_coding	Arabidopsis thaliana	3	5.669317	translationally controlled tumor protein [Source:NCBI gene (formerly Entrezgene)
AT3G16760	AT3G16760	AT3G16760	820928	protein_coding	Arabidopsis thaliana	3	5.702929	Tetratricopeptide repeat (TPR)-like superfamily protein [Source:NCBI gene (formerly Entrezgene)
AT3G16780	AT3G16780	AT3G16780	820931	protein_coding	Arabidopsis thaliana	3	5.708826	Ribosomal protein L19e family protein [Source:NCBI gene (formerly Entrezgene)
AT3G16810	PUM24	AT3G16810	820934	protein_coding	Arabidopsis thaliana	3	5.723222	pumilio 24 [Source:NCBI gene (formerly Entrezgene)
AT3G17160	AT3G17160	AT3G17160	820973	protein_coding	Arabidopsis thaliana	3	5.852049
AT3G17170	RFC3	AT3G17170	820974	protein_coding	Arabidopsis thaliana	3	5.853059	Translation elongation factor EF1B/ribosomal protein S6 family protein [Source:NCBI gene (formerly Entrezgene)
AT3G17240	mtLPD2	AT3G17240	820984	protein_coding	Arabidopsis thaliana	3	5.889663	lipoamide dehydrogenase 2 [Source:NCBI gene (formerly Entrezgene)
AT3G17310	DRM3	AT3G17310	820994	protein_coding	Arabidopsis thaliana	3	5.908934	S-adenosyl-L-methionine-dependent methyltransferases superfamily protein [Source:NCBI gene (formerly Entrezgene)
AT3G17430	AT3G17430	AT3G17430	821007	protein_coding	Arabidopsis thaliana	3	5.965869	Nucleotide-sugar transporter family protein [Source:NCBI gene (formerly Entrezgene)
AT3G17440	NPSN13	AT3G17440	821008	protein_coding	Arabidopsis thaliana	3	5.969564	Putative plant snare 13 [Source:NCBI gene (formerly Entrezgene)
AT3G17465	RPL3P	AT3G17465	821011	protein_coding	Arabidopsis thaliana	3	5.977722	ribosomal protein L3 plastid [Source:NCBI gene (formerly Entrezgene)
AT3G17750	AT3G17750	AT3G17750	821043	protein_coding	Arabidopsis thaliana	3	6.073731	Protein kinase superfamily protein [Source:NCBI gene (formerly Entrezgene)
AT3G17840	RLK902	AT3G17840	821053	protein_coding	Arabidopsis thaliana	3	6.105908	receptor-like kinase 902 [Source:NCBI gene (formerly Entrezgene)
AT3G17850	AT3G17850	AT3G17850	821054	protein_coding	Arabidopsis thaliana	3	6.109409	Protein kinase superfamily protein [Source:NCBI gene (formerly Entrezgene)
AT3G17900	AT3G17900	AT3G17900	821058	protein_coding	Arabidopsis thaliana	3	6.128506	heat-inducible transcription repressor [Source:NCBI gene (formerly Entrezgene)
AT3G18000	XPL1	AT3G18000	821324	protein_coding	Arabidopsis thaliana	3	6.154363	S-adenosyl-L-methionine-dependent methyltransferases superfamily protein [Source:NCBI gene (formerly Entrezgene)
AT3G18080	BGLU44	AT3G18080	821333	protein_coding	Arabidopsis thaliana	3	6.191461	B-S glucosidase 44 [Source:NCBI gene (formerly Entrezgene)
AT3G18190	AT3G18190	AT3G18190	821346	protein_coding	Arabidopsis thaliana	3	6.232108	TCP-1/cpn60 chaperonin family protein [Source:NCBI gene (formerly Entrezgene)
AT3G18390	EMB1865	AT3G18390	821368	protein_coding	Arabidopsis thaliana	3	6.313471	CRS1 / YhbY (CRM) domain-containing protein [Source:NCBI gene (formerly Entrezgene)
AT3G18410	AT3G18410	AT3G18410	821370	protein_coding	Arabidopsis thaliana	3	6.323143	NADH dehydrogenase ubiquinone 1 beta subcomplex subunit 10-B-like protein (Complex I subunit NDUFS6) [Source:NCBI gene (formerly Entrezgene)
AT3G18640	AT3G18640	AT3G18640	821395	protein_coding	Arabidopsis thaliana	3	6.41327	Zinc finger C-x8-C-x5-C-x3-H type family protein [Source:NCBI gene (formerly Entrezgene)
AT3G18760	AT3G18760	AT3G18760	821407	protein_coding	Arabidopsis thaliana	3	6.457677	Translation elongation factor EF1B/ribosomal protein S6 family protein [Source:NCBI gene (formerly Entrezgene)
AT3G18790	AT3G18790	AT3G18790	821412	protein_coding	Arabidopsis thaliana	3	6.477661	pre-mRNA-splicing factor ISY1-like protein [Source:NCBI gene (formerly Entrezgene)
AT3G18860	AT3G18860	AT3G18860	821419	protein_coding	Arabidopsis thaliana	3	6.501668	transducin family protein / WD-40 repeat family protein [Source:NCBI gene (formerly Entrezgene)
AT3G18940	AT3G18940	AT3G18940	821426	protein_coding	Arabidopsis thaliana	3	6.526734	clast3-like protein [Source:NCBI gene (formerly Entrezgene)
AT3G19100	AT3G19100	AT3G19100	821445	protein_coding	Arabidopsis thaliana	3	6.605296	Protein kinase superfamily protein [Source:NCBI gene (formerly Entrezgene)
AT3G19130	RBP47B	AT3G19130	821447	protein_coding	Arabidopsis thaliana	3	6.611182	RNA-binding protein 47B [Source:NCBI gene (formerly Entrezgene)
AT3G19340	AT3G19340	AT3G19340	821468	protein_coding	Arabidopsis thaliana	3	6.701273	aminopeptidase (DUF3754) [Source:NCBI gene (formerly Entrezgene)
AT3G19390	AT3G19390	AT3G19390	821473	protein_coding	Arabidopsis thaliana	3	6.722825	Granulin repeat cysteine protease family protein [Source:NCBI gene (formerly Entrezgene)
AT3G19553	PUT5	AT3G19553	821492	protein_coding	Arabidopsis thaliana	3	6.790731	Amino acid permease family protein [Source:NCBI gene (formerly Entrezgene)
AT3G19760	EIF4A-III	AT3G19760	821513	protein_coding	Arabidopsis thaliana	3	6.863661	eukaryotic initiation factor 4A-III [Source:NCBI gene (formerly Entrezgene)
AT3G19820	DWF1	AT3G19820	821519	protein_coding	Arabidopsis thaliana	3	6.879524	cell elongation protein / DWARF1 / DIMINUTO (DIM) [Source:NCBI gene (formerly Entrezgene)
AT3G20000	TOM40	AT3G20000	821538	protein_coding	Arabidopsis thaliana	3	6.967462	translocase of the outer mitochondrial membrane 40 [Source:NCBI gene (formerly Entrezgene)
AT3G20080	CYP705A15	AT3G20080	821548	protein_coding	Arabidopsis thaliana	3	7.007869	cytochrome P450, family 705, subfamily A, polypeptide 15 [Source:NCBI gene (formerly Entrezgene)
AT3G20170	AT3G20170	AT3G20170	821561	protein_coding	Arabidopsis thaliana	3	7.041552	ARM repeat superfamily protein [Source:NCBI gene (formerly Entrezgene)
AT3G20210	DELTA-VPE	AT3G20210	821565	protein_coding	Arabidopsis thaliana	3	7.052347	delta vacuolar processing enzyme [Source:NCBI gene (formerly Entrezgene)
AT3G20260	AT3G20260	AT3G20260	821570	protein_coding	Arabidopsis thaliana	3	7.06391	DUF1666 family protein (DUF1666) [Source:NCBI gene (formerly Entrezgene)
AT3G20280	AT3G20280	AT3G20280	821572	protein_coding	Arabidopsis thaliana	3	7.071193	RING/FYVE/PHD zinc finger superfamily protein [Source:NCBI gene (formerly Entrezgene)
AT3G20410	CPK9	AT3G20410	821586	protein_coding	Arabidopsis thaliana	3	7.115819	calmodulin-domain protein kinase 9 [Source:NCBI gene (formerly Entrezgene)
AT3G20430	AT3G20430	AT3G20430	821588	protein_coding	Arabidopsis thaliana	3	7.121062	phosphorylated adapter RNA export-like protein [Source:NCBI gene (formerly Entrezgene)
AT3G20470	GRP5	AT3G20470	3768804	protein_coding	Arabidopsis thaliana	3	7.140294	glycine-rich protein 5 [Source:NCBI gene (formerly Entrezgene)
AT3G20630	UBP14	AT3G20630	821610	protein_coding	Arabidopsis thaliana	3	7.202748	ubiquitin-specific protease 14 [Source:NCBI gene (formerly Entrezgene)
AT3G21140	AT3G21140	AT3G21140	821666	protein_coding	Arabidopsis thaliana	3	7.409421	Pyridoxamine 5'-phosphate oxidase family protein [Source:NCBI gene (formerly Entrezgene)
AT3G21175	ZML1	AT3G21175	821670	protein_coding	Arabidopsis thaliana	3	7.422026	ZIM-like 1 [Source:NCBI gene (formerly Entrezgene)
AT3G21190	MSR1	AT3G21190	821672	protein_coding	Arabidopsis thaliana	3	7.432193	O-fucosyltransferase family protein [Source:NCBI gene (formerly Entrezgene)
AT3G21540	AT3G21540	AT3G21540	821708	protein_coding	Arabidopsis thaliana	3	7.585886	transducin family protein / WD-40 repeat family protein [Source:NCBI gene (formerly Entrezgene)
AT3G21640	TWD1	AT3G21640	821718	protein_coding	Arabidopsis thaliana	3	7.618851	FKBP-type peptidyl-prolyl cis-trans isomerase family protein [Source:NCBI gene (formerly Entrezgene)
AT3G21810	AT3G21810	AT3G21810	821735	protein_coding	Arabidopsis thaliana	3	7.684356	Zinc finger C-x8-C-x5-C-x3-H type family protein [Source:NCBI gene (formerly Entrezgene)
AT3G21820	ATXR2	AT3G21820	821736	protein_coding	Arabidopsis thaliana	3	7.688434	histone-lysine N-methyltransferase ATXR2 [Source:NCBI gene (formerly Entrezgene)
AT3G22110	PAC1	AT3G22110	821774	protein_coding	Arabidopsis thaliana	3	7.792549	20S proteasome alpha subunit C1 [Source:NCBI gene (formerly Entrezgene)
AT3G22170	FHY3	AT3G22170	821781	protein_coding	Arabidopsis thaliana	3	7.821997	far-red elongated hypocotyls 3 [Source:NCBI gene (formerly Entrezgene)
AT3G22290	AT3G22290	AT3G22290	821798	protein_coding	Arabidopsis thaliana	3	7.881547	Endoplasmic reticulum vesicle transporter protein [Source:NCBI gene (formerly Entrezgene)
AT3G22310	PMH1	AT3G22310	821800	protein_coding	Arabidopsis thaliana	3	7.887276	putative mitochondrial RNA helicase 1 [Source:NCBI gene (formerly Entrezgene)
AT3G22320	NRPB5	AT3G22320	821801	protein_coding	Arabidopsis thaliana	3	7.890803	Eukaryotic rpb5 RNA polymerase subunit family protein [Source:NCBI gene (formerly Entrezgene)
AT3G22470	AT3G22470	AT3G22470	821818	protein_coding	Arabidopsis thaliana	3	7.965954	Pentatricopeptide repeat (PPR) superfamily protein [Source:NCBI gene (formerly Entrezgene)
AT3G22520	AT3G22520	AT3G22520	821823	protein_coding	Arabidopsis thaliana	3	7.97472	spindle assembly abnormal protein [Source:NCBI gene (formerly Entrezgene)
AT3G22590	PHP	AT3G22590	821831	protein_coding	Arabidopsis thaliana	3	8.003898	PLANT HOMOLOGOUS TO PARAFIBROMIN [Source:NCBI gene (formerly Entrezgene)
AT3G22660	AT3G22660	AT3G22660	821837	protein_coding	Arabidopsis thaliana	3	8.016051	rRNA processing protein-like protein [Source:NCBI gene (formerly Entrezgene)
AT3G22790	NET1A	AT3G22790	821850	protein_coding	Arabidopsis thaliana	3	8.052219	Kinase interacting (KIP1-like) family protein [Source:NCBI gene (formerly Entrezgene)
AT3G22960	PKP-ALPHA	AT3G22960	821870	protein_coding	Arabidopsis thaliana	3	8.139185	Pyruvate kinase family protein [Source:NCBI gene (formerly Entrezgene)
AT3G23150	ETR2	AT3G23150	821891	protein_coding	Arabidopsis thaliana	3	8.254559	Signal transduction histidine kinase, hybrid-type, ethylene sensor [Source:NCBI gene (formerly Entrezgene)
AT3G23160	AT3G23160	AT3G23160	821892	protein_coding	Arabidopsis thaliana	3	8.259774	plant/protein (DUF668) [Source:NCBI gene (formerly Entrezgene)
AT3G23300	AT3G23300	AT3G23300	821910	protein_coding	Arabidopsis thaliana	3	8.332797	S-adenosyl-L-methionine-dependent methyltransferases superfamily protein [Source:NCBI gene (formerly Entrezgene)
AT3G23450	AT3G23450	AT3G23450	3768908	protein_coding	Arabidopsis thaliana	3	8.410048	transmembrane protein [Source:NCBI gene (formerly Entrezgene)
AT3G23540	AT3G23540	AT3G23540	821933	protein_coding	Arabidopsis thaliana	3	8.443233	alpha/beta-Hydrolases superfamily protein [Source:NCBI gene (formerly Entrezgene)
AT3G23620	AT3G23620	AT3G23620	821942	protein_coding	Arabidopsis thaliana	3	8.480025	Ribosomal RNA processing Brix domain protein [Source:NCBI gene (formerly Entrezgene)
AT3G23690	AT3G23690	AT3G23690	821950	protein_coding	Arabidopsis thaliana	3	8.528609	basic helix-loop-helix (bHLH) DNA-binding superfamily protein [Source:NCBI gene (formerly Entrezgene)
AT3G23750	AT3G23750	AT3G23750	821957	protein_coding	Arabidopsis thaliana	3	8.55806	Leucine-rich repeat protein kinase family protein [Source:NCBI gene (formerly Entrezgene)
AT3G23780	NRPD2A	AT3G23780	821960	protein_coding	Arabidopsis thaliana	3	8.567572	nuclear RNA polymerase D2A [Source:NCBI gene (formerly Entrezgene)
AT3G23820	GAE6	AT3G23820	821965	protein_coding	Arabidopsis thaliana	3	8.603212	UDP-D-glucuronate 4-epimerase 6 [Source:NCBI gene (formerly Entrezgene)
AT3G23900	AT3G23900	AT3G23900	821973	protein_coding	Arabidopsis thaliana	3	8.631482	RNA recognition motif (RRM)-containing protein [Source:NCBI gene (formerly Entrezgene)
AT3G23940	AT3G23940	AT3G23940	821977	protein_coding	Arabidopsis thaliana	3	8.648669	dehydratase family [Source:NCBI gene (formerly Entrezgene)
AT3G23980	BLI	AT3G23980	821982	protein_coding	Arabidopsis thaliana	3	8.662413	BLISTER [Source:NCBI gene (formerly Entrezgene)
AT3G23990	HSP60	AT3G23990	821983	protein_coding	Arabidopsis thaliana	3	8.668772	heat shock protein 60 [Source:NCBI gene (formerly Entrezgene)
AT3G24240	AT3G24240	AT3G24240	822011	protein_coding	Arabidopsis thaliana	3	8.780238	Leucine-rich repeat receptor-like protein kinase family protein [Source:NCBI gene (formerly Entrezgene)
AT3G24430	HCF101	AT3G24430	822033	protein_coding	Arabidopsis thaliana	3	8.868583	ATP binding protein [Source:NCBI gene (formerly Entrezgene)
AT3G24440	VRN5	AT3G24440	822034	protein_coding	Arabidopsis thaliana	3	8.875784	Fibronectin type III domain-containing protein [Source:NCBI gene (formerly Entrezgene)
AT3G24480	AT3G24480	AT3G24480	822038	protein_coding	Arabidopsis thaliana	3	8.901154	Leucine-rich repeat (LRR) family protein [Source:NCBI gene (formerly Entrezgene)
AT3G24490	AT3G24490	AT3G24490	822039	protein_coding	Arabidopsis thaliana	3	8.910422	Alcohol dehydrogenase transcription factor Myb/SANT-like family protein [Source:NCBI gene (formerly Entrezgene)
AT3G24740	AT3G24740	AT3G24740	822072	protein_coding	Arabidopsis thaliana	3	9.031078	cellulose synthase, putative (DUF1644) [Source:NCBI gene (formerly Entrezgene)
AT3G24860	AT3G24860	AT3G24860	822084	protein_coding	Arabidopsis thaliana	3	9.073623	Homeodomain-like superfamily protein [Source:NCBI gene (formerly Entrezgene)
AT3G25040	ERD2B	AT3G25040	822095	protein_coding	Arabidopsis thaliana	3	9.12427	endoplasmic reticulum retention defective 2B [Source:NCBI gene (formerly Entrezgene)
AT3G25120	AT3G25120	AT3G25120	822103	protein_coding	Arabidopsis thaliana	3	9.149528	Mitochondrial import inner membrane translocase subunit Tim17/Tim22/Tim23 family protein [Source:NCBI gene (formerly Entrezgene)
AT3G25140	QUA1	AT3G25140	822105	protein_coding	Arabidopsis thaliana	3	9.154508	Nucleotide-diphospho-sugar transferases superfamily protein [Source:NCBI gene (formerly Entrezgene)
AT3G25220	FKBP15-1	AT3G25220	822115	protein_coding	Arabidopsis thaliana	3	9.182616	FK506-binding protein 15 kD-1 [Source:NCBI gene (formerly Entrezgene)
AT3G25470	AT3G25470	AT3G25470	822131	protein_coding	Arabidopsis thaliana	3	9.232821	bacterial hemolysin-like protein [Source:NCBI gene (formerly Entrezgene)
AT3G25500	AFH1	AT3G25500	822136	protein_coding	Arabidopsis thaliana	3	9.251093	formin homology 1 [Source:NCBI gene (formerly Entrezgene)
AT3G25530	GLYR1	AT3G25530	822139	protein_coding	Arabidopsis thaliana	3	9.271515	glyoxylate reductase 1 [Source:NCBI gene (formerly Entrezgene)
AT3G25680	AT3G25680	AT3G25680	822156	protein_coding	Arabidopsis thaliana	3	9.349612	SLH domain protein [Source:NCBI gene (formerly Entrezgene)
AT3G26400	EIF4B1	AT3G26400	822244	protein_coding	Arabidopsis thaliana	3	9.666449	eukaryotic translation initiation factor 4B1 [Source:NCBI gene (formerly Entrezgene)
AT3G26600	ARO4	AT3G26600	822269	protein_coding	Arabidopsis thaliana	3	9.769634	armadillo repeat only 4 [Source:NCBI gene (formerly Entrezgene)
AT3G26670	AT3G26670	AT3G26670	822279	protein_coding	Arabidopsis thaliana	3	9.797984	magnesium transporter, putative (DUF803) [Source:NCBI gene (formerly Entrezgene)
AT3G26780	MEF14	AT3G26780	822292	protein_coding	Arabidopsis thaliana	3	9.848628	Phosphoglycerate mutase family protein [Source:NCBI gene (formerly Entrezgene)
AT3G27180	AT3G27180	AT3G27180	822337	protein_coding	Arabidopsis thaliana	3	10.026837	S-adenosyl-L-methionine-dependent methyltransferases superfamily protein [Source:NCBI gene (formerly Entrezgene)
AT3G27190	UKL2	AT3G27190	822338	protein_coding	Arabidopsis thaliana	3	10.039198	uridine kinase-like 2 [Source:NCBI gene (formerly Entrezgene)
AT3G27230	AT3G27230	AT3G27230	822342	protein_coding	Arabidopsis thaliana	3	10.053929	S-adenosyl-L-methionine-dependent methyltransferases superfamily protein [Source:NCBI gene (formerly Entrezgene)
AT3G27280	PHB4	AT3G27280	822347	protein_coding	Arabidopsis thaliana	3	10.076809	prohibitin 4 [Source:NCBI gene (formerly Entrezgene)
AT3G27740	CARA	AT3G27740	822396	protein_coding	Arabidopsis thaliana	3	10.28123	carbamoyl phosphate synthetase A [Source:NCBI gene (formerly Entrezgene)
AT3G27820	MDAR4	AT3G27820	822402	protein_coding	Arabidopsis thaliana	3	10.31501	monodehydroascorbate reductase 4 [Source:NCBI gene (formerly Entrezgene)
AT3G27960	KLCR2	AT3G27960	822420	protein_coding	Arabidopsis thaliana	3	10.38023	Tetratricopeptide repeat (TPR)-like superfamily protein [Source:NCBI gene (formerly Entrezgene)
AT3G28180	CSLC04	AT3G28180	822444	protein_coding	Arabidopsis thaliana	3	10.505711	Cellulose-synthase-like C4 [Source:NCBI gene (formerly Entrezgene)
AT3G28345	ABCB15	AT3G28345	822463	protein_coding	Arabidopsis thaliana	3	10.59369	ABC transporter family protein [Source:NCBI gene (formerly Entrezgene)
AT3G28550	AT3G28550	AT3G28550	822485	protein_coding	Arabidopsis thaliana	3	10.700562	Proline-rich extensin-like family protein [Source:NCBI gene (formerly Entrezgene)
AT3G28770	AT3G28770	AT3G28770	822509	protein_coding	Arabidopsis thaliana	3	10.796695	transmembrane protein, putative (DUF1216) [Source:NCBI gene (formerly Entrezgene)
AT3G28860	ABCB19	AT3G28860	822519	protein_coding	Arabidopsis thaliana	3	10.870005	ATP binding cassette subfamily B19 [Source:NCBI gene (formerly Entrezgene)
AT3G29230	AT3G29230	AT3G29230	822578	protein_coding	Arabidopsis thaliana	3	11.18857	Tetratricopeptide repeat (TPR)-like superfamily protein [Source:NCBI gene (formerly Entrezgene)
AT3G29290	emb2076	AT3G29290	822586	protein_coding	Arabidopsis thaliana	3	11.238011	Pentatricopeptide repeat (PPR) superfamily protein [Source:NCBI gene (formerly Entrezgene)
AT3G29310	AT3G29310	AT3G29310	822589	protein_coding	Arabidopsis thaliana	3	11.249558	calmodulin-binding protein-like protein [Source:NCBI gene (formerly Entrezgene)
AT3G29320	PHS1	AT3G29320	822590	protein_coding	Arabidopsis thaliana	3	11.252807	Glycosyl transferase, family 35 [Source:NCBI gene (formerly Entrezgene)
AT3G29400	EXO70E1	AT3G29400	822601	protein_coding	Arabidopsis thaliana	3	11.29718	exocyst subunit exo70 family protein E1 [Source:NCBI gene (formerly Entrezgene)
AT3G30300	AT3G30300	AT3G30300	822730	protein_coding	Arabidopsis thaliana	3	11.921096	O-fucosyltransferase family protein [Source:NCBI gene (formerly Entrezgene)
AT3G42170	DAYSLEEPER	AT3G42170	3769417	protein_coding	Arabidopsis thaliana	3	14.320943	BED zinc finger and hAT dimerization domain-containing protein DAYSLEEPER [Source:NCBI gene (formerly Entrezgene)
AT3G43240	AT3G43240	AT3G43240	823399	protein_coding	Arabidopsis thaliana	3	15.209831	ARID/BRIGHT DNA-binding domain-containing protein [Source:NCBI gene (formerly Entrezgene)
AT3G43300	ATMIN7	AT3G43300	823405	protein_coding	Arabidopsis thaliana	3	15.233845	HOPM interactor 7 [Source:NCBI gene (formerly Entrezgene)
AT3G43590	AT3G43590	AT3G43590	823456	protein_coding	Arabidopsis thaliana	3	15.509527	zinc knuckle (CCHC-type) family protein [Source:NCBI gene (formerly Entrezgene)
AT3G43600	AAO2	AT3G43600	823457	protein_coding	Arabidopsis thaliana	3	15.511832	aldehyde oxidase 2 [Source:NCBI gene (formerly Entrezgene)
AT3G43960	AT3G43960	AT3G43960	823513	protein_coding	Arabidopsis thaliana	3	15.774053	Cysteine proteinases superfamily protein [Source:NCBI gene (formerly Entrezgene)
AT3G44200	NEK6	AT3G44200	823542	protein_coding	Arabidopsis thaliana	3	15.906348	serine/threonine-protein kinase NEK5 [Source:NCBI gene (formerly Entrezgene)
AT3G45030	AT3G45030	AT3G45030	823638	protein_coding	Arabidopsis thaliana	3	16.471361	Ribosomal protein S10p/S20e family protein [Source:NCBI gene (formerly Entrezgene)
AT3G45310	AT3G45310	AT3G45310	823669	protein_coding	Arabidopsis thaliana	3	16.62821	Cysteine proteinases superfamily protein [Source:NCBI gene (formerly Entrezgene)
AT3G45850	AT3G45850	AT3G45850	823728	protein_coding	Arabidopsis thaliana	3	16.8555	P-loop containing nucleoside triphosphate hydrolases superfamily protein [Source:NCBI gene (formerly Entrezgene)
AT3G46060	RABE1c	AT3G46060	823749	protein_coding	Arabidopsis thaliana	3	16.917527	RAB GTPase homolog 8A [Source:NCBI gene (formerly Entrezgene)
AT3G46430	AT3G46430	AT3G46430	823793	protein_coding	Arabidopsis thaliana	3	17.087538	ATP synthase [Source:NCBI gene (formerly Entrezgene)
AT3G46620	RDUF1	AT3G46620	823815	protein_coding	Arabidopsis thaliana	3	17.178601	zinc finger (C3HC4-type RING finger) family protein [Source:NCBI gene (formerly Entrezgene)
AT3G46960	AT3G46960	AT3G46960	823849	protein_coding	Arabidopsis thaliana	3	17.290873	RNA helicase, ATP-dependent, SK12/DOB1 protein [Source:NCBI gene (formerly Entrezgene)
AT3G46970	PHS2	AT3G46970	823850	protein_coding	Arabidopsis thaliana	3	17.301394	alpha-glucan phosphorylase 2 [Source:NCBI gene (formerly Entrezgene)
AT3G47120	AT3G47120	AT3G47120	823865	protein_coding	Arabidopsis thaliana	3	17.350898	RNA recognition motif (RRM)-containing protein [Source:NCBI gene (formerly Entrezgene)
AT3G47370	AT3G47370	AT3G47370	823891	protein_coding	Arabidopsis thaliana	3	17.453423	Ribosomal protein S10p/S20e family protein [Source:NCBI gene (formerly Entrezgene)
AT3G47420	G3Pp1	AT3G47420	823896	protein_coding	Arabidopsis thaliana	3	17.472297	putative glycerol-3-phosphate transporter 1 [Source:NCBI gene (formerly Entrezgene)
AT3G47610	AT3G47610	AT3G47610	823915	protein_coding	Arabidopsis thaliana	3	17.549111	transcription regulator/ zinc ion binding protein [Source:NCBI gene (formerly Entrezgene)
AT3G47730	ABCA2	AT3G47730	823927	protein_coding	Arabidopsis thaliana	3	17.59406	ATP-binding cassette A2 [Source:NCBI gene (formerly Entrezgene)
AT3G47800	AT3G47800	AT3G47800	823934	protein_coding	Arabidopsis thaliana	3	17.634804	Galactose mutarotase-like superfamily protein [Source:NCBI gene (formerly Entrezgene)
AT3G47810	MAG1	AT3G47810	823935	protein_coding	Arabidopsis thaliana	3	17.637122	Calcineurin-like metallo-phosphoesterase superfamily protein [Source:NCBI gene (formerly Entrezgene)
AT3G47990	SIS3	AT3G47990	823954	protein_coding	Arabidopsis thaliana	3	17.713094	SUGAR-INSENSITIVE 3 [Source:NCBI gene (formerly Entrezgene)
AT3G48110	EDD1	AT3G48110	823966	protein_coding	Arabidopsis thaliana	3	17.76297	glycine-tRNA ligase [Source:NCBI gene (formerly Entrezgene)
AT3G48140	AT3G48140	AT3G48140	823969	protein_coding	Arabidopsis thaliana	3	17.778282	B12D protein [Source:NCBI gene (formerly Entrezgene)
AT3G48150	APC8	AT3G48150	823970	protein_coding	Arabidopsis thaliana	3	17.779507	anaphase-promoting complex subunit 8 [Source:NCBI gene (formerly Entrezgene)
AT3G48430	REF6	AT3G48430	824002	protein_coding	Arabidopsis thaliana	3	17.935256	relative of early flowering 6 [Source:NCBI gene (formerly Entrezgene)
AT3G48670	IDN2	AT3G48670	824027	protein_coding	Arabidopsis thaliana	3	18.030669	XH/XS domain-containing protein [Source:NCBI gene (formerly Entrezgene)
AT3G48690	CXE12	AT3G48690	824030	protein_coding	Arabidopsis thaliana	3	18.037046	alpha/beta-Hydrolases superfamily protein [Source:NCBI gene (formerly Entrezgene)
AT3G48760	AT3G48760	AT3G48760	824037	protein_coding	Arabidopsis thaliana	3	18.075705	DHHC-type zinc finger family protein [Source:NCBI gene (formerly Entrezgene)
AT3G48800	AT3G48800	AT3G48800	824041	protein_coding	Arabidopsis thaliana	3	18.095442	Sterile alpha motif (SAM) domain-containing protein [Source:NCBI gene (formerly Entrezgene)
AT3G48870	HSP93-III	AT3G48870	824048	protein_coding	Arabidopsis thaliana	3	18.122118	Clp ATPase [Source:NCBI gene (formerly Entrezgene)
AT3G49080	AT3G49080	AT3G49080	824070	protein_coding	Arabidopsis thaliana	3	18.194154	Ribosomal protein S5 domain 2-like superfamily protein [Source:NCBI gene (formerly Entrezgene)
AT3G49140	AT3G49140	AT3G49140	824075	protein_coding	Arabidopsis thaliana	3	18.211863	Pentatricopeptide repeat (PPR) superfamily protein [Source:NCBI gene (formerly Entrezgene)
AT3G49250	DMS3	AT3G49250	824086	protein_coding	Arabidopsis thaliana	3	18.25596	defective in meristem silencing 3 [Source:NCBI gene (formerly Entrezgene)
AT3G49240	emb1796	AT3G49240	824085	protein_coding	Arabidopsis thaliana	3	18.255961	Pentatricopeptide repeat (PPR) superfamily protein [Source:NCBI gene (formerly Entrezgene)
AT3G49720	AT3G49720	AT3G49720	824134	protein_coding	Arabidopsis thaliana	3	18.440003	transmembrane protein [Source:NCBI gene (formerly Entrezgene)
AT3G49810	AT3G49810	AT3G49810	824143	protein_coding	Arabidopsis thaliana	3	18.474305	ARM repeat superfamily protein [Source:NCBI gene (formerly Entrezgene)
AT3G49990	AT3G49990	AT3G49990	824161	protein_coding	Arabidopsis thaliana	3	18.532301	Low temperature viability protein [Source:NCBI gene (formerly Entrezgene)
AT3G50080	VFB2	AT3G50080	824170	protein_coding	Arabidopsis thaliana	3	18.572624	VIER F-box protein 2 [Source:NCBI gene (formerly Entrezgene)
AT3G50210	AT3G50210	AT3G50210	824183	protein_coding	Arabidopsis thaliana	3	18.614112	2-oxoglutarate (2OG) and Fe(II)-dependent oxygenase superfamily protein [Source:NCBI gene (formerly Entrezgene)
AT3G50590	AT3G50590	AT3G50590	824223	protein_coding	Arabidopsis thaliana	3	18.770872	Transducin/WD40 repeat-like superfamily protein [Source:NCBI gene (formerly Entrezgene)
AT3G50670	U1-70K	AT3G50670	824230	protein_coding	Arabidopsis thaliana	3	18.82616	U1 small nuclear ribonucleoprotein-70K [Source:NCBI gene (formerly Entrezgene)
AT3G51010	AT3G51010	AT3G51010	824265	protein_coding	Arabidopsis thaliana	3	18.946641	protein translocase subunit [Source:NCBI gene (formerly Entrezgene)
AT3G51050	AT3G51050	AT3G51050	824269	protein_coding	Arabidopsis thaliana	3	18.953842	FG-GAP repeat-containing protein [Source:NCBI gene (formerly Entrezgene)
AT3G51100	AT3G51100	AT3G51100	824274	protein_coding	Arabidopsis thaliana	3	18.980217	altered inheritance of mitochondria protein [Source:NCBI gene (formerly Entrezgene)
AT3G51250	AT3G51250	AT3G51250	824288	protein_coding	Arabidopsis thaliana	3	19.028106	Senescence/dehydration-associated protein-like protein [Source:NCBI gene (formerly Entrezgene)
AT3G51260	PAD1	AT3G51260	824289	protein_coding	Arabidopsis thaliana	3	19.030926	20S proteasome alpha subunit PAD1 [Source:NCBI gene (formerly Entrezgene)
AT3G51310	VPS35C	AT3G51310	824294	protein_coding	Arabidopsis thaliana	3	19.044331	VPS35 homolog C [Source:NCBI gene (formerly Entrezgene)
AT3G51460	RHD4	AT3G51460	824309	protein_coding	Arabidopsis thaliana	3	19.092518	Phosphoinositide phosphatase family protein [Source:NCBI gene (formerly Entrezgene)
AT3G51550	FER	AT3G51550	824318	protein_coding	Arabidopsis thaliana	3	19.117584	Malectin/receptor-like protein kinase family protein [Source:NCBI gene (formerly Entrezgene)
AT3G51630	WNK5	AT3G51630	824326	protein_coding	Arabidopsis thaliana	3	19.148871	with no lysine (K) kinase 5 [Source:NCBI gene (formerly Entrezgene)
AT3G51650	AT3G51650	AT3G51650	824328	protein_coding	Arabidopsis thaliana	3	19.158851	stress response NST1-like protein [Source:NCBI gene (formerly Entrezgene)
AT3G51840	ACX4	AT3G51840	824347	protein_coding	Arabidopsis thaliana	3	19.22536	acyl-CoA oxidase 4 [Source:NCBI gene (formerly Entrezgene)
AT3G51870	AT3G51870	AT3G51870	824350	protein_coding	Arabidopsis thaliana	3	19.243902	Mitochondrial substrate carrier family protein [Source:NCBI gene (formerly Entrezgene)
AT3G51950	AT3G51950	AT3G51950	824358	protein_coding	Arabidopsis thaliana	3	19.277594	Zinc finger (CCCH-type) family protein / RNA recognition motif (RRM)-containing protein [Source:NCBI gene (formerly Entrezgene)
AT3G52220	AT3G52220	AT3G52220	824387	protein_coding	Arabidopsis thaliana	3	19.369362	leukocyte immunoglobulin-like receptor family A protein [Source:NCBI gene (formerly Entrezgene)
AT3G52240	AT3G52240	AT3G52240	824389	protein_coding	Arabidopsis thaliana	3	19.372634	transcriptional regulator ATRX [Source:NCBI gene (formerly Entrezgene)
AT3G52380	CP33	AT3G52380	824403	protein_coding	Arabidopsis thaliana	3	19.421397	chloroplast RNA-binding protein 33 [Source:NCBI gene (formerly Entrezgene)
AT3G52990	AT3G52990	AT3G52990	824465	protein_coding	Arabidopsis thaliana	3	19.648711	Pyruvate kinase family protein [Source:NCBI gene (formerly Entrezgene)
AT3G53030	SRPK4	AT3G53030	824469	protein_coding	Arabidopsis thaliana	3	19.662195	ser/arg-rich protein kinase 4 [Source:NCBI gene (formerly Entrezgene)
AT3G53380	AT3G53380	AT3G53380	824506	protein_coding	Arabidopsis thaliana	3	19.789038	Concanavalin A-like lectin protein kinase family protein [Source:NCBI gene (formerly Entrezgene)
AT3G53390	AT3G53390	AT3G53390	824507	protein_coding	Arabidopsis thaliana	3	19.792466	Transducin/WD40 repeat-like superfamily protein [Source:NCBI gene (formerly Entrezgene)
AT3G53480	ABCG37	AT3G53480	824516	protein_coding	Arabidopsis thaliana	3	19.825267	pleiotropic drug resistance 9 [Source:NCBI gene (formerly Entrezgene)
AT3G53670	AT3G53670	AT3G53670	824534	protein_coding	Arabidopsis thaliana	3	19.890364
AT3G53710	AGD6	AT3G53710	824538	protein_coding	Arabidopsis thaliana	3	19.903234	ARF-GAP domain 6 [Source:NCBI gene (formerly Entrezgene)
AT3G54090	FLN1	AT3G54090	824576	protein_coding	Arabidopsis thaliana	3	20.028052	fructokinase-like 1 [Source:NCBI gene (formerly Entrezgene)
AT3G54110	PUMP1	AT3G54110	824578	protein_coding	Arabidopsis thaliana	3	20.03867	plant uncoupling mitochondrial protein 1 [Source:NCBI gene (formerly Entrezgene)
AT3G54120	AT3G54120	AT3G54120	824579	protein_coding	Arabidopsis thaliana	3	20.041126	Reticulon family protein [Source:NCBI gene (formerly Entrezgene)
AT3G54170	FIP37	AT3G54170	824584	protein_coding	Arabidopsis thaliana	3	20.056664	FKBP12 interacting protein 37 [Source:NCBI gene (formerly Entrezgene)
AT3G54470	AT3G54470	AT3G54470	824612	protein_coding	Arabidopsis thaliana	3	20.168005	uridine 5'-monophosphate synthase / UMP synthase (PYRE-F) (UMPS) [Source:NCBI gene (formerly Entrezgene)
AT3G54580	AT3G54580	AT3G54580	824623	protein_coding	Arabidopsis thaliana	3	20.200573	Proline-rich extensin-like family protein [Source:NCBI gene (formerly Entrezgene)
AT3G54640	TSA1	AT3G54640	824629	protein_coding	Arabidopsis thaliana	3	20.223034	tryptophan synthase alpha chain [Source:NCBI gene (formerly Entrezgene)
AT3G54670	TTN8	AT3G54670	824632	protein_coding	Arabidopsis thaliana	3	20.235506	Structural maintenance of chromosomes (SMC) family protein [Source:NCBI gene (formerly Entrezgene)
AT3G54810	BME3	AT3G54810	824646	protein_coding	Arabidopsis thaliana	3	20.29613	Plant-specific GATA-type zinc finger transcription factor family protein [Source:NCBI gene (formerly Entrezgene)
AT3G54840	ARA6	AT3G54840	824649	protein_coding	Arabidopsis thaliana	3	20.318412	Ras-related small GTP-binding family protein [Source:NCBI gene (formerly Entrezgene)
AT3G54960	PDIL1-3	AT3G54960	824661	protein_coding	Arabidopsis thaliana	3	20.36326	PDI-like 1-3 [Source:NCBI gene (formerly Entrezgene)
AT3G55020	AT3G55020	AT3G55020	824668	protein_coding	Arabidopsis thaliana	3	20.388869	Ypt/Rab-GAP domain of gyp1p superfamily protein [Source:NCBI gene (formerly Entrezgene)
AT3G55070	AT3G55070	AT3G55070	824673	protein_coding	Arabidopsis thaliana	3	20.408274	LisH/CRA/RING-U-box domains-containing protein [Source:NCBI gene (formerly Entrezgene)
AT3G55200	SAP130a	AT3G55200	824686	protein_coding	Arabidopsis thaliana	3	20.460329	Cleavage and polyadenylation specificity factor (CPSF) A subunit protein [Source:NCBI gene (formerly Entrezgene)
AT3G55280	RPL23AB	AT3G55280	824694	protein_coding	Arabidopsis thaliana	3	20.500234	ribosomal protein L23AB [Source:NCBI gene (formerly Entrezgene)
AT3G55410	AT3G55410	AT3G55410	824707	protein_coding	Arabidopsis thaliana	3	20.541269	2-oxoglutarate dehydrogenase, E1 component [Source:NCBI gene (formerly Entrezgene)
AT3G55440	TPI	AT3G55440	824710	protein_coding	Arabidopsis thaliana	3	20.553403	triosephosphate isomerase [Source:NCBI gene (formerly Entrezgene)
AT3G55460	SCL30	AT3G55460	824712	protein_coding	Arabidopsis thaliana	3	20.560802	SC35-like splicing factor 30 [Source:NCBI gene (formerly Entrezgene)
AT3G55620	eIF6A	AT3G55620	824728	protein_coding	Arabidopsis thaliana	3	20.634057	Translation initiation factor IF6 [Source:NCBI gene (formerly Entrezgene)
AT3G55720	AT3G55720	AT3G55720	824738	protein_coding	Arabidopsis thaliana	3	20.679664	replication factor C subunit, putative (DUF620) [Source:NCBI gene (formerly Entrezgene)
AT3G55830	EPC1	AT3G55830	824749	protein_coding	Arabidopsis thaliana	3	20.714946	Nucleotide-diphospho-sugar transferases superfamily protein [Source:NCBI gene (formerly Entrezgene)
AT3G56050	AT3G56050	AT3G56050	824771	protein_coding	Arabidopsis thaliana	3	20.797871	Protein kinase family protein [Source:NCBI gene (formerly Entrezgene)
AT3G56130	AT3G56130	AT3G56130	824779	protein_coding	Arabidopsis thaliana	3	20.826576	biotin/lipoyl attachment domain-containing protein [Source:NCBI gene (formerly Entrezgene)
AT3G56190	ALPHA-SNAP2	AT3G56190	824785	protein_coding	Arabidopsis thaliana	3	20.845674	alpha-soluble NSF attachment protein 2 [Source:NCBI gene (formerly Entrezgene)
AT3G56360	AT3G56360	AT3G56360	824803	protein_coding	Arabidopsis thaliana	3	20.896332
AT3G56370	AT3G56370	AT3G56370	824804	protein_coding	Arabidopsis thaliana	3	20.899099	Leucine-rich repeat protein kinase family protein [Source:NCBI gene (formerly Entrezgene)
AT3G56430	AT3G56430	AT3G56430	824810	protein_coding	Arabidopsis thaliana	3	20.923334	import inner membrane translocase subunit [Source:NCBI gene (formerly Entrezgene)
AT3G56450	ALPHA-SNAP1	AT3G56450	824812	protein_coding	Arabidopsis thaliana	3	20.930557	alpha-soluble NSF attachment protein 1 [Source:NCBI gene (formerly Entrezgene)
AT3G56480	AT3G56480	AT3G56480	824815	protein_coding	Arabidopsis thaliana	3	20.936098	myosin heavy chain-like protein [Source:NCBI gene (formerly Entrezgene)
AT3G56490	HIT3	AT3G56490	824816	protein_coding	Arabidopsis thaliana	3	20.941285	HIS triad family protein 3 [Source:NCBI gene (formerly Entrezgene)
AT3G56640	SEC15A	AT3G56640	824831	protein_coding	Arabidopsis thaliana	3	20.981316	exocyst complex component sec15A [Source:NCBI gene (formerly Entrezgene)
AT3G56850	AREB3	AT3G56850	824852	protein_coding	Arabidopsis thaliana	3	21.046234	ABA-responsive element binding protein 3 [Source:NCBI gene (formerly Entrezgene)
AT3G56990	EDA7	AT3G56990	824866	protein_coding	Arabidopsis thaliana	3	21.088027	embryo sac development arrest 7 [Source:NCBI gene (formerly Entrezgene)
AT3G57000	AT3G57000	AT3G57000	824867	protein_coding	Arabidopsis thaliana	3	21.092183	nucleolar essential protein-like protein [Source:NCBI gene (formerly Entrezgene)
AT3G57150	NAP57	AT3G57150	824882	protein_coding	Arabidopsis thaliana	3	21.153815	homologue of NAP57 [Source:NCBI gene (formerly Entrezgene)
AT3G57220	AT3G57220	AT3G57220	824889	protein_coding	Arabidopsis thaliana	3	21.174395	Glycosyl transferase family 4 protein [Source:NCBI gene (formerly Entrezgene)
AT3G57330	ACA11	AT3G57330	824900	protein_coding	Arabidopsis thaliana	3	21.211014	autoinhibited Ca2+-ATPase 11 [Source:NCBI gene (formerly Entrezgene)
AT3G57630	AT3G57630	AT3G57630	824932	protein_coding	Arabidopsis thaliana	3	21.339274	exostosin family protein [Source:NCBI gene (formerly Entrezgene)
AT3G57650	LPAT2	AT3G57650	824934	protein_coding	Arabidopsis thaliana	3	21.349383	lysophosphatidyl acyltransferase 2 [Source:NCBI gene (formerly Entrezgene)
AT3G57710	AT3G57710	AT3G57710	824940	protein_coding	Arabidopsis thaliana	3	21.384676	Protein kinase superfamily protein [Source:NCBI gene (formerly Entrezgene)
AT3G57940	AT3G57940	AT3G57940	824963	protein_coding	Arabidopsis thaliana	3	21.449254	GNAT acetyltransferase (DUF699) [Source:NCBI gene (formerly Entrezgene)
AT3G58040	SINAT2	AT3G58040	824973	protein_coding	Arabidopsis thaliana	3	21.488433	seven in absentia of Arabidopsis 2 [Source:NCBI gene (formerly Entrezgene)
AT3G58110	AT3G58110	AT3G58110	824980	protein_coding	Arabidopsis thaliana	3	21.516635
AT3G58170	BS14A	AT3G58170	824986	protein_coding	Arabidopsis thaliana	3	21.542359	BET1P/SFT1P-like protein 14A [Source:NCBI gene (formerly Entrezgene)
AT3G58510	AT3G58510	AT3G58510	825020	protein_coding	Arabidopsis thaliana	3	21.639978	DEA(D/H)-box RNA helicase family protein [Source:NCBI gene (formerly Entrezgene)
AT3G58570	AT3G58570	AT3G58570	825026	protein_coding	Arabidopsis thaliana	3	21.656484	P-loop containing nucleoside triphosphate hydrolases superfamily protein [Source:NCBI gene (formerly Entrezgene)
AT3G58580	AT3G58580	AT3G58580	825027	protein_coding	Arabidopsis thaliana	3	21.660598	DNAse I-like superfamily protein [Source:NCBI gene (formerly Entrezgene)
AT3G58640	AT3G58640	AT3G58640	825033	protein_coding	Arabidopsis thaliana	3	21.686741	Mitogen activated protein kinase kinase kinase-like protein [Source:NCBI gene (formerly Entrezgene)
AT3G58750	CSY2	AT3G58750	825044	protein_coding	Arabidopsis thaliana	3	21.724306	citrate synthase 2 [Source:NCBI gene (formerly Entrezgene)
AT3G58840	PMD1	AT3G58840	825053	protein_coding	Arabidopsis thaliana	3	21.757073	Tropomyosin-like protein [Source:NCBI gene (formerly Entrezgene)
AT3G59070	AT3G59070	AT3G59070	825076	protein_coding	Arabidopsis thaliana	3	21.832364	Cytochrome b561/ferric reductase transmembrane with DOMON related domain-containing protein [Source:NCBI gene (formerly Entrezgene)
AT3G59140	ABCC10	AT3G59140	825083	protein_coding	Arabidopsis thaliana	3	21.863348	multidrug resistance-associated protein 14 [Source:NCBI gene (formerly Entrezgene)
AT3G59910	AT3G59910	AT3G59910	825161	protein_coding	Arabidopsis thaliana	3	22.130483	Ankyrin repeat family protein [Source:NCBI gene (formerly Entrezgene)
AT3G60050	AT3G60050	AT3G60050	825175	protein_coding	Arabidopsis thaliana	3	22.18	Pentatricopeptide repeat (PPR) superfamily protein [Source:NCBI gene (formerly Entrezgene)
AT3G60320	AT3G60320	AT3G60320	825203	protein_coding	Arabidopsis thaliana	3	22.291886	bZIP domain class transcription factor (DUF630 and DUF632) [Source:NCBI gene (formerly Entrezgene)
AT3G60360	EDA14	AT3G60360	825207	protein_coding	Arabidopsis thaliana	3	22.312258	embryo sac development arrest 14 [Source:NCBI gene (formerly Entrezgene)
AT3G60770	AT3G60770	AT3G60770	825248	protein_coding	Arabidopsis thaliana	3	22.460189	Ribosomal protein S13/S15 [Source:NCBI gene (formerly Entrezgene)
AT3G60860	AT3G60860	AT3G60860	825257	protein_coding	Arabidopsis thaliana	3	22.484397	SEC7-like guanine nucleotide exchange family protein [Source:NCBI gene (formerly Entrezgene)
AT3G60910	AT3G60910	AT3G60910	825262	protein_coding	Arabidopsis thaliana	3	22.501544	S-adenosyl-L-methionine-dependent methyltransferases superfamily protein [Source:NCBI gene (formerly Entrezgene)
AT3G61050	NTMC2T4	AT3G61050	825277	protein_coding	Arabidopsis thaliana	3	22.597216	Calcium-dependent lipid-binding (CaLB domain) family protein [Source:NCBI gene (formerly Entrezgene)
AT3G61130	GAUT1	AT3G61130	825285	protein_coding	Arabidopsis thaliana	3	22.621912	galacturonosyltransferase 1 [Source:NCBI gene (formerly Entrezgene)
AT3G61240	AT3G61240	AT3G61240	825296	protein_coding	Arabidopsis thaliana	3	22.666147	DEA(D/H)-box RNA helicase family protein [Source:NCBI gene (formerly Entrezgene)
AT3G61370	AT3G61370	AT3G61370	825309	protein_coding	Arabidopsis thaliana	3	22.706242	pre-mRNA-splicing factor CWC22-like protein (DUF3245) [Source:NCBI gene (formerly Entrezgene)
AT3G61440	CYSC1	AT3G61440	825317	protein_coding	Arabidopsis thaliana	3	22.735663	cysteine synthase C1 [Source:NCBI gene (formerly Entrezgene)
AT3G61650	TUBG1	AT3G61650	825338	protein_coding	Arabidopsis thaliana	3	22.812082	gamma-tubulin [Source:NCBI gene (formerly Entrezgene)
AT3G61780	emb1703	AT3G61780	825351	protein_coding	Arabidopsis thaliana	3	22.86742	embryo defective 1703 [Source:NCBI gene (formerly Entrezgene)
AT3G62120	AT3G62120	AT3G62120	825385	protein_coding	Arabidopsis thaliana	3	23.00103	Class II aaRS and biotin synthetases superfamily protein [Source:NCBI gene (formerly Entrezgene)
AT3G62240	AT3G62240	AT3G62240	825397	protein_coding	Arabidopsis thaliana	3	23.033355	RING/U-box superfamily protein [Source:NCBI gene (formerly Entrezgene)
AT3G62250	UBQ5	AT3G62250	825398	protein_coding	Arabidopsis thaliana	3	23.037018	ubiquitin 5 [Source:NCBI gene (formerly Entrezgene)
AT3G62270	AT3G62270	AT3G62270	825400	protein_coding	Arabidopsis thaliana	3	23.042212	HCO3- transporter family [Source:NCBI gene (formerly Entrezgene)
AT3G62290	ARFA1E	AT3G62290	825402	protein_coding	Arabidopsis thaliana	3	23.051544	ADP-ribosylation factor A1E [Source:NCBI gene (formerly Entrezgene)
AT3G62330	AT3G62330	AT3G62330	825406	protein_coding	Arabidopsis thaliana	3	23.062639	Zinc knuckle (CCHC-type) family protein [Source:NCBI gene (formerly Entrezgene)
AT3G62360	AT3G62360	AT3G62360	825409	protein_coding	Arabidopsis thaliana	3	23.072746	Carbohydrate-binding-like fold [Source:NCBI gene (formerly Entrezgene)
AT3G62600	ATERDJ3B	AT3G62600	825434	protein_coding	Arabidopsis thaliana	3	23.150779	DNAJ heat shock family protein [Source:NCBI gene (formerly Entrezgene)
AT3G62680	PRP3	AT3G62680	825442	protein_coding	Arabidopsis thaliana	3	23.182722	proline-rich protein 3 [Source:NCBI gene (formerly Entrezgene)
AT3G62790	AT3G62790	AT3G62790	825454	protein_coding	Arabidopsis thaliana	3	23.22303	NADH-ubiquinone oxidoreductase-like protein [Source:NCBI gene (formerly Entrezgene)
AT3G62910	APG3	AT3G62910	825466	protein_coding	Arabidopsis thaliana	3	23.257404	Peptide chain release factor 1 [Source:NCBI gene (formerly Entrezgene)
AT3G63080	GPX5	AT3G63080	825483	protein_coding	Arabidopsis thaliana	3	23.309737	glutathione peroxidase 5 [Source:NCBI gene (formerly Entrezgene)
AT3G63410	APG1	AT3G63410	825516	protein_coding	Arabidopsis thaliana	3	23.415589	S-adenosyl-L-methionine-dependent methyltransferases superfamily protein [Source:NCBI gene (formerly Entrezgene)
AT4G00100	RPS13A	AT4G00100	828167	protein_coding	Arabidopsis thaliana	4	0.036916	ribosomal protein S13A [Source:NCBI gene (formerly Entrezgene)
AT4G00180	YAB3	AT4G00180	827914	protein_coding	Arabidopsis thaliana	4	0.072545	Plant-specific transcription factor YABBY family protein [Source:NCBI gene (formerly Entrezgene)
AT4G00238	AT4G00238	AT4G00238	825892	protein_coding	Arabidopsis thaliana	4	0.103823	DNA-binding storekeeper protein-related transcriptional regulator [Source:NCBI gene (formerly Entrezgene)
AT4G00380	FDM2	AT4G00380	828016	protein_coding	Arabidopsis thaliana	4	0.167497	XH/XS domain-containing protein [Source:NCBI gene (formerly Entrezgene)
AT4G00570	NAD-ME2	AT4G00570	828222	protein_coding	Arabidopsis thaliana	4	0.242461	NAD-dependent malic enzyme 2 [Source:NCBI gene (formerly Entrezgene)
AT4G00585	AT4G00585	AT4G00585	828026	protein_coding	Arabidopsis thaliana	4	0.25084	transmembrane protein [Source:NCBI gene (formerly Entrezgene)
AT4G00720	SK32	AT4G00720	828023	protein_coding	Arabidopsis thaliana	4	0.293588	shaggy-like protein kinase 32 [Source:NCBI gene (formerly Entrezgene)
AT4G00740	QUA3	AT4G00740	828020	protein_coding	Arabidopsis thaliana	4	0.306869	S-adenosyl-L-methionine-dependent methyltransferases superfamily protein [Source:NCBI gene (formerly Entrezgene)
AT4G00800	SETH5	AT4G00800	828005	protein_coding	Arabidopsis thaliana	4	0.336804	transducin family protein / WD-40 repeat family protein [Source:NCBI gene (formerly Entrezgene)
AT4G00860	ATOZI1	AT4G00860	826213	protein_coding	Arabidopsis thaliana	4	0.359223	monopolar spindle protein (DUF1138) [Source:NCBI gene (formerly Entrezgene)
AT4G00990	AT4G00990	AT4G00990	827933	protein_coding	Arabidopsis thaliana	4	0.426847	Transcription factor jumonji (jmjC) domain-containing protein [Source:NCBI gene (formerly Entrezgene)
AT4G01037	WTF1	AT4G01037	6240517	protein_coding	Arabidopsis thaliana	4	0.451194	Ubiquitin carboxyl-terminal hydrolase family protein [Source:NCBI gene (formerly Entrezgene)
AT4G01120	GBF2	AT4G01120	826505	protein_coding	Arabidopsis thaliana	4	0.481569	G-box binding factor 2 [Source:NCBI gene (formerly Entrezgene)
AT4G01210	AT4G01210	AT4G01210	828040	protein_coding	Arabidopsis thaliana	4	0.507648	glycosyl transferase family 1 protein [Source:NCBI gene (formerly Entrezgene)
AT4G01395	AT4G01395	AT4G01395	827943	protein_coding	Arabidopsis thaliana	4	0.572987	conserved oligomeric Golgi complex subunit 4 [Source:NCBI gene (formerly Entrezgene)
AT4G01550	NAC069	AT4G01550	828144	protein_coding	Arabidopsis thaliana	4	0.673862	NAC domain containing protein 69 [Source:NCBI gene (formerly Entrezgene)
AT4G01560	MEE49	AT4G01560	828136	protein_coding	Arabidopsis thaliana	4	0.676982	Ribosomal RNA processing Brix domain protein [Source:NCBI gene (formerly Entrezgene)
AT4G01610	AT4G01610	AT4G01610	826792	protein_coding	Arabidopsis thaliana	4	0.694582	Cysteine proteinases superfamily protein [Source:NCBI gene (formerly Entrezgene)
AT4G01880	AT4G01880	AT4G01880	828223	protein_coding	Arabidopsis thaliana	4	0.810657	methyltransferase [Source:NCBI gene (formerly Entrezgene)
AT4G02010	AT4G02010	AT4G02010	827234	protein_coding	Arabidopsis thaliana	4	0.881061	Protein kinase superfamily protein [Source:NCBI gene (formerly Entrezgene)
AT4G02060	PRL	AT4G02060	828153	protein_coding	Arabidopsis thaliana	4	0.900636	Minichromosome maintenance (MCM2/3/5) family protein [Source:NCBI gene (formerly Entrezgene)
AT4G02070	MSH6	AT4G02070	828147	protein_coding	Arabidopsis thaliana	4	0.905865	MUTS homolog 6 [Source:NCBI gene (formerly Entrezgene)
AT4G02150	MOS6	AT4G02150	827472	protein_coding	Arabidopsis thaliana	4	0.950546	ARM repeat superfamily protein [Source:NCBI gene (formerly Entrezgene)
AT4G02195	SYP42	AT4G02195	827505	protein_coding	Arabidopsis thaliana	4	0.969994	syntaxin of plants 42 [Source:NCBI gene (formerly Entrezgene)
AT4G02330	ATPMEPCRB	AT4G02330	828064	protein_coding	Arabidopsis thaliana	4	1.03235	Plant invertase/pectin methylesterase inhibitor superfamily [Source:NCBI gene (formerly Entrezgene)
AT4G02350	SEC15B	AT4G02350	828060	protein_coding	Arabidopsis thaliana	4	1.038114	exocyst complex component sec15B [Source:NCBI gene (formerly Entrezgene)
AT4G02400	AT4G02400	AT4G02400	828039	protein_coding	Arabidopsis thaliana	4	1.054199	U3 ribonucleoprotein (Utp) family protein [Source:NCBI gene (formerly Entrezgene)
AT4G02500	XT2	AT4G02500	827940	protein_coding	Arabidopsis thaliana	4	1.101378	UDP-xylosyltransferase 2 [Source:NCBI gene (formerly Entrezgene)
AT4G02560	LD	AT4G02560	827904	protein_coding	Arabidopsis thaliana	4	1.123475	Homeodomain-like superfamily protein [Source:NCBI gene (formerly Entrezgene)
AT4G02610	AT4G02610	AT4G02610	828226	protein_coding	Arabidopsis thaliana	4	1.147608	Aldolase-type TIM barrel family protein [Source:NCBI gene (formerly Entrezgene)
AT4G02620	AT4G02620	AT4G02620	828221	protein_coding	Arabidopsis thaliana	4	1.149248	vacuolar ATPase subunit F family protein [Source:NCBI gene (formerly Entrezgene)
AT4G02725	AT4G02725	AT4G02725	2745608	protein_coding	Arabidopsis thaliana	4	1.204013	spindle pole body-associated protein [Source:NCBI gene (formerly Entrezgene)
AT4G02720	AT4G02720	AT4G02720	828193	protein_coding	Arabidopsis thaliana	4	1.204089	Ras-induced vulval development antagonist protein [Source:NCBI gene (formerly Entrezgene)
AT4G02820	AT4G02820	AT4G02820	828169	protein_coding	Arabidopsis thaliana	4	1.258532	Pentatricopeptide repeat (PPR) superfamily protein [Source:NCBI gene (formerly Entrezgene)
AT4G02930	AT4G02930	AT4G02930	828134	protein_coding	Arabidopsis thaliana	4	1.295375	GTP binding Elongation factor Tu family protein [Source:NCBI gene (formerly Entrezgene)
AT4G02940	AT4G02940	AT4G02940	828132	protein_coding	Arabidopsis thaliana	4	1.306313	oxidoreductase, 2OG-Fe(II) oxygenase family protein [Source:NCBI gene (formerly Entrezgene)
AT4G03030	AT4G03030	AT4G03030	828110	protein_coding	Arabidopsis thaliana	4	1.33568	Galactose oxidase/kelch repeat superfamily protein [Source:NCBI gene (formerly Entrezgene)
AT4G03960	PFA-DSP4	AT4G03960	825706	protein_coding	Arabidopsis thaliana	4	1.887462	Phosphotyrosine protein phosphatases superfamily protein [Source:NCBI gene (formerly Entrezgene)
AT4G04460	AT4G04460	AT4G04460	825776	protein_coding	Arabidopsis thaliana	4	2.224422	Saposin-like aspartyl protease family protein [Source:NCBI gene (formerly Entrezgene)
AT4G04470	PMP22	AT4G04470	825777	protein_coding	Arabidopsis thaliana	4	2.227661	Peroxisomal membrane 22 kDa (Mpv17/PMP22) family protein [Source:NCBI gene (formerly Entrezgene)
AT4G04670	AT4G04670	AT4G04670	825800	protein_coding	Arabidopsis thaliana	4	2.367434	Met-10+ like family protein / kelch repeat-containing protein [Source:NCBI gene (formerly Entrezgene)
AT4G04720	CPK21	AT4G04720	825807	protein_coding	Arabidopsis thaliana	4	2.393653	calcium-dependent protein kinase 21 [Source:NCBI gene (formerly Entrezgene)
AT4G04885	PCFS4	AT4G04885	825827	protein_coding	Arabidopsis thaliana	4	2.471866	PCF11P-similar protein 4 [Source:NCBI gene (formerly Entrezgene)
AT4G04890	PDF2	AT4G04890	825828	protein_coding	Arabidopsis thaliana	4	2.47639	protodermal factor 2 [Source:NCBI gene (formerly Entrezgene)
AT4G04910	NSF	AT4G04910	825830	protein_coding	Arabidopsis thaliana	4	2.489364	AAA-type ATPase family protein [Source:NCBI gene (formerly Entrezgene)
AT4G04955	ALN	AT4G04955	825836	protein_coding	Arabidopsis thaliana	4	2.522034	allantoinase [Source:NCBI gene (formerly Entrezgene)
AT4G05410	YAO	AT4G05410	825889	protein_coding	Arabidopsis thaliana	4	2.742932	Transducin/WD40 repeat-like superfamily protein [Source:NCBI gene (formerly Entrezgene)
AT4G06634	YY1	AT4G06634	826093	protein_coding	Arabidopsis thaliana	4	3.764241	zinc finger (C2H2 type) family protein [Source:NCBI gene (formerly Entrezgene)
AT4G08230	AT4G08230	AT4G08230	826373	protein_coding	Arabidopsis thaliana	4	5.187785	glycine-rich protein [Source:NCBI gene (formerly Entrezgene)
AT4G08310	AT4G08310	AT4G08310	826385	protein_coding	Arabidopsis thaliana	4	5.248806	DNA ligase [Source:NCBI gene (formerly Entrezgene)
AT4G08390	SAPX	AT4G08390	826396	protein_coding	Arabidopsis thaliana	4	5.314871	stromal ascorbate peroxidase [Source:NCBI gene (formerly Entrezgene)
AT4G08400	AT4G08400	AT4G08400	826398	protein_coding	Arabidopsis thaliana	4	5.323606	Proline-rich extensin-like family protein [Source:NCBI gene (formerly Entrezgene)
AT4G08410	AT4G08410	AT4G08410	826400	protein_coding	Arabidopsis thaliana	4	5.338819	Proline-rich extensin-like family protein [Source:NCBI gene (formerly Entrezgene)
AT4G08520	AT4G08520	AT4G08520	826411	protein_coding	Arabidopsis thaliana	4	5.417209	SNARE-like superfamily protein [Source:NCBI gene (formerly Entrezgene)
AT4G08810	SUB1	AT4G08810	826452	protein_coding	Arabidopsis thaliana	4	5.615921	calcium ion binding protein [Source:NCBI gene (formerly Entrezgene)
AT4G08920	CRY1	AT4G08920	826470	protein_coding	Arabidopsis thaliana	4	5.723651	cryptochrome 1 [Source:NCBI gene (formerly Entrezgene)
AT4G09180	FBH2	AT4G09180	826499	protein_coding	Arabidopsis thaliana	4	5.847312	basic helix-loop-helix (bHLH) DNA-binding superfamily protein [Source:NCBI gene (formerly Entrezgene)
AT4G09340	AT4G09340	AT4G09340	826516	protein_coding	Arabidopsis thaliana	4	5.924602	SPla/RYanodine receptor (SPRY) domain-containing protein [Source:NCBI gene (formerly Entrezgene)
AT4G09630	AT4G09630	AT4G09630	826549	protein_coding	Arabidopsis thaliana	4	6.083585	transmembrane protein (DUF616) [Source:NCBI gene (formerly Entrezgene)
AT4G09640	AT4G09640	AT4G09640	826550	protein_coding	Arabidopsis thaliana	4	6.087768	magnesium transporter, putative (DUF803) [Source:NCBI gene (formerly Entrezgene)
AT4G09730	RH39	AT4G09730	826559	protein_coding	Arabidopsis thaliana	4	6.136244	RH39 [Source:NCBI gene (formerly Entrezgene)
AT4G09980	EMB1691	AT4G09980	826589	protein_coding	Arabidopsis thaliana	4	6.247735	Methyltransferase MT-A70 family protein [Source:NCBI gene (formerly Entrezgene)
AT4G10030	AT4G10030	AT4G10030	826594	protein_coding	Arabidopsis thaliana	4	6.270241	alpha/beta-Hydrolases superfamily protein [Source:NCBI gene (formerly Entrezgene)
AT4G10180	DET1	AT4G10180	826609	protein_coding	Arabidopsis thaliana	4	6.346411	light-mediated development protein 1 / deetiolated1 (DET1) [Source:NCBI gene (formerly Entrezgene)
AT4G10380	NIP5
AT4G10480	AT4G10480	AT4G10480	826640	protein_coding	Arabidopsis thaliana	4	6.477876	Nascent polypeptide-associated complex (NAC), alpha subunit family protein [Source:NCBI gene (formerly Entrezgene)
AT4G10800	AT4G10800	AT4G10800	826676	protein_coding	Arabidopsis thaliana	4	6.643189	BTB/POZ domain protein [Source:NCBI gene (formerly Entrezgene)
AT4G10840	KLCR1	AT4G10840	826680	protein_coding	Arabidopsis thaliana	4	6.656374	Tetratricopeptide repeat (TPR)-like superfamily protein [Source:NCBI gene (formerly Entrezgene)
AT4G11100	AT4G11100	AT4G11100	826711	protein_coding	Arabidopsis thaliana	4	6.768614	gelsolin protein [Source:NCBI gene (formerly Entrezgene)
AT4G11260	SGT1B	AT4G11260	826728	protein_coding	Arabidopsis thaliana	4	6.851184	phosphatase-like protein [Source:NCBI gene (formerly Entrezgene)
AT4G11850	PLDGAMMA1	AT4G11850	826791	protein_coding	Arabidopsis thaliana	4	7.129123	phospholipase D gamma 1 [Source:NCBI gene (formerly Entrezgene)
AT4G12590	AT4G12590	AT4G12590	826872	protein_coding	Arabidopsis thaliana	4	7.450943	ER membrane protein complex subunit-like protein (Protein of unknown function DUF106, transmembrane) [Source:NCBI gene (formerly Entrezgene)
AT4G12700	AT4G12700	AT4G12700	826882	protein_coding	Arabidopsis thaliana	4	7.482361	calcium ion-binding protein [Source:NCBI gene (formerly Entrezgene)
AT4G12770	AT4G12770	AT4G12770	826889	protein_coding	Arabidopsis thaliana	4	7.50633	Chaperone DnaJ-domain superfamily protein [Source:NCBI gene (formerly Entrezgene)
AT4G12780	AT4G12780	AT4G12780	826890	protein_coding	Arabidopsis thaliana	4	7.511943	Chaperone DnaJ-domain superfamily protein [Source:NCBI gene (formerly Entrezgene)
AT4G12790	AT4G12790	AT4G12790	826891	protein_coding	Arabidopsis thaliana	4	7.517043	P-loop containing nucleoside triphosphate hydrolases superfamily protein [Source:NCBI gene (formerly Entrezgene)
AT4G12910	scpl20	AT4G12910	826903	protein_coding	Arabidopsis thaliana	4	7.550238	serine carboxypeptidase-like 20 [Source:NCBI gene (formerly Entrezgene)
AT4G13270	AT4G13270	AT4G13270	826957	protein_coding	Arabidopsis thaliana	4	7.731189	Late embryosis abundant (LEA) hydroxyproline-rich glycoprotein family [Source:NCBI gene (formerly Entrezgene)
AT4G13350	NIG	AT4G13350	826966	protein_coding	Arabidopsis thaliana	4	7.769716	NSP (nuclear shuttle protein)-interacting GTPase [Source:NCBI gene (formerly Entrezgene)
AT4G13390	EXT12	AT4G13390	826970	protein_coding	Arabidopsis thaliana	4	7.783791	Proline-rich extensin-like family protein [Source:NCBI gene (formerly Entrezgene)
AT4G13460	SUVH9	AT4G13460	826978	protein_coding	Arabidopsis thaliana	4	7.823894	SU(VAR)3-9 homolog 9 [Source:NCBI gene (formerly Entrezgene)
AT4G13615	AT4G13615	AT4G13615	826995	protein_coding	Arabidopsis thaliana	4	7.924135	Uncharacterized protein family SERF [Source:NCBI gene (formerly Entrezgene)
AT4G13630	AT4G13630	AT4G13630	826997	protein_coding	Arabidopsis thaliana	4	7.933684	zein-binding protein (Protein of unknown function, DUF593) [Source:NCBI gene (formerly Entrezgene)
AT4G14210	PDS3	AT4G14210	827061	protein_coding	Arabidopsis thaliana	4	8.19019	phytoene desaturase 3 [Source:NCBI gene (formerly Entrezgene)
AT4G14350	AT4G14350	AT4G14350	827078	protein_coding	Arabidopsis thaliana	4	8.256021	AGC (cAMP-dependent, cGMP-dependent and protein kinase C) kinase family protein [Source:NCBI gene (formerly Entrezgene)
AT4G14385	AT4G14385	AT4G14385	827083	protein_coding	Arabidopsis thaliana	4	8.286745	histone acetyltransferase subunit NuA4-domain protein [Source:NCBI gene (formerly Entrezgene)
AT4G14420	AT4G14420	AT4G14420	827087	protein_coding	Arabidopsis thaliana	4	8.301851	HR-like lesion-inducing protein-like protein [Source:NCBI gene (formerly Entrezgene)
AT4G14510	CFM3B	AT4G14510	827098	protein_coding	Arabidopsis thaliana	4	8.336701	CRM family member 3B [Source:NCBI gene (formerly Entrezgene)
AT4G14615	AT4G14615	AT4G14615	827111	protein_coding	Arabidopsis thaliana	4	8.383727	sporulation-specific protein [Source:NCBI gene (formerly Entrezgene)
AT4G14700	ORC1A	AT4G14700	827121	protein_coding	Arabidopsis thaliana	4	8.422173	origin recognition complex 1 [Source:NCBI gene (formerly Entrezgene)
AT4G14930	AT4G14930	AT4G14930	827151	protein_coding	Arabidopsis thaliana	4	8.538586	Survival protein SurE-like phosphatase/nucleotidase [Source:NCBI gene (formerly Entrezgene)
AT4G14950	KMS1	AT4G14950	827153	protein_coding	Arabidopsis thaliana	4	8.545025	SNARE associated Golgi protein family [Source:NCBI gene (formerly Entrezgene)
AT4G15230	ABCG30	AT4G15230	827187	protein_coding	Arabidopsis thaliana	4	8.679754	pleiotropic drug resistance 2 [Source:NCBI gene (formerly Entrezgene)
AT4G15233	ABCG42	AT4G15233	827188	protein_coding	Arabidopsis thaliana	4	8.687354	ABC-2 and Plant PDR ABC-type transporter family protein [Source:NCBI gene (formerly Entrezgene)
AT4G15802	HSBP	AT4G15802	827261	protein_coding	Arabidopsis thaliana	4	8.986598	heat shock factor binding protein [Source:NCBI gene (formerly Entrezgene)
AT4G15900	PRL1	AT4G15900	827272	protein_coding	Arabidopsis thaliana	4	9.023666	pleiotropic regulatory locus 1 [Source:NCBI gene (formerly Entrezgene)
AT4G16120	COBL7	AT4G16120	827298	protein_coding	Arabidopsis thaliana	4	9.116209	COBRA-like protein-7 [Source:NCBI gene (formerly Entrezgene)
AT4G16141	AT4G16141	AT4G16141	827301	protein_coding	Arabidopsis thaliana	4	9.131532	GATA type zinc finger transcription factor family protein [Source:NCBI gene (formerly Entrezgene)
AT4G16143	IMPA-2	AT4G16143	827302	protein_coding	Arabidopsis thaliana	4	9.13375	importin alpha [Source:NCBI gene (formerly Entrezgene)
AT4G16510	AT4G16510	AT4G16510	827349	protein_coding	Arabidopsis thaliana	4	9.302602	YbaK/aminoacyl-tRNA synthetase-associated domain-containing protein [Source:NCBI gene (formerly Entrezgene)
AT4G16630	AT4G16630	AT4G16630	827364	protein_coding	Arabidopsis thaliana	4	9.361952	DEA(D/H)-box RNA helicase family protein [Source:NCBI gene (formerly Entrezgene)
AT4G16720	AT4G16720	AT4G16720	827375	protein_coding	Arabidopsis thaliana	4	9.399865	Ribosomal protein L23/L15e family protein [Source:NCBI gene (formerly Entrezgene)
AT4G17100	AT4G17100	AT4G17100	3770328	protein_coding	Arabidopsis thaliana	4	9.60991	poly(U)-specific endoribonuclease-B protein [Source:NCBI gene (formerly Entrezgene)
AT4G17520	AT4G17520	AT4G17520	827467	protein_coding	Arabidopsis thaliana	4	9.771297	Hyaluronan / mRNA binding family [Source:NCBI gene (formerly Entrezgene)
AT4G17620	AT4G17620	AT4G17620	827482	protein_coding	Arabidopsis thaliana	4	9.821874	glycine-rich protein [Source:NCBI gene (formerly Entrezgene)
AT4G17640	CKB2	AT4G17640	827484	protein_coding	Arabidopsis thaliana	4	9.825145	casein kinase II beta chain 2 [Source:NCBI gene (formerly Entrezgene)
AT4G17890	AGD8	AT4G17890	827512	protein_coding	Arabidopsis thaliana	4	9.936861	ARF-GAP domain 8 [Source:NCBI gene (formerly Entrezgene)
AT4G18030	AT4G18030	AT4G18030	827528	protein_coding	Arabidopsis thaliana	4	10.012361	S-adenosyl-L-methionine-dependent methyltransferases superfamily protein [Source:NCBI gene (formerly Entrezgene)
AT4G18480	CHLI1	AT4G18480	827580	protein_coding	Arabidopsis thaliana	4	10.201672	P-loop containing nucleoside triphosphate hydrolases superfamily protein [Source:NCBI gene (formerly Entrezgene)
AT4G18670	AT4G18670	AT4G18670	827601	protein_coding	Arabidopsis thaliana	4	10.275462	Leucine-rich repeat (LRR) family protein [Source:NCBI gene (formerly Entrezgene)
AT4G18710	BIN2	AT4G18710	827605	protein_coding	Arabidopsis thaliana	4	10.296138	Protein kinase superfamily protein [Source:NCBI gene (formerly Entrezgene)
AT4G18820	AT4G18820	AT4G18820	827616	protein_coding	Arabidopsis thaliana	4	10.329613	AAA-type ATPase family protein [Source:NCBI gene (formerly Entrezgene)
AT4G18950	AT4G18950	AT4G18950	827630	protein_coding	Arabidopsis thaliana	4	10.375244	Integrin-linked protein kinase family [Source:NCBI gene (formerly Entrezgene)
AT4G19120	ERD3	AT4G19120	827650	protein_coding	Arabidopsis thaliana	4	10.460241	S-adenosyl-L-methionine-dependent methyltransferases superfamily protein [Source:NCBI gene (formerly Entrezgene)
AT4G19490	VPS54	AT4G19490	827690	protein_coding	Arabidopsis thaliana	4	10.615696	VPS54 [Source:NCBI gene (formerly Entrezgene)
AT4G19600	CYCT1
AT4G19610	AT4G19610	AT4G19610	827703	protein_coding	Arabidopsis thaliana	4	10.677202	nucleotide/nucleic acid binding protein [Source:NCBI gene (formerly Entrezgene)
AT4G19640	ARA7	AT4G19640	827706	protein_coding	Arabidopsis thaliana	4	10.687196	Ras-related small GTP-binding family protein [Source:NCBI gene (formerly Entrezgene)
AT4G19670	AT4G19670	AT4G19670	827711	protein_coding	Arabidopsis thaliana	4	10.699189	RING/U-box superfamily protein [Source:NCBI gene (formerly Entrezgene)
AT4G19890	AT4G19890	AT4G19890	10723133	protein_coding	Arabidopsis thaliana	4	10.786557	Pentatricopeptide repeat (PPR-like) superfamily protein [Source:NCBI gene (formerly Entrezgene)
AT4G20320	AT4G20320	AT4G20320	827780	protein_coding	Arabidopsis thaliana	4	10.974456	CTP synthase family protein [Source:NCBI gene (formerly Entrezgene)
AT4G20330	AT4G20330	AT4G20330	827781	protein_coding	Arabidopsis thaliana	4	10.982517	Transcription initiation factor TFIIE, beta subunit [Source:NCBI gene (formerly Entrezgene)
AT4G20360	RABE1b	AT4G20360	827784	protein_coding	Arabidopsis thaliana	4	10.98991	RAB GTPase homolog E1B [Source:NCBI gene (formerly Entrezgene)
AT4G20400	JMJ14	AT4G20400	827788	protein_coding	Arabidopsis thaliana	4	11.008558	JUMONJI 14 [Source:NCBI gene (formerly Entrezgene)
AT4G20460	AT4G20460	AT4G20460	827794	protein_coding	Arabidopsis thaliana	4	11.029736	NAD(P)-binding Rossmann-fold superfamily protein [Source:NCBI gene (formerly Entrezgene)
AT4G20860	AT4G20860	AT4G20860	827834	protein_coding	Arabidopsis thaliana	4	11.172622	FAD-binding Berberine family protein [Source:NCBI gene (formerly Entrezgene)
AT4G21105	AT4G21105	AT4G21105	827858	protein_coding	Arabidopsis thaliana	4	11.265479	cytochrome-c oxidase/ electron carrier [Source:NCBI gene (formerly Entrezgene)
AT4G21140	AT4G21140	AT4G21140	827862	protein_coding	Arabidopsis thaliana	4	11.277185	copper ion-binding protein [Source:NCBI gene (formerly Entrezgene)
AT4G21220	LpxD2	AT4G21220	827871	protein_coding	Arabidopsis thaliana	4	11.316828	Trimeric LpxA-like enzymes superfamily protein [Source:NCBI gene (formerly Entrezgene)
AT4G21445	AT4G21445	AT4G21445	825893	protein_coding	Arabidopsis thaliana	4	11.424666	receptor-interacting protein [Source:NCBI gene (formerly Entrezgene)
AT4G21540	SPHK1	AT4G21540	828239	protein_coding	Arabidopsis thaliana	4	11.459228	sphingosine kinase 1 [Source:NCBI gene (formerly Entrezgene)
AT4G21600	ENDO5	AT4G21600	828246	protein_coding	Arabidopsis thaliana	4	11.484981	endonuclease 5 [Source:NCBI gene (formerly Entrezgene)
AT4G21750	ATML1	AT4G21750	828263	protein_coding	Arabidopsis thaliana	4	11.555039	Homeobox-leucine zipper family protein / lipid-binding START domain-containing protein [Source:NCBI gene (formerly Entrezgene)
AT4G21790	TOM1	AT4G21790	828267	protein_coding	Arabidopsis thaliana	4	11.569524	tobamovirus multiplication 1 [Source:NCBI gene (formerly Entrezgene)
AT4G21800	QQT2	AT4G21800	828268	protein_coding	Arabidopsis thaliana	4	11.572789	P-loop containing nucleoside triphosphate hydrolases superfamily protein [Source:NCBI gene (formerly Entrezgene)
AT4G22000	AT4G22000	AT4G22000	828289	protein_coding	Arabidopsis thaliana	4	11.659563	tyrosine sulfotransferase-like protein [Source:NCBI gene (formerly Entrezgene)
AT4G22010	sks4	AT4G22010	828290	protein_coding	Arabidopsis thaliana	4	11.663186	SKU5 similar 4 [Source:NCBI gene (formerly Entrezgene)
AT4G22130	SRF8	AT4G22130	828302	protein_coding	Arabidopsis thaliana	4	11.723388	STRUBBELIG-receptor family 8 [Source:NCBI gene (formerly Entrezgene)
AT4G22780	ACR7	AT4G22780	828377	protein_coding	Arabidopsis thaliana	4	11.968272	ACT domain repeat 7 [Source:NCBI gene (formerly Entrezgene)
AT4G22930	PYR4	AT4G22930	828392	protein_coding	Arabidopsis thaliana	4	12.018829	pyrimidin 4 [Source:NCBI gene (formerly Entrezgene)
AT4G23440	AT4G23440	AT4G23440	828443	protein_coding	Arabidopsis thaliana	4	12.236593	Disease resistance protein (TIR-NBS class) [Source:NCBI gene (formerly Entrezgene)
AT4G23460	AT4G23460	AT4G23460	828445	protein_coding	Arabidopsis thaliana	4	12.243671	Adaptin family protein [Source:NCBI gene (formerly Entrezgene)
AT4G23470	AT4G23470	AT4G23470	828446	protein_coding	Arabidopsis thaliana	4	12.248842	PLAC8 family protein [Source:NCBI gene (formerly Entrezgene)
AT4G23650	CDPK6	AT4G23650	828465	protein_coding	Arabidopsis thaliana	4	12.324758	calcium-dependent protein kinase 6 [Source:NCBI gene (formerly Entrezgene)
AT4G23790	TBL24	AT4G23790	828479	protein_coding	Arabidopsis thaliana	4	12.387631	TRICHOME BIREFRINGENCE-LIKE 24 [Source:NCBI gene (formerly Entrezgene)
AT4G23820	AT4G23820	AT4G23820	828482	protein_coding	Arabidopsis thaliana	4	12.397038	Pectin lyase-like superfamily protein [Source:NCBI gene (formerly Entrezgene)
AT4G23850	LACS4	AT4G23850	828484	protein_coding	Arabidopsis thaliana	4	12.403454	AMP-dependent synthetase and ligase family protein [Source:NCBI gene (formerly Entrezgene)
AT4G24110	AT4G24110	AT4G24110	828511	protein_coding	Arabidopsis thaliana	4	12.519907	NADP-specific glutamate dehydrogenase [Source:NCBI gene (formerly Entrezgene)
AT4G24190	SHD	AT4G24190	828520	protein_coding	Arabidopsis thaliana	4	12.551552	Chaperone protein htpG family protein [Source:NCBI gene (formerly Entrezgene)
AT4G24330	AT4G24330	AT4G24330	828536	protein_coding	Arabidopsis thaliana	4	12.603512
AT4G24615	AT4G24615	AT4G24615	28720180	protein_coding	Arabidopsis thaliana	4	12.700593
AT4G24620	PGI1	AT4G24620	828564	protein_coding	Arabidopsis thaliana	4	12.708646	phosphoglucose isomerase 1 [Source:NCBI gene (formerly Entrezgene)
AT4G24680	MOS1	AT4G24680	828570	protein_coding	Arabidopsis thaliana	4	12.732494	modifier of snc1 [Source:NCBI gene (formerly Entrezgene)
AT4G24840	AT4G24840	AT4G24840	828587	protein_coding	Arabidopsis thaliana	4	12.796247	oligomeric golgi complex subunit-like protein [Source:NCBI gene (formerly Entrezgene)
AT4G25240	SKS1	AT4G25240	828627	protein_coding	Arabidopsis thaliana	4	12.930231	SKU5 similar 1 [Source:NCBI gene (formerly Entrezgene)
AT4G25360	TBL18	AT4G25360	828639	protein_coding	Arabidopsis thaliana	4	12.969559	TRICHOME BIREFRINGENCE-LIKE 18 [Source:NCBI gene (formerly Entrezgene)
AT4G25370	AT4G25370	AT4G25370	828640	protein_coding	Arabidopsis thaliana	4	12.972685	Double Clp-N motif protein [Source:NCBI gene (formerly Entrezgene)
AT4G25500	RS40	AT4G25500	828654	protein_coding	Arabidopsis thaliana	4	13.024498	arginine/serine-rich splicing factor 35 [Source:NCBI gene (formerly Entrezgene)
AT4G25730	AT4G25730	AT4G25730	828678	protein_coding	Arabidopsis thaliana	4	13.102662	FtsJ-like methyltransferase family protein [Source:NCBI gene (formerly Entrezgene)
AT4G25870	AT4G25870	AT4G25870	828693	protein_coding	Arabidopsis thaliana	4	13.14917	Core-2/I-branching beta-1,6-N-acetylglucosaminyltransferase family protein [Source:NCBI gene (formerly Entrezgene)
AT4G26090	RPS2	AT4G26090	828715	protein_coding	Arabidopsis thaliana	4	13.224338	NB-ARC domain-containing disease resistance protein [Source:NCBI gene (formerly Entrezgene)
AT4G26100	CK1	AT4G26100	828716	protein_coding	Arabidopsis thaliana	4	13.22745	casein kinase 1 [Source:NCBI gene (formerly Entrezgene)
AT4G26210	AT4G26210	AT4G26210	828727	protein_coding	Arabidopsis thaliana	4	13.281883	Mitochondrial ATP synthase subunit G protein [Source:NCBI gene (formerly Entrezgene)
AT4G26230	AT4G26230	AT4G26230	828729	protein_coding	Arabidopsis thaliana	4	13.285737	Ribosomal protein L31e family protein [Source:NCBI gene (formerly Entrezgene)
AT4G26288	AT4G26288	AT4G26288	5008166	protein_coding	Arabidopsis thaliana	4	13.307461
AT4G26430	CSN6B	AT4G26430	828749	protein_coding	Arabidopsis thaliana	4	13.354992	COP9 signalosome subunit 6B [Source:NCBI gene (formerly Entrezgene)
AT4G26450	AT4G26450	AT4G26450	828751	protein_coding	Arabidopsis thaliana	4	13.361869
AT4G26650	AT4G26650	AT4G26650	828772	protein_coding	Arabidopsis thaliana	4	13.444797	RNA-binding (RRM/RBD/RNP motifs) family protein [Source:NCBI gene (formerly Entrezgene)
AT4G26720	PPX1	AT4G26720	828779	protein_coding	Arabidopsis thaliana	4	13.47003	protein phosphatase X 1 [Source:NCBI gene (formerly Entrezgene)
AT4G26760	MAP65-2	AT4G26760	828783	protein_coding	Arabidopsis thaliana	4	13.478592	microtubule-associated protein 65-2 [Source:NCBI gene (formerly Entrezgene)
AT4G26840	SUMO1	AT4G26840	828791	protein_coding	Arabidopsis thaliana	4	13.497287	small ubiquitin-like modifier 1 [Source:NCBI gene (formerly Entrezgene)
AT4G26870	AT4G26870	AT4G26870	828794	protein_coding	Arabidopsis thaliana	4	13.505291	Class II aminoacyl-tRNA and biotin synthetases superfamily protein [Source:NCBI gene (formerly Entrezgene)
AT4G26965	AT4G26965	AT4G26965	828804	protein_coding	Arabidopsis thaliana	4	13.539505	NADH:ubiquinone oxidoreductase, 17.2kDa subunit [Source:NCBI gene (formerly Entrezgene)
AT4G26970	ACO2	AT4G26970	828805	protein_coding	Arabidopsis thaliana	4	13.542918	aconitase 2 [Source:NCBI gene (formerly Entrezgene)
AT4G27000	ATRBP45C	AT4G27000	828808	protein_coding	Arabidopsis thaliana	4	13.554604	RNA-binding (RRM/RBD/RNP motifs) family protein [Source:NCBI gene (formerly Entrezgene)
AT4G27040	VPS22	AT4G27040	828812	protein_coding	Arabidopsis thaliana	4	13.572885	EAP30/Vps36 family protein [Source:NCBI gene (formerly Entrezgene)
AT4G27060	TOR1	AT4G27060	828814	protein_coding	Arabidopsis thaliana	4	13.581286	ARM repeat superfamily protein [Source:NCBI gene (formerly Entrezgene)
AT4G27120	AT4G27120	AT4G27120	828820	protein_coding	Arabidopsis thaliana	4	13.601948	DDRGK domain protein [Source:NCBI gene (formerly Entrezgene)
AT4G27260	WES1	AT4G27260	828834	protein_coding	Arabidopsis thaliana	4	13.653579	Auxin-responsive GH3 family protein [Source:NCBI gene (formerly Entrezgene)
[truncated: 599 more rows]

## Sheet: List9
M6A-modified genes specific for imbibed (IM) seeds and the enrichment analysis of genes unique to Cvi seeds.
[truncated: 210 more rows]
